# Supplementary material for: The Minute Virus of Canines (MVC) Activates the RhoA/ROCK1/MLC2 Signal Transduction Pathway Resulting in the Dissociation of Tight Junctions and Facilitating Occludin-Mediated Viral Infection
Source: Microorganisms. 2025 Mar 20;13(3):695. doi: 10.3390/microorganisms13030695 (PMC11944487; doi:10.3390/microorganisms13030695)
Supplement: Supplementary file 1 [file microorganisms-13-00695-s001.zip]

Archive with 13 entries (13 files):
- a_SLQ_SYN-protein.xlsx
- a_SLQ_SYN_peptides.xlsx
- b-peptides.xlsx
- b_peptides.xlsx
- c-SLQ_IgG_IP.xlsx
- c-SLQ_IgG_IP_50per_15ul_fraction1_all.xlsx
- c-SLQ_IgG_IP_50per_15ul_fraction1_peptides.xlsx
- c-SLQ_IgG_IP_all.xlsx
- c-SLQ_IgG_IP_peptides.xlsx
- c-SLQ_VP2_IP.xlsx
- c-SLQ_VP2_IP_50per_15ul_fraction1_peptides.xlsx
- c-SLQ_VP2_IP_50per_15ul_fraction2.xlsx
- c-SLQ_VP2_IP_peptides.xlsx
