# Supplementary material for: The Minute Virus of Canines (MVC) Activates the RhoA/ROCK1/MLC2 Signal Transduction Pathway Resulting in the Dissociation of Tight Junctions and Facilitating Occludin-Mediated Viral Infection
Source: Microorganisms. 2025 Mar 20;13(3):695. doi: 10.3390/microorganisms13030695 (PMC11944487; doi:10.3390/microorganisms13030695)
Supplement: Supplementary file 1 [file microorganisms-13-00695-s001.zip › a_SLQ_SYN-protein.xlsx]

## Sheet: Sheet1
Accession	Description	Score	Coverage	# Proteins	# Unique Peptides	# Peptides	# PSMs	Area	# AAs	MW [kDa]	calc. pI
545531227	PREDICTED: LOW QUALITY PROTEIN: neuroblast differentiation-associated protein AHNAK [Canis lupus familiaris]	2338.49	61.81	2	168	170	310	2.63758e+09	5428	579.497	6.06201
307938303	actin, cytoplasmic 1 [Canis lupus familiaris]	4848.01	73.6	6	2	27	283	2.7598e+10	375	41.7397	5.47803
545509102	PREDICTED: actin, cytoplasmic 2 [Canis lupus familiaris]	4285.39	72.67	3	2	23	223	2.7598e+10	333	36.9774	5.42725
545519272	PREDICTED: heat shock protein HSP 90-beta isoform X3 [Canis lupus familiaris]	3032.71	53.73	8	33	49	205	1.31987e+10	724	83.1851	5.03369
160425231	myosin-9 [Canis lupus familiaris]	2980.28	51.33	14	94	105	189	1.52347e+09	1960	226.327	5.60498
57108093	PREDICTED: actin, alpha cardiac muscle 1 isoformX3 [Canis lupus familiaris]	1750.97	32.36	5	1	15	184	2.25909e+10	377	41.9919	5.38916
545508859	PREDICTED: heat shock protein HSP 90-alpha, partial [Canis lupus familiaris]	2410.87	56.28	1	29	42	182	1.20205e+10	629	72.8808	5.18604
345807932	PREDICTED: glyceraldehyde-3-phosphate dehydrogenase-like [Canis lupus familiaris]	2950.8	60.66	4	2	20	179	1.91082e+10	333	35.8472	7.86963
55741585	actin, cytoplasmic 2 [Canis lupus familiaris]	3260.8	53.87	2	2	22	178	25831662306	375	41.638	6.46826
545497049	PREDICTED: heat shock cognate 71 kDa protein [Canis lupus familiaris]	3305.15	56.97	3	24	37	168	1.17547e+10	646	70.8542	5.51611
545533305	PREDICTED: filamin-B isoform X10 [Canis lupus familiaris]	2182.9	51.48	2	1	105	168	1.08682e+09	2609	278.526	5.66846
73985178	PREDICTED: filamin-B isoformX8 [Canis lupus familiaris]	2182.9	53.1	3	1	105	167	1.08682e+09	2578	275.026	5.71924
73974726	PREDICTED: plectin isoformX1 [Canis lupus familiaris]	1575.83	36.15	19	137	143	166	1.17072e+09	4686	532.579	5.92236
359322142	PREDICTED: elongation factor 2 [Canis lupus familiaris]	2072.42	57.34	1	50	51	160	4.3699e+09	858	95.2789	6.82959
50978862	glyceraldehyde-3-phosphate dehydrogenase [Canis lupus familiaris]	2898.54	63.96	6	4	22	155	1.94739e+10	333	35.8382	8.11865
74008809	PREDICTED: filamin-A isoform 2 [Canis lupus familiaris]	1919.47	49.55	1	86	97	155	1.2762e+09	2646	280.45	6.11279
545518203	PREDICTED: elongation factor 1-alpha 1 isoform X1 [Canis lupus familiaris]	2188.55	49.78	6	22	22	150	1.23033e+10	462	50.1091	9.01221
359279916	keratin, type I cytoskeletal 19 [Canis lupus familiaris]	2124.64	92.73	13	30	41	134	3.96275e+09	399	43.8582	5.26221
558757359	ezrin [Canis lupus familiaris]	1689.37	59.9	3	28	43	125	4.01026e+09	586	69.3796	6.1001
545555747	PREDICTED: 60 kDa heat shock protein, mitochondrial isoform X3 [Canis lupus familiaris]	2702.17	56.72	1	37	37	124	4.29265e+09	573	60.9574	5.99854
50950177	annexin A2 [Canis lupus familiaris]	1727.06	67.85	1	32	32	120	6853020231	339	38.6298	7.31299
359323093	PREDICTED: keratin, type II cytoskeletal 8 [Canis lupus familiaris]	1886.63	64.15	4	29	37	120	5.7735e+09	491	54.6838	5.79541
545536994	PREDICTED: L-lactate dehydrogenase A chain isoform X3 [Canis lupus familiaris]	1426.49	78.01	12	28	30	115	7.98547e+09	332	36.5623	8.26514
545513111	PREDICTED: spectrin alpha chain, non-erythrocytic 1 isoform X7 [Canis lupus familiaris]	1350.19	38.43	20	85	85	104	4.77899e+08	2464	283.594	5.37646
545510629	PREDICTED: ATP-citrate synthase isoform X3 [Canis lupus familiaris]	1323.28	50.14	2	52	52	104	1.33934e+09	1101	120.646	7.73779
354623039	eukaryotic initiation factor 4A-I [Canis lupus familiaris]	1792.11	62.32	1	12	26	103	1981797024	406	46.1246	5.47803
560891942	prelamin-A/C [Canis lupus familiaris]	1324.48	61.8	1	44	44	97	1590855858	665	74.1807	7.02002
50979166	endoplasmin precursor [Canis lupus familiaris]	1468.04	51.37	7	39	42	93	4.1689e+09	804	92.4564	4.86865
545520485	PREDICTED: 14-3-3 protein zeta/delta isoform X3 [Canis lupus familiaris]	1688.7	74.29	11	16	25	92	5.77253e+09	245	27.7277	4.79248
545509598	PREDICTED: fatty acid synthase [Canis lupus familiaris]	861.067	29.62	33	40	57	92	4.96978e+08	2475	268.929	6.44287
73983414	PREDICTED: elongation factor 1-gamma isoform 1 [Canis lupus familiaris]	1091.25	53.55	1	29	29	90	3.40573e+09	437	50.1322	6.7417
545550325	PREDICTED: pyruvate kinase PKM isoform X3 [Canis lupus familiaris]	1407.51	62.1	9	4	32	89	4.9748e+09	591	64.3363	7.86963
545501675	PREDICTED: fructose-bisphosphate aldolase A isoform X4 [Canis lupus familiaris]	1115.44	82.42	2	28	32	88	2.96277e+09	364	39.4783	8.08936
356461044	peroxiredoxin-1 [Canis lupus familiaris]	747.577	80.4	2	18	22	88	7.56177e+09	199	22.1103	8.1333
345806081	PREDICTED: 78 kDa glucose-regulated protein isoform 5 [Canis lupus familiaris]	1553.71	51.22	1	32	34	84	6.12889e+09	654	72.2385	5.16064
558695394	annexin A1 [Canis lupus familiaris]	1473.82	72.46	1	26	26	83	9.36527e+09	345	38.6018	6.16357
545550333	PREDICTED: pyruvate kinase PKM isoform X7 [Canis lupus familiaris]	1187.67	65.54	8	1	29	83	4.9748e+09	531	57.9709	7.7085
359279911	keratin 14 [Canis lupus familiaris]	1056.27	56.64	15	11	30	83	2.53849e+09	482	52.2787	5.16064
545515600	PREDICTED: spectrin beta chain, non-erythrocytic 1 isoform X3 [Canis lupus familiaris]	1112.12	33.35	14	65	65	82	4.7192e+08	2351	272.632	5.63037
73966629	PREDICTED: clathrin heavy chain 1 isoformX1 [Canis lupus familiaris]	1113.1	39.64	6	56	56	80	6.8608e+08	1675	191.509	5.69385
545514079	PREDICTED: T-complex protein 1 subunit beta isoform X3 [Canis lupus familiaris]	1474.2	75.24	3	33	33	80	1.16055e+09	529	56.5816	6.03662
545540855	PREDICTED: 14-3-3 protein beta/alpha isoform X3 [Canis lupus familiaris]	1262.11	62.3	6	10	21	79	5.46642e+09	244	27.8327	4.83057
545550327	PREDICTED: pyruvate kinase PKM isoform X4 [Canis lupus familiaris]	1144.52	56.77	8	1	29	79	4.9748e+09	569	62.2002	8.49951
345792156	PREDICTED: tubulin alpha-1B chain isoformX10 [Canis lupus familiaris]	1308.09	59.42	6	6	22	76	3.75942e+09	451	50.1036	5.05908
73967156	PREDICTED: 14-3-3 protein epsilon isoformX2 [Canis lupus familiaris]	1154.73	73.33	3	19	22	75	3.45567e+09	255	29.1554	4.7417
74007807	PREDICTED: phosphoglycerate kinase 1 isoform 2 [Canis lupus familiaris]	1025.78	75.78	1	25	31	75	1.58269e+09	417	44.434	7.86963
545556306	PREDICTED: tubulin alpha-4A chain isoform X2 [Canis lupus familiaris]	1208.66	61.89	4	6	22	74	3.72385e+09	433	48.2976	5.0083
61740600	keratin, type I cytoskeletal 10 [Canis lupus familiaris]	977.889	25.18	12	12	20	73	2.11844e+09	568	57.6761	5.14795
545550950	PREDICTED: T-complex protein 1 subunit theta isoform X2 [Canis lupus familiaris]	1269.75	54.02	2	34	34	73	1.74945e+09	709	77.7558	8.01611
57098115	PREDICTED: 14-3-3 protein theta isoform 1 [Canis lupus familiaris]	1056.3	66.94	8	13	22	70	5.32569e+09	245	27.7468	4.77979
545534926	PREDICTED: heterogeneous nuclear ribonucleoprotein M isoformX2 [Canis lupus familiaris]	542.821	50.51	7	2	32	70	6.09515e+08	691	73.6204	8.82178
545522776	PREDICTED: heterogeneous nuclear ribonucleoproteins A2/B1 isoform X6 [Canis lupus familiaris]	1243.89	58.15	13	19	24	69	1.89968e+09	313	33.8903	9.02686
545533393	PREDICTED: transketolase isoform X3 [Canis lupus familiaris]	914.29	63.19	6	32	32	69	2528600973	576	63.1143	7.15186
545534924	PREDICTED: heterogeneous nuclear ribonucleoprotein M isoform X7 [Canis lupus familiaris]	502.589	47.47	1	1	31	68	6.09515e+08	712	75.6472	8.57275
73953207	PREDICTED: annexin A8 isoformX1 [Canis lupus familiaris]	1118.55	73.39	3	23	23	68	1.7832e+09	327	36.5994	5.74463
73970116	PREDICTED: leucine-rich PPR motif-containing protein, mitochondrial [Canis lupus familiaris]	614.73	36.25	1	46	46	67	554010586	1393	157.556	6.87354
545558307	PREDICTED: moesin isoform X4 [Canis lupus familiaris]	853.191	45.41	3	21	34	67	3.78245e+09	566	66.6262	6.23975
545491676	PREDICTED: 14-3-3 protein sigma [Canis lupus familiaris]	1162.5	62.9	1	14	20	67	4.91591e+09	248	27.8157	4.75439
545512496	PREDICTED: tubulin beta-4B chain-like [Canis lupus familiaris]	1070.5	63.6	4	3	21	66	7.38236e+08	445	49.799	4.89404
57102362	PREDICTED: 40S ribosomal protein S3 isoform 1 [Canis lupus familiaris]	684.467	83.54	1	24	24	65	8.87063e+08	243	26.6574	9.65674
545497495	PREDICTED: radixin isoform 1 [Canis lupus familiaris]	794.507	34.77	3	11	27	65	3.897e+09	604	71.0246	6.7124
345794865	PREDICTED: protein disulfide-isomerase A3 [Canis lupus familiaris]	923.175	56.83	1	32	32	65	2.0759e+09	505	56.7146	6.12549
57106334	PREDICTED: keratin, type I cytoskeletal 18 isoform 1 [Canis lupus familiaris]	1031.77	68.21	14	27	30	64	3.43179e+09	431	48.2086	5.45264
57099669	PREDICTED: cofilin-1 isoformX1 [Canis lupus familiaris]	1027.35	79.52	4	15	20	63	5.77315e+09	166	18.4907	8.08936
559098393	vimentin [Canis lupus familiaris]	839.212	61.59	19	28	32	63	1.87675e+09	466	53.565	5.12256
345802573	PREDICTED: T-complex protein 1 subunit gamma isoform 1 [Canis lupus familiaris]	762.521	59.27	3	30	30	63	1.36711e+09	545	60.5894	6.85889
560891938	ATP synthase subunit alpha, mitochondrial [Canis lupus familiaris]	1103.35	51.54	3	25	25	62	1.54321e+09	553	59.6907	9.18799
73964198	PREDICTED: c-1-tetrahydrofolate synthase, cytoplasmic isoform X2 [Canis lupus familiaris]	863.074	49.3	2	35	37	61	1.52583e+09	935	101.187	6.82959
545518414	PREDICTED: tubulin beta chain [Canis lupus familiaris]	921.37	57.66	3	3	20	59	5.80886e+08	444	49.639	4.89404
73971210	PREDICTED: transitional endoplasmic reticulum ATPase isoform 3 [Canis lupus familiaris]	831.58	51.99	4	36	36	59	1.17248e+09	806	89.2467	5.26221
359321105	PREDICTED: multifunctional protein ADE2 isoform X1 [Canis lupus familiaris]	816.492	51.06	4	26	26	59	1.08274e+09	425	46.9621	7.7085
545504091	PREDICTED: tropomyosin alpha-3 chain isoform X11 [Canis lupus familiaris]	691.218	86.69	10	21	34	58	1.48582e+09	248	29.0147	4.77979
375065844	heterogeneous nuclear ribonucleoprotein K [Canis lupus familiaris]	914.931	49.78	1	19	19	58	2.59213e+09	464	50.8583	5.45264
50950133	high mobility group protein B1 [Canis lupus familiaris]	689.873	54.42	2	17	20	57	1.40103e+09	215	24.8782	5.74463
545545402	PREDICTED: keratin, type II cytoskeletal 7 [Canis lupus familiaris]	771.766	52.78	5	21	27	56	2.60512e+09	468	51.5885	6.59521
73970888	PREDICTED: stress-70 protein, mitochondrial isoform 6 [Canis lupus familiaris]	910.206	46.24	1	28	28	56	1.5158e+09	679	73.6188	6.30322
545525020	PREDICTED: splicing factor, proline- and glutamine-rich [Canis lupus familiaris]	544.464	39.91	1	23	24	56	1.42253e+09	659	70.751	9.45166
356460875	nucleophosmin [Canis lupus familiaris]	941.446	45.92	3	16	16	56	1.82106e+09	294	32.5988	4.76709
359323746	PREDICTED: LOW QUALITY PROTEIN: T-complex protein 1 subunit epsilon isoform 1 [Canis lupus familiaris]	364.81	48.06	1	27	28	56	1.0289e+09	541	59.5588	5.8208
345792633	PREDICTED: phosphoglycerate mutase 1 isoform 4 [Canis lupus familiaris]	977.038	59.84	2	16	16	55	2.54574e+09	254	28.8038	7.18115
545547434	PREDICTED: myoferlin isoform X6 [Canis lupus familiaris]	457.779	25.29	2	47	47	55	2.53263e+08	2048	233.184	6.15088
345798988	PREDICTED: vinculin [Canis lupus familiaris]	739.573	38.46	1	38	38	55	7.98831e+08	1170	127.167	5.79541
545528359	PREDICTED: sodium/potassium-transporting ATPase subunit alpha-1 isoform X1 [Canis lupus familiaris]	922.959	41.04	8	23	37	55	1.30942e+09	1021	112.738	5.52881
50979272	keratin, type II cytoskeletal 1 [Canis lupus familiaris]	1017.9	17.93	1	12	16	54	3.59758e+09	619	63.7511	7.84033
356461040	L-lactate dehydrogenase B chain [Canis lupus familiaris]	897.188	54.19	3	17	19	54	5.69512e+09	334	36.5991	6.04932
545548105	PREDICTED: eukaryotic translation initiation factor 3 subunit A isoform X3 [Canis lupus familiaris]	536.713	32.01	2	39	39	54	4.38784e+08	1340	161.762	6.80029
545522107	PREDICTED: filamin-C isoform 12 [Canis lupus familiaris]	267.631	19.59	3	29	43	53	9.85754e+08	2604	277.114	5.96045
345796421	PREDICTED: eukaryotic initiation factor 4A-II isoform 7 [Canis lupus familiaris]	641.286	35.14	1	1	15	52	1.95431e+09	407	46.3728	5.47803
73968311	PREDICTED: proliferation-associated protein 2G4 [Canis lupus familiaris]	448.293	55.08	1	22	22	52	1265791045	394	43.7752	6.55127
73951551	PREDICTED: IQ motif containing GTPase activating protein 1 [Canis lupus familiaris]	719.292	31.26	4	40	40	52	3.65224e+08	1657	189.049	6.34131
359320591	PREDICTED: T-complex protein 1 subunit delta isoform X1 [Canis lupus familiaris]	726.333	60.67	2	26	27	52	1784478702	539	58.0018	7.82568
73974852	PREDICTED: epiplakin [Canis lupus familiaris]	719.812	26.26	1	36	40	51	1157191696	2948	321.008	5.70654
73964749	PREDICTED: protein disulfide-isomerase [Canis lupus familiaris]	696.506	49.61	4	25	26	51	1.6091e+09	510	57.381	4.95752
57106584	PREDICTED: peptidyl-prolyl cis-trans isomerase FKBP4 [Canis lupus familiaris]	499.851	65.36	1	29	29	51	1.10332e+09	459	51.4859	5.56689
545524789	PREDICTED: 40S ribosomal protein S3a [Canis lupus familiaris]	757.052	62.12	3	20	20	50	8.42406e+08	264	29.9257	9.72998
359320831	PREDICTED: talin-1 isoform X1 [Canis lupus familiaris]	813.229	23.42	5	44	44	50	4.09919e+08	2541	269.595	6.13818
345782111	PREDICTED: CAD protein isoform X5 [Canis lupus familiaris]	570.565	25.66	7	45	45	50	2.6335e+08	2225	243.155	6.55127
73968432	PREDICTED: ATP synthase subunit beta, mitochondrial isoform 1 [Canis lupus familiaris]	856.743	51.8	1	18	18	50	6.9208e+08	527	56.2505	5.33838
73991635	PREDICTED: adenosylhomocysteinase isoform 1 [Canis lupus familiaris]	551.551	46.42	1	22	23	50	8.46413e+08	433	47.6902	6.39209
359322978	PREDICTED: 14-3-3 protein eta [Canis lupus familiaris]	671.018	58.54	1	10	18	49	4.91591e+09	246	28.194	4.89404
354725914	40S ribosomal protein S4, X isoform [Canis lupus familiaris]	457.205	65.78	3	20	20	49	1.04324e+09	263	29.5791	10.1548
345796951	PREDICTED: tubulin beta-2B chain isoformX2 [Canis lupus familiaris]	805.477	48.76	4	1	17	49	5.80886e+08	445	49.9209	4.89404
345790650	PREDICTED: nucleolin isoform 1 [Canis lupus familiaris]	962.259	33.71	1	26	26	49	1.80279e+09	715	77.4357	4.66553
545545380	PREDICTED: keratin, type II cytoskeletal 5 isoform X3 [Canis lupus familiaris]	463.587	26.32	8	5	20	49	2.87359e+09	570	60.5641	7.72314
545537844	PREDICTED: importin-5 [Canis lupus familiaris]	714.388	38.96	3	29	29	49	6.95581e+08	1037	116.982	4.95752
545496029	PREDICTED: annexin A6 isoform X4 [Canis lupus familiaris]	539.283	47.6	2	31	31	48	5.88676e+08	666	75.2453	5.74463
545530619	PREDICTED: pyruvate carboxylase, mitochondrial isoform X4 [Canis lupus familiaris]	402.279	42.02	9	37	37	48	411343366	1178	129.507	6.80029
73964009	PREDICTED: cytoplasmic dynein 1 heavy chain 1 isoform 1 [Canis lupus familiaris]	383.877	11.19	3	45	45	48	1.17085e+08	4646	532.057	6.43018
545514530	PREDICTED: tubulin tyrosine ligase-like family, member 12 [Canis lupus familiaris]	643.894	55.61	1	27	27	47	1.1034e+09	642	73.8498	5.40186
73947736	PREDICTED: alpha-actinin-4 isoformX11 [Canis lupus familiaris]	602.244	45.92	6	20	35	47	4.94911e+08	906	104.336	5.50342
114158648	heat shock 70 kDa protein 4 [Canis lupus familiaris]	790.367	48.1	1	33	34	47	9.6016e+08	840	94.3194	5.21143
308082020	triosephosphate isomerase [Canis lupus familiaris]	1149	86.75	1	19	19	47	3.53392e+09	249	26.6978	7.32764
50978924	ribosome-binding protein 1 [Canis lupus familiaris]	672.226	23.6	18	33	33	46	3.93538e+08	1534	164.487	9.15869
73966186	PREDICTED: importin subunit beta-1 isoformX1 [Canis lupus familiaris]	690.061	38.36	2	27	27	46	1589216016	876	97.165	4.77979
359324375	PREDICTED: T-complex protein 1 subunit eta-like [Canis lupus familiaris]	620.949	55.99	1	26	26	46	1.27209e+09	543	59.3829	7.15186
73963357	PREDICTED: alpha-actinin-1 isoformX10 [Canis lupus familiaris]	668.173	45.55	7	20	35	46	4.94911e+08	887	102.54	5.50342
73965817	PREDICTED: keratin, type I cytoskeletal 16 [Canis lupus familiaris]	408.436	31.66	16	2	19	46	2.53849e+09	477	51.6492	5.17334
345791910	PREDICTED: keratin, type II cytoskeletal 6A [Canis lupus familiaris]	323.633	30.7	8	10	22	45	1.82088e+09	570	60.5841	7.95752
545505093	PREDICTED: heterogeneous nuclear ribonucleoprotein U [Canis lupus familiaris]	701.211	36.15	2	24	24	45	2.21057e+09	722	79.5608	7.86963
545531041	PREDICTED: stress-induced-phosphoprotein 1 [Canis lupus familiaris]	469.574	41.03	1	26	26	45	1.12353e+09	585	67.1949	8.49951
73974130	PREDICTED: polyadenylate-binding protein 1 isoformX6 [Canis lupus familiaris]	621.477	38.05	3	17	24	44	7.26902e+08	636	70.6259	9.49561
73987401	PREDICTED: polypyrimidine tract-binding protein 1 isoformX8 [Canis lupus familiaris]	701.219	44.44	9	18	18	44	1.49412e+09	531	57.1136	9.17334
57032236	PREDICTED: T-complex protein 1 subunit alpha isoformX1 [Canis lupus familiaris]	521.06	51.08	2	25	25	44	1.10492e+09	556	60.2156	5.98584
545527246	PREDICTED: trifunctional enzyme subunit beta, mitochondrial isoform X2 [Canis lupus familiaris]	357.502	53.05	1	24	24	44	5.24895e+08	475	51.1965	9.45166
73957776	PREDICTED: malate dehydrogenase, mitochondrial isoform X2 [Canis lupus familiaris]	917.187	59.17	3	17	17	44	1.74645e+09	338	35.4267	8.54346
50978926	rab GDP dissociation inhibitor beta [Canis lupus familiaris]	468.717	55.96	1	13	20	43	4.14869e+08	445	50.2897	6.46826
345795391	PREDICTED: LOW QUALITY PROTEIN: trifunctional purine biosynthetic protein adenosine-3 isoform 1 [Canis lupus familiaris]	687.382	40.65	2	27	27	43	5.86965e+08	1011	108.239	6.66846
545548244	PREDICTED: ornithine aminotransferase, mitochondrial isoform X4 [Canis lupus familiaris]	495.609	60.91	1	25	25	43	7.59529e+08	440	48.411	6.90283
345796375	PREDICTED: 26S proteasome non-ATPase regulatory subunit 2 [Canis lupus familiaris]	449.969	38.99	1	28	28	43	6.21566e+08	908	100.208	5.19873
50978734	heat shock 70 kDa protein 1 [Canis lupus familiaris]	657.952	42.5	2	12	24	43	7.52398e+09	640	69.8919	5.57959
545500683	PREDICTED: LOW QUALITY PROTEIN: 14-3-3 protein gamma [Canis lupus familiaris]	526.081	55.24	1	9	17	42	4.91591e+09	248	28.4269	4.89404
548923713	protein NDRG1 [Canis lupus familiaris]	982.883	50.26	1	11	11	42	1.66751e+09	384	41.7093	5.70654
73969959	PREDICTED: cytoskeleton-associated protein 4 [Canis lupus familiaris]	607.285	52.68	5	29	29	42	8.46159e+08	596	65.3818	5.70654
345792599	PREDICTED: delta-1-pyrroline-5-carboxylate synthase isoformX2 [Canis lupus familiaris]	562.32	39.97	4	28	28	42	5.01822e+08	793	86.9835	7.32764
74009187	PREDICTED: glucose-6-phosphate 1-dehydrogenase isoform X2 [Canis lupus familiaris]	326.665	51.19	2	25	25	42	6.38042e+08	545	62.6818	7.91357
345800110	PREDICTED: very long-chain specific acyl-CoA dehydrogenase, mitochondrial isoform X2 [Canis lupus familiaris]	505.083	57.82	2	30	30	42	8.36525e+08	633	67.836	8.48486
545519814	PREDICTED: heterogeneous nuclear ribonucleoprotein Q isoform X5 [Canis lupus familiaris]	538.394	51.04	7	19	25	41	8.7344e+08	527	58.6993	7.56201
345797882	PREDICTED: transgelin-2 [Canis lupus familiaris]	641.986	76.38	2	16	16	41	1.72402e+09	199	22.3632	8.25049
356461025	60S ribosomal protein L3 [Canis lupus familiaris]	263.685	49.38	2	21	22	41	5.41047e+08	403	46.0648	10.1841
545542136	PREDICTED: heat shock protein 105 kDa [Canis lupus familiaris]	463.462	37.1	5	28	31	41	5.77272e+08	1000	112.148	6.49365
345791621	PREDICTED: prohibitin-2 [Canis lupus familiaris]	626.476	57.86	4	17	17	41	1.08048e+09	299	33.3529	9.84717
545554149	PREDICTED: eukaryotic translation initiation factor 4 gamma 1 [Canis lupus familiaris]	475.63	22.95	1	26	31	41	6.0991e+08	1499	164.282	5.33838
545528002	PREDICTED: macrophage-capping protein isoform X3 [Canis lupus familiaris]	748.203	55.87	2	15	15	41	2.44449e+09	349	38.8027	6.45557
345778074	PREDICTED: catenin alpha-1 [Canis lupus familiaris]	475.284	43.49	4	30	30	41	4.792e+08	906	100.055	6.29053
545540670	PREDICTED: protein-glutamine gamma-glutamyltransferase 2 [Canis lupus familiaris]	684.24	47.02	18	28	29	41	9.05102e+08	687	77.1024	5.47803
545527691	PREDICTED: echinoderm microtubule associated protein like 4 isoform X3 [Canis lupus familiaris]	302.486	33.06	10	30	30	41	4.62874e+08	992	110.312	6.43018
359318584	PREDICTED: myosin-14 isoform 2 [Canis lupus familiaris]	586.999	15.53	5	17	28	41	1.58897e+09	1996	227.997	5.60498
74005449	PREDICTED: bifunctional purine biosynthesis protein PURH isoform 3 [Canis lupus familiaris]	512.146	58.11	1	28	28	41	5.45021e+08	592	64.6863	6.66846
545486243	PREDICTED: vasodilator-stimulated phosphoprotein isoform X1 [Canis lupus familiaris]	647.461	51.17	4	2	18	41	1.41174e+09	385	40.5164	7.98682
114326313	NADH-cytochrome b5 reductase 3 [Canis lupus familiaris]	611.961	80.4	1	19	19	41	7.14e+08	301	34.1168	8.14795
345787665	PREDICTED: tropomyosin alpha-4 chain isoform X6 [Canis lupus familiaris]	482.083	77.02	6	16	27	40	1.06966e+09	248	28.5045	4.69092
545502625	PREDICTED: 40S ribosomal protein S2 isoform X1 [Canis lupus familiaris]	354.113	52.9	3	18	18	40	1.10904e+09	293	31.2296	10.2427
356582337	60S ribosomal protein L7 [Canis lupus familiaris]	332.676	57.26	9	24	24	40	1.15627e+09	248	29.1942	10.7261
345787491	PREDICTED: LOW QUALITY PROTEIN: microtubule-associated protein 4 isoform 1 [Canis lupus familiaris]	416.082	32.08	1	28	28	40	4.12245e+08	1147	120.164	5.13525
73950940	PREDICTED: 6-phosphogluconate dehydrogenase, decarboxylating isoform 1 [Canis lupus familiaris]	573.869	40.99	1	19	19	40	8.16273e+08	483	53.0618	7.10791
345798963	PREDICTED: nucleolar RNA helicase 2 [Canis lupus familiaris]	396.701	45.73	1	29	31	40	5.54511e+08	785	87.5537	9.37842
545506706	PREDICTED: galectin-3 isoform X2 [Canis lupus familiaris]	498.589	35.43	2	12	12	40	4065645769	254	26.4102	8.104
73968966	PREDICTED: aconitate hydratase, mitochondrial isoform 3 [Canis lupus familiaris]	646.655	40.72	1	27	27	40	1.11168e+09	781	85.6682	7.94287
57090217	PREDICTED: heat shock-related 70 kDa protein 2 isoform 1 [Canis lupus familiaris]	1004.67	24.02	1	3	15	40	9.24855e+09	637	69.8408	5.66846
545557869	PREDICTED: ATP-dependent RNA helicase DDX3X isoform X14 [Canis lupus familiaris]	481.118	43.72	8	26	27	40	5.40693e+08	661	73.081	7.18115
545516103	PREDICTED: guanine nucleotide binding protein (G protein), beta polypeptide 2-like 1 [Canis lupus familiaris]	841.708	72.24	1	20	20	39	9.01131e+08	317	35.0546	7.69385
345802027	PREDICTED: elongation factor Tu, mitochondrial [Canis lupus familiaris]	526.742	61.95	2	22	23	39	7.49496e+08	452	49.4051	7.37158
50979054	vasodilator-stimulated phosphoprotein [Canis lupus familiaris]	575.115	51.04	4	1	17	39	1.41174e+09	384	40.3883	7.98682
558611352	probable ATP-dependent RNA helicase DDX5 [Canis lupus familiaris]	465.145	36.64	2	15	22	38	1.43943e+09	614	69.1047	8.92432
545537467	PREDICTED: translationally-controlled tumor protein [Canis lupus familiaris]	579.981	84.3	1	11	11	38	1.14202e+09	172	19.5826	4.93213
559098466	aspartate aminotransferase, mitochondrial [Canis lupus familiaris]	596.072	53.49	2	23	23	38	1.00952e+09	430	47.4101	8.99756
259490360	serpin H1 precursor [Canis lupus familiaris]	523.456	49.04	1	19	19	38	6.6327e+08	418	46.5533	8.74854
57110955	PREDICTED: elongation factor 1-beta isoform 1 [Canis lupus familiaris]	695.241	73.78	1	16	17	38	1.6926e+09	225	24.8054	4.729
545516445	PREDICTED: matrin-3 isoform X5 [Canis lupus familiaris]	303.509	25.86	2	20	21	38	6.68933e+08	897	99.9775	6.03662
545497651	PREDICTED: myb-binding protein 1A [Canis lupus familiaris]	293.629	24.91	1	25	25	38	4.32641e+08	1068	120.425	6.39209
50979052	annexin A13 [Canis lupus familiaris]	539.421	67.79	3	22	22	38	609345526	357	39.642	5.47803
359321459	PREDICTED: protein disulfide-isomerase A4 isoform 3 [Canis lupus familiaris]	514.51	38.94	1	24	24	38	6.39902e+08	642	72.3507	5.17334
545493473	PREDICTED: isocitrate dehydrogenase [NADP], mitochondrial isoform X2 [Canis lupus familiaris]	439.315	52.03	2	20	21	38	398933189	419	47.0629	7.94287
50979014	calnexin precursor [Canis lupus familiaris]	324.182	26.81	2	18	18	38	1.45624e+09	593	67.5608	4.61475
303228324	GTP-binding nuclear protein Ran [Canis lupus familiaris]	446.689	54.17	3	15	15	37	2.16998e+09	216	24.4076	7.48877
545543878	PREDICTED: 60S ribosomal protein L6 [Canis lupus familiaris]	380.701	45.83	1	17	17	37	7.77416e+08	288	32.5864	10.6528
345800677	PREDICTED: LOW QUALITY PROTEIN: alpha-enolase isoform 1 [Canis lupus familiaris]	520.025	42.95	1	13	16	37	7.36704e+08	447	48.9555	8.22119
545557926	PREDICTED: LOW QUALITY PROTEIN: ubiquitin-like modifier activating enzyme 1 [Canis lupus familiaris]	463.329	31.11	1	27	27	37	8.50436e+08	1080	119.756	6.31592
545496561	PREDICTED: heterogeneous nuclear ribonucleoprotein A1-like [Canis lupus familiaris]	376.394	13.77	11	0	9	36	1.1547e+09	334	35.6899	8.1333
545545104	PREDICTED: keratin, type II cytoskeletal 2 epidermal isoform X2 [Canis lupus familiaris]	513.488	15.18	4	6	13	36	3.36473e+09	593	61.09	7.41553
55741705	ras-related protein Rab-1A [Canis lupus familiaris]	503.883	75.12	21	8	17	35	1.62286e+09	205	22.6634	6.21436
73988461	PREDICTED: importin-7 isoform 1 [Canis lupus familiaris]	539.982	29.67	2	24	24	35	6.58276e+08	1038	119.44	4.81787
354623047	microtubule-associated protein RP/EB family member 1 [Canis lupus familiaris]	453.232	61.94	12	17	17	35	7.79958e+08	268	30.0182	5.31299
545515705	PREDICTED: exportin-1 isoform X4 [Canis lupus familiaris]	295.147	27.08	1	26	26	35	3.10906e+08	1071	123.062	6.11279
545513832	PREDICTED: serine hydroxymethyltransferase, mitochondrial isoform X5 [Canis lupus familiaris]	512.172	45.25	4	20	20	35	8.59486e+08	484	53.6905	7.92822
545497793	PREDICTED: beta-enolase isoform X2 [Canis lupus familiaris]	606.998	42.86	2	13	19	35	7.83529e+08	434	47.0254	7.72314
73958588	PREDICTED: eukaryotic translation initiation factor 3 subunit C isoform 3 [Canis lupus familiaris]	335.47	23.88	1	24	24	35	4.96287e+08	913	105.448	5.71924
74000476	PREDICTED: peptidyl-prolyl cis-trans isomerase B isoform 2 [Canis lupus familiaris]	544.472	68.06	5	17	18	35	9.1059e+08	216	23.7605	9.31982
359318542	PREDICTED: LOW QUALITY PROTEIN: transcription intermediary factor 1-beta [Canis lupus familiaris]	514.115	26.05	1	19	19	35	5.49434e+08	837	88.6823	5.77002
345783257	PREDICTED: neutral alpha-glucosidase AB isoformX2 [Canis lupus familiaris]	290.702	29.77	4	26	26	35	3.73964e+08	944	106.311	6.06201
73968655	PREDICTED: cullin-associated NEDD8-dissociated protein 1 isoformX5 [Canis lupus familiaris]	313.793	26.45	2	27	27	35	421774640	1206	133.515	5.74463
57100553	PREDICTED: annexin A5 [Canis lupus familiaris]	475.425	46.42	1	15	16	35	9.02437e+08	321	35.9215	5.08447
545510666	PREDICTED: keratin, type I cytoskeletal 42 [Canis lupus familiaris]	280.292	18.09	13	1	13	35	2.77688e+09	492	54.0468	5.2749
545545383	PREDICTED: LOW QUALITY PROTEIN: keratin, type II cytoskeletal 75 [Canis lupus familiaris]	405.273	16.78	5	3	13	35	2.87359e+09	572	61.646	8.66064
50978966	tight junction protein ZO-2 [Canis lupus familiaris]	296.416	30.24	10	29	30	34	3.46253e+08	1174	132.005	6.69775
545558431	PREDICTED: non-POU domain-containing octamer-binding protein [Canis lupus familiaris]	194.234	34.89	1	16	18	34	9.03502e+08	470	54.0692	8.95361
545547320	PREDICTED: heterogeneous nuclear ribonucleoprotein F isoform X9 [Canis lupus familiaris]	422.402	44.44	1	12	14	34	8.19682e+08	414	45.6058	5.49072
356460949	ribosomal protein, large, P0 [Canis lupus familiaris]	430.138	64.98	1	19	19	34	1396631888	317	34.2658	5.97314
345798924	PREDICTED: threonine--tRNA ligase, cytoplasmic [Canis lupus familiaris]	272.818	38.17	4	25	26	34	4.31242e+08	723	83.6001	6.91748
73964736	PREDICTED: eukaryotic initiation factor 4A-III isoform 1 [Canis lupus familiaris]	335.494	39.9	1	15	18	34	9.26425e+08	411	46.7812	6.72705
545503787	PREDICTED: 60S ribosomal protein L5 isoform 1 [Canis lupus familiaris]	250.399	27.27	1	13	13	34	3.5316e+08	429	48.6583	9.96436
359321587	PREDICTED: trifunctional enzyme subunit alpha, mitochondrial [Canis lupus familiaris]	454.031	45.01	1	27	27	34	5.68838e+08	762	82.8826	9.1001
57106953	PREDICTED: serine-threonine kinase receptor-associated protein isoform 1 [Canis lupus familiaris]	491.237	66.29	1	20	20	34	4.37247e+08	350	38.508	5.12256
57093381	PREDICTED: actin-related protein 2 isoform 1 [Canis lupus familiaris]	224.257	42.64	2	18	19	33	1.87538e+09	394	44.7322	6.7417
73995130	PREDICTED: polyubiquitin-C isoform 2 [Canis lupus familiaris]	393.68	77.43	8	8	8	33	2.83987e+09	381	42.8251	7.57666
356991214	60S ribosomal protein L4 [Canis lupus familiaris]	171.318	45.02	2	17	17	33	2.01442e+08	422	47.2761	10.9751
73984484	PREDICTED: dolichyl-diphosphooligosaccharide--protein glycosyltransferase subunit 1 isoform 3 [Canis lupus familiaris]	420.493	50.25	1	22	22	33	8.24857e+08	607	68.5339	6.41748
345803242	PREDICTED: LOW QUALITY PROTEIN: peroxiredoxin-6 [Canis lupus familiaris]	808.619	70.54	1	14	14	33	1.39219e+09	224	24.994	6.01123
345780013	PREDICTED: staphylococcal nuclease domain-containing protein 1 [Canis lupus familiaris]	287.079	33.74	2	27	27	33	3.90969e+08	910	101.93	7.1665
345803407	PREDICTED: tubulin beta-6 chain isoform 3 [Canis lupus familiaris]	399.456	25.78	1	3	10	33	4.68237e+08	446	49.835	4.88135
558611350	60S ribosomal protein L7a [Canis lupus familiaris]	366.177	49.62	1	18	18	32	1.10261e+09	266	29.977	10.6089
545487751	PREDICTED: protein arginine N-methyltransferase 1 isoform X9 [Canis lupus familiaris]	476.686	51.17	6	16	16	32	3.29042e+08	342	39.4476	5.71924
545507443	PREDICTED: kinectin isoform X5 [Canis lupus familiaris]	304.844	27.03	7	31	31	32	2.94176e+08	1328	153.161	5.52881
73964747	PREDICTED: rho GDP-dissociation inhibitor 1 isoform 2 [Canis lupus familiaris]	246.548	75.49	1	14	15	32	2.47522e+09	204	23.3788	5.19873
545511114	PREDICTED: insulin-like growth factor 2 mRNA binding protein 1 isoform X3 [Canis lupus familiaris]	449.413	44.62	3	19	21	32	7.24521e+08	576	63.2981	9.20264
345783922	PREDICTED: 26S protease regulatory subunit 6A isoform 1 [Canis lupus familiaris]	408.076	58.87	2	20	20	31	2.04788e+08	423	47.3225	5.22412
545536882	PREDICTED: coatomer subunit beta isoform X1 [Canis lupus familiaris]	319.876	33.37	4	24	24	31	3.54248e+08	953	107.11	6.04932
545501183	PREDICTED: eukaryotic translation initiation factor 3 subunit B isoform 1 [Canis lupus familiaris]	386.886	30.75	1	20	20	31	4.06877e+08	813	91.9496	5.09717
545528448	PREDICTED: cold shock domain-containing protein E1 isoform X7 [Canis lupus familiaris]	360.754	34.21	4	25	25	31	3.55869e+08	798	88.7398	6.25244
545530010	PREDICTED: catenin delta-1 isoform X9 [Canis lupus familiaris]	283.826	36.03	6	26	26	31	3.88982e+08	866	96.4806	6.17627
345781076	PREDICTED: leukotriene A-4 hydrolase [Canis lupus familiaris]	392.834	45.66	1	22	22	31	4.01172e+08	611	69.153	6.34131
545515948	PREDICTED: probable ATP-dependent RNA helicase DDX17 isoform 11 [Canis lupus familiaris]	386.929	30.13	1	13	20	31	1.45115e+09	780	86.0672	8.76318
73966003	PREDICTED: 26S proteasome non-ATPase regulatory subunit 3 [Canis lupus familiaris]	263.441	42.32	1	22	22	31	3.59247e+08	534	60.9285	8.44092
57094365	PREDICTED: heat shock 70kDa protein 1-like isoformX1 [Canis lupus familiaris]	612.642	24.49	2	1	13	31	9.06303e+09	641	70.4763	6.29053
73966860	PREDICTED: 26S proteasome non-ATPase regulatory subunit 11 isoformX1 [Canis lupus familiaris]	346.557	45.97	1	18	18	30	4.03435e+08	422	47.434	6.48096
158819069	prohibitin [Canis lupus familiaris]	572.583	73.53	2	18	18	30	1.21107e+09	272	29.7859	5.75732
345789675	PREDICTED: proliferating cell nuclear antigen [Canis lupus familiaris]	536.655	67.82	1	15	15	30	6.25113e+08	261	28.7603	4.69092
57092971	PREDICTED: malate dehydrogenase, cytoplasmic isoform 1 [Canis lupus familiaris]	454.178	51.2	1	17	17	30	1.26479e+09	334	36.403	6.91748
545522461	PREDICTED: asparagine synthetase [glutamine-hydrolyzing] isoform X3 [Canis lupus familiaris]	252.996	39.93	1	21	21	30	476583906	561	64.3816	6.85889
74001695	PREDICTED: heterogeneous nuclear ribonucleoprotein D0 isoformX2 [Canis lupus familiaris]	490.787	46.08	3	14	16	30	1.18136e+09	306	32.7681	8.1626
558611348	fructose-bisphosphate aldolase C [Canis lupus familiaris]	338.643	62.09	3	18	22	30	7.16611e+08	364	39.3172	6.65381
59958375	utrophin [Canis lupus familiaris]	274.337	9.79	8	29	29	30	103178580	3432	394.536	5.2876
545527018	PREDICTED: ATP-dependent RNA helicase DDX1 isoform X3 [Canis lupus familiaris]	255.044	38.83	2	23	23	30	3.35206e+08	734	81.7255	7.32764
73947982	PREDICTED: glucose-6-phosphate isomerase isoformX1 [Canis lupus familiaris]	455.18	45.7	3	19	19	30	2.615e+09	558	62.7981	7.92822
73965193	PREDICTED: 26S protease regulatory subunit 8 isoformX1 [Canis lupus familiaris]	417.043	51.23	4	14	16	29	332938066	406	45.5971	7.54736
345784150	PREDICTED: actin-related protein 3 isoform 2 [Canis lupus familiaris]	267.176	58.86	3	17	17	29	4.23005e+08	367	41.9773	5.61768
545560439	PREDICTED: uridine phosphorylase 1-like [Canis lupus familiaris]	324.308	44.35	1	14	14	29	7.58247e+08	354	38.3071	7.50342
359321669	PREDICTED: d-3-phosphoglycerate dehydrogenase [Canis lupus familiaris]	530.066	33.02	5	17	17	29	7.97124e+08	533	56.5093	6.60986
57100954	PREDICTED: succinyl-CoA ligase [GDP-forming] subunit beta, mitochondrial [Canis lupus familiaris]	413.747	40.97	1	19	21	29	2.56031e+08	432	46.8067	7.15186
545521110	PREDICTED: uncharacterized protein LOC475115 isoform X7 [Canis lupus familiaris]	702.886	28.23	4	15	16	29	2491662090	634	69.4582	6.93213
73996743	PREDICTED: twinfilin-1 isoformX1 [Canis lupus familiaris]	529.413	39.71	2	12	13	29	3.36038e+08	350	40.0606	6.91748
74001424	PREDICTED: carbonyl reductase [NADPH] 1 [Canis lupus familiaris]	556.455	63.18	4	15	15	29	6.74415e+08	277	30.5958	7.76709
73946970	PREDICTED: electron transfer flavoprotein subunit beta isoform 1 [Canis lupus familiaris]	443.787	54.9	1	16	16	29	4.96559e+08	255	27.7281	8.104
195546936	WD repeat domain 1 [Canis lupus familiaris]	246.902	44.39	2	20	20	29	4.20726e+08	606	66.3228	6.62451
545540998	PREDICTED: exportin-2 isoform X7 [Canis lupus familiaris]	347.973	27.34	1	22	22	29	2.747e+08	973	110.491	5.70654
57112881	PREDICTED: 60S ribosomal protein L10 isoformX1 [Canis lupus familiaris]	152.945	60.28	10	14	14	28	6.0938e+08	214	24.5879	10.0815
354459384	26S protease regulatory subunit 4 [Canis lupus familiaris]	358.737	43.86	3	14	16	28	5.41837e+08	440	49.1537	6.21436
345782896	PREDICTED: 26S protease regulatory subunit 7 [Canis lupus familiaris]	284.571	51.27	1	23	23	28	2.48932e+08	433	48.6031	5.94775
545488512	PREDICTED: 26S protease regulatory subunit 6B isoform X2 [Canis lupus familiaris]	208.755	46.89	3	17	18	28	3.26218e+08	418	47.3365	5.21143
545523510	PREDICTED: polyadenylate-binding protein 4 isoform X8 [Canis lupus familiaris]	349.556	36.75	9	11	18	28	602487583	615	67.8439	9.45166
545497162	PREDICTED: hypoxia up-regulated protein 1 isoform X4 [Canis lupus familiaris]	287.875	27.71	3	22	22	28	323056450	996	111.357	5.21143
545487521	PREDICTED: serine/threonine-protein phosphatase 2A 65 kDa regulatory subunit A alpha isoform isoform X3 [Canis lupus familiaris]	546.911	40.68	2	15	20	28	4.88714e+08	590	65.4039	5.14795
73993697	PREDICTED: dihydropyrimidinase-related protein 2 isoform 3 [Canis lupus familiaris]	469.72	42.54	3	17	20	28	4.62076e+08	677	73.5451	6.40479
545555336	PREDICTED: heterogeneous nuclear ribonucleoprotein A3 isoform X14 [Canis lupus familiaris]	311.975	36.39	4	13	15	28	4.62991e+08	338	36.0812	9.05615
545502307	PREDICTED: periplakin isoform X2 [Canis lupus familiaris]	262.566	16.71	3	27	27	28	2.72796e+08	1753	204.162	5.60498
545537700	PREDICTED: LIM domain only protein 7 isoform X8 [Canis lupus familiaris]	327.581	21.41	9	24	24	28	1.98095e+08	1387	156.754	6.82959
359321220	PREDICTED: glycine--tRNA ligase isoform X1 [Canis lupus familiaris]	378.756	30.44	2	17	18	28	6.05524e+08	749	83.6036	7.18115
545516609	PREDICTED: lamin-B1 isoform X5 [Canis lupus familiaris]	425.382	29.96	1	16	16	28	5.65949e+08	454	51.7089	5.021
345780888	PREDICTED: 40S ribosomal protein S8 isoform 6 [Canis lupus familiaris]	388.193	58.65	1	12	12	27	1.21787e+09	208	24.1902	10.3159
353731063	eukaryotic translation initiation factor 3, subunit L [Canis lupus familiaris]	407.776	37.41	2	20	20	27	3.74756e+08	564	66.6544	6.34131
57086947	PREDICTED: 60S ribosomal protein L13 isoformX1 [Canis lupus familiaris]	305.103	42.18	2	12	12	27	9.39015e+08	211	24.2746	11.6489
55742853	annexin A4 [Canis lupus familiaris]	382.601	47.02	1	14	15	27	2.09821e+08	319	35.7901	5.92236
73968367	PREDICTED: citrate synthase, mitochondrial isoform 2 [Canis lupus familiaris]	283.847	30.26	1	16	16	27	1.13187e+09	466	51.7555	8.25049
345805550	PREDICTED: LOW QUALITY PROTEIN: leucine-rich repeat-containing protein 59 [Canis lupus familiaris]	448.148	53.92	3	18	18	27	1.2454e+09	306	34.7747	9.65674
50978936	rab GDP dissociation inhibitor alpha [Canis lupus familiaris]	317.173	50.34	2	9	16	27	2.99338e+08	447	50.4882	5.13525
345777634	PREDICTED: acidic leucine-rich nuclear phosphoprotein 32 family member B isoform X2 [Canis lupus familiaris]	296.293	35.6	2	5	12	27	8.98889e+08	250	28.7462	4.08154
545500084	PREDICTED: NAD(P)H dehydrogenase [quinone] 1 [Canis lupus familiaris]	404.715	24.18	1	8	8	27	1.38387e+09	273	30.6388	8.47021
545487328	PREDICTED: 40S ribosomal protein S9 [Canis lupus familiaris]	189.882	45.06	1	17	17	27	6.98877e+08	233	26.9099	11.0923
74008194	PREDICTED: ADP/ATP translocase 2 isoform 2 [Canis lupus familiaris]	206.542	41.61	2	8	13	27	1.02924e+09	298	32.9962	9.77393
545546549	PREDICTED: ubiquitin carboxyl-terminal hydrolase 5 isoform 2 [Canis lupus familiaris]	256.273	33.64	5	23	23	27	3.74264e+08	868	96.2807	5.10986
545511022	PREDICTED: puromycin-sensitive aminopeptidase [Canis lupus familiaris]	220.46	34.88	1	24	24	27	3.36781e+08	860	96.919	5.52881
545559817	PREDICTED: B-cell receptor-associated protein 31 isoform X2 [Canis lupus familiaris]	390.086	38.21	1	12	12	27	8.44855e+08	246	28.0421	8.01611
57093423	PREDICTED: poly(rC)-binding protein 1 isoform 1 [Canis lupus familiaris]	456.223	48.6	5	8	12	27	1.17556e+09	356	37.4439	7.09326
545546584	PREDICTED: putative ribosomal RNA methyltransferase NOP2 [Canis lupus familiaris]	190.594	27.75	1	20	20	27	3.06321e+08	818	90.1623	9.08545
545523483	PREDICTED: adenylyl cyclase-associated protein 1 isoform X9 [Canis lupus familiaris]	346.614	30.95	4	14	14	27	8.90313e+08	475	51.4215	7.51807
73974792	PREDICTED: 60S ribosomal protein L8 isoform 3 [Canis lupus familiaris]	287.251	54.86	1	16	16	26	1.11972e+09	257	28.0073	11.0337
73983002	PREDICTED: ras-related protein Rab-1B isoformX1 [Canis lupus familiaris]	340.868	58.21	22	3	12	26	1.62286e+09	201	22.1572	5.73193
545518272	PREDICTED: 60S ribosomal protein L10a isoform X1 [Canis lupus familiaris]	152.347	43.98	3	12	12	26	7.83697e+08	216	24.7285	9.93506
545500762	PREDICTED: T-complex protein 1 subunit zeta [Canis lupus familiaris]	320.392	33.83	1	12	17	26	1.16323e+09	532	58.2298	7.21045
359320880	PREDICTED: valine--tRNA ligase isoformX1 [Canis lupus familiaris]	278.075	22.07	2	22	22	26	2.00664e+08	1264	140.257	7.76709
545503983	PREDICTED: ladinin-1 [Canis lupus familiaris]	226.402	31.76	1	15	15	26	3.71277e+08	488	52.645	9.30518
545517915	PREDICTED: prostaglandin reductase 1 isoform X2 [Canis lupus familiaris]	303.626	39.82	2	14	14	26	5.07454e+08	329	35.7084	8.32373
345786084	PREDICTED: 60S ribosomal protein L13a isoform X1 [Canis lupus familiaris]	134.926	45.32	3	11	12	26	5.39141e+08	203	23.5203	10.9312
545537232	PREDICTED: eukaryotic translation initiation factor 4 gamma 2 [Canis lupus familiaris]	175.939	22.01	1	22	22	26	2.29382e+08	1145	126.472	8.74854
545494172	PREDICTED: UDP-glucose 6-dehydrogenase isoform X2 [Canis lupus familiaris]	635.942	45.55	1	18	18	26	6.98989e+08	494	55.0393	7.37158
545556932	PREDICTED: coatomer subunit alpha [Canis lupus familiaris]	235.647	20.67	1	24	24	26	144175663	1219	137.663	7.44482
545555653	PREDICTED: glutaminase kidney isoform, mitochondrial isoform X2 [Canis lupus familiaris]	484.686	36.35	2	16	16	26	6.32476e+08	608	66.0323	7.97217
545550101	PREDICTED: tropomyosin alpha-4 chain isoform X28 [Canis lupus familiaris]	198.176	43.66	11	3	17	26	9.27728e+08	284	32.8298	4.76709
545533790	PREDICTED: inosine-5'-monophosphate dehydrogenase 2 isoformX2 [Canis lupus familiaris]	474.958	37.57	7	19	19	26	5.79182e+08	575	62.048	7.6499
356991204	60S ribosomal protein L26 [Canis lupus familiaris]	237.885	54.48	3	13	13	25	5.8313e+08	145	17.2475	10.5503
545511704	PREDICTED: AP-1 complex subunit beta-1 isoform X4 [Canis lupus familiaris]	271.028	24.44	2	8	20	25	3.86173e+08	937	104.486	5.37646
345780714	PREDICTED: vacuolar protein sorting-associated protein 35 isoformX1 [Canis lupus familiaris]	344.751	28.27	2	19	20	25	3.18081e+08	796	91.6489	5.49072
114326371	2'-5'-oligoadenylate synthase 2 [Canis lupus familiaris]	95.6238	26.42	2	14	15	25	3.77799e+08	685	77.9344	8.5874
545553458	PREDICTED: succinate dehydrogenase [ubiquinone] flavoprotein subunit, mitochondrial isoform 1 [Canis lupus familiaris]	247.186	25.38	1	14	14	25	3.07833e+08	721	78.9304	8.14795
545544367	PREDICTED: AP-1 complex subunit beta-1 isoform X8 [Canis lupus familiaris]	177.363	23.64	5	7	19	25	3.88388e+08	939	103.6	5.16064
359321944	PREDICTED: transaldolase-like [Canis lupus familiaris]	428.825	37.39	1	13	13	25	6.53294e+08	337	37.5065	7.1665
671002810	PREDICTED: LOW QUALITY PROTEIN: fatty acid synthase [Ursus maritimus]	213.536	8.73	30	1	16	25	4.12579e+08	1902	206.391	6.45557
345800380	PREDICTED: plasminogen activator inhibitor 1 RNA-binding protein isoform 3 [Canis lupus familiaris]	337.67	37.5	4	14	14	25	6.94888e+08	392	42.9755	8.44092
50979116	heat shock protein beta-1 [Canis lupus familiaris]	377.28	44.5	1	13	13	25	1.32812e+09	209	22.9247	6.69775
73991908	PREDICTED: dolichyl-diphosphooligosaccharide--protein glycosyltransferase subunit 2 isoformX3 [Canis lupus familiaris]	484.274	32.96	2	16	16	25	4.25935e+08	631	68.991	5.80811
345795033	PREDICTED: tropomyosin alpha-4 chain isoformX8 [Canis lupus familiaris]	219.706	53.88	12	3	17	25	9.27728e+08	245	28.5206	4.77979
73977664	PREDICTED: phosphate carrier protein, mitochondrial isoformX1 [Canis lupus familiaris]	233.534	28.25	3	11	11	25	5.36814e+08	361	39.8336	9.36377
356460872	40S ribosomal protein S6 [Canis lupus familiaris]	432.97	38.15	4	13	13	24	7.52979e+08	249	28.663	10.8433
57110923	PREDICTED: basic leucine zipper and W2 domain-containing protein 1 isoform 2 [Canis lupus familiaris]	236.706	36.04	2	15	20	24	3.84886e+08	419	48.0127	5.92236
545538758	PREDICTED: 60S ribosomal protein L15 isoform X7 [Canis lupus familiaris]	273.689	53.92	1	12	12	24	3.56688e+08	204	24.1311	11.6196
545559521	PREDICTED: RNA-binding motif protein, X chromosome [Canis lupus familiaris]	297.544	44.76	2	19	19	24	2.52494e+08	391	42.3063	10.0522
74006036	PREDICTED: bifunctional glutamate/proline--tRNA ligase isoformX2 [Canis lupus familiaris]	294.821	18.95	2	21	22	24	2.66471e+08	1509	169.752	7.54736
545539148	PREDICTED: coatomer subunit beta' [Canis lupus familiaris]	206.497	28.48	1	21	21	24	3.06106e+08	906	102.323	5.30029
73986922	PREDICTED: ELAV-like protein 1 isoform 1 [Canis lupus familiaris]	395.286	41.1	2	13	13	24	4.5603e+08	326	36.1272	9.0415
345784242	PREDICTED: DNA replication licensing factor MCM6 [Canis lupus familiaris]	171.883	24.48	1	20	20	24	1.42499e+08	821	92.9724	5.38916
73946745	PREDICTED: phosphoserine aminotransferase isoform 2 [Canis lupus familiaris]	316.85	44.59	2	16	16	24	4.24674e+08	370	40.4098	8.35303
545490041	PREDICTED: ATP synthase subunit gamma, mitochondrial isoform X4 [Canis lupus familiaris]	339.719	40.6	2	12	12	24	6.95772e+08	298	33.0323	9.14404
545515309	PREDICTED: eukaryotic translation initiation factor 5B isoform X3 [Canis lupus familiaris]	230.732	21.18	3	17	17	24	3.49288e+08	1086	123.569	5.46533
545538200	PREDICTED: catenin beta-1 isoform X1 [Canis lupus familiaris]	256.969	25.45	2	15	18	24	224053549	774	84.7259	5.92236
73992635	PREDICTED: vesicle-associated membrane protein-associated protein B isoform X2 [Canis lupus familiaris]	356.476	40.33	2	10	11	24	4.80316e+08	243	27.1291	7.29834
545505244	PREDICTED: calpain-2 catalytic subunit [Canis lupus familiaris]	215.562	25.68	1	18	18	24	4.11921e+08	666	76.2236	4.98291
73984948	PREDICTED: coatomer subunit gamma-1 [Canis lupus familiaris]	302.947	33.52	1	18	21	24	2.74864e+08	874	97.6884	5.41455
73954685	PREDICTED: coatomer subunit delta isoform 1 [Canis lupus familiaris]	208.707	28.38	1	16	16	24	3.57567e+08	511	57.2092	6.21436
73962054	PREDICTED: vesicle-associated membrane protein-associated protein A isoform 2 [Canis lupus familiaris]	269.822	43.37	2	10	11	24	4.10338e+08	249	27.8272	8.6167
73949913	PREDICTED: adenylate kinase 2, mitochondrial isoformX2 [Canis lupus familiaris]	371.924	70.94	3	15	15	24	6.12201e+08	234	25.6903	7.03467
73974299	PREDICTED: eukaryotic translation initiation factor 3 subunit E isoform 2 [Canis lupus familiaris]	292.174	33.48	1	15	15	23	3.09851e+08	445	52.1874	6.03662
50978634	acidic leucine-rich nuclear phosphoprotein 32 family member A [Canis lupus familiaris]	200.916	37.35	3	6	13	23	6.85976e+08	249	28.5172	4.10693
356582349	ribosomal protein SA [Canis lupus familiaris]	575.923	50.85	4	12	13	23	1.69477e+09	295	32.8775	4.86865
545543204	PREDICTED: vigilin isoform X3 [Canis lupus familiaris]	262.174	19.79	4	19	20	23	187405854	1268	141.537	6.87354
359322717	PREDICTED: NSFL1 cofactor p47 isoform 2 [Canis lupus familiaris]	527.892	52.43	3	16	16	23	546452323	370	40.5323	5.18604
73982052	PREDICTED: 26S proteasome non-ATPase regulatory subunit 13 isoform 2 [Canis lupus familiaris]	443.963	61.97	1	19	19	23	3.56202e+08	376	42.8661	5.80811
57089039	PREDICTED: fumarate hydratase, mitochondrial isoform 1 [Canis lupus familiaris]	273.793	38.19	5	16	16	23	2.79932e+08	508	54.4172	8.99756
73980394	PREDICTED: protein disulfide-isomerase A6 [Canis lupus familiaris]	578.863	31.59	1	13	13	23	9.98197e+08	440	48.2683	5.09717
545546092	PREDICTED: branched-chain-amino-acid aminotransferase, cytosolic isoform X2 [Canis lupus familiaris]	614.255	28.31	2	9	9	23	3.40828e+08	385	42.8526	5.32568
345797874	PREDICTED: sodium/potassium-transporting ATPase subunit alpha-2 isoform 1 [Canis lupus familiaris]	427.593	19.02	3	1	15	23	956897801	1020	112.185	5.65576
73971731	PREDICTED: cytoplasmic aconitate hydratase [Canis lupus familiaris]	195.93	25.76	1	20	20	23	2.74899e+08	889	98.2557	7.98682
359323247	PREDICTED: glutathione S-transferase omega-1 isoform 1 [Canis lupus familiaris]	231.831	52.28	2	13	13	23	6.21004e+08	241	27.3531	7.69385
545520919	PREDICTED: serum albumin isoform X1 [Canis lupus familiaris]	372.666	9.38	3	7	7	23	2.07234e+09	608	68.5619	5.69385
545516000	PREDICTED: epithelial cell adhesion molecule [Canis lupus familiaris]	391.298	19.89	1	10	10	23	7.72306e+08	548	59.7472	8.70459
73996826	PREDICTED: plakophilin-2 isoform 1 [Canis lupus familiaris]	292.618	24.4	10	17	17	23	2.69295e+08	836	92.6762	9.15869
345785166	PREDICTED: SUMO-activating enzyme subunit 2 isoformX1 [Canis lupus familiaris]	258.707	32.97	2	17	17	23	4.32696e+08	640	71.1952	5.32568
545492085	PREDICTED: F-actin-capping protein subunit beta isoform X4 [Canis lupus familiaris]	375.376	37.87	5	12	12	23	5.23778e+08	301	33.7319	6.43018
545524551	PREDICTED: LOW QUALITY PROTEIN: lamina-associated polypeptide 2, isoforms beta/gamma isoform 7 [Canis lupus familiaris]	333.26	15.18	1	12	12	23	2.61859e+08	771	84.7013	10.5796
345780758	PREDICTED: nuclease-sensitive element-binding protein 1-like isoform X2 [Canis lupus familiaris]	209.707	51.23	5	13	14	22	5.60192e+08	324	35.9027	9.87646
545555735	PREDICTED: splicing factor 3B subunit 1 isoform X8 [Canis lupus familiaris]	175.404	22.8	3	19	19	22	1.08256e+08	1158	129.562	8.104
356460954	chloride intracellular channel protein 1 [Canis lupus familiaris]	356.371	68.05	4	14	15	22	1.15797e+09	241	27.0028	5.2749
545503567	PREDICTED: far upstream element-binding protein 1 isoform X12 [Canis lupus familiaris]	263.507	29.47	27	14	17	22	4.37527e+08	655	68.8471	7.92822
71043798	cathepsin D precursor [Canis lupus familiaris]	217.359	34.15	1	12	12	22	5.66684e+08	410	44.2917	7.82568
545546223	PREDICTED: LOW QUALITY PROTEIN: epidermal growth factor receptor kinase substrate 8 [Canis lupus familiaris]	297.285	30.94	1	20	20	22	3.66258e+08	821	91.8004	7.45947
545554601	PREDICTED: histone H1.2-like [Canis lupus familiaris]	352.451	27.23	3	2	10	22	1.29707e+09	213	21.3707	11.0776
545512109	PREDICTED: unconventional myosin-Ic isoform X5 [Canis lupus familiaris]	198.028	27.43	4	21	21	22	1.81561e+08	1028	118.132	9.34912
359323581	PREDICTED: 6-phosphofructokinase, liver type [Canis lupus familiaris]	418.297	21.79	1	10	13	22	3.61905e+08	780	85.2392	7.34229
57036395	PREDICTED: SUMO-activating enzyme subunit 1 isoformX1 [Canis lupus familiaris]	278.035	47.69	2	16	16	22	1.56682e+08	346	38.3015	5.36377
345785044	PREDICTED: LOW QUALITY PROTEIN: rRNA 2'-O-methyltransferase fibrillarin [Canis lupus familiaris]	373.076	37.5	2	11	11	22	3.44865e+08	328	34.8949	10.1401
73969943	PREDICTED: tRNA-splicing ligase RtcB homolog [Canis lupus familiaris]	206.799	39.21	1	18	18	22	3.48258e+08	505	55.1478	7.2251
73953488	PREDICTED: arginine--tRNA ligase, cytoplasmic isoform 1 [Canis lupus familiaris]	278.979	34.39	1	19	19	22	4.7151e+08	660	75.4789	6.88818
73962756	PREDICTED: proteasome subunit alpha type-6 isoformX2 [Canis lupus familiaris]	462.803	51.63	2	13	13	22	4.09334e+08	246	27.3678	6.75635
545489482	PREDICTED: integrin beta-1 isoform X2 [Canis lupus familiaris]	227.279	18.67	2	12	12	22	6.63403e+08	798	88.066	5.37646
545510947	PREDICTED: 60S ribosomal protein L19 [Canis lupus familiaris]	364.814	31.63	1	10	10	21	1.18436e+09	196	23.4512	11.4731
545552363	PREDICTED: 26S protease regulatory subunit 10B-like [Canis lupus familiaris]	282.122	45.5	2	17	17	21	3.51916e+08	389	44.1451	7.48877
545507741	PREDICTED: eukaryotic translation initiation factor 2 subunit 1 [Canis lupus familiaris]	374.271	50.48	1	16	16	21	3.16012e+08	315	36.0854	5.08447
336455146	transforming protein RhoA precursor [Canis lupus familiaris]	220.75	46.63	2	4	11	21	4.51749e+08	193	21.7541	6.1001
356460973	DnaJ (Hsp40) homolog, subfamily A, member 1 [Canis lupus familiaris]	266.365	40.55	16	14	15	21	3.572e+08	397	44.8395	7.07861
354459064	60S ribosomal protein L18 [Canis lupus familiaris]	312.861	42.55	1	8	8	21	1.21119e+09	188	21.579	11.6929
545528063	PREDICTED: hexokinase-2 [Canis lupus familiaris]	254.366	21.96	2	13	18	21	2.49599e+08	897	99.8584	6.01123
545533049	PREDICTED: heterogeneous nuclear ribonucleoprotein A1-like [Canis lupus familiaris]	239.315	15.32	11	3	8	21	1.72949e+09	346	38.0874	8.73389
73953093	PREDICTED: voltage-dependent anion-selective channel protein 2 isoform 2 [Canis lupus familiaris]	539.232	50	1	11	11	21	9.22303e+08	294	31.5585	7.54736
74000809	PREDICTED: electron transfer flavoprotein subunit alpha, mitochondrial isoform 1 [Canis lupus familiaris]	317.231	49.25	1	12	12	21	4.35212e+08	333	34.9755	8.54346
73996848	PREDICTED: dynamin 1-like isoformX9 [Canis lupus familiaris]	319.563	30.76	51	17	18	21	218214492	699	77.9851	6.7417
545528017	PREDICTED: succinyl-CoA ligase [ADP/GDP-forming] subunit alpha, mitochondrial [Canis lupus familiaris]	279.899	36.13	1	9	9	21	4.70534e+08	346	36.087	9.12939
73949192	PREDICTED: presequence protease, mitochondrial isoform X2 [Canis lupus familiaris]	184.255	19.25	2	16	16	21	1.21256e+08	1034	116.542	7.04932
50979062	ras-related protein Rab-5C [Canis lupus familiaris]	328.53	56.94	1	6	10	21	6.58667e+08	216	23.4408	8.41162
545485232	PREDICTED: LOW QUALITY PROTEIN: asparagine--tRNA ligase, cytoplasmic isoform 1 [Canis lupus familiaris]	282.115	32.74	1	18	18	21	3.04383e+08	623	71.5418	7.86963
545527495	PREDICTED: calpain-13 [Canis lupus familiaris]	151.437	30.34	1	18	18	21	3.95822e+08	669	76.9604	6.21436
73996688	PREDICTED: LIM domain and actin-binding protein 1 isoform X4 [Canis lupus familiaris]	271.532	24.84	4	17	17	21	3.64621e+08	761	84.881	6.78564
57087967	PREDICTED: cytochrome b-c1 complex subunit 2, mitochondrial isoform 1 [Canis lupus familiaris]	284.055	42.38	1	15	15	21	2.76787e+08	453	48.2961	8.99756
558611341	junction plakoglobin [Canis lupus familiaris]	247.132	22.72	1	11	14	21	2.33836e+08	744	81.7068	6.13818
73963815	PREDICTED: ERO1-like protein alpha [Canis lupus familiaris]	132.084	38.03	1	15	15	21	3.57082e+08	468	54.3272	6.354
345783239	PREDICTED: heterogeneous nuclear ribonucleoprotein U-like 2 [Canis lupus familiaris]	122.682	21.12	1	14	14	21	3.86114e+08	748	85.082	4.88135
356460865	aldo-keto reductase family 1, member A1 (aldehyde reductase) [Canis lupus familiaris]	395.963	50.15	2	11	12	21	6.05836e+08	325	36.638	7.51807
545490121	PREDICTED: 6-phosphofructokinase type C isoform X4 [Canis lupus familiaris]	463.983	26.67	1	3	16	21	4.10909e+08	750	82.3128	6.90283
345787749	PREDICTED: calreticulin isoform 4 [Canis lupus familiaris]	158.033	29.5	3	11	11	21	778847099	417	48.1509	4.4624
545556450	PREDICTED: actin-related protein 2/3 complex subunit 2 [Canis lupus familiaris]	128.922	29.15	1	11	11	21	2.9701e+08	295	33.7541	8.11865
545490589	PREDICTED: dihydropyrimidinase-related protein 3 isoform X3 [Canis lupus familiaris]	363.156	42.51	3	14	17	21	4.17842e+08	534	57.681	6.32861
545530557	PREDICTED: glutathione S-transferase P-like [Canis lupus familiaris]	296.361	56.67	1	7	10	21	6.07746e+08	210	23.6951	7.86963
73955189	PREDICTED: acetyl-CoA acetyltransferase, mitochondrial isoform X2 [Canis lupus familiaris]	378.358	39.03	2	12	12	21	2.49412e+08	433	45.7217	8.68994
545511431	PREDICTED: serine/arginine-rich splicing factor 1 isoform X4 [Canis lupus familiaris]	176.761	41.94	1	9	10	20	3.18038e+08	248	27.7278	10.3599
73947970	PREDICTED: 40S ribosomal protein S11 isoform 3 [Canis lupus familiaris]	155.522	65.19	15	12	13	20	5.90296e+08	158	18.419	10.3013
545526854	PREDICTED: 40S ribosomal protein S7 [Canis lupus familiaris]	159.134	71.13	1	15	15	20	7.28651e+08	194	22.1133	10.0962
354548804	ADP-ribosylation factor 1 [Canis lupus familiaris]	366.125	61.88	3	6	11	20	5.66617e+08	181	20.6837	6.80029
545488600	PREDICTED: heterogeneous nuclear ribonucleoprotein L isoform X2 [Canis lupus familiaris]	200.775	32.82	3	14	14	20	4.28706e+08	588	64.0353	8.22119
73993609	PREDICTED: high mobility group protein B2 isoform 1 [Canis lupus familiaris]	185.53	33.33	2	8	11	20	6.01408e+08	210	24.1478	7.38623
345786771	PREDICTED: thimet oligopeptidase [Canis lupus familiaris]	125.606	25.76	1	16	16	20	1.91805e+08	687	78.2516	6.03662
545502393	PREDICTED: heat shock protein 75 kDa, mitochondrial [Canis lupus familiaris]	286.719	23.5	2	15	16	20	4.82551e+09	702	79.7193	7.31299
74008419	PREDICTED: apoptosis-inducing factor 1, mitochondrial isoform 6 [Canis lupus familiaris]	144.991	34.81	3	16	16	20	3.44503e+08	609	66.2136	8.98291
545536885	PREDICTED: proteasome subunit alpha type-1 [Canis lupus familiaris]	211.133	33.43	6	14	14	20	5.07984e+08	362	40.1214	9.01221
545506102	PREDICTED: nucleoprotein TPR [Canis lupus familiaris]	186.365	9.77	1	20	20	20	1.30132e+08	2427	273.651	5.05908
359320183	PREDICTED: proteasome subunit beta type-5 [Canis lupus familiaris]	277.07	43.35	1	12	12	20	2.85845e+08	263	28.5162	6.68311
359318871	PREDICTED: kinesin-1 heavy chain [Canis lupus familiaris]	203.865	19.21	1	12	15	20	1.80604e+08	963	109.68	6.44287
57088975	PREDICTED: calcyclin-binding protein isoform X3 [Canis lupus familiaris]	247.671	58.7	2	13	13	20	2.67311e+08	230	26.4188	8.25049
545496205	PREDICTED: integrin alpha-2 [Canis lupus familiaris]	177.149	15.44	1	17	17	20	2.00221e+08	1179	129.585	5.65576
73989664	PREDICTED: programmed cell death 6-interacting protein isoformX1 [Canis lupus familiaris]	192.596	23.94	2	18	18	20	1.62263e+08	869	96.0632	6.354
345789298	PREDICTED: plastin-1 [Canis lupus familiaris]	229.683	27.98	1	11	15	20	3.50504e+08	629	70.3265	5.24951
545527945	PREDICTED: mitochondrial inner membrane protein isoform X9 [Canis lupus familiaris]	387.189	28.89	5	14	14	20	4.19133e+08	727	80.0716	6.81494
73968313	PREDICTED: ras-related protein Rab-5B isoform 1 [Canis lupus familiaris]	288.284	44.19	1	4	8	19	6.8529e+08	215	23.6919	8.1333
73971644	PREDICTED: ras-related protein Rab-14 isoform 1 [Canis lupus familiaris]	243.382	60.93	23	9	11	19	8.87681e+08	215	23.8819	6.21436
545491908	PREDICTED: heterogeneous nuclear ribonucleoprotein R isoform X3 [Canis lupus familiaris]	94.2326	27.49	4	8	14	19	8.57521e+08	633	70.8993	8.1333
73957045	PREDICTED: splicing factor 3B subunit 3 isoform 1 [Canis lupus familiaris]	266.855	16.52	1	17	17	19	2.50471e+08	1217	135.478	5.26221
50979164	dolichyl-diphosphooligosaccharide--protein glycosyltransferase 48 kDa subunit precursor [Canis lupus familiaris]	201.341	25.62	1	10	10	19	2.75912e+08	445	49.6035	6.34131
545510310	PREDICTED: 116 kDa U5 small nuclear ribonucleoprotein component isoform X5 [Canis lupus familiaris]	175.827	22.12	1	15	16	19	1530978006	972	109.38	4.99561
545530217	PREDICTED: cytoskeleton-associated protein 5 isoform X6 [Canis lupus familiaris]	99.4005	10.29	3	18	19	19	1.10086e+08	2012	223.16	7.86963
545523615	PREDICTED: thyroid hormone receptor-associated protein 3 isoform X5 [Canis lupus familiaris]	165.435	17.64	11	13	14	19	2.99898e+08	958	108.993	10.1548
545551744	PREDICTED: annexin A3 isoform X2 [Canis lupus familiaris]	309.408	53.25	1	14	15	19	2.1752e+08	323	36.1965	6.55127
57094534	PREDICTED: phosphoglycerate kinase 2 [Canis lupus familiaris]	259.917	21.1	1	1	7	19	1.24483e+09	417	44.7172	7.6499
73981496	PREDICTED: F-actin-capping protein subunit alpha-1 isoform 2 [Canis lupus familiaris]	151.137	54.2	1	6	11	19	6.36941e+08	286	32.9644	5.8208
545535671	PREDICTED: LOW QUALITY PROTEIN: far upstream element-binding protein 2 [Canis lupus familiaris]	252.343	29.17	1	12	14	19	4.78426e+08	689	71.6642	6.97607
545531644	PREDICTED: N-alpha-acetyltransferase 15, NatA auxiliary subunit [Canis lupus familiaris]	66.7082	19.36	1	15	17	19	198014379	816	95.3336	6.85889
545520839	PREDICTED: protein FAM49B isoform X2 [Canis lupus familiaris]	292.123	45.99	3	12	12	19	1.7207e+08	324	36.7697	6.30322
545509277	PREDICTED: serine/arginine-rich splicing factor 2 isoform X2 [Canis lupus familiaris]	327.974	33.94	1	8	8	19	595548720	221	25.4752	11.854
545491433	PREDICTED: LOW QUALITY PROTEIN: eukaryotic translation initiation factor 3 subunit I [Canis lupus familiaris]	217.833	43.1	1	13	13	19	3.54066e+08	355	39.6112	5.92236
545536414	PREDICTED: LOW QUALITY PROTEIN: ras-related protein Rab-6C [Canis lupus familiaris]	221.813	42.64	22	10	11	19	8.98859e+08	258	29.1877	5.87158
359319053	PREDICTED: dnaJ homolog subfamily A member 2 [Canis lupus familiaris]	67.3684	31.31	6	12	12	19	1.81316e+08	412	45.7026	6.48096
545486951	PREDICTED: isoleucine--tRNA ligase, cytoplasmic isoform X1 [Canis lupus familiaris]	146.55	15.37	1	18	18	19	1.84269e+08	1262	144.313	6.12549
545531522	PREDICTED: AP-2 complex subunit alpha-2 [Canis lupus familiaris]	164.846	18.63	1	12	16	19	1.71524e+08	950	105.417	6.55127
545509639	PREDICTED: septin-9 [Canis lupus familiaris]	170.096	25.66	1	14	14	19	402651072	643	71.0379	9.20264
57048026	PREDICTED: cell growth-regulating nucleolar protein isoform 1 [Canis lupus familiaris]	249.183	36.05	2	14	15	19	1.90909e+08	380	42.9565	9.5542
73995011	PREDICTED: splicing factor 3A subunit 1 isoformX1 [Canis lupus familiaris]	104.654	26.36	3	17	17	19	2.07212e+08	793	88.7265	5.22412
74005583	PREDICTED: long-chain-fatty-acid--CoA ligase 3 isoform 2 [Canis lupus familiaris]	193.504	24.03	1	12	14	19	285014571	720	80.3063	8.47021
545490117	PREDICTED: 6-phosphofructokinase type C isoform X2 [Canis lupus familiaris]	341.11	23.98	3	2	15	19	4.10909e+08	784	85.7004	8.27979
545542839	PREDICTED: 26S proteasome non-ATPase regulatory subunit 1 isoform X2 [Canis lupus familiaris]	182.937	20.67	2	16	16	19	2.63741e+08	953	105.833	5.35107
345790828	PREDICTED: septin-2 isoform X2 [Canis lupus familiaris]	257.184	41.83	2	11	11	19	3.55321e+08	361	41.5233	6.65381
57095314	PREDICTED: eukaryotic translation initiation factor 3 subunit H isoform 1 [Canis lupus familiaris]	259.139	36.08	1	12	12	19	2.57186e+08	352	39.861	6.60986
356991232	aldose reductase [Canis lupus familiaris]	120.913	39.87	1	14	14	19	3.40193e+08	316	35.6743	6.97607
545559088	PREDICTED: plastin-3 isoform X4 [Canis lupus familiaris]	203.144	24.92	4	10	14	19	3.50504e+08	630	70.7372	5.60498
545534723	PREDICTED: interleukin enhancer-binding factor 3 isoform X4 [Canis lupus familiaris]	127.674	26.07	5	14	14	19	2.51641e+08	702	76.0689	7.75244
545496523	PREDICTED: LOW QUALITY PROTEIN: inorganic pyrophosphatase [Canis lupus familiaris]	285.452	53.98	1	12	12	19	4.18089e+08	289	32.8002	5.85889
311771751	ras-related protein Rab-10 [Canis lupus familiaris]	260.786	48.5	23	6	10	18	1.32501e+09	200	22.5266	8.38232
73965646	PREDICTED: proteasome activator complex subunit 3 isoformX6 [Canis lupus familiaris]	384.526	44.09	3	10	10	18	2.48675e+08	254	29.4876	5.94775
545529881	PREDICTED: eukaryotic translation initiation factor 3 subunit M [Canis lupus familiaris]	230.856	48.66	1	16	16	18	1.17622e+08	374	42.4758	5.63037
114326321	phosphatidylethanolamine-binding protein 1 [Canis lupus familiaris]	338.298	71.12	1	11	11	18	7.48584e+08	187	20.9086	7.48877
73985218	PREDICTED: ADP-ribosylation factor 4 isoform 2 [Canis lupus familiaris]	322.904	63.33	1	5	10	18	6.38079e+08	180	20.5146	6.18896
50978812	transferrin receptor protein 1 [Canis lupus familiaris]	218.007	22.08	3	17	17	18	2.92189e+08	770	86.5944	6.30322
345781155	PREDICTED: ATP-binding cassette sub-family E member 1 isoform 4 [Canis lupus familiaris]	146.073	30.88	1	16	16	18	2.84363e+08	599	67.285	8.33838
61316477	F-actin-capping protein subunit alpha-2 [Canis lupus familiaris]	117.942	57.34	8	8	14	18	5.29016e+08	286	32.9606	5.84619
50979156	ras-related protein Rab-7a [Canis lupus familiaris]	122.711	73.43	1	15	15	18	4.20829e+08	207	23.5049	6.69775
50950219	catalase [Canis lupus familiaris]	171.462	40.99	5	16	17	18	2.22998e+08	527	59.7597	7.34229
345777328	PREDICTED: LOW QUALITY PROTEIN: reticulon-4 isoform 1 [Canis lupus familiaris]	241.374	7.14	1	6	6	18	8.76284e+08	1205	131.188	4.50049
57087181	PREDICTED: 26S proteasome non-ATPase regulatory subunit 7 isoform 1 [Canis lupus familiaris]	238.503	43.83	1	11	11	18	4.35777e+08	324	36.9745	6.771
545518174	PREDICTED: gelsolin [Canis lupus familiaris]	167.327	21.04	1	15	15	18	387534634	865	94.3306	8.20654
73961442	PREDICTED: adenylosuccinate synthetase isozyme 2 [Canis lupus familiaris]	236.837	41.01	1	16	16	18	3.71295e+08	456	49.9917	6.55127
345803473	PREDICTED: ubiquitin carboxyl-terminal hydrolase 14 isoform X3 [Canis lupus familiaris]	245.251	28.24	2	12	12	18	3.94971e+08	510	57.7594	8.08936
114326323	dual specificity mitogen-activated protein kinase kinase 1 [Canis lupus familiaris]	243.481	34.91	2	13	13	18	2.99916e+08	381	42.3978	6.62451
545490543	PREDICTED: leucine--tRNA ligase, cytoplasmic isoform X1 [Canis lupus familiaris]	159.442	17.96	2	18	18	18	1.51584e+08	1175	134.077	7.21045
73968197	PREDICTED: family with sequence similarity 129, member B isoform X2 [Canis lupus familiaris]	179.41	26.31	2	16	16	18	2.68612e+08	745	84.2718	5.89697
545551163	PREDICTED: ATP synthase subunit O, mitochondrial-like [Canis lupus familiaris]	199.762	61.97	1	11	11	18	5.72502e+08	213	23.4646	10.0376
57110423	PREDICTED: histone H1.4-like [Canis lupus familiaris]	350.355	24.66	3	1	9	18	1.29707e+09	219	21.852	11.1069
545504041	PREDICTED: prostaglandin G/H synthase 2 isoform X2 [Canis lupus familiaris]	175.779	29.72	10	13	13	18	2.37431e+08	572	65.6531	7.03467
478517409	PREDICTED: fatty acid synthase [Ceratotherium simum simum]	144.319	4.51	30	1	11	18	3.55111e+08	2508	271.828	6.41748
345784720	PREDICTED: acetyl-CoA acetyltransferase, cytosolic [Canis lupus familiaris]	251.589	39.8	1	13	13	18	3.75821e+08	397	41.027	7.2251
57109638	PREDICTED: V-type proton ATPase catalytic subunit A isoform 1 [Canis lupus familiaris]	201.572	25.57	1	13	13	18	2.7623e+08	618	68.3585	5.51611
74006565	PREDICTED: pyruvate dehydrogenase E1 component subunit alpha, somatic form, mitochondrial isoformX4 [Canis lupus familiaris]	224.988	33.15	3	13	13	18	3.7105e+08	359	40.2601	8.29443
73947828	PREDICTED: calpain small subunit 1 isoform 1 [Canis lupus familiaris]	287.514	41.7	2	10	10	18	2.20284e+08	271	28.4068	5.43994
545545299	PREDICTED: poly(rC)-binding protein 2 isoform X24 [Canis lupus familiaris]	231.53	35.63	17	5	9	18	963707113	348	36.7067	7.06396
545552047	PREDICTED: PDZ and LIM domain protein 5 isoform X17 [Canis lupus familiaris]	164.213	27.52	12	13	13	18	2.49432e+08	596	64.0176	8.27979
345778878	PREDICTED: DNA replication licensing factor MCM3 [Canis lupus familiaris]	167.324	18.69	1	16	16	18	1.78194e+08	808	91.0011	5.75732
73950139	PREDICTED: nuclear migration protein nudC isoform 1 [Canis lupus familiaris]	127.534	41.57	1	14	14	18	4.61614e+08	332	38.3453	5.51611
545548354	PREDICTED: PDZ and LIM domain protein 1 [Canis lupus familiaris]	236.049	24.39	1	12	12	18	2.52633e+08	529	56.3766	9.40771
50978982	sarcoplasmic/endoplasmic reticulum calcium ATPase 2 [Canis lupus familiaris]	170.872	18.66	6	16	16	17	3.85803e+08	997	109.582	5.36377
73994863	PREDICTED: phosphatidylinositol transfer protein beta isoform isoformX2 [Canis lupus familiaris]	120.179	48.34	2	8	12	17	1.57873e+08	271	31.5189	6.87354
345793011	PREDICTED: DNA replication licensing factor MCM4 [Canis lupus familiaris]	177.525	20.74	4	15	16	17	2.57691e+08	863	96.7546	6.771
545539773	PREDICTED: protein transport protein Sec23B isoform X2 [Canis lupus familiaris]	319.605	23.08	5	9	14	17	1.44324e+08	767	86.3545	6.88818
545541550	PREDICTED: uncharacterized protein LOC404305 [Canis lupus familiaris]	222.9	24.27	6	7	11	17	7.49229e+08	445	49.3596	9.11475
545509647	PREDICTED: LOW QUALITY PROTEIN: integrin beta-4 [Canis lupus familiaris]	100.685	10.84	1	15	15	17	1.18747e+08	1835	204.018	5.87158
545542486	PREDICTED: DBIRD complex subunit KIAA1967 homolog isoform X3 [Canis lupus familiaris]	121.628	17.56	2	14	14	17	2.30265e+08	917	102	5.19873
73980225	PREDICTED: U5 small nuclear ribonucleoprotein 200 kDa helicase isoform 1 [Canis lupus familiaris]	49.9699	8.21	1	17	17	17	1.07927e+08	2143	245.061	5.98584
57090119	PREDICTED: peptidyl-prolyl cis-trans isomerase FKBP3 isoformX1 [Canis lupus familiaris]	133.971	51.34	3	12	12	17	3.12478e+08	224	25.1913	9.20264
545495737	PREDICTED: sideroflexin-1 isoform X2 [Canis lupus familiaris]	250.132	35.71	3	10	10	17	2.77964e+08	322	35.6914	9.05615
73959359	PREDICTED: serine--tRNA ligase, cytoplasmic isoform 3 [Canis lupus familiaris]	188.334	36.45	1	14	14	17	1.71196e+08	513	58.5219	6.30322
545498077	PREDICTED: phosphoribosylformylglycinamidine synthase isoform X2 [Canis lupus familiaris]	163.952	13.12	1	15	15	17	1.43178e+08	1341	144.941	6.23975
545537985	PREDICTED: succinyl-CoA ligase [ADP-forming] subunit beta, mitochondrial [Canis lupus familiaris]	250.396	29.06	1	11	12	17	3.86787e+08	437	47.5108	7.00537
74010709	PREDICTED: drebrin-like isoformX2 [Canis lupus familiaris]	248.817	36.08	3	2	12	17	3.28557e+08	424	47.5354	5.05908
545501026	PREDICTED: BAI1-associated protein 2-like 1 isoformX1 [Canis lupus familiaris]	129.348	28.18	3	13	13	17	1.09944e+08	511	56.9491	8.48486
545509967	PREDICTED: importin subunit alpha-1 isoform X3 [Canis lupus familiaris]	285.24	25.14	5	11	11	17	3.19413e+08	529	57.906	5.2749
345791797	PREDICTED: eukaryotic translation initiation factor 4B isoformX12 [Canis lupus familiaris]	262.312	20.95	4	11	11	17	3.91045e+08	611	69.0764	5.79541
359322074	PREDICTED: peroxiredoxin-2 isoform 1 [Canis lupus familiaris]	311.363	41.92	1	7	8	17	3.42972e+09	198	21.8841	5.42725
545531429	PREDICTED: ribonuclease inhibitor [Canis lupus familiaris]	409.902	41.88	1	15	15	17	347315820	425	46.3721	4.86865
57092777	PREDICTED: 3-mercaptopyruvate sulfurtransferase isoform X2 [Canis lupus familiaris]	143.337	58.05	2	13	13	17	2.21206e+08	298	33.1097	6.45557
545516330	PREDICTED: heterogeneous nuclear ribonucleoprotein A/B [Canis lupus familiaris]	215.567	39.75	1	9	10	17	9.33175e+08	239	26.8301	9.21729
545496246	PREDICTED: hydroxymethylglutaryl-CoA synthase, cytoplasmic isoform X2 [Canis lupus familiaris]	213.475	23.08	1	11	11	17	3.61335e+08	520	57.2144	5.66846
359321356	PREDICTED: UMP-CMP kinase isoform 2 [Canis lupus familiaris]	137.208	44.3	2	9	9	17	1.70108e+08	228	25.7953	8.32373
50978728	serine/threonine-protein phosphatase PP1-alpha catalytic subunit [Canis lupus familiaris]	194.799	32.12	1	5	10	17	234166131	330	37.5018	6.32861
57089135	PREDICTED: interleukin enhancer-binding factor 2 isoform 1 [Canis lupus familiaris]	186.145	30.77	1	11	11	16	2.42433e+08	390	43.0352	5.26221
73970381	PREDICTED: heterogeneous nuclear ribonucleoprotein H isoformX19 [Canis lupus familiaris]	198.036	26.06	4	7	10	16	650247709	449	49.1984	6.30322
50979150	ras-related protein Rab-5A [Canis lupus familiaris]	142.177	51.16	1	4	9	16	5.55328e+08	215	23.6438	8.14795
559146618	S-adenosylmethionine synthase isoform type-2 [Canis lupus familiaris]	284.389	33.67	2	11	11	16	368310112	395	43.6474	6.48096
545544611	PREDICTED: endoplasmic reticulum resident protein 29 [Canis lupus familiaris]	130.551	29.03	1	11	11	16	3.21974e+08	372	40.7951	8.41162
545499927	PREDICTED: alanine--tRNA ligase, cytoplasmic isoform X2 [Canis lupus familiaris]	150.017	19.32	1	15	15	16	2.60686e+08	968	106.709	5.45264
545534710	PREDICTED: dynamin-2 isoform X29 [Canis lupus familiaris]	80.7611	19.42	11	1	15	16	2.07135e+08	860	97.2156	7.62061
359322085	PREDICTED: dynamin-2 isoform X18 [Canis lupus familiaris]	80.7611	18.82	6	1	15	16	2.07135e+08	866	97.805	7.62061
57108515	PREDICTED: tropomodulin-3 isoform 1 [Canis lupus familiaris]	195.449	42.61	2	11	11	16	1.97164e+08	352	39.6364	5.13525
73984530	PREDICTED: transmembrane protein 43 isoform 1 [Canis lupus familiaris]	90.7861	26.25	1	10	10	16	1.92494e+08	400	44.8622	7.6499
74000237	PREDICTED: EH domain-containing protein 4 [Canis lupus familiaris]	213.149	30.68	1	10	15	16	2.92129e+08	541	61.1905	6.75635
545535071	PREDICTED: LOW QUALITY PROTEIN: lon protease homolog, mitochondrial isoform 1 [Canis lupus familiaris]	136.19	17.03	4	13	14	16	1.50362e+08	963	106.565	6.43018
545533080	PREDICTED: toll-like receptor 9 isoform X2 [Canis lupus familiaris]	266.938	37.92	15	8	10	16	1.41994e+08	356	40.2447	6.96143
545530684	PREDICTED: dipeptidyl peptidase 3 isoform X7 [Canis lupus familiaris]	339.414	27.51	4	13	13	16	1.8763e+08	727	81.2909	5.13525
545495223	PREDICTED: prolyl 4-hydroxylase subunit alpha-1 isoform X5 [Canis lupus familiaris]	163.838	22.66	2	11	12	16	3.66947e+08	534	61.0089	6.01123
73946132	PREDICTED: monofunctional C1-tetrahydrofolate synthase, mitochondrial [Canis lupus familiaris]	107.077	16.79	3	13	15	16	2.41565e+08	923	99.9114	6.55127
359320368	PREDICTED: polymerase I and transcript release factor [Canis lupus familiaris]	230.308	25.64	1	9	9	16	3.82865e+08	390	43.4408	5.43994
359322058	PREDICTED: DNA replication licensing factor MCM2 [Canis lupus familiaris]	107.444	20.78	1	15	15	16	1.31945e+08	919	103.479	5.51611
345805358	PREDICTED: peptidyl-prolyl cis-trans isomerase FKBP10 isoform 2 [Canis lupus familiaris]	168.95	23.71	2	12	12	16	4.32209e+08	582	64.3133	5.68115
73982080	PREDICTED: estradiol 17-beta-dehydrogenase 12 isoform 2 [Canis lupus familiaris]	196.768	35.58	1	11	11	16	2.64312e+08	312	34.3662	9.46631
545560342	PREDICTED: drebrin-like isoform X9 [Canis lupus familiaris]	199.676	29.81	2	1	11	16	3.35431e+08	463	51.6553	5.22412
359320080	PREDICTED: dihydrolipoyllysine-residue succinyltransferase component of 2-oxoglutarate dehydrogenase complex, mitochondrial [Canis lupus familiaris]	287.901	22.64	1	10	10	16	3.44364e+08	455	48.9355	8.82178
545516905	PREDICTED: heterogeneous nuclear ribonucleoprotein A0 [Canis lupus familiaris]	277.262	31.94	1	6	8	16	3.14939e+08	310	31.0509	9.30518
345783055	PREDICTED: RNA-binding protein 14 isoformX1 [Canis lupus familiaris]	79.8649	22.72	3	12	12	16	1.80176e+08	669	69.4889	9.67139
57096815	PREDICTED: SWI/SNF-related matrix-associated actin-dependent regulator of chromatin subfamily A member 5 isoform 1 [Canis lupus familiaris]	109.895	13.21	2	14	15	16	1.27628e+08	1052	121.926	8.08936
73948324	PREDICTED: flavin reductase (NADPH) isoform X2 [Canis lupus familiaris]	294.255	54.85	2	10	10	16	4.84587e+08	206	22.0653	7.59131
345802120	PREDICTED: calcium-binding mitochondrial carrier protein SCaMC-1 [Canis lupus familiaris]	97.0924	30.14	1	14	14	16	177685934	491	54.2501	9.24658
545485140	PREDICTED: serpin B5 isoform X1 [Canis lupus familiaris]	224.983	41.6	2	13	13	16	2.03022e+08	375	42.1175	5.96045
545558149	PREDICTED: ATP synthase subunit d, mitochondrial-like [Canis lupus familiaris]	64.2517	55.9	8	3	8	16	3.06749e+08	161	18.6857	5.77002
223278420	DNA-(apurinic or apyrimidinic site) lyase [Canis lupus familiaris]	188.524	50	1	12	12	16	2.37156e+08	318	35.3851	8.11865
356460868	60S ribosomal protein L32 [Canis lupus familiaris]	96.5722	53.33	2	8	8	15	3.45462e+08	135	15.8498	11.3267
354721202	40S ribosomal protein S10 [Canis lupus familiaris]	189.633	38.79	2	6	7	15	2.60828e+08	165	18.8859	10.1548
545522583	PREDICTED: basic leucine zipper and W2 domain-containing protein 2 isoform X2 [Canis lupus familiaris]	167.582	24.58	1	8	13	15	147274398	419	48.132	6.68311
73963026	PREDICTED: cofilin-2 isoform X2 [Canis lupus familiaris]	287.455	42.17	2	2	7	15	1.97755e+09	166	18.7249	7.88428
359320045	PREDICTED: protein transport protein Sec23A isoform 2 [Canis lupus familiaris]	215.476	21.18	4	9	14	15	1.16744e+08	765	86.1293	7.07861
73984263	PREDICTED: aspartate--tRNA ligase, cytoplasmic isoform 2 [Canis lupus familiaris]	101.73	34.33	1	15	15	15	1.93571e+08	501	57.0381	6.771
50978726	serine/threonine-protein phosphatase 2A catalytic subunit alpha isoform [Canis lupus familiaris]	159.769	44.01	2	11	13	15	2.27103e+08	309	35.6134	5.5415
359323010	PREDICTED: glutathione S-transferase theta-1-like isoform 3 [Canis lupus familiaris]	94.5766	44.21	1	9	9	15	2.84685e+08	242	27.5877	7.1665
169790794	cation-independent mannose-6-phosphate receptor precursor [Canis lupus familiaris]	202.844	6.69	1	14	14	15	92972239	2497	274.352	5.75732
57110403	PREDICTED: histone H1.1-like [Canis lupus familiaris]	209.785	21.86	2	2	8	15	8.08614e+08	215	21.7949	10.9312
345797138	PREDICTED: LOW QUALITY PROTEIN: Obg-like ATPase 1 isoform 2 [Canis lupus familiaris]	89.4795	30.56	1	11	11	15	2.75518e+08	396	44.7103	8.06006
545520040	PREDICTED: prolyl endopeptidase [Canis lupus familiaris]	308.863	23.03	1	12	12	15	2.47664e+08	699	79.5024	6.02393
73969188	PREDICTED: eukaryotic translation initiation factor 3 subunit D isoform 1 [Canis lupus familiaris]	255.758	27.01	1	12	12	15	3.7112e+08	548	63.8924	6.04932
73947208	PREDICTED: alpha-soluble NSF attachment protein isoform 1 [Canis lupus familiaris]	186.98	56.27	3	14	14	15	2.33355e+08	295	33.1692	5.35107
345792504	PREDICTED: LOW QUALITY PROTEIN: insulin-degrading enzyme [Canis lupus familiaris]	101.028	17.66	1	14	14	15	1.57391e+08	1025	118.736	6.55127
545537569	PREDICTED: suppressor of G2 allele of SKP1 homolog isoform X2 [Canis lupus familiaris]	134.573	40.36	3	12	12	15	1.79829e+08	337	38.2742	5.8335
545501383	PREDICTED: LOW QUALITY PROTEIN: RNA-binding protein FUS [Canis lupus familiaris]	155.582	16.25	1	7	8	15	3.95224e+08	517	52.6095	9.30518
545554347	PREDICTED: thioredoxin domain-containing protein 5 [Canis lupus familiaris]	197.267	40.41	3	12	12	15	2.24379e+08	344	38.7401	5.49072
545552216	PREDICTED: hydroxyacyl-coenzyme A dehydrogenase, mitochondrial isoform X3 [Canis lupus familiaris]	173.892	29.17	6	9	9	15	3.74205e+08	312	34.314	9.08545
545487849	PREDICTED: branched-chain-amino-acid aminotransferase, mitochondrial isoform X4 [Canis lupus familiaris]	217.459	30.61	4	11	11	15	3.63755e+08	392	44.5361	7.47412
545494933	PREDICTED: cyclin-dependent kinase 1 isoform X3 [Canis lupus familiaris]	128.303	45.12	60	8	11	15	2.38066e+08	297	34.0439	8.41162
545528160	PREDICTED: dynactin subunit 1 isoform X22 [Canis lupus familiaris]	147.32	14.54	18	12	13	15	1.50429e+08	1142	126.762	5.40186
356991221	60S ribosomal protein L14 [Canis lupus familiaris]	249.414	32.38	1	7	7	15	5.86562e+08	210	22.9689	11.019
545535675	PREDICTED: scaffold attachment factor B1 [Canis lupus familiaris]	113.351	15.32	2	13	13	15	1.60338e+08	829	93.3231	5.97314
73959885	PREDICTED: ATP synthase subunit b, mitochondrial [Canis lupus familiaris]	279.927	36.33	1	10	10	15	4.75466e+08	256	28.7884	9.34912
73963046	PREDICTED: proteasome subunit alpha type-3 isoform 8 [Canis lupus familiaris]	230.39	29.84	3	8	8	15	3.82223e+08	248	27.6438	5.43994
545493917	PREDICTED: LETM1 and EF-hand domain-containing protein 1, mitochondrial isoform X1 [Canis lupus familiaris]	101.288	21.19	2	13	13	15	1.32465e+08	741	83.1862	6.37939
345805335	PREDICTED: 2',3'-cyclic-nucleotide 3'-phosphodiesterase isoform X2 [Canis lupus familiaris]	162.279	34.29	2	13	14	15	1.06018e+08	420	47.3146	8.86572
73956988	PREDICTED: lysine--tRNA ligase isoform 1 [Canis lupus familiaris]	165.773	18.93	2	12	12	15	4.59409e+08	597	67.9467	6.32861
345796092	PREDICTED: protein disulfide-isomerase A5 [Canis lupus familiaris]	103.895	30.44	1	14	14	15	2.66591e+08	519	59.503	7.79639
73957734	PREDICTED: procollagen-lysine,2-oxoglutarate 5-dioxygenase 3 isoform 1 [Canis lupus familiaris]	80.5753	20.54	1	11	12	15	1.86802e+08	740	84.6625	6.22705
284795268	copine-1 [Canis lupus familiaris]	185.94	21.6	1	9	10	15	6.86877e+08	537	59.1486	5.80811
73982676	PREDICTED: src substrate protein p85 isoformX1 [Canis lupus familiaris]	152.663	24.77	3	12	13	15	3.06782e+08	541	60.5349	5.37646
345793181	PREDICTED: copine-3 [Canis lupus familiaris]	259.508	26.08	13	11	12	15	4.61556e+08	533	59.5929	5.60498
345804364	PREDICTED: UPF0568 protein C14orf166 homolog [Canis lupus familiaris]	207.996	38.11	2	8	8	15	1.84144e+08	244	28.0477	6.65381
73966152	PREDICTED: LIM and SH3 domain protein 1 isoform 2 [Canis lupus familiaris]	207.214	32.82	1	9	9	15	3.88176e+08	262	29.7633	6.78564
545492646	PREDICTED: calpastatin isoform X7 [Canis lupus familiaris]	116.836	20.04	13	12	12	15	2.68499e+08	903	97.9946	6.3667
345776985	PREDICTED: polyribonucleotide nucleotidyltransferase 1, mitochondrial isoform 1 [Canis lupus familiaris]	88.8667	21.53	1	14	14	15	2.17606e+08	822	89.8524	7.84033
545493958	PREDICTED: cytosol aminopeptidase [Canis lupus familiaris]	211.787	30.64	1	13	13	15	3.23061e+08	519	56.1529	7.92822
50978894	alpha-centractin [Canis lupus familiaris]	116.051	27.13	2	8	9	14	1.66965e+09	376	42.5869	6.63916
359319848	PREDICTED: proteasome subunit alpha type-5 [Canis lupus familiaris]	189.533	45.64	1	8	8	14	4.87371e+08	241	26.3942	4.79248
345786671	PREDICTED: ras-related protein Rab-11B [Canis lupus familiaris]	180.337	55.5	2	10	11	14	5.69431e+08	218	24.4735	5.93506
359322935	PREDICTED: actin-related protein 2/3 complex subunit 3 [Canis lupus familiaris]	124.081	37.64	1	7	7	14	3.80294e+08	178	20.5334	8.5874
55741803	tight junction protein ZO-1 [Canis lupus familiaris]	117.554	9.27	1	13	14	14	9.36761e+07	1769	197.487	6.771
50979066	signal recognition particle subunit SRP72 [Canis lupus familiaris]	155.464	24.29	2	14	14	14	1.66032e+08	671	74.4479	9.21729
345780967	PREDICTED: heterogeneous nuclear ribonucleoprotein C isoform X5 [Canis lupus familiaris]	182.928	35.37	7	10	10	14	2.98644e+08	294	32.4079	5.08447
73993934	PREDICTED: calcium-binding protein 39 isoform 1 [Canis lupus familiaris]	161.389	32.84	2	11	11	14	1.972e+08	341	39.8457	6.88818
74001751	PREDICTED: protein transport protein Sec31A isoformX7 [Canis lupus familiaris]	147.017	14.27	9	14	14	14	124355960	1107	121.422	6.7417
545511757	PREDICTED: T-complex protein 1 subunit zeta-2 isoform X4 [Canis lupus familiaris]	255.347	18.97	5	1	6	14	8.25519e+08	485	52.8853	7.32764
73994683	PREDICTED: translational activator GCN1 isoform 1 [Canis lupus familiaris]	167.024	6.21	1	14	14	14	6.76387e+07	2671	292.553	7.40088
545530714	PREDICTED: splicing factor 3B subunit 2 isoform X2 [Canis lupus familiaris]	100.71	12.98	2	11	11	14	1.47946e+08	894	100.052	5.71924
50978844	DNA-binding protein A [Canis lupus familiaris]	153.938	21.38	1	5	6	14	2.83426e+08	304	31.9199	9.5835
74005006	PREDICTED: signal transducer and activator of transcription 1 isoformX2 [Canis lupus familiaris]	104.16	20.27	2	12	12	14	1.3576e+08	750	87.2265	6.12549
50978672	serine/threonine-protein phosphatase PP1-beta catalytic subunit [Canis lupus familiaris]	173.722	31.5	4	3	10	14	2.45866e+08	327	37.1886	5.97314
545521150	PREDICTED: poly(U)-binding-splicing factor PUF60 isoform X12 [Canis lupus familiaris]	169.769	35.48	7	13	13	14	2.34694e+08	513	55.3484	5.33838
73987612	PREDICTED: basigin [Canis lupus familiaris]	161.136	29.48	1	7	7	14	2.26249e+08	268	29.2841	5.78271
73992062	PREDICTED: serine/threonine-protein kinase 4 isoformX1 [Canis lupus familiaris]	197.566	25.05	4	9	10	14	2.46434e+08	487	55.4908	5.10986
73986278	PREDICTED: dnaJ homolog subfamily B member 1 isoformX2 [Canis lupus familiaris]	135.99	35.59	2	12	12	14	7.75797e+07	340	38.1364	8.63135
545523404	PREDICTED: CTP synthase 1 isoform X2 [Canis lupus familiaris]	102.007	25.38	2	13	13	14	2.18344e+08	591	66.6652	6.7124
545555474	PREDICTED: glycerol-3-phosphate dehydrogenase, mitochondrial [Canis lupus familiaris]	168.977	15.75	1	12	12	14	1.85955e+08	832	92.5018	8.104
73962498	PREDICTED: phosphoenolpyruvate carboxykinase [GTP], mitochondrial isoform 1 [Canis lupus familiaris]	62.4478	20.31	2	12	12	14	1.65001e+08	640	70.7576	7.41553
545554636	PREDICTED: histone H1.3-like isoform X1 [Canis lupus familiaris]	288.671	20.64	3	1	7	14	1.29707e+09	218	21.9151	11.019
545491105	PREDICTED: nuclear pore complex protein Nup93 isoform X3 [Canis lupus familiaris]	117.058	21.12	2	13	13	14	1.78027e+08	819	93.4327	5.71924
50978714	Treacher Collins-Franceschetti syndrome 1 [Canis lupus familiaris]	131.003	12.17	1	13	13	14	1.26637e+08	1422	145.718	9.05615
560879431	major vault protein [Canis lupus familiaris]	44.2616	16.18	1	13	13	14	2.04632e+08	890	99.0761	5.68115
545509686	PREDICTED: integrin beta-3 isoform X1 [Canis lupus familiaris]	162.25	14.74	2	10	10	14	2.16869e+08	780	86.235	5.2876
345785949	PREDICTED: 60S ribosomal protein L28 isoform 2 [Canis lupus familiaris]	107.751	51.82	1	10	10	14	3.46401e+08	137	15.7077	12.0151
545533782	PREDICTED: glutamine--tRNA ligase isoform X3 [Canis lupus familiaris]	100.291	20.68	3	13	13	14	2.24353e+08	764	86.4679	6.68311
545523963	PREDICTED: nuclear autoantigenic sperm protein isoform X2 [Canis lupus familiaris]	45.483	14.45	2	11	11	14	2.20915e+08	789	85.4132	4.29736
17737325	cytochrome c oxidase subunit II (mitochondrion) [Canis lupus familiaris]	238.149	26.43	8	5	5	14	3.31082e+08	227	26.0441	4.729
345799503	PREDICTED: ras GTPase-activating protein-binding protein 1 isoform 4 [Canis lupus familiaris]	159.753	28.6	1	9	10	14	2.78906e+08	465	52.0391	5.51611
73957890	PREDICTED: DNA replication licensing factor MCM7 isoformX3 [Canis lupus familiaris]	163.512	20.72	2	12	12	14	1.48307e+08	719	81.4236	6.21436
74002818	PREDICTED: serine/threonine-protein kinase PAK 2 isoform 1 [Canis lupus familiaris]	102.567	25.19	8	7	10	14	3.39347e+08	524	57.9327	5.77002
345801426	PREDICTED: serrate RNA effector molecule homolog isoform X1 [Canis lupus familiaris]	147.644	12.06	2	11	11	14	2.19769e+08	871	100.139	6.01123
345798984	PREDICTED: hexokinase-1 isoform X5 [Canis lupus familiaris]	77.4443	14.61	4	7	12	14	1.27916e+08	917	102.434	6.88818
545534649	PREDICTED: ras-related protein Rab-3D isoform X1 [Canis lupus familiaris]	163.608	43.84	27	7	10	14	7.80978e+08	219	24.3579	4.88135
545487374	PREDICTED: EPS8-like 1 isoform X3 [Canis lupus familiaris]	128.653	21.24	4	14	14	14	1.32298e+08	711	78.665	5.75732
359323048	PREDICTED: gamma-enolase isoform 1 [Canis lupus familiaris]	284.223	24.65	1	5	9	14	7.01416e+08	434	47.157	5.12256
73986070	PREDICTED: regulator of nonsense transcripts 1 isoform X2 [Canis lupus familiaris]	81.1149	12.69	3	13	13	14	1.01163e+08	1119	123.07	6.68311
274326247	testin [Canis lupus familiaris]	201.636	26.84	1	9	9	14	1.66242e+08	421	47.9759	7.78174
545512269	PREDICTED: glyceraldehyde-3-phosphate dehydrogenase-like [Canis lupus familiaris]	322.718	13.68	1	1	5	14	4.46728e+09	351	38.036	8.26514
545530426	PREDICTED: nucleosome assembly protein 1-like 4 isoform X2 [Canis lupus familiaris]	294.304	24	2	6	7	14	5.85568e+08	375	42.6548	4.65283
57091567	PREDICTED: keratin, type I cytoskeletal 27 [Canis lupus familiaris]	148.587	12.78	3	3	5	14	7.4978e+08	446	48.718	5.0083
345782656	PREDICTED: proteasome subunit beta type-4 isoform X2 [Canis lupus familiaris]	281.346	45.08	2	7	7	14	3.04724e+08	264	29.1455	5.65576
68299781	nucleoside diphosphate kinase A [Canis lupus familiaris]	107.881	61.84	4	6	8	14	2.27753e+08	152	17.1688	6.01123
73957849	PREDICTED: guanine nucleotide-binding protein G(I)/G(S)/G(T) subunit beta-2 isoform 1 [Canis lupus familiaris]	193.263	34.71	19	4	9	13	4.49214e+08	340	37.3071	5.99854
73981616	PREDICTED: rho-related GTP-binding protein RhoC [Canis lupus familiaris]	165.635	44.04	2	2	9	13	4.51749e+08	193	21.9923	6.58057
545512200	PREDICTED: platelet-activating factor acetylhydrolase IB subunit alpha isoform X3 [Canis lupus familiaris]	91.331	28.05	1	9	10	13	9.33339e+07	410	46.6401	7.37158
74000803	PREDICTED: 60S ribosomal protein L23a-like [Canis lupus familiaris]	120.562	35.26	3	7	7	13	8.58542e+08	156	17.6841	10.4478
55741707	ras-related protein Rab-8A [Canis lupus familiaris]	206.128	35.27	24	3	8	13	1.27083e+09	207	23.6532	9.0708
57036143	PREDICTED: 40S ribosomal protein S5 isoform 1 [Canis lupus familiaris]	170.271	49.51	1	9	9	13	5.0356e+08	204	22.8621	9.71533
62177121	spliceosome RNA helicase DDX39B [Canis lupus familiaris]	81.9193	22.43	4	3	10	13	3.15528e+08	428	48.99	5.66846
57093539	PREDICTED: voltage-dependent anion-selective channel protein 1 [Canis lupus familiaris]	282.736	38.16	1	8	9	13	3.67758e+08	283	30.7216	8.54346
73983859	PREDICTED: DNA damage-binding protein 1 [Canis lupus familiaris]	145.431	10.53	1	11	11	13	2.00951e+08	1140	126.873	5.26221
545543257	PREDICTED: serine/threonine-protein phosphatase PP1-gamma catalytic subunit isoform X1 [Canis lupus familiaris]	173.04	30.56	5	2	9	13	2.29747e+08	337	38.5234	6.12549
545527661	PREDICTED: serine/arginine-rich splicing factor 7 isoform X4 [Canis lupus familiaris]	120.525	36.77	4	9	10	13	3.29437e+08	223	25.5711	11.8247
73986818	PREDICTED: eukaryotic translation initiation factor 3 subunit G isoform 1 [Canis lupus familiaris]	127.997	22.81	1	8	8	13	3.2813e+08	320	35.5449	6.12549
345799231	PREDICTED: annexin A11 [Canis lupus familiaris]	118.822	24.16	1	11	12	13	2.29666e+08	505	54.395	7.6499
73991017	PREDICTED: 5'-3' exoribonuclease 2 isoform 2 [Canis lupus familiaris]	129.654	14	11	11	12	13	1.16602e+08	950	108.28	7.47412
545487829	PREDICTED: U1 small nuclear ribonucleoprotein 70 kDa isoform X1 [Canis lupus familiaris]	35.0578	21.87	2	8	8	13	1.81016e+08	439	51.4808	9.93506
545495080	PREDICTED: cell division cycle and apoptosis regulator protein 1 isoform X7 [Canis lupus familiaris]	76.5191	9.91	3	10	10	13	181243024	1150	132.734	5.75732
359321796	PREDICTED: EH domain-containing protein 1 isoform X1 [Canis lupus familiaris]	57.6731	24.5	2	5	11	13	2.10308e+08	551	62.1834	6.7124
73951633	PREDICTED: putative pre-mRNA-splicing factor ATP-dependent RNA helicase DHX15 isoform 2 [Canis lupus familiaris]	140.63	12.7	1	10	10	13	1.4066e+08	795	90.9772	7.34229
545510807	PREDICTED: DNA topoisomerase 2-alpha isoform X3 [Canis lupus familiaris]	42.8242	7.63	4	13	13	13	7.26441e+07	1520	173.181	8.79248
545531146	PREDICTED: 4F2 cell-surface antigen heavy chain [Canis lupus familiaris]	168.625	26.64	1	12	12	13	2.6848e+08	533	58.5093	5.64307
545522995	PREDICTED: septin-7 isoform X2 [Canis lupus familiaris]	203.555	31.76	11	10	11	13	2.18117e+08	444	51.9218	8.73389
545510279	PREDICTED: glycylpeptide N-tetradecanoyltransferase 1 isoform X2 [Canis lupus familiaris]	208.656	23.99	3	10	10	13	1.735e+08	496	56.7369	8.1626
545493691	PREDICTED: isocitrate dehydrogenase [NAD] subunit alpha, mitochondrial isoform X2 [Canis lupus familiaris]	67.0247	39.24	2	11	11	13	2.33804e+08	316	34.6344	6.23975
545500400	PREDICTED: ubiquitin carboxyl-terminal hydrolase 10 [Canis lupus familiaris]	81.1015	16.59	2	11	11	13	1.41607e+08	850	92.2545	5.68115
545498420	PREDICTED: protein flightless-1 homolog isoform X3 [Canis lupus familiaris]	164.009	12.59	4	13	13	13	1.10051e+08	1223	138.973	6.03662
345802017	PREDICTED: ataxin 2-like isoform X9 [Canis lupus familiaris]	79.9941	13.36	9	11	11	13	1.54625e+08	1048	110.175	8.85107
354542529	ubiquitin thioesterase OTUB1 [Canis lupus familiaris]	264.844	38.01	2	9	9	13	2.50413e+08	271	31.2734	4.99561
359318972	PREDICTED: transportin-1 [Canis lupus familiaris]	257.346	14.56	3	13	13	13	2.30167e+08	941	106.142	5.35107
359318597	PREDICTED: AP-2 complex subunit alpha-1 isoform 1 [Canis lupus familiaris]	121.605	16.86	3	9	13	13	1.19292e+08	937	103.527	8.1333
545557449	PREDICTED: ribose-phosphate pyrophosphokinase 2 isoform X2 [Canis lupus familiaris]	148.361	37.74	6	4	9	13	1.41535e+08	318	34.771	6.60986
545514164	PREDICTED: extended synaptotagmin-1 [Canis lupus familiaris]	110.356	13.31	1	12	12	13	1.02731e+08	1195	129.302	8.1333
356461051	glutathione S-transferase pi 1 [Canis lupus familiaris]	225.561	43.81	3	4	7	13	7.96306e+08	210	23.514	6.771
545539003	PREDICTED: signal recognition particle receptor subunit beta [Canis lupus familiaris]	184.924	42.07	1	10	10	13	1.69012e+08	271	29.8218	9.43701
73979580	PREDICTED: ADP/ATP translocase 1 [Canis lupus familiaris]	115.558	31.21	1	4	9	13	6.04952e+08	298	32.74	9.74463
73971430	PREDICTED: sialic acid synthase isoform 1 [Canis lupus familiaris]	108.699	27.02	1	9	9	13	1.90603e+08	359	40.2205	6.90283
114326365	2'-5'-oligoadenylate synthase 1 [Canis lupus familiaris]	99.0628	33.8	6	13	13	13	1.13857e+08	355	41.3485	9.02686
57087613	PREDICTED: actin-related protein 2/3 complex subunit 1B isoform 1 [Canis lupus familiaris]	128.632	24.19	1	8	8	13	1.52818e+08	372	41.0374	8.14795
57095346	PREDICTED: ATP synthase subunit d, mitochondrial-like [Canis lupus familiaris]	55.75	41.25	2	1	6	13	3.06749e+08	160	18.5587	5.77002
545509354	PREDICTED: envoplakin isoform X3 [Canis lupus familiaris]	145.344	8.2	2	12	12	13	6.64617e+07	1988	226.981	6.22705
73967136	PREDICTED: glyoxalase domain-containing protein 4 isoform 1 [Canis lupus familiaris]	179.227	45.3	1	11	11	13	2.39762e+08	298	33.4537	5.47803
587651902	electron transfer flavoprotein-ubiquinone oxidoreductase, mitochondrial [Canis lupus familiaris]	189.908	22.53	2	12	12	13	1.5821e+08	617	68.6299	7.6792
545503669	PREDICTED: nodal modulator 1 [Canis lupus familiaris]	210.184	13.55	1	12	12	13	1.3741e+08	1173	129.29	5.98584
545505453	PREDICTED: farnesyl pyrophosphate synthase isoform X9 [Canis lupus familiaris]	161.768	36.26	4	9	9	13	221856902	353	40.1676	5.64307
359322420	PREDICTED: eukaryotic translation initiation factor 3 subunit F [Canis lupus familiaris]	277.784	24.49	1	8	8	13	3.53997e+08	343	37.1919	6.11279
73949060	PREDICTED: ADP-sugar pyrophosphatase isoform 1 [Canis lupus familiaris]	154.946	42.47	1	10	10	13	1.93335e+08	219	24.3303	5.16064
57096873	PREDICTED: peptidyl-prolyl cis-trans isomerase D isoform 1 [Canis lupus familiaris]	157.8	32.43	1	10	10	13	2.15875e+08	370	40.9899	7.38623
74008042	PREDICTED: ribose-phosphate pyrophosphokinase 1 isoformX2 [Canis lupus familiaris]	143.497	26.1	4	2	7	12	1.41471e+08	318	34.8119	6.97607
354542533	60S ribosomal protein L12 [Canis lupus familiaris]	234.673	47.27	6	7	7	12	8.16234e+08	165	17.8075	9.42236
545551597	PREDICTED: serine/threonine-protein phosphatase 2B catalytic subunit alpha isoform isoform X1 [Canis lupus familiaris]	106.256	20.74	16	9	10	12	4.55971e+08	511	57.6218	6.30322
545540258	PREDICTED: casein kinase II subunit alpha [Canis lupus familiaris]	156.627	32.48	6	9	10	12	1.87793e+08	391	45.1148	7.73779
50979080	signal recognition particle 54 kDa protein [Canis lupus familiaris]	124.204	28.97	1	12	12	12	133845118	504	55.6683	8.74854
160837810	mitogen-activated protein kinase 1 [Canis lupus familiaris]	90.3097	34.44	18	6	11	12	1.35493e+08	360	41.3632	6.97607
345803346	PREDICTED: myosin regulatory light polypeptide 9-like isoform X2 [Canis lupus familiaris]	369.68	51.16	5	8	8	12	4.18571e+08	172	19.8525	4.80518
545524265	PREDICTED: nucleosome assembly protein 1-like 1 isoform X2 [Canis lupus familiaris]	196.863	15.09	2	6	7	12	7.74081e+08	391	45.3359	4.4624
73986746	PREDICTED: ATP-dependent RNA helicase DDX39A isoform X4 [Canis lupus familiaris]	97.9493	22.48	3	2	10	12	3.15528e+08	427	49.06	5.68115
545541160	PREDICTED: mRNA export factor isoform X2 [Canis lupus familiaris]	154.671	30.43	1	10	10	12	1.32518e+08	368	40.9849	7.82568
545540591	PREDICTED: protein NDRG3 isoform X5 [Canis lupus familiaris]	188.997	34.16	8	8	8	12	1.45514e+08	363	39.8129	5.38916
545515969	PREDICTED: DNA replication licensing factor MCM5 [Canis lupus familiaris]	71.066	17.23	1	11	11	12	116592314	685	76.5673	8.104
57036591	PREDICTED: 26S proteasome non-ATPase regulatory subunit 8 [Canis lupus familiaris]	145.225	23.08	1	9	9	12	2.15008e+08	351	39.5498	9.65674
74001642	PREDICTED: general vesicular transport factor p115 isoformX1 [Canis lupus familiaris]	216.235	13.6	2	11	11	12	1.3919e+08	963	107.746	4.94482
545508925	PREDICTED: signal recognition particle subunit SRP68 isoform X1 [Canis lupus familiaris]	223.144	23.28	2	11	11	12	1.73677e+08	580	65.3987	7.1958
73967262	PREDICTED: clustered mitochondria protein homolog isoformX1 [Canis lupus familiaris]	118.761	8.46	2	12	12	12	1.41072e+08	1501	166.182	6.01123
545538431	PREDICTED: 1-phosphatidylinositol 4,5-bisphosphate phosphodiesterase delta-1 isoform 3 [Canis lupus familiaris]	49.3575	14.74	2	11	11	12	1.04399e+08	855	96.4939	8.60205
545513561	PREDICTED: far upstream element-binding protein 3 [Canis lupus familiaris]	128.137	23.43	1	11	12	12	1.13815e+08	700	74.3016	7.6499
545504556	PREDICTED: ATP-dependent RNA helicase A isoform X1 [Canis lupus familiaris]	111.878	9.87	2	11	11	12	1.04247e+08	1276	141.173	6.84424
345783001	PREDICTED: mitochondrial-processing peptidase subunit beta isoform X2 [Canis lupus familiaris]	78.7572	28.97	2	11	12	12	1.49635e+08	497	55.0219	6.82959
545517793	PREDICTED: structural maintenance of chromosomes protein 2 isoform 1 [Canis lupus familiaris]	64.6734	10.5	1	12	12	12	9.8057e+07	1191	134.785	8.47021
57090023	PREDICTED: proteasome activator complex subunit 1 isoform X3 [Canis lupus familiaris]	175.19	37.75	3	9	9	12	1.21056e+08	249	28.673	6.02393
545491353	PREDICTED: tyrosine--tRNA ligase, cytoplasmic isoformX1 [Canis lupus familiaris]	105.22	15.96	2	11	11	12	1.39023e+08	564	62.9842	8.70459
73977271	PREDICTED: purine nucleoside phosphorylase isoform 1 [Canis lupus familiaris]	134.916	40.48	2	9	9	12	1.16671e+08	289	32.2811	6.87354
73970438	PREDICTED: transmembrane emp24 domain-containing protein 9 isoform 1 [Canis lupus familiaris]	144.055	37.45	2	5	7	12	3.59672e+08	235	27.036	7.92822
50979220	hypoxanthine-guanine phosphoribosyltransferase [Canis lupus familiaris]	263.673	54.59	3	10	10	12	2.54057e+08	218	24.4225	6.43018
73979721	PREDICTED: ribonucleoside-diphosphate reductase subunit M2 isoform 1 [Canis lupus familiaris]	245.414	21.07	1	6	6	12	1.03226e+08	394	45.4381	5.45264
73974057	PREDICTED: proteasome subunit beta type-1 [Canis lupus familiaris]	96.2704	41.08	1	8	8	12	3.3031e+08	241	26.3823	7.79639
73982183	PREDICTED: caprin-1 isoform 2 [Canis lupus familiaris]	160.193	14.23	1	10	10	12	3.72256e+08	717	78.7582	5.21143
55742732	dihydrolipoyl dehydrogenase, mitochondrial precursor [Canis lupus familiaris]	180.418	24.36	1	9	9	12	1.63862e+08	509	54.119	7.84033
73968519	PREDICTED: methionine--tRNA ligase, cytoplasmic isoform 1 [Canis lupus familiaris]	100.872	15.81	1	12	12	12	1.2892e+08	898	100.797	6.50732
545531425	PREDICTED: plakophilin-3, partial [Canis lupus familiaris]	73.4191	17.97	1	12	12	12	8.77477e+07	740	80.6417	9.27588
545522117	PREDICTED: calumenin isoform X10 [Canis lupus familiaris]	154.346	29.52	1	1	7	12	1.95308e+08	315	37.1194	4.58936
73977460	PREDICTED: protein phosphatase 1 regulatory subunit 12A isoformX9 [Canis lupus familiaris]	241.464	11.87	5	10	10	12	1.65933e+08	994	111.046	5.45264
545552192	PREDICTED: bifunctional 3'-phosphoadenosine 5'-phosphosulfate synthase 1 isoform 2 [Canis lupus familiaris]	134.639	22.36	1	9	10	12	2.42741e+08	662	74.9568	6.82959
73963665	PREDICTED: transmembrane emp24 domain-containing protein 10 isoform 1 [Canis lupus familiaris]	213.129	28.31	1	8	8	12	4.29661e+08	219	24.7648	6.68311
73988079	PREDICTED: ribonucleoside-diphosphate reductase large subunit isoform 1 [Canis lupus familiaris]	170.395	16.16	1	12	12	12	2.13681e+08	792	90.1516	6.80029
356461018	proteasome subunit beta type-3 [Canis lupus familiaris]	229.143	40.98	1	8	8	12	250093551	205	22.9635	6.55127
545533270	PREDICTED: pyruvate dehydrogenase E1 component subunit beta, mitochondrial isoform X2 [Canis lupus familiaris]	264.645	31.86	2	8	8	12	3.04239e+08	317	34.5865	5.5415
545522115	PREDICTED: calumenin isoform X9 [Canis lupus familiaris]	154.346	30.79	1	1	7	12	1.95308e+08	315	37.0545	4.62744
345804359	PREDICTED: thioredoxin-related transmembrane protein 1 [Canis lupus familiaris]	223.089	24.1	1	7	7	12	5.74634e+08	278	31.4947	5.04639
50979020	guanine nucleotide-binding protein G(I)/G(S)/G(T) subunit beta-1 [Canis lupus familiaris]	222.147	27.35	18	3	8	11	4.49214e+08	340	37.353	5.99854
359806960	60S ribosomal protein L11 isoform 1 [Canis lupus familiaris]	191.479	28.09	3	5	5	11	660780063	178	20.2396	9.59814
356582418	nascent polypeptide-associated complex subunit alpha [Canis lupus familiaris]	389.699	26.51	1	5	5	11	8.85445e+08	215	23.3697	4.56396
57092109	PREDICTED: 60S ribosomal protein L35 [Canis lupus familiaris]	75.2764	38.21	1	7	7	11	3.9949e+08	123	14.5566	11.0483
545523535	PREDICTED: microtubule-actin cross-linking factor 1, isoforms 1/2/3/5 isoform X13 [Canis lupus familiaris]	136.933	1.42	14	10	11	11	9.70018e+07	7461	844.996	5.38916
545511155	PREDICTED: integrin alpha-3 isoform X3 [Canis lupus familiaris]	146.103	8.37	2	7	7	11	2.22014e+08	1051	116.658	6.37939
359322750	PREDICTED: serine/arginine-rich splicing factor 6 isoformX1 [Canis lupus familiaris]	203.868	22.09	3	7	9	11	2.72561e+08	344	39.5985	11.561
545515835	PREDICTED: LOW QUALITY PROTEIN: glutamine--fructose-6-phosphate aminotransferase [isomerizing] 1 [Canis lupus familiaris]	68.882	15.73	2	10	10	11	1.44151e+08	712	80.0707	7.18115
545532775	PREDICTED: LOW QUALITY PROTEIN: tubulin monoglycylase TTLL3 [Canis lupus familiaris]	103.806	8.18	1	7	7	11	4.2955e+08	856	97.8661	8.19189
359323061	PREDICTED: NADH dehydrogenase [ubiquinone] 1 alpha subcomplex subunit 9, mitochondrial isoform 1 [Canis lupus familiaris]	80.8174	28.91	1	10	10	11	7.32324e+07	377	42.7487	9.86182
545560283	PREDICTED: 2-oxoglutarate dehydrogenase, mitochondrial isoform X2 [Canis lupus familiaris]	45.2351	16.04	3	6	9	11	1.24153e+08	798	90.6133	6.18896
545488540	PREDICTED: transcription elongation factor SPT5 isoform X3 [Canis lupus familiaris]	100.078	11.27	2	9	9	11	6.77929e+07	1083	120.461	5.09717
345798888	PREDICTED: LOW QUALITY PROTEIN: nuclear pore complex protein Nup155 [Canis lupus familiaris]	85.8988	9.92	2	11	11	11	9.35877e+07	1391	155.145	6.23975
345801007	PREDICTED: tumor necrosis factor receptor type 1-associated DEATH domain protein isoform X3 [Canis lupus familiaris]	105.55	31.73	3	8	8	11	6.88973e+07	312	34.5018	5.2749
114158608	caspase-8 [Canis lupus familiaris]	98.4781	25.51	1	10	10	11	1.12258e+08	486	56.4633	5.38916
345782170	PREDICTED: EH domain-containing protein 3 [Canis lupus familiaris]	46.0655	19.25	1	1	10	11	2.01971e+08	535	60.9108	6.66846
74006997	PREDICTED: 3-hydroxyacyl-CoA dehydrogenase type-2 isoform 1 [Canis lupus familiaris]	239.39	47.13	2	8	8	11	7.55821e+07	261	27.1384	8.26514
345792774	PREDICTED: LOW QUALITY PROTEIN: collagen alpha-1(XVII) chain [Canis lupus familiaris]	71.2562	6.24	2	8	8	11	1.23782e+08	1474	148.405	8.92432
345794616	PREDICTED: LOW QUALITY PROTEIN: protein FAM98B [Canis lupus familiaris]	196.06	26.06	1	8	8	11	1.26912e+08	330	36.9813	6.88818
545541501	PREDICTED: eukaryotic translation initiation factor 6 isoform 1 [Canis lupus familiaris]	209.339	31.72	1	6	6	11	4.07957e+08	331	36.231	4.95752
345796405	PREDICTED: insulin-like growth factor 2 mRNA binding protein 2 isoform 2 [Canis lupus familiaris]	212.713	18.46	1	5	8	11	3.11065e+08	531	58.5027	8.27979
545546893	PREDICTED: ELKS/Rab6-interacting/CAST family member 1 isoform X15 [Canis lupus familiaris]	178.108	12.03	17	10	11	11	2.19713e+08	948	108.769	6.60986
345786421	PREDICTED: glucosidase 2 subunit beta isoform X2 [Canis lupus familiaris]	135.824	17.17	2	8	8	11	1.50245e+08	530	59.6181	4.44971
545497447	PREDICTED: serine/threonine-protein phosphatase 2A 65 kDa regulatory subunit A beta isoform isoformX3 [Canis lupus familiaris]	281.124	15.73	3	4	9	11	2.57293e+08	623	68.4056	5.10986
73992136	PREDICTED: tyrosine-protein kinase HCK [Canis lupus familiaris]	140.975	13.24	58	6	8	11	1.45593e+08	627	70.1412	8.11865
545499240	PREDICTED: cytosolic acyl coenzyme A thioester hydrolase isoform X2 [Canis lupus familiaris]	131.155	20	19	6	6	11	1.38181e+08	335	37.0819	7.48877
73956158	PREDICTED: phosphoglucomutase-1 isoform 4 [Canis lupus familiaris]	152.502	21.53	2	10	10	11	1.65525e+08	562	61.4407	6.94678
345792724	PREDICTED: nucleolar and coiled-body phosphoprotein 1 isoform X5 [Canis lupus familiaris]	84.7472	11.98	5	8	8	11	2.47227e+08	701	74.4423	9.5249
545550048	PREDICTED: unconventional myosin-Ie isoform X1 [Canis lupus familiaris]	112.684	11.89	2	11	11	11	1.41413e+08	1085	124.418	9.01221
545553395	PREDICTED: tRNA (cytosine(34)-C(5))-methyltransferase isoform X3 [Canis lupus familiaris]	159.979	16.72	3	9	9	11	1.95158e+08	628	70.1735	6.56592
545542541	PREDICTED: LOW QUALITY PROTEIN: exportin-7 isoform 2 [Canis lupus familiaris]	156.163	13.07	1	10	10	11	8.64752e+07	1140	129.711	6.771
73956580	PREDICTED: ATPase family AAA domain-containing protein 3-like isoform X2 [Canis lupus familiaris]	91.5284	19.8	3	10	10	11	1.96859e+08	591	66.6244	9.23193
545548490	PREDICTED: enoyl-CoA hydratase, mitochondrial [Canis lupus familiaris]	83.8437	30.25	1	8	8	11	1.46606e+08	357	37.9123	8.07471
545490371	PREDICTED: histidine--tRNA ligase, cytoplasmic isoform X3 [Canis lupus familiaris]	157.45	21.47	10	11	11	11	1.69442e+08	489	54.7478	5.33838
345776458	PREDICTED: SAP domain-containing ribonucleoprotein [Canis lupus familiaris]	135.884	48.1	1	9	9	11	3.65874e+08	210	23.5624	6.18896
73995897	PREDICTED: ran-specific GTPase-activating protein isoform X4 [Canis lupus familiaris]	106.011	28.85	4	7	7	11	707668590	208	24.0088	5.0083
359319844	PREDICTED: guanine nucleotide-binding protein G(k) subunit alpha [Canis lupus familiaris]	71.9338	24.86	8	3	8	11	3.05559e+08	354	40.5363	5.69385
359320259	PREDICTED: Na(+)/H(+) exchange regulatory cofactor NHE-RF1 [Canis lupus familiaris]	178.835	20.77	1	6	6	11	1.27265e+08	366	39.4389	6.29053
359321995	PREDICTED: MKI67 FHA domain-interacting nucleolar phosphoprotein [Canis lupus familiaris]	50.1458	38.38	1	8	8	11	8.78898e+07	297	34.2623	9.89111
73999010	PREDICTED: glutaredoxin-3 [Canis lupus familiaris]	121.357	22.82	1	8	8	11	2.16562e+08	333	37.2811	5.59229
545514286	PREDICTED: hsc70-interacting protein isoform X1 [Canis lupus familiaris]	144.15	22.84	4	7	7	11	4.04409e+08	359	40.247	5.36377
545554226	PREDICTED: serpin B6 isoform 2 [Canis lupus familiaris]	139.794	23.27	1	7	7	11	1.872e+08	391	43.7188	6.21436
359318939	PREDICTED: UDP-glucose 4-epimerase [Canis lupus familiaris]	146.524	29.31	1	9	9	11	4.21217e+08	348	38.2263	6.45557
545509828	PREDICTED: GTP:AMP phosphotransferase AK3, mitochondrial isoform X1 [Canis lupus familiaris]	95.5749	48.9	9	10	10	11	9.85199e+07	227	25.3035	9.43701
73984516	PREDICTED: acyl-CoA dehydrogenase family member 9, mitochondrial isoformX1 [Canis lupus familiaris]	92.2028	19.65	2	11	11	11	1.3257e+08	621	68.5218	8.51416
73947299	PREDICTED: echinoderm microtubule associated protein like 2 isoformX3 [Canis lupus familiaris]	112.799	17.72	3	9	9	11	1.80627e+08	649	70.5712	6.34131
545504661	PREDICTED: cytosolic phospholipase A2 isoform X1 [Canis lupus familiaris]	126.421	16.42	2	9	9	11	1.70163e+08	749	85.2553	5.30029
558757383	retinal dehydrogenase 1 [Canis lupus familiaris]	62.4116	21.96	8	10	10	11	7.58344e+07	501	54.9099	7.57666
359324137	PREDICTED: peroxiredoxin-4 isoformX2 [Canis lupus familiaris]	105.23	29.41	4	5	8	11	1695532079	272	30.3637	6.94678
545535304	PREDICTED: small glutamine-rich tetratricopeptide repeat-containing protein alpha isoform X7 [Canis lupus familiaris]	96.0538	26.2	1	9	9	11	2.28945e+08	313	34.2468	5.0083
73946510	PREDICTED: ubiquilin-1 isoform 6 [Canis lupus familiaris]	149.036	18.54	5	7	7	11	3.31493e+08	561	59.0416	5.09717
545531084	PREDICTED: atlastin-3 isoform X1 [Canis lupus familiaris]	95.5608	19.22	2	9	9	11	1.46241e+08	541	60.4365	5.73193
345778489	PREDICTED: CD2-associated protein [Canis lupus familiaris]	59.1382	15.02	1	9	9	11	1.66673e+08	699	77.3742	6.40479
345784714	PREDICTED: superoxide dismutase [Mn], mitochondrial isoform 1 [Canis lupus familiaris]	106.419	36.49	1	7	7	11	2.39137e+08	222	24.8297	8.25049
545506598	PREDICTED: 3-ketoacyl-CoA thiolase, mitochondrial [Canis lupus familiaris]	105.308	34.31	1	9	9	11	1.15145e+08	274	28.0637	8.42627
545529262	PREDICTED: proteasome subunit alpha type-2 isoform 1 [Canis lupus familiaris]	186.259	31.19	1	7	7	11	1.91067e+08	295	32.1253	7.79639
345780137	PREDICTED: calcium-binding mitochondrial carrier protein Aralar2 isoform X2 [Canis lupus familiaris]	101.509	15.56	3	6	9	11	1.30324e+08	675	74.2008	8.6167
73987180	PREDICTED: mitochondrial import inner membrane translocase subunit TIM44 [Canis lupus familiaris]	158.41	28.41	1	11	11	11	8.21135e+07	454	51.4786	7.6792
545526475	PREDICTED: acid ceramidase [Canis lupus familiaris]	138.441	17.3	1	8	8	11	243203113	370	42.0635	8.1626
545509050	PREDICTED: THO complex subunit 4 [Canis lupus familiaris]	212.121	40.08	1	6	6	11	3.71683e+08	257	26.9096	11.1509
356460939	transcription factor BTF3 [Canis lupus familiaris]	77.4791	52.47	1	5	5	10	172691340	162	17.6882	7.50342
345798448	PREDICTED: ubiquitin-conjugating enzyme E2 K isoform X3 [Canis lupus familiaris]	167.453	47.5	3	8	8	10	2.014e+08	200	22.3926	5.43994
73988614	PREDICTED: 40S ribosomal protein S13 isoform 2 [Canis lupus familiaris]	145.068	35.76	1	6	6	10	1.4908e+08	151	17.2117	10.5356
354725920	60S ribosomal protein L21 [Canis lupus familiaris]	107.903	29.38	3	5	5	10	2.73719e+08	160	18.5531	10.4917
57048082	PREDICTED: 60S ribosomal protein L9 isoform 1 [Canis lupus familiaris]	121.948	36.98	2	7	7	10	3.18813e+08	192	21.8498	9.94971
73953687	PREDICTED: casein kinase I isoform alpha isoformX1 [Canis lupus familiaris]	156.138	21.66	4	6	6	10	1.0749e+08	337	38.8899	9.56885
345788659	PREDICTED: ubiquitin carboxyl-terminal hydrolase isozyme L3 isoform X3 [Canis lupus familiaris]	94.8265	51.3	2	9	9	10	2.12434e+08	230	26.166	4.91943
345805028	PREDICTED: phosphatidylinositol transfer protein alpha isoform [Canis lupus familiaris]	30.5	28.15	1	4	8	10	1.38046e+08	270	31.8	6.55127
545551806	PREDICTED: heterogeneous nuclear ribonucleoprotein D-like isoform X14 [Canis lupus familiaris]	114.003	20.66	7	4	7	10	5.15699e+08	363	39.9485	9.96436
345776748	PREDICTED: sorting and assembly machinery component 50 homolog [Canis lupus familiaris]	101.406	21.11	2	8	9	10	1.05125e+08	469	51.8454	6.90283
545521121	PREDICTED: GDP-L-fucose synthase isoform X1 [Canis lupus familiaris]	126.951	28.75	2	8	8	10	3.07482e+08	320	35.7421	7.1665
545491444	PREDICTED: KH domain-containing, RNA-binding, signal transduction-associated protein 1 isoform X2 [Canis lupus familiaris]	77.1455	10.4	9	6	6	10	2.64843e+08	423	45.9781	7.95752
545502166	PREDICTED: LOW QUALITY PROTEIN: ribosomal L1 domain-containing protein 1 [Canis lupus familiaris]	112.338	19.81	1	9	9	10	1.38496e+08	525	58.7647	10.0962
545528313	PREDICTED: rho-associated protein kinase 2 [Canis lupus familiaris]	70.77	6.14	2	8	10	10	8.74265e+07	1661	190.913	6.52197
545500770	PREDICTED: eukaryotic translation initiation factor 4H [Canis lupus familiaris]	118.12	24.43	1	7	7	10	3.93768e+08	307	33.3639	10.3599
73974518	PREDICTED: nudC domain-containing protein 1 [Canis lupus familiaris]	201.987	21.78	1	10	10	10	1.08851e+08	583	66.8435	5.37646
545500574	PREDICTED: general transcription factor II-I isoform X8 [Canis lupus familiaris]	74.8709	14.93	11	10	10	10	141765902	958	107.968	7.94287
345802918	PREDICTED: protein PRRC2C isoformX1 [Canis lupus familiaris]	147.564	4.36	10	9	9	10	1.29585e+08	2774	304.335	9.0415
545521844	PREDICTED: LOW QUALITY PROTEIN: 5-oxoprolinase [Canis lupus familiaris]	56.3637	9.45	1	9	9	10	7.87902e+07	1270	136.072	6.60986
545531873	PREDICTED: UDP-glucose:glycoprotein glucosyltransferase 1 [Canis lupus familiaris]	81.3457	7.11	1	9	9	10	2.26634e+08	1533	175.553	5.5415
73976012	PREDICTED: insulin-like growth factor 2 mRNA binding protein 3 isoformX1 [Canis lupus familiaris]	182.517	17.44	4	4	8	10	3.72741e+08	579	63.7285	8.86572
359320884	PREDICTED: LOW QUALITY PROTEIN: ATP-binding cassette sub-family F member 1 [Canis lupus familiaris]	54.8388	9.39	9	7	9	10	1.73916e+08	841	95.6273	7.2251
57094213	PREDICTED: UV excision repair protein RAD23 homolog B isoform 2 [Canis lupus familiaris]	145.649	19.95	4	8	8	10	1.77517e+08	406	42.9696	4.79248
545491925	PREDICTED: ephrin type-B receptor 2 isoform X2 [Canis lupus familiaris]	174.584	11.63	25	8	9	10	9.94042e+07	963	107.369	5.64307
73958131	PREDICTED: aminoacyl tRNA synthase complex-interacting multifunctional protein 2 isoform X2 [Canis lupus familiaris]	120.187	28.44	3	7	7	10	9.97755e+07	320	35.2761	7.45947
73983819	PREDICTED: metastasis-associated protein MTA2 isoform X2 [Canis lupus familiaris]	63.996	18.11	2	9	10	10	1.15356e+08	668	74.9558	9.65674
545485436	PREDICTED: bcl-2-associated transcription factor 1 isoform X5 [Canis lupus familiaris]	92.1605	8.83	2	6	6	10	2.24019e+08	872	100.346	9.94971
545518135	PREDICTED: endoplasmic reticulum resident protein 44 [Canis lupus familiaris]	104.066	16.67	1	6	7	10	1.35716e+08	456	52.0367	6.58057
73959317	PREDICTED: glutathione S-transferase Mu 1 isoform 1 [Canis lupus familiaris]	89.13	39.91	4	8	8	10	1.08443e+08	218	25.7492	7.47412
345792119	PREDICTED: cat eye syndrome critical region protein 5 [Canis lupus familiaris]	257.84	26.85	1	6	6	10	1.20896e+08	391	43.3405	7.63525
545555889	PREDICTED: nucleolar protein 58 isoform X3 [Canis lupus familiaris]	94.5282	19.71	4	8	8	10	1.76868e+08	477	53.4102	8.70459
545492450	PREDICTED: TAR DNA-binding protein 43 isoform X1 [Canis lupus familiaris]	200.183	9.88	1	7	7	10	2.6214e+08	607	64.3257	9.5249
345804940	PREDICTED: LOW QUALITY PROTEIN: ATP-dependent RNA helicase DDX42 isoform 1 [Canis lupus familiaris]	98.7353	11.99	1	9	9	10	9.67987e+07	934	102.194	6.99072
73969550	PREDICTED: DNA mismatch repair protein Msh2 isoform 1 [Canis lupus familiaris]	87.091	12.31	1	10	10	10	1.41233e+08	934	104.697	5.70654
545537933	PREDICTED: tripeptidyl-peptidase 2 isoform X3 [Canis lupus familiaris]	68.7365	8.89	3	9	9	10	1.4291e+08	1147	126.416	6.7417
545509432	PREDICTED: lethal(2) giant larvae protein homolog 2 isoform X2 [Canis lupus familiaris]	104.071	9.89	2	9	9	10	6.68922e+07	1021	113.811	7.02002
73962540	PREDICTED: proteasome activator complex subunit 2 isoform 1 [Canis lupus familiaris]	102.229	39.33	1	7	7	10	1.17062e+08	239	27.3303	5.73193
545534093	PREDICTED: coatomer subunit epsilon isoform X3 [Canis lupus familiaris]	124.388	32.47	3	8	8	10	147564751	308	34.5072	5.05908
545548416	PREDICTED: antigen KI-67 [Canis lupus familiaris]	99.7708	7.37	1	9	9	10	1.13737e+08	1682	187.655	9.49561
73956706	PREDICTED: protein DJ-1 isoform 6 [Canis lupus familiaris]	80.7295	34.92	1	8	8	10	1.61912e+08	189	19.9415	6.34131
545488376	PREDICTED: platelet-activating factor acetylhydrolase IB subunit gamma isoform X1 [Canis lupus familiaris]	182.918	35.5	2	8	8	10	2.68882e+08	231	25.8353	7.10791
545542881	PREDICTED: EF-hand domain-containing protein D1, partial [Canis lupus familiaris]	181.355	42.14	1	4	6	10	2.60834e+08	140	15.9041	5.31299
545514701	PREDICTED: ran GTPase-activating protein 1 isoform X3 [Canis lupus familiaris]	126.508	16.87	2	9	9	10	1.9195e+08	587	63.2801	4.67822
545536505	PREDICTED: LOW QUALITY PROTEIN: nuclear mitotic apparatus protein 1 [Canis lupus familiaris]	150.853	5.69	1	10	10	10	8.71983e+07	2128	239.045	5.87158
545502125	PREDICTED: pyridoxal-dependent decarboxylase domain-containing protein 1 isoform X3 [Canis lupus familiaris]	134.753	16.42	3	9	9	10	7.45473e+07	731	80.5605	5.57959
545520525	PREDICTED: V-type proton ATPase subunit C 1 [Canis lupus familiaris]	121.78	28.53	4	10	10	10	4.58573e+07	382	43.9279	7.41553
345790055	PREDICTED: DNA topoisomerase 1 [Canis lupus familiaris]	49.4532	11.56	1	9	9	10	9.20162e+07	770	91.2113	9.31982
73971268	PREDICTED: probable ATP-dependent RNA helicase DDX46 [Canis lupus familiaris]	47.4363	9.8	1	10	10	10	9.94357e+07	1031	117.29	9.29053
74000441	PREDICTED: eukaryotic translation initiation factor 3 subunit J isoform 2 [Canis lupus familiaris]	91.673	28.96	1	9	9	10	94328696	259	29.1186	4.83057
545540168	PREDICTED: nucleolar protein 56 isoform X2 [Canis lupus familiaris]	104.435	20.75	3	9	9	10	1.55718e+08	477	53.0199	8.48486
73965153	PREDICTED: vesicle-fusing ATPase isoformX1 [Canis lupus familiaris]	66.6002	12.63	2	10	10	10	128690919	752	83.5066	6.99072
57085045	PREDICTED: phytanoyl-CoA 2-hydroxylase interacting protein-like isoform X2 [Canis lupus familiaris]	89.5089	25.27	3	10	10	10	8.17976e+07	376	42.458	6.41748
545506092	PREDICTED: torsin-1A-interacting protein 1 [Canis lupus familiaris]	156.382	10.22	1	5	6	10	1.57544e+08	734	80.0028	9.84717
545532478	PREDICTED: histone H1x [Canis lupus familiaris]	63.1999	25.35	1	6	6	10	1.69792e+08	213	22.3936	10.6675
345797261	PREDICTED: LOW QUALITY PROTEIN: 26S proteasome non-ATPase regulatory subunit 14 isoform 4 [Canis lupus familiaris]	125.327	27.19	1	6	6	10	3.11909e+08	342	38.026	6.354
73985532	PREDICTED: aminoacylase-1 isoform 3 [Canis lupus familiaris]	165.016	28.19	1	10	10	10	9.35173e+07	408	45.3589	5.98584
73970143	PREDICTED: DNA mismatch repair protein Msh6 [Canis lupus familiaris]	74.7466	9.51	1	10	10	10	1.14322e+08	1283	145.021	6.02393
545519773	PREDICTED: NADP-dependent malic enzyme [Canis lupus familiaris]	97.0932	17.73	1	8	8	10	1.23111e+08	547	61.0094	5.52881
545552675	PREDICTED: PEST proteolytic signal-containing nuclear protein isoform 1 [Canis lupus familiaris]	121.642	33.17	1	5	5	10	1.04249e+08	199	20.8745	8.26514
189339186	40S ribosomal protein S18 [Canis lupus familiaris]	100.117	41.45	1	7	7	9	1.39514e+08	152	17.7079	10.9897
54792723	ras-related C3 botulinum toxin substrate 1 precursor [Canis lupus familiaris]	76.8542	30.21	3	6	6	9	1.76597e+08	192	21.4362	8.49951
359318549	PREDICTED: splicing factor U2AF 65 kDa subunit isoform X1 [Canis lupus familiaris]	114.691	19.96	2	6	6	9	2.73955e+08	471	53.087	9.08545
57089821	PREDICTED: 60S ribosomal protein L17 isoformX1 [Canis lupus familiaris]	45.2815	41.85	4	8	8	9	1.11618e+08	184	21.3833	10.1694
545495061	PREDICTED: heterogeneous nuclear ribonucleoprotein H3 isoform X5 [Canis lupus familiaris]	108.242	26.89	3	6	8	9	1.21192e+08	331	35.2164	6.87354
359323636	PREDICTED: COP9 signalosome complex subunit 4 isoform X1 [Canis lupus familiaris]	152.877	20.44	2	7	7	9	1.41058e+08	406	46.2397	5.8335
73984468	PREDICTED: ruvB-like 1 isoform 2 [Canis lupus familiaris]	157.183	24.34	1	8	8	9	1.37388e+08	456	50.1963	6.41748
73991485	PREDICTED: small nuclear ribonucleoprotein-associated proteins B and B' isoform 1 [Canis lupus familiaris]	62.8389	25.97	3	7	7	9	1.21258e+08	231	23.6402	10.9019
50979323	ras-related protein Rab-2A [Canis lupus familiaris]	216.928	43.87	8	7	7	9	2.07791e+08	212	23.5308	6.53662
545495148	PREDICTED: GTP-binding protein SAR1a isoform X3 [Canis lupus familiaris]	110.384	33.84	1	3	6	9	2.92195e+08	198	22.3945	6.68311
545497186	PREDICTED: probable ATP-dependent RNA helicase DDX6 isoform X3 [Canis lupus familiaris]	71.0891	22.36	5	8	8	9	1.64207e+08	483	54.3683	8.66064
345795927	PREDICTED: mitochondrial import receptor subunit TOM70 [Canis lupus familiaris]	97.26	17.73	1	7	7	9	1.79417e+08	609	67.3149	7.32764
359322003	PREDICTED: ATP-dependent RNA helicase DDX18 [Canis lupus familiaris]	95.0414	14.65	1	7	8	9	1.63728e+08	669	75.1406	9.43701
73993818	PREDICTED: V-type proton ATPase subunit B, brain isoform isoform 1 [Canis lupus familiaris]	128.079	17.61	2	6	6	9	1.88116e+08	511	56.5429	5.80811
545519691	PREDICTED: unconventional myosin-VI isoform X13 [Canis lupus familiaris]	106.056	8.54	5	9	9	9	1.33896e+08	1253	145.214	8.49951
73985103	PREDICTED: 26S proteasome non-ATPase regulatory subunit 6 isoformX1 [Canis lupus familiaris]	157.167	20.05	4	7	7	9	1.18972e+08	389	45.5523	5.52881
345800891	PREDICTED: ATP-dependent RNA helicase DDX19A isoform X2 [Canis lupus familiaris]	113.066	21.25	19	8	9	9	9.2977e+07	447	50.461	6.56592
545485185	PREDICTED: protein ERGIC-53 isoform X1 [Canis lupus familiaris]	62.1141	17.99	2	6	7	9	1.96488e+08	517	57.952	6.7124
545492012	PREDICTED: eukaryotic translation initiation factor 4 gamma 3 isoform X16 [Canis lupus familiaris]	149.02	5.35	15	3	8	9	1.23287e+08	1626	180.545	5.45264
57105852	PREDICTED: N-alpha-acetyltransferase 25, NatB auxiliary subunit isoform 1 [Canis lupus familiaris]	70.2736	10.19	1	9	9	9	5.96972e+07	972	112.333	6.66846
545515155	PREDICTED: E3 SUMO-protein ligase RanBP2 isoform X2 [Canis lupus familiaris]	127.718	3.95	2	9	9	9	5.33036e+07	3161	351.061	6.1001
545529107	PREDICTED: prostaglandin F2 receptor negative regulator [Canis lupus familiaris]	86.6693	8.66	1	7	8	9	6.77416e+07	958	106.215	6.22705
545546623	PREDICTED: condensin complex subunit 1 isoform X2 [Canis lupus familiaris]	137.653	8.21	1	9	9	9	6.67337e+07	1400	157.247	6.60986
74004835	PREDICTED: lupus La protein homolog [Canis lupus familiaris]	96.5729	18.97	1	7	7	9	7.94635e+07	406	46.6711	7.41553
545539252	PREDICTED: U2 snRNP-associated SURP motif-containing protein isoform X1 [Canis lupus familiaris]	61.7712	8.17	2	7	8	9	1.98257e+08	1028	118.132	8.47021
545525881	PREDICTED: zyxin, partial [Canis lupus familiaris]	106.86	14	1	5	5	9	1.14829e+08	457	49.7313	7.73779
359321699	PREDICTED: acidic leucine-rich nuclear phosphoprotein 32 family member E isoformX2 [Canis lupus familiaris]	192.34	26.98	4	6	6	9	3.29381e+08	252	28.9231	3.86572
545544167	PREDICTED: squamous cell carcinoma antigen recognized by T-cells 3 isoformX2 [Canis lupus familiaris]	78.9727	10.91	2	8	9	9	42923246	1082	123.275	6.41748
545558974	PREDICTED: long-chain-fatty-acid--CoA ligase 4 isoform X6 [Canis lupus familiaris]	58.3163	12.39	3	4	7	9	2.14094e+08	670	74.3769	8.01611
73979982	PREDICTED: protein phosphatase 1G isoformX2 [Canis lupus familiaris]	141.518	17.83	2	8	8	9	275576930	544	58.8966	4.36084
422010962	glutamate carboxypeptidase 2 [Canis lupus familiaris]	41.4668	13.72	4	8	8	9	1.0288e+08	751	84.5718	6.90283
73949494	PREDICTED: transcription elongation regulator 1 isoformX8 [Canis lupus familiaris]	48.7071	8.12	4	9	9	9	9.07739e+07	1059	119.72	8.54346
545495250	PREDICTED: annexin A7 isoform X3 [Canis lupus familiaris]	244.399	17.17	2	6	7	9	1.28656e+08	466	50.0776	6.60986
545554777	PREDICTED: leukocyte elastase inhibitor [Canis lupus familiaris]	86.8525	17.94	5	7	7	9	1.59002e+08	457	49.9379	9.51025
345791680	PREDICTED: fructose-2,6-bisphosphatase TIGAR [Canis lupus familiaris]	59.8907	27.41	1	6	6	9	1.30059e+08	270	29.676	7.31299
545546595	PREDICTED: chromodomain-helicase-DNA-binding protein 4 isoform X8 [Canis lupus familiaris]	102.469	4.05	12	8	8	9	5.77894e+07	1900	216.539	5.97314
545492476	PREDICTED: EF-hand domain-containing protein D2 [Canis lupus familiaris]	105.668	30.15	1	3	6	9	2.25376e+08	199	22.1655	8.67529
545539830	PREDICTED: sorting nexin-5 isoform X4 [Canis lupus familiaris]	80.4835	20.3	3	7	7	9	1.19706e+08	404	46.7481	7.09326
345783819	PREDICTED: 182 kDa tankyrase-1-binding protein isoform X2 [Canis lupus familiaris]	112.914	7.29	2	9	9	9	9.20513e+07	1728	180.134	4.84326
345777938	PREDICTED: sorting nexin-2 isoform 1 [Canis lupus familiaris]	65.6647	21.39	1	7	8	9	1.6085e+08	402	46.0567	7.23975
545552186	PREDICTED: aminoacyl tRNA synthase complex-interacting multifunctional protein 1 isoform X2 [Canis lupus familiaris]	151.2	28.21	2	8	8	9	1.04749e+08	312	34.3051	8.23584
51890221	catechol O-methyltransferase [Canis lupus familiaris]	180.374	40.27	2	8	8	9	1.95945e+08	221	24.7607	5.65576
73947136	PREDICTED: nucleobindin-1 isoform 1 [Canis lupus familiaris]	172.397	20.57	2	8	8	9	1.34244e+09	457	53.1087	5.10986
545540839	PREDICTED: adenosine deaminase isoform X3 [Canis lupus familiaris]	79.457	26.17	7	8	9	9	1.78141e+08	363	41.0668	5.69385
74005575	PREDICTED: phenylalanine--tRNA ligase beta subunit isoformX1 [Canis lupus familiaris]	85.1037	15.28	2	9	9	9	1.53383e+08	589	66.2427	6.90283
545488427	PREDICTED: heterogeneous nuclear ribonucleoprotein U-like 1 isoform X14 [Canis lupus familiaris]	110.457	14.68	2	8	8	9	1.18192e+08	756	84.753	8.71924
545516726	PREDICTED: prolyl 4-hydroxylase subunit alpha-2 isoform X8 [Canis lupus familiaris]	78.4551	15.86	11	6	7	9	1.10794e+08	517	58.7969	6.25244
545554766	PREDICTED: uncharacterized protein LOC488289 [Canis lupus familiaris]	59.0652	17.02	26	5	7	9	1.68196e+08	423	46.4535	11.1362
73975341	PREDICTED: ubiquitin-like modifier activating enzyme 6 isoform X2 [Canis lupus familiaris]	92.1234	9.89	2	9	9	9	9.32685e+07	1052	117.842	6.13818
57097397	PREDICTED: cationic trypsin-like isoformX3 [Canis lupus familiaris]	243.079	4.07	3	1	1	9	2.78161e+10	246	26.2609	8.07471
545508079	PREDICTED: translation initiation factor eIF-2B subunit beta isoform 1 [Canis lupus familiaris]	81.3443	22.86	1	7	7	9	6.34659e+07	420	46.3912	5.75732
73985642	PREDICTED: cytochrome b-c1 complex subunit 1, mitochondrial isoformX2 [Canis lupus familiaris]	65.706	20.42	2	6	8	9	2.43688e+08	480	52.7965	6.46826
345783023	PREDICTED: NADH dehydrogenase [ubiquinone] flavoprotein 1, mitochondrial isoform 7 [Canis lupus familiaris]	58.7163	18.68	2	8	8	9	4.08344e+07	455	49.7832	8.30908
545492467	PREDICTED: protein RCC2 [Canis lupus familiaris]	99.4492	17.62	1	8	8	9	1.07059e+08	522	56.3927	8.77783
359322645	PREDICTED: proteasomal ubiquitin receptor ADRM1 isoform X1 [Canis lupus familiaris]	88.2073	15.52	2	7	7	9	4.3696e+08	406	42.0037	4.94482
345791123	PREDICTED: acetoacetyl-CoA synthetase [Canis lupus familiaris]	70.1262	14.22	1	9	9	9	7.9597e+07	654	72.8009	6.53662
73953406	PREDICTED: endoplasmic reticulum-Golgi intermediate compartment protein 1 isoformX1 [Canis lupus familiaris]	95.0763	24.48	3	7	7	9	1.22916e+08	290	32.5805	7.10791
545539571	PREDICTED: sodium/potassium-transporting ATPase subunit beta-3, partial [Canis lupus familiaris]	46.1815	34.85	2	7	7	9	1.6374e+08	264	29.6411	7.94287
545537416	PREDICTED: S-formylglutathione hydrolase isoform X4 [Canis lupus familiaris]	73.5302	36.52	1	7	7	9	2.26815e+08	282	31.3724	6.82959
545486547	PREDICTED: osteoclast-stimulating factor 1 [Canis lupus familiaris]	121.179	43.43	1	7	7	9	2.45548e+08	175	19.2177	8.45557
169881283	thioredoxin reductase 1, cytoplasmic [Canis lupus familiaris]	91.7841	14.2	1	8	8	9	1.66049e+08	655	71.4633	7.37158
545515203	PREDICTED: four and a half LIM domains protein 2 isoform X3 [Canis lupus familiaris]	75.225	25.45	1	7	7	9	1.59067e+08	279	32.1377	7.63525
308081933	reticulon-3 [Canis lupus familiaris]	119.666	8.94	6	3	3	9	3.35833e+08	235	25.2995	8.51416
345784434	PREDICTED: LOW QUALITY PROTEIN: thioredoxin-like 1 [Canis lupus familiaris]	68.6045	34.26	1	9	9	9	9.41923e+07	289	32.2927	4.95752
545505627	PREDICTED: ubiquitin associated protein 2-like isoform X1 [Canis lupus familiaris]	52.437	11.6	5	9	9	9	2.35984e+08	1112	117.092	7.12256
545552080	PREDICTED: eukaryotic translation initiation factor 4E isoform X4 [Canis lupus familiaris]	95.5154	21.66	3	5	5	9	2.98351e+08	217	25.0775	6.15088
545513781	PREDICTED: prostaglandin E synthase 3 [Canis lupus familiaris]	136.084	27.37	1	4	5	9	2.77701e+08	179	20.8726	4.62744
345787199	PREDICTED: AP-1 complex subunit mu-2 [Canis lupus familiaris]	70.1283	18.54	1	5	7	9	7.21002e+07	453	51.4317	7.1958
545495371	PREDICTED: adenosine kinase isoform X10 [Canis lupus familiaris]	101.393	27.81	10	7	7	9	8.62919e+07	320	35.9462	6.72705
73945680	PREDICTED: protein-L-isoaspartate(D-aspartate) O-methyltransferase isoform 8 [Canis lupus familiaris]	72.3579	36.84	2	8	8	9	2.20894e+08	285	30.2546	7.26904
345787617	PREDICTED: 6-phosphogluconolactonase [Canis lupus familiaris]	149.316	34.11	1	7	7	9	2.01534e+08	258	27.4826	6.53662
57104234	PREDICTED: mitochondrial import receptor subunit TOM34 [Canis lupus familiaris]	132.155	23.95	1	7	7	9	1.44274e+08	309	34.5689	9.1001
545492492	PREDICTED: spermidine synthase [Canis lupus familiaris]	100.246	26.13	1	7	7	9	1.40039e+08	310	33.965	8.36768
73994917	PREDICTED: RNA-binding protein EWS isoformX21 [Canis lupus familiaris]	110.378	13.72	3	7	7	9	2.95447e+08	656	68.3906	9.33447
50979058	vesicular integral-membrane protein VIP36 precursor [Canis lupus familiaris]	86.4802	20.51	1	6	6	9	1.33434e+08	356	40.1882	6.94678
545558565	PREDICTED: protein PBDC1 isoform X2 [Canis lupus familiaris]	136.04	47.83	2	8	8	9	9.40523e+07	184	21.3036	5.56689
345796409	PREDICTED: transformer-2 protein homolog beta [Canis lupus familiaris]	83.28	22.57	1	6	6	8	1.72093e+08	288	33.6456	11.2534
545552684	PREDICTED: 60S ribosomal protein L24 [Canis lupus familiaris]	183.37	24.2	1	4	4	8	4.03185e+08	157	17.7679	11.2534
57090551	PREDICTED: ADP-ribosylation factor 6 [Canis lupus familiaris]	93.6773	33.71	3	4	5	8	2.00623e+08	175	20.0694	8.95361
356582435	cellular nucleic acid-binding protein isoform 2 [Canis lupus familiaris]	125.904	49.41	6	7	7	8	1.79997e+08	170	18.7292	7.7085
345778693	PREDICTED: serine/arginine-rich splicing factor 3 [Canis lupus familiaris]	79.2421	39.63	1	6	7	8	3.34206e+08	164	19.3179	11.6489
57088343	PREDICTED: serine/threonine-protein phosphatase 4 catalytic subunit isoform 1 [Canis lupus familiaris]	123.864	24.1	1	4	6	8	7.25698e+07	307	35.0574	5.05908
73995091	PREDICTED: developmentally-regulated GTP-binding protein 1 isoform 1 [Canis lupus familiaris]	138.345	27.25	2	7	8	8	7.18822e+07	367	40.5168	8.89502
359318941	PREDICTED: acyl-protein thioesterase 2 [Canis lupus familiaris]	55.2394	26.41	1	6	6	8	1.75058e+08	231	24.7207	7.2251
50978960	ATP-dependent 6-phosphofructokinase, muscle type [Canis lupus familiaris]	86.7637	9.59	1	4	7	8	2.72129e+08	782	85.5066	8.08936
62122767	keratin, type I cytoskeletal 9 [Canis lupus familiaris]	129.559	2.04	1	1	2	8	1.53903e+09	786	76.3081	5.94775
74007205	PREDICTED: eukaryotic translation initiation factor 2 subunit 3 [Canis lupus familiaris]	65.5808	16.95	1	7	7	8	1.57412e+08	472	51.0472	8.39697
545496902	PREDICTED: dolichyl-diphosphooligosaccharide--protein glycosyltransferase subunit STT3A isoform X3 [Canis lupus familiaris]	45.6892	10.21	2	8	8	8	1.40742e+08	705	80.5259	8.104
545515754	PREDICTED: UTP--glucose-1-phosphate uridylyltransferase isoform X6 [Canis lupus familiaris]	113.995	18.91	3	8	8	8	8.50668e+07	497	55.5851	7.60596
57101324	PREDICTED: 60S ribosomal protein L18a isoform 1 [Canis lupus familiaris]	68.32	27.27	1	6	6	8	1.13367e+08	176	20.7679	10.814
73956213	PREDICTED: developmentally-regulated GTP-binding protein 2 [Canis lupus familiaris]	116.355	19.23	1	6	7	8	6.51052e+07	364	40.7064	8.88037
545508881	PREDICTED: inverted formin-2-like [Canis lupus familiaris]	109.023	12.52	1	7	7	8	7.895e+07	703	76.2779	6.65381
359322633	PREDICTED: dynamin-like 120 kDa protein, mitochondrial isoformX1 [Canis lupus familiaris]	71.1992	7.29	16	6	7	8	5.28183e+07	960	111.505	7.89893
545548410	PREDICTED: uncharacterized protein LOC100684514 [Canis lupus familiaris]	58.263	6.7	11	5	6	8	8.26851e+07	910	96.5861	7.29834
545513976	PREDICTED: exportin-T isoform X3 [Canis lupus familiaris]	118.979	10.66	2	8	8	8	6.5503e+07	957	109.403	5.2876
57035936	PREDICTED: UPF0553 protein C9orf64 [Canis lupus familiaris]	53.5464	24.34	1	7	7	8	6.05662e+07	341	38.7666	6.15088
545534765	PREDICTED: DNA (cytosine-5)-methyltransferase 1 isoform X1 [Canis lupus familiaris]	65.0265	7.05	3	8	8	8	3.41547e+07	1603	181.576	7.12256
545526238	PREDICTED: erlin-2 isoform X9 [Canis lupus familiaris]	146.866	21.66	2	2	6	8	8.20375e+07	337	37.6043	5.31299
57086811	PREDICTED: carnitine O-palmitoyltransferase 2, mitochondrial [Canis lupus familiaris]	80.0411	15.63	1	8	8	8	1.10078e+08	659	74.0248	8.47021
73974743	PREDICTED: cytochrome c1, heme protein, mitochondrial isoform 1 [Canis lupus familiaris]	100.274	25.54	1	6	6	8	2.12604e+08	325	35.2578	8.71924
545529239	PREDICTED: biliverdin reductase A isoform X3 [Canis lupus familiaris]	78.6506	21.28	2	6	6	8	7.32841e+07	296	33.6894	6.3667
545508999	PREDICTED: COP9 signalosome complex subunit 1 [Canis lupus familiaris]	59.0219	19.91	10	7	8	8	3.35951e+08	432	49.0721	8.14795
545539443	PREDICTED: GMP synthase [glutamine-hydrolyzing] isoform X2 [Canis lupus familiaris]	45.74	12.9	4	7	8	8	1.12328e+08	690	76.3808	6.7417
359322950	PREDICTED: ras-related protein Rab-35 isoform 2 [Canis lupus familiaris]	154.908	17.91	21	3	4	8	7.27101e+08	201	23.0528	8.29443
545502164	PREDICTED: eukaryotic peptide chain release factor GTP-binding subunit ERF3A isoform X3 [Canis lupus familiaris]	83.5904	16.47	4	7	7	8	2.90136e+08	498	55.6001	5.5542
345796694	PREDICTED: LOW QUALITY PROTEIN: desmoplakin [Canis lupus familiaris]	53.3139	3.23	1	8	8	8	1.02407e+08	2877	332.032	7.03467
545491914	PREDICTED: leucine zipper protein 1 isoform X2 [Canis lupus familiaris]	64.18	9.59	2	8	8	8	5.84706e+07	1074	119.702	8.48486
55741764	sulfotransferase 1A1 [Canis lupus familiaris]	97.8959	21.36	1	5	5	8	1.58485e+08	295	34.0933	6.3667
574997033	protein FAM83H [Canis lupus familiaris]	72.61	10.17	2	8	8	8	2.38666e+07	1151	124.11	7.07861
545495992	PREDICTED: la-related protein 1 isoform X3 [Canis lupus familiaris]	68.4692	9.28	6	8	8	8	1.82996e+08	970	110.946	8.96826
74005287	PREDICTED: isocitrate dehydrogenase [NADP] cytoplasmic isoform 1 [Canis lupus familiaris]	157.481	20.29	1	6	7	8	1.2273e+08	414	46.7774	6.55127
74009724	PREDICTED: peptidyl-prolyl cis-trans isomerase A [Canis lupus familiaris]	55.6719	25.94	3	3	5	8	1.30271e+08	239	26.0402	10.228
359320530	PREDICTED: RAB21, member RAS oncogene family, partial [Canis lupus familiaris]	128.551	23.36	1	6	6	8	5.09449e+07	214	23.5169	7.94287
73950854	PREDICTED: ephrin type-A receptor 2 isoform 1 [Canis lupus familiaris]	91.113	9.74	19	7	8	8	1.24828e+08	975	108.196	6.31592
545494926	PREDICTED: ankyrin-3 isoform X2 [Canis lupus familiaris]	52.8055	4.5	9	8	8	8	8.5586e+07	1868	204.069	6.88818
545513614	PREDICTED: CD63 antigen isoform X3 [Canis lupus familiaris]	45.848	22.33	4	6	6	8	1.9034e+08	215	23.4058	7.34229
345805248	PREDICTED: E3 ubiquitin/ISG15 ligase TRIM25 [Canis lupus familiaris]	104.74	16.8	2	8	8	8	8.40055e+07	631	70.3637	8.1626
345804760	PREDICTED: LOW QUALITY PROTEIN: cyclin-dependent kinase 3 [Canis lupus familiaris]	69.8231	15.74	63	1	5	8	2.37215e+08	305	34.6063	8.36768
545503976	PREDICTED: cysteine and glycine-rich protein 1 [Canis lupus familiaris]	78.9975	50.78	1	6	6	8	1.409e+08	193	20.6188	8.57275
305410870	membrane-associated progesterone receptor component 1 [Canis lupus familiaris]	101.998	29.74	1	4	6	8	1.02471e+08	195	21.5967	4.70361
73957623	PREDICTED: ribosome maturation protein SBDS [Canis lupus familiaris]	55.9877	23.69	2	7	7	8	7.97e+07	249	28.6162	8.60205
545522101	PREDICTED: LOW QUALITY PROTEIN: transportin-3 [Canis lupus familiaris]	57.0787	9.24	2	8	8	8	1.02338e+08	974	109.878	5.57959
73957067	PREDICTED: AP-1 complex subunit gamma-1 isoformX2 [Canis lupus familiaris]	114.933	9.12	2	7	8	8	1.78587e+08	822	91.3532	6.80029
545540114	PREDICTED: inosine triphosphate pyrophosphatase isoform X3 [Canis lupus familiaris]	114.227	24.43	3	6	6	8	1.65621e+08	348	37.7547	9.18799
73950600	PREDICTED: chloride intracellular channel protein 4 [Canis lupus familiaris]	92.444	31.62	4	5	6	8	2.20286e+08	253	28.6957	5.43994
545518152	PREDICTED: proteasome-associated protein ECM29 homolog, partial [Canis lupus familiaris]	43.1339	4.82	1	8	8	8	50230927	1931	213.369	8.08936
345784292	PREDICTED: kinesin heavy chain isoform 5C isoform 1 [Canis lupus familiaris]	134.461	7.31	1	2	6	8	165044751	957	109.294	6.18896
73996461	PREDICTED: keratin, type II cytoskeletal 78 [Canis lupus familiaris]	134.03	7.35	4	1	4	8	1.21942e+09	517	55.8021	7.21045
545536096	PREDICTED: phosphatidylinositol-binding clathrin assembly protein isoform X23 [Canis lupus familiaris]	154.474	17.01	17	8	8	8	1.20507e+08	623	67.3935	8.80713
73981382	PREDICTED: lysophosphatidic acid phosphatase type 6 [Canis lupus familiaris]	41.7193	11.48	1	6	6	8	1.05452e+08	427	48.5198	7.26904
545547690	PREDICTED: sideroflexin-3 isoform X1 [Canis lupus familiaris]	52.0742	27.1	2	8	8	8	4.83291e+07	321	35.5025	8.98291
345796744	PREDICTED: protein DEK [Canis lupus familiaris]	84.9115	17.37	1	7	7	8	8.2473e+07	426	47.9817	9.26123
545525739	PREDICTED: ATP-binding cassette sub-family F member 2 isoform X2 [Canis lupus familiaris]	70.2929	13.46	2	7	7	8	1.21521e+08	624	71.3376	7.35693
359318655	PREDICTED: rho guanine nucleotide exchange factor 1 isoform X1 [Canis lupus familiaris]	128.569	9.83	9	7	8	8	7.58946e+07	916	102.815	5.56689
545533473	PREDICTED: guanine nucleotide-binding protein-like 3 isoform X3 [Canis lupus familiaris]	116.932	19.85	3	7	8	8	5.65556e+07	519	58.3962	9.59814
545555978	PREDICTED: NADH-ubiquinone oxidoreductase 75 kDa subunit, mitochondrial isoform X4 [Canis lupus familiaris]	59.4748	11.97	2	7	7	8	8.12977e+07	727	79.6276	6.18896
545486427	PREDICTED: Golgi membrane protein 1 isoform X1 [Canis lupus familiaris]	74.3001	17.73	2	7	7	8	1.33128e+08	406	45.5549	4.79248
345787903	PREDICTED: cysteine and histidine-rich domain-containing protein 1 isoform 1 [Canis lupus familiaris]	56.26	24.76	2	5	5	8	1.33974e+08	311	34.9755	7.63525
545512398	PREDICTED: adenylate kinase isoenzyme 1 isoform X1 [Canis lupus familiaris]	50.36	39.18	2	7	7	8	1.0776e+08	194	21.6363	7.92822
73991469	PREDICTED: isocitrate dehydrogenase [NAD] subunit beta, mitochondrial isoformX1 [Canis lupus familiaris]	184.67	23.9	4	7	7	8	1.58759e+08	385	42.3057	8.45557
545543181	PREDICTED: protein phosphatase 1 regulatory subunit 7 isoform X3 [Canis lupus familiaris]	136.911	18.96	4	6	6	8	8.09423e+07	364	41.905	6.90283
545547009	PREDICTED: V-type proton ATPase subunit E 1 isoform X1 [Canis lupus familiaris]	131.236	28.32	3	6	6	8	155397234	226	26.1568	8.42627
73955410	PREDICTED: proteasome subunit beta type-6 isoform X2 [Canis lupus familiaris]	102.679	17.57	2	5	5	8	5.5449e+08	239	25.4575	4.85596
359323312	PREDICTED: gamma-glutamyl hydrolase [Canis lupus familiaris]	85.32	19.18	1	6	6	8	1.27145e+08	318	35.5909	8.01611
545529537	PREDICTED: nicotinamide phosphoribosyltransferase [Canis lupus familiaris]	58.82	19.82	1	8	8	8	7.41005e+07	565	63.1287	9.0415
545532903	PREDICTED: CCA tRNA nucleotidyltransferase 1, mitochondrial isoform X2 [Canis lupus familiaris]	118.605	18.12	1	7	7	8	8.25124e+07	436	50.028	7.84033
545557510	PREDICTED: pirin isoform X1 [Canis lupus familiaris]	113.271	18.97	1	5	5	8	1.17804e+08	290	32.1293	6.91748
73996593	PREDICTED: keratin, type II cytoskeletal 80 [Canis lupus familiaris]	157.217	5.3	1	1	2	8	1.07466e+08	453	50.57	6.37939
324715056	transmembrane emp24 domain-containing protein 7 precursor [Canis lupus familiaris]	89.0545	32.3	1	7	7	8	224460047	226	25.2846	6.20166
284520924	RNA-binding protein 12 [Canis lupus familiaris]	0	10.08	1	8	8	8	1.37582e+08	923	96.5008	8.63135
57036335	PREDICTED: ras-related protein R-Ras [Canis lupus familiaris]	85.67	40.37	1	6	7	8	1.35486e+08	218	23.5519	6.55127
545488789	PREDICTED: tubulin-folding cofactor B [Canis lupus familiaris]	83.0059	14.77	1	6	6	8	2.24965e+08	352	38.6234	9.40771
50979222	guanine nucleotide-binding protein G(i) subunit alpha-2 [Canis lupus familiaris]	168.21	23.38	8	2	7	8	2.48576e+08	355	40.52	5.37646
345779361	PREDICTED: LOW QUALITY PROTEIN: protein FAM203A-like [Canis lupus familiaris]	123.111	27.52	1	7	7	8	6.33443e+07	407	44.0639	5.14795
74004578	PREDICTED: calcium-binding mitochondrial carrier protein Aralar1 isoformX1 [Canis lupus familiaris]	107.593	11.95	4	4	7	8	9.77183e+07	678	74.7519	8.26514
545555250	PREDICTED: integrin alpha-6 isoform X2 [Canis lupus familiaris]	60.0308	8.57	2	8	8	8	5.67962e+07	1073	119.429	7.06396
359322066	PREDICTED: ras-related protein Rab-43 isoform X1 [Canis lupus familiaris]	176.63	28.77	22	3	4	8	7.18453e+08	212	23.2007	5.64307
345785876	PREDICTED: NEDD8-conjugating enzyme Ubc12 [Canis lupus familiaris]	57.7639	33.88	1	6	6	7	1.87247e+08	183	20.8866	7.69385
55742784	cell division control protein 42 homolog precursor [Canis lupus familiaris]	61.0479	31.41	1	5	5	7	2.24497e+08	191	21.245	6.55127
50978790	40S ribosomal protein S17 [Canis lupus familiaris]	157.117	47.41	2	4	4	7	7.91218e+07	135	15.5144	9.84717
73967172	PREDICTED: pre-mRNA-processing-splicing factor 8 isoform 2 [Canis lupus familiaris]	72.0537	3.47	1	7	7	7	5.35948e+07	2335	273.427	8.83643
73964904	PREDICTED: growth factor receptor-bound protein 2 isoform 1 [Canis lupus familiaris]	64.9435	32.26	1	7	7	7	1.02693e+08	217	25.1904	6.31592
545553595	PREDICTED: DCN1-like protein 1 isoform X3 [Canis lupus familiaris]	36.3924	29.1	4	7	7	7	6.93535e+07	244	28.2871	4.98291
73976918	PREDICTED: splicing factor 3A subunit 3 isoform 2 [Canis lupus familiaris]	70.8919	11.98	1	6	6	7	1.60102e+08	501	58.8553	5.37646
73958089	PREDICTED: 28 kDa heat- and acid-stable phosphoprotein [Canis lupus familiaris]	219.798	21.98	1	4	4	7	1.09565e+08	182	20.6756	8.17725
73983508	PREDICTED: pre-mRNA-processing factor 19 isoform 1 [Canis lupus familiaris]	86.7953	21.23	1	7	7	7	3.91145e+08	504	55.1163	6.60986
356461032	histone deacetylase complex subunit SAP18 [Canis lupus familiaris]	41.7076	23.26	1	4	4	7	3.81182e+07	172	19.5421	9.80322
545528177	PREDICTED: MOB kinase activator 1A isoform X2 [Canis lupus familiaris]	57.8628	19.53	4	4	4	7	1.74189e+08	215	24.9766	6.94678
57098751	PREDICTED: vesicle-trafficking protein SEC22b [Canis lupus familiaris]	216.19	27.44	1	5	5	7	1.74216e+08	215	24.7407	8.49951
545509737	PREDICTED: myosin light chain 4 isoform X3 [Canis lupus familiaris]	98.2447	43.46	9	6	6	7	1.77567e+08	191	21.0446	5.03369
73951947	PREDICTED: condensin complex subunit 3 [Canis lupus familiaris]	126.303	7.68	1	6	6	7	5.35271e+07	1016	113.9	5.26221
545556502	PREDICTED: plasma membrane calcium-transporting ATPase 4 isoform X6 [Canis lupus familiaris]	121.564	8.12	16	7	7	7	7.96661e+07	1194	132.428	6.44287
359324143	PREDICTED: acyl-coenzyme A thioesterase 9, mitochondrial isoform 2 [Canis lupus familiaris]	42.5382	18	8	7	7	7	6.62498e+07	439	50.3247	8.60205
345793480	PREDICTED: nucleolar GTP-binding protein 1 [Canis lupus familiaris]	71.0998	10.22	1	7	7	7	1.02158e+08	744	85.2929	9.70068
545500039	PREDICTED: IST1 homolog isoform X3 [Canis lupus familiaris]	102.273	19.89	7	6	7	7	8.13735e+07	352	38.4359	5.52881
545555528	PREDICTED: integrin alpha-V isoform 2 [Canis lupus familiaris]	63.0009	6.17	1	6	6	7	9.59905e+07	1069	118.416	6.48096
545492089	PREDICTED: aflatoxin B1 aldehyde reductase member 2 [Canis lupus familiaris]	65.4468	24.53	1	7	7	7	4.9614e+07	371	40.5893	7.94287
57109118	PREDICTED: ADP-ribose pyrophosphatase, mitochondrial [Canis lupus familiaris]	60.8312	17.43	1	6	6	7	9.52581e+07	350	38.8133	7.04932
57098329	PREDICTED: U4/U6.U5 tri-snRNP-associated protein 2 isoform 1 [Canis lupus familiaris]	117.324	15.69	1	6	7	7	8.41935e+07	561	64.7275	8.90967
57101374	PREDICTED: phenylalanine--tRNA ligase alpha subunit isoform 1 [Canis lupus familiaris]	70.6299	14.76	1	7	7	7	1.19998e+08	508	57.4366	8.11865
73985077	PREDICTED: PRA1 family protein 3 [Canis lupus familiaris]	66.1639	24.47	1	4	4	7	7.18934e+07	188	21.5853	9.61279
545510615	PREDICTED: dnaJ homolog subfamily C member 7 isoform X6 [Canis lupus familiaris]	64.7917	14.38	3	6	6	7	9.20313e+07	438	49.9308	8.22119
545520193	PREDICTED: histone deacetylase 2 [Canis lupus familiaris]	39.3275	16.01	2	6	6	7	1.69567e+08	481	54.4805	5.66846
345779293	PREDICTED: transmembrane protein 33 [Canis lupus familiaris]	112.684	19.43	1	5	5	7	8.32665e+07	247	27.8458	9.65674
545529738	PREDICTED: apoptosis inhibitor 5 isoform X5 [Canis lupus familiaris]	67.2429	14.09	4	7	7	7	2.04015e+08	504	56.7738	5.92236
73985910	PREDICTED: SWI/SNF complex subunit SMARCC1 [Canis lupus familiaris]	56.6903	5.15	1	4	6	7	83853216	1107	122.785	5.75732
73947344	PREDICTED: cleft lip and palate transmembrane protein 1 isoform 1 [Canis lupus familiaris]	59.7783	9.36	1	7	7	7	1.03962e+08	673	76.1126	6.23975
359320313	PREDICTED: replication protein A 70 kDa DNA-binding subunit [Canis lupus familiaris]	0	10.06	2	6	6	7	8.69619e+07	616	68.3643	7.73779
545555630	PREDICTED: 3-hydroxyisobutyryl-CoA hydrolase, mitochondrial isoform X3 [Canis lupus familiaris]	49.5537	21.13	3	7	7	7	6.82839e+07	355	39.6824	7.53271
73954761	PREDICTED: dihydrolipoyllysine-residue acetyltransferase component of pyruvate dehydrogenase complex, mitochondrial isoform 1 [Canis lupus familiaris]	167.158	11.13	1	6	6	7	2.83518e+08	647	68.7771	8.1333
545506055	PREDICTED: proteasome subunit alpha type-7-like isoform X4 [Canis lupus familiaris]	142.398	29.25	4	2	5	7	7.49229e+08	212	23.7746	9.15869
545490425	PREDICTED: protein diaphanous homolog 1 isoform X3 [Canis lupus familiaris]	79.7605	6.74	4	7	7	7	4.94403e+07	1262	140.405	5.22412
545534216	PREDICTED: microtubule-associated protein 1S isoform X2 [Canis lupus familiaris]	110.049	8.61	2	7	7	7	4.26935e+07	1010	106.706	7.32764
545552071	PREDICTED: LOW QUALITY PROTEIN: rap1 GTPase-GDP dissociation stimulator 1 [Canis lupus familiaris]	48.2818	12.99	2	7	7	7	6.234e+07	608	66.4105	5.22412
74003564	PREDICTED: structural maintenance of chromosomes protein 4 isoformX1 [Canis lupus familiaris]	75.6625	5.28	2	7	7	7	9.01925e+07	1288	147.022	6.96143
73978069	PREDICTED: probable rRNA-processing protein EBP2 [Canis lupus familiaris]	29.3193	25.57	1	6	6	7	6.17793e+07	305	34.6373	10.1255
545535830	PREDICTED: 60S ribosomal protein L27a isoform X1 [Canis lupus familiaris]	74.5717	30.15	4	4	4	7	3.24396e+08	136	14.939	10.3745
73962221	PREDICTED: AFG3-like protein 2 [Canis lupus familiaris]	62.4723	9.06	1	7	7	7	8.74756e+07	806	89.7436	8.57275
545501681	PREDICTED: mitogen-activated protein kinase 3-like [Canis lupus familiaris]	57.1126	17.46	19	1	6	7	9.3706e+07	355	40.9962	6.84424
545548225	PREDICTED: mitotic checkpoint protein BUB3 isoform X4 [Canis lupus familiaris]	77.417	26.83	2	6	6	7	1.2958e+08	246	28.0208	7.12256
548923808	proteasome subunit beta type-7 [Canis lupus familiaris]	81.848	17.69	1	5	5	7	1.42388e+08	277	29.9511	7.6792
73953051	PREDICTED: transcription factor A, mitochondrial isoform X2 [Canis lupus familiaris]	78.09	21.14	2	5	5	7	9.80382e+07	246	28.817	9.59814
545522011	PREDICTED: coatomer subunit gamma-2 isoform X4 [Canis lupus familiaris]	132.65	9.2	4	4	7	7	2.14745e+08	913	101.79	6.1001
359322052	PREDICTED: cytosolic 10-formyltetrahydrofolate dehydrogenase [Canis lupus familiaris]	77.14	12.01	1	6	6	7	1.19468e+08	558	61.0701	6.02393
545543403	PREDICTED: golgin subfamily A member 3 isoform X3 [Canis lupus familiaris]	41.5228	6.12	3	6	7	7	4.79023e+07	1324	149.228	5.71924
545560279	PREDICTED: LOW QUALITY PROTEIN: transcriptional activator protein Pur-beta [Canis lupus familiaris]	79.3228	14.49	10	3	6	7	1.43097e+08	428	45.5265	9.48096
545547147	PREDICTED: CD9 antigen [Canis lupus familiaris]	93.44	17.26	1	4	4	7	4.20207e+08	226	25.1449	7.57666
545553528	PREDICTED: actin-like 6A isoform X4 [Canis lupus familiaris]	68.6599	19.87	3	7	7	7	1.02767e+08	453	50.2747	5.70654
545489893	PREDICTED: ras suppressor protein 1 isoform X1 [Canis lupus familiaris]	56.8142	25	2	6	6	7	1.53148e+08	260	29.5726	8.20654
57104538	PREDICTED: charged multivesicular body protein 4b [Canis lupus familiaris]	146.512	30.8	2	7	7	7	1.49822e+08	224	24.9675	4.77979
545511644	PREDICTED: acetyl-CoA carboxylase 1 isoform X9 [Canis lupus familiaris]	43.7821	3.19	7	7	7	7	5.36693e+07	2287	259.104	6.69775
545485302	PREDICTED: NAD-dependent malic enzyme, mitochondrial isoform X3 [Canis lupus familiaris]	90.8028	13.18	2	7	7	7	1.04035e+08	584	65.3049	7.45947
558695400	hepatocyte growth factor-regulated tyrosine kinase substrate isoform 2 [Canis lupus familiaris]	55.2563	8.71	2	7	7	7	9.18999e+07	781	85.8408	6.18896
345805682	PREDICTED: peptidyl-tRNA hydrolase 2, mitochondrial isoform 2 [Canis lupus familiaris]	137.125	31.28	1	5	5	7	8.99206e+07	179	19.166	8.44092
57106869	PREDICTED: tyrosine--tRNA ligase, mitochondrial [Canis lupus familiaris]	127.825	19.29	1	6	6	7	6.18745e+07	477	52.7476	9.34912
57089109	PREDICTED: 28S ribosomal protein S29, mitochondrial isoformX3 [Canis lupus familiaris]	65.1747	16.54	2	6	6	7	4.76405e+07	393	44.7033	8.88037
73990399	PREDICTED: eukaryotic translation initiation factor 2A isoform 1 [Canis lupus familiaris]	64.7	14.87	1	6	6	7	9.94363e+07	585	65.1363	8.95361
345804589	PREDICTED: LOW QUALITY PROTEIN: ubiquitin-conjugating enzyme E2 O [Canis lupus familiaris]	46.1732	5.19	1	6	7	7	6.17013e+07	1291	140.992	5.17334
545548137	PREDICTED: SEC23-interacting protein isoform X5 [Canis lupus familiaris]	57.0812	6.37	2	5	6	7	9.49135e+07	1004	111.92	5.75732
545495093	PREDICTED: ATP-dependent RNA helicase DDX50 isoform X7 [Canis lupus familiaris]	65.2133	12.27	3	5	7	7	2.77603e+08	644	72.1448	8.55811
73971240	PREDICTED: stomatin (EPB72)-like 2 isoform 1 [Canis lupus familiaris]	160.693	28.09	1	6	6	7	1.65275e+08	356	38.5462	7.38623
73970527	PREDICTED: peroxisomal multifunctional enzyme type 2 isoformX2 [Canis lupus familiaris]	41.0464	13.84	168	7	7	7	8.50705e+07	737	79.6399	8.06006
545548789	PREDICTED: COP9 signalosome complex subunit 5 isoform X2 [Canis lupus familiaris]	52.0358	23.35	1	7	7	7	4.32315e+07	334	37.5407	6.53662
73970263	PREDICTED: prenylcysteine oxidase [Canis lupus familiaris]	96.4311	13.86	1	6	6	7	9.98461e+07	505	56.6687	6.53662
545506807	PREDICTED: apoptotic chromatin condensation inducer in the nucleus isoform X24 [Canis lupus familiaris]	105.213	6.24	7	7	7	7	1.20718e+08	1233	140.307	5.84619
73948077	PREDICTED: EH domain-containing protein 2 [Canis lupus familiaris]	41.3376	11.42	1	4	6	7	1.34876e+08	543	61.1648	6.45557
545547906	PREDICTED: xaa-Pro aminopeptidase 1 isoform X8 [Canis lupus familiaris]	45.8	10.43	3	6	6	7	7.62572e+07	623	69.7942	5.61768
345797072	PREDICTED: nck-associated protein 1 [Canis lupus familiaris]	56.4958	7.26	1	7	7	7	6.4172e+07	1102	125.822	6.44287
545546431	PREDICTED: cation-dependent mannose-6-phosphate receptor isoform X1 [Canis lupus familiaris]	57.9997	23.38	2	6	6	7	2.36247e+08	278	31.2305	5.87158
73991533	PREDICTED: minor histocompatibility antigen H13 isoformX4 [Canis lupus familiaris]	48.1248	10.05	2	4	4	7	6.65797e+07	378	41.4485	6.22705
73986206	PREDICTED: procollagen galactosyltransferase 1 [Canis lupus familiaris]	32.9266	9.31	1	6	6	7	7.54063e+07	623	71.7688	8.27979
545513654	PREDICTED: diacylglycerol kinase alpha isoform X7 [Canis lupus familiaris]	72.1583	11.44	9	7	7	7	1.06315e+08	734	82.4497	6.68311
545553745	PREDICTED: DnaJ (Hsp40) homolog, subfamily B, member 11 isoform X2 [Canis lupus familiaris]	196.06	18.84	3	6	6	7	7.97285e+07	345	39.296	6.32861
345796106	PREDICTED: uridine 5'-monophosphate synthase [Canis lupus familiaris]	120.507	18.13	1	7	7	7	9.64337e+07	480	52.3846	6.94678
359319808	PREDICTED: hematological and neurological expressed 1-like protein [Canis lupus familiaris]	80.2523	42.02	1	5	5	7	1.36101e+08	188	19.5626	9.11475
545547187	PREDICTED: thioredoxin-dependent peroxide reductase, mitochondrial isoform X1 [Canis lupus familiaris]	71.449	27.2	2	6	6	7	2.74845e+08	239	26.2626	7.88428
359322732	PREDICTED: acetyl-coenzyme A synthetase, cytoplasmic isoform 1 [Canis lupus familiaris]	61.1041	8.56	2	6	6	7	1.55788e+08	701	78.9504	6.41748
345797117	PREDICTED: Golgi reassembly-stacking protein 2 [Canis lupus familiaris]	57.8306	19.61	1	6	6	7	1.99666e+08	459	47.7752	4.83057
545495999	PREDICTED: protein FAM114A2 [Canis lupus familiaris]	67.2015	17.56	1	7	7	7	2.38828e+08	501	54.8367	4.64014
359320354	PREDICTED: tubulin gamma-2 chain [Canis lupus familiaris]	104.936	15.3	2	6	6	7	4.75707e+07	451	50.9917	5.79541
545527351	PREDICTED: translation initiation factor eIF-2B subunit delta isoform X4 [Canis lupus familiaris]	93.9713	16.76	3	7	7	7	1.1937e+08	525	57.7265	9.46631
73971260	PREDICTED: GTP-binding protein SAR1b [Canis lupus familiaris]	58.2162	34.85	1	2	5	7	2.6635e+08	198	22.4085	6.11279
73975309	PREDICTED: amidophosphoribosyltransferase [Canis lupus familiaris]	52.5138	14.12	1	6	6	7	2.14648e+08	517	57.1432	6.91748
548923733	procollagen-lysine,2-oxoglutarate 5-dioxygenase 1 precursor [Canis lupus familiaris]	69.1709	7.7	1	3	4	7	1.16723e+08	727	83.5043	6.7417
356460886	THUMP domain containing 3 [Canis lupus familiaris]	30.44	14.91	3	7	7	7	9.36749e+07	503	56.3586	7.63525
545520591	PREDICTED: oxidation resistance protein 1 isoform X13 [Canis lupus familiaris]	110.822	9.95	12	6	6	7	120793408	784	88.3305	5.09717
545552540	PREDICTED: coproporphyrinogen-III oxidase, mitochondrial [Canis lupus familiaris]	76.5668	18.57	1	5	5	7	5.73545e+07	280	32.1791	7.63525
545493740	PREDICTED: grpE protein homolog 1, mitochondrial [Canis lupus familiaris]	100.213	26.96	1	5	5	7	8.70347e+07	230	25.5315	8.29443
345787467	PREDICTED: cAMP-dependent protein kinase type II-alpha regulatory subunit isoform 1 [Canis lupus familiaris]	68.4915	16.21	3	5	5	7	76805959	401	45.0686	4.95752
73981008	PREDICTED: sepiapterin reductase [Canis lupus familiaris]	103.969	23.22	1	5	5	7	1.74982e+08	267	28.5928	5.51611
57106504	PREDICTED: heme-binding protein 1 [Canis lupus familiaris]	99.1043	33.33	1	5	5	7	2.71073e+08	189	21.0214	5.43994
545487436	PREDICTED: hsp70-binding protein 1 isoform X5 [Canis lupus familiaris]	158.226	25.21	4	7	7	7	1.20122e+08	357	39.2667	5.19873
548923853	neutral amino acid transporter B(0) [Canis lupus familiaris]	125.082	16.73	2	6	6	7	2.72827e+08	544	57.1435	6.18896
545516321	PREDICTED: sequestosome-1 [Canis lupus familiaris]	39.4599	25.61	1	6	6	7	1.45586e+08	449	47.8968	4.90674
73985331	PREDICTED: WD repeat-containing protein 82 isoform 4 [Canis lupus familiaris]	70.1275	21.09	19	6	6	6	5.96145e+07	313	35.0565	7.69385
354622964	60S ribosomal protein L27 [Canis lupus familiaris]	98.7479	25	1	4	4	6	7.39005e+07	136	15.7877	10.5649
345799858	PREDICTED: 40S ribosomal protein S25 [Canis lupus familiaris]	98.6393	24	1	4	4	6	3.22383e+08	125	13.7337	10.1108
73985044	PREDICTED: ADP-ribosylation factor-like 8B [Canis lupus familiaris]	49.28	29.57	2	4	4	6	7.1746e+07	186	21.5251	8.42627
73950369	PREDICTED: cleavage and polyadenylation specificity factor subunit 5 [Canis lupus familiaris]	53.1791	22.91	2	5	5	6	1.18275e+08	227	26.2237	8.82178
73968080	PREDICTED: serine/threonine-protein phosphatase 6 catalytic subunit isoform 3 [Canis lupus familiaris]	74.4186	28.62	2	6	6	6	5.0297e+07	283	32.5113	6.03662
359321717	PREDICTED: U4/U6 small nuclear ribonucleoprotein Prp3 isoformX1 [Canis lupus familiaris]	63.7808	7.61	2	5	5	6	1.19907e+08	683	77.4809	9.49561
545516493	PREDICTED: eukaryotic peptide chain release factor subunit 1 isoform X3 [Canis lupus familiaris]	46.8447	15.1	4	5	5	6	6.31621e+07	404	45.4343	5.56689
545537328	PREDICTED: importin subunit alpha-4 [Canis lupus familiaris]	107.136	10.06	1	2	4	6	1.57763e+08	497	54.9854	4.83057
545535399	PREDICTED: 40S ribosomal protein S15 [Canis lupus familiaris]	46.2067	39.29	1	3	3	6	1.18457e+08	112	12.9821	10.8872
545553057	PREDICTED: importin subunit alpha-5 isoform X3 [Canis lupus familiaris]	116.898	13.75	2	1	6	6	9.91908e+07	538	60.1695	4.97021
545491439	PREDICTED: importin subunit alpha-7 isoform X2 [Canis lupus familiaris]	108.004	13.81	3	1	6	6	9.91908e+07	536	59.8924	4.94482
345798927	PREDICTED: activated RNA polymerase II transcriptional coactivator p15 [Canis lupus familiaris]	36.1798	42.52	3	6	6	6	1.88667e+08	127	14.4164	9.59814
545525201	PREDICTED: LUC7-like 2 isoform X9 [Canis lupus familiaris]	0	12.98	6	3	5	6	7.17868e+07	339	40.5338	10.1694
545556677	PREDICTED: ubiquitin carboxyl-terminal hydrolase isozyme L5 isoform X1 [Canis lupus familiaris]	86.9612	16.16	2	5	5	6	7.48163e+07	328	37.451	5.40186
359321993	PREDICTED: translin [Canis lupus familiaris]	130.182	16.67	1	4	4	6	7.41913e+07	228	26.1247	6.44287
57113163	PREDICTED: 60S ribosomal protein L30 isoform 1 [Canis lupus familiaris]	127.096	40.87	3	3	3	6	64170307	115	12.7847	9.62744
325301273	translocon-associated protein subunit delta precursor [Canis lupus familiaris]	37.85	36.42	2	5	5	6	9.40334e+07	173	18.9316	5.78271
545550074	PREDICTED: vacuolar protein sorting-associated protein 13C isoform X2 [Canis lupus familiaris]	92.2303	1.81	2	4	6	6	2.83988e+07	3710	416.954	6.63916
345791055	PREDICTED: SEC14-like protein 2 isoformX1 [Canis lupus familiaris]	65.725	20.63	5	5	5	6	8.83289e+07	320	36.5488	8.55811
345783183	PREDICTED: 1-phosphatidylinositol 4,5-bisphosphate phosphodiesterase beta-3 isoform X3 [Canis lupus familiaris]	97.1722	6.62	3	6	6	6	5.40158e+07	1163	131.046	6.1001
50979092	sodium/potassium-transporting ATPase subunit beta-1 [Canis lupus familiaris]	73.3632	15.51	1	4	4	6	3.94176e+08	303	35.2169	8.646
345799079	PREDICTED: calcium uniporter protein, mitochondrial isoform X2 [Canis lupus familiaris]	66.9514	17.43	2	5	5	6	7.58558e+07	350	39.8888	8.646
545547630	PREDICTED: erlin-1 [Canis lupus familiaris]	91.39	15.8	1	1	5	6	8.20375e+07	348	39.1083	8.30908
545488091	PREDICTED: symplekin isoform X1 [Canis lupus familiaris]	33.49	5.73	2	6	6	6	3.74637e+07	1275	141.081	6.01123
73980965	PREDICTED: mannosyl-oligosaccharide glucosidase [Canis lupus familiaris]	102.373	10.41	1	6	6	6	100740525	836	92.3006	8.83643
545559844	PREDICTED: N-alpha-acetyltransferase 10 isoform X4 [Canis lupus familiaris]	76.1291	16.36	5	5	5	6	1.1213e+08	220	24.727	5.51611
545526559	PREDICTED: long-chain-fatty-acid--CoA ligase 1 isoform X6 [Canis lupus familiaris]	51.312	8.6	2	6	6	6	136005757	698	77.8903	7.51807
73981820	PREDICTED: armadillo repeat-containing protein 10 isoform 2 [Canis lupus familiaris]	102.283	22.55	46	5	6	6	4.82686e+07	306	33.4397	8.14795
545551504	PREDICTED: ES1 protein homolog, mitochondrial [Canis lupus familiaris]	59.2571	22.33	2	5	5	6	7.6533e+07	300	31.8377	9.59814
345787801	PREDICTED: switch-associated protein 70 isoform 2 [Canis lupus familiaris]	90.6694	8.21	1	5	5	6	1.10441e+08	585	68.6894	5.96045
345798366	PREDICTED: alpha-2-macroglobulin receptor-associated protein [Canis lupus familiaris]	88.564	17.86	1	6	6	6	6.38274e+07	364	42.3282	8.60205
545525484	PREDICTED: nuclear pore complex protein Nup205 [Canis lupus familiaris]	61.2916	3.09	1	6	6	6	2.48838e+07	2007	227.33	6.29053
73983298	PREDICTED: NADH dehydrogenase [ubiquinone] iron-sulfur protein 3, mitochondrial [Canis lupus familiaris]	83.0948	24.33	1	5	5	6	75769496	263	30.1386	7.48877
73958922	PREDICTED: THUMP domain-containing protein 1 [Canis lupus familiaris]	110.755	17.88	1	6	6	6	4.25768e+07	358	40.0592	6.44287
545537060	PREDICTED: oxidoreductase HTATIP2 isoform X1 [Canis lupus familiaris]	55.55	24.38	2	6	6	6	9.52807e+07	242	27.0429	8.68994
73949721	PREDICTED: ATP-dependent RNA helicase DHX29 isoform X1 [Canis lupus familiaris]	47.3607	5.56	1	6	6	6	4.90983e+07	1367	155.012	8.17725
356582306	succinate dehydrogenase [ubiquinone] iron-sulfur subunit, mitochondrial [Canis lupus familiaris]	38.8072	16.07	1	5	5	6	1.05136e+08	280	31.4877	8.77783
73986801	PREDICTED: hsp90 co-chaperone Cdc37 isoform 2 [Canis lupus familiaris]	58.0046	19.21	1	5	5	6	1.4024e+08	380	44.597	5.24951
545541822	PREDICTED: sister chromatid cohesion protein PDS5 homolog B isoform X4 [Canis lupus familiaris]	81.0636	4.46	5	4	5	6	4.50638e+07	1411	160.673	8.30908
545502241	PREDICTED: ubiquitin carboxyl-terminal hydrolase 7 isoform X2 [Canis lupus familiaris]	44.1337	7.78	2	6	6	6	9.29039e+07	1003	116.951	5.89697
359320108	PREDICTED: cysteine-rich protein 2 [Canis lupus familiaris]	82.4407	37.98	1	4	4	6	1.25033e+08	208	22.55	8.71924
359322534	PREDICTED: cullin-4A [Canis lupus familiaris]	60.1068	6.44	1	2	5	6	3.11036e+07	761	88.0095	7.75244
545508493	PREDICTED: tryptophan--tRNA ligase, cytoplasmic isoform X2 [Canis lupus familiaris]	106.63	14.29	3	5	5	6	1.32119e+08	476	53.8372	6.48096
345780639	PREDICTED: proteasome subunit beta type-2 isoform 1 [Canis lupus familiaris]	77.2891	34.13	3	4	5	6	1.94562e+08	167	19.0498	8.25049
545499197	PREDICTED: leucine-rich repeat-containing protein 47, partial [Canis lupus familiaris]	57.8465	12.48	1	6	6	6	8.27887e+07	585	63.7429	8.35303
73966424	PREDICTED: c-Jun-amino-terminal kinase-interacting protein 4 isoformX3 [Canis lupus familiaris]	30.92	6.2	9	6	6	6	1.50279e+08	1306	144.413	5.16064
545492105	PREDICTED: ER membrane protein complex subunit 1 isoform X6 [Canis lupus familiaris]	47.1107	7.09	8	6	6	6	5.28449e+07	973	109.284	8.06006
545531718	PREDICTED: membrane-associated progesterone receptor component 2 [Canis lupus familiaris]	87.8281	22.42	1	3	5	6	6.38127e+07	223	23.7658	4.93213
545497273	PREDICTED: platelet-activating factor acetylhydrolase IB subunit beta isoform X4 [Canis lupus familiaris]	127.239	14.41	1	3	3	6	1.32778e+08	229	25.5251	5.92236
545548919	PREDICTED: tumor protein D52 isoform X3 [Canis lupus familiaris]	96.665	41.85	3	6	6	6	9.10607e+07	184	19.7712	4.93213
73951890	PREDICTED: phosphoglucomutase-2 [Canis lupus familiaris]	49.116	9.76	1	6	6	6	8.68794e+07	615	68.4304	7.04932
545485637	PREDICTED: A-kinase anchor protein 12 isoform X1 [Canis lupus familiaris]	57.22	3.76	3	6	6	6	1.02957e+08	1676	179.742	4.36084
73993641	PREDICTED: kinesin family member 13B isoform 1 [Canis lupus familiaris]	131.278	3.68	2	5	6	6	6.78235e+07	1846	204.117	5.71924
545517323	PREDICTED: ubiquitin-associated protein 2 isoform X2 [Canis lupus familiaris]	68.6374	6.2	3	5	5	6	9.1281e+07	1113	116.601	7.43018
545542593	PREDICTED: cullin-3 isoformX1 [Canis lupus familiaris]	115.425	8.83	2	6	6	6	7.08209e+07	770	88.8633	7.95752
545560287	PREDICTED: LOW QUALITY PROTEIN: transmembrane emp24 domain-containing protein 4 isoform 1 [Canis lupus familiaris]	75.2225	18.15	1	3	5	6	1.2731e+08	281	31.9914	9.71533
545514582	PREDICTED: polymerase delta-interacting protein 3 isoform X3 [Canis lupus familiaris]	77.9	16.71	3	6	6	6	4.23203e+07	389	42.5019	10.2134
73948241	PREDICTED: persulfide dioxygenase ETHE1, mitochondrial [Canis lupus familiaris]	43.9	23.62	1	6	6	6	8.17508e+07	254	27.7821	6.66846
545555049	PREDICTED: COBL-like 1 isoform X2 [Canis lupus familiaris]	40.4175	5.4	2	5	5	6	4.62548e+07	1130	122.843	6.81494
545514197	PREDICTED: cleavage and polyadenylation specificity factor subunit 6 [Canis lupus familiaris]	93.2008	10.22	1	5	5	6	2.10292e+08	587	63.4709	9.0708
345790818	PREDICTED: NADH dehydrogenase [ubiquinone] 1 alpha subcomplex subunit 10, mitochondrial isoform X2 [Canis lupus familiaris]	48.9209	17.19	2	5	5	6	5.00972e+07	349	39.8482	6.90283
545538445	PREDICTED: serine/threonine-protein kinase OSR1 isoform X3 [Canis lupus familiaris]	90.3197	10.91	3	5	5	6	1.41736e+08	504	55.6278	7.09326
359323805	PREDICTED: translation initiation factor eIF-2B subunit epsilon [Canis lupus familiaris]	42.7531	7.91	1	6	6	6	4.92806e+07	721	80.3844	5.03369
545489511	PREDICTED: ras-related protein Rab-18 isoform X1 [Canis lupus familiaris]	58.5858	25.95	2	4	4	6	1.21627e+08	185	20.6183	5.07178
57112311	PREDICTED: 26S proteasome non-ATPase regulatory subunit 10 isoform 1 [Canis lupus familiaris]	24.03	19.47	2	3	4	6	2.05036e+07	226	24.5094	6.1001
545507411	PREDICTED: GTP cyclohydrolase 1 [Canis lupus familiaris]	0	14.06	1	5	5	6	5.35343e+07	249	27.6142	8.25049
73951241	PREDICTED: protein unc-45 homolog A isoformX2 [Canis lupus familiaris]	67.9544	7.36	3	6	6	6	5.85733e+07	937	102.315	6.62451
226693371	solute carrier family 2 (facilitated glucose transporter), member 1 [Canis lupus familiaris]	61.607	9.76	1	4	5	6	2.6276e+08	492	54.0655	8.57275
545515173	PREDICTED: LIM and senescent cell antigen-like domains 1 isoform X9 [Canis lupus familiaris]	32.2298	22.32	4	6	6	6	8.78883e+07	336	38.6695	8.03076
545543882	PREDICTED: tyrosine-protein phosphatase non-receptor type 11 isoform X2 [Canis lupus familiaris]	83.5988	11.8	2	5	6	6	1.06928e+08	593	67.9851	7.29834
359319743	PREDICTED: 28S ribosomal protein S34, mitochondrial [Canis lupus familiaris]	52.8605	27.31	1	5	5	6	4.33562e+07	216	25.3975	11.2974
545545994	PREDICTED: coiled-coil domain-containing protein 91 isoform X2 [Canis lupus familiaris]	40.84	13.87	2	6	6	6	91623514	411	47.1345	5.37646
545508455	PREDICTED: serine/threonine-protein kinase VRK1 isoform X3 [Canis lupus familiaris]	42.99	15.54	4	5	5	6	4.66486e+07	341	39.335	8.96826
223556019	carbonic anhydrase 2 [Canis lupus familiaris]	76.1583	20.38	1	5	5	6	1.69459e+08	260	29.2417	7.18115
545529427	PREDICTED: dnaJ homolog subfamily C member 2 [Canis lupus familiaris]	32.7243	12.7	1	6	6	6	6.41863e+07	551	63.9936	8.99756
545506410	PREDICTED: ras-related protein Rab-12 [Canis lupus familiaris]	121.31	10	21	1	2	6	1.0681e+09	220	25.0898	7.97217
73963740	PREDICTED: activator of 90 kDa heat shock protein ATPase homolog 1 isoform 1 [Canis lupus familiaris]	67.0189	21.3	1	5	5	6	7.75742e+07	338	38.2693	5.42725
359324086	PREDICTED: host cell factor 1 isoformX2 [Canis lupus familiaris]	37.4061	3.78	6	6	6	6	8.21273e+07	2039	208.864	7.13721
545553165	PREDICTED: choline-phosphate cytidylyltransferase A isoform X2 [Canis lupus familiaris]	46.0769	22.34	8	6	6	6	6.20475e+07	367	41.7558	7.04932
545536804	PREDICTED: AMP deaminase 3 isoform X2 [Canis lupus familiaris]	51.3531	7.21	3	6	6	6	3.90869e+07	777	89.7762	7.10791
345805018	PREDICTED: adapter molecule crk isoform 1 [Canis lupus familiaris]	50.6997	17.76	2	5	5	6	7.65831e+07	304	33.8	5.5542
217416483	erythrocyte band 7 integral membrane protein [Canis lupus familiaris]	103.185	21.83	2	5	5	6	1.08616e+08	284	31.1875	7.21045
359323395	PREDICTED: isovaleryl-CoA dehydrogenase, mitochondrial isoform 1 [Canis lupus familiaris]	68.8862	19.62	1	6	6	6	9.60413e+07	423	46.4048	8.57275
545492498	PREDICTED: AP-3 complex subunit beta-1 isoform X1 [Canis lupus familiaris]	73.9932	4.77	4	5	5	6	7.15321e+07	1090	121.02	5.75732
73960289	PREDICTED: aminopeptidase B [Canis lupus familiaris]	51.23	9.69	1	5	5	6	1.41707e+08	650	72.2202	5.45264
73988716	PREDICTED: protein kinase C delta-binding protein [Canis lupus familiaris]	124.875	17.49	1	5	5	6	1.91165e+08	263	27.5038	10.2866
73964067	PREDICTED: eukaryotic translation initiation factor 5 isoform 4 [Canis lupus familiaris]	92.461	15.58	1	6	6	6	1.81792e+08	430	48.9637	5.57959
50979012	pinin [Canis lupus familiaris]	94.0767	8.15	1	6	6	6	6.16746e+07	773	88.0437	6.72705
545510639	PREDICTED: 7-methylguanosine phosphate-specific 5'-nucleotidase isoform 1 [Canis lupus familiaris]	111.109	11.59	1	4	4	6	7.71921e+07	414	46.5336	6.94678
545521982	PREDICTED: coiled-coil-helix-coiled-coil-helix domain-containing protein 3, mitochondrial isoform 2 [Canis lupus familiaris]	99.6429	22.84	1	5	5	6	2.18633e+08	232	26.7386	8.104
74003129	PREDICTED: pachytene checkpoint protein 2 homolog [Canis lupus familiaris]	119.952	12.5	1	5	5	6	4.00385e+07	432	48.4044	6.21436
545548971	PREDICTED: inositol monophosphatase 1 isoform X4 [Canis lupus familiaris]	65.3054	22.74	1	5	5	6	9.51106e+07	277	30.2243	5.2749
545519762	PREDICTED: phosphoacetylglucosamine mutase isoform X5 [Canis lupus familiaris]	75.107	13.28	2	6	6	6	7.19678e+07	542	59.8664	6.13818
545538121	PREDICTED: lysosome-associated membrane glycoprotein 1 isoform X3 [Canis lupus familiaris]	112.388	11.89	3	4	4	6	2.19952e+08	412	44.1764	8.41162
545552151	PREDICTED: inorganic pyrophosphatase 2, mitochondrial [Canis lupus familiaris]	77.5521	27.11	1	6	6	6	8.6311e+07	343	38.7676	7.66455
545539264	PREDICTED: procollagen-lysine,2-oxoglutarate 5-dioxygenase 2 isoform X1 [Canis lupus familiaris]	69.6108	9.13	2	6	6	6	64120736	745	85.1649	6.53662
73951322	PREDICTED: WD repeat-containing protein 61 isoform 1 [Canis lupus familiaris]	57.0316	22.95	1	5	5	6	8.02322e+07	305	33.4946	5.36377
545539983	PREDICTED: tRNA (adenine(58)-N(1))-methyltransferase non-catalytic subunit TRM6 [Canis lupus familiaris]	46.7885	23.55	1	6	6	6	9.52413e+07	327	36.4362	5.93506
345800494	PREDICTED: mitochondrial 2-oxoglutarate/malate carrier protein isoform X3 [Canis lupus familiaris]	89.2146	14.85	4	4	4	6	9.42727e+07	303	32.9773	9.90576
545505333	PREDICTED: hepatoma-derived growth factor [Canis lupus familiaris]	71.8504	15.31	1	4	4	6	1.74475e+08	209	23.031	4.48779
545506853	PREDICTED: adaptor-related protein complex 1, gamma 2 subunit isoform X4 [Canis lupus familiaris]	69.2422	8.55	5	4	5	6	5.10139e+07	573	63.1779	5.35107
545500457	PREDICTED: NADPH--cytochrome P450 reductase isoform X9 [Canis lupus familiaris]	98.4576	12.15	5	6	6	6	1.13908e+08	634	71.9056	5.88428
545502366	PREDICTED: NmrA-like family domain containing 1 [Canis lupus familiaris]	29.79	6.73	1	3	3	6	8.08069e+07	416	44.6643	9.67139
359319512	PREDICTED: ubiquitin-like protein ISG15 [Canis lupus familiaris]	154.672	26.44	1	4	4	6	1.63068e+08	174	18.9917	7.26904
545546219	PREDICTED: putative deoxyribose-phosphate aldolase [Canis lupus familiaris]	91.8583	25.65	1	5	5	6	5.21005e+07	230	25.1191	7.84033
66864901	nucleoside diphosphate kinase B [Canis lupus familiaris]	40.4587	20.39	1	1	3	6	1.95267e+08	152	17.3549	7.98682
545518253	PREDICTED: DLA class II histocompatibility antigen, DR-1 beta chain isoform X1 [Canis lupus familiaris]	58.8179	17.42	2	4	4	6	1.18028e+08	287	32.5975	6.68311
545513041	PREDICTED: endophilin-B2 isoform X14 [Canis lupus familiaris]	28.4498	13.23	7	4	4	6	3.24437e+07	378	42.0217	5.97314
73948170	PREDICTED: kinesin light chain 3 [Canis lupus familiaris]	41.8579	16.27	12	4	6	6	80748746	504	55.5897	6.354
545558632	PREDICTED: apolipoprotein O-like isoform X2 [Canis lupus familiaris]	123.84	38.86	3	6	6	6	7.11046e+07	229	24.966	9.23193
545551384	PREDICTED: pyridoxal kinase [Canis lupus familiaris]	52.5004	21.33	1	5	5	6	3.78116e+07	347	38.2884	6.59521
545554058	PREDICTED: eukaryotic translation initiation factor 5A-2 [Canis lupus familiaris]	42.4265	17.65	4	3	3	5	9.43372e+07	153	16.7822	5.57959
545492869	PREDICTED: 40S ribosomal protein S23 [Canis lupus familiaris]	51.2812	20.98	2	3	3	5	1.23356e+08	143	15.7977	10.4917
545512781	PREDICTED: WD repeat-containing protein 5 isoform X1 [Canis lupus familiaris]	37.81	20.66	1	5	5	5	5.12443e+07	334	36.5655	8.26514
345792795	PREDICTED: structural maintenance of chromosomes protein 3 isoform 2 [Canis lupus familiaris]	49.0642	3.37	2	3	4	5	6.15889e+07	1217	141.454	7.18115
50979064	guanine nucleotide-binding protein G(s) subunit alpha [Canis lupus familiaris]	37.9584	10.91	2	3	4	5	2.36781e+08	394	45.6359	5.8208
73986080	PREDICTED: AP-1 complex subunit mu-1 isoformX1 [Canis lupus familiaris]	37.8684	7.57	2	1	3	5	2.53201e+07	423	48.5561	7.29834
345783164	PREDICTED: splicing factor 1 isoform X9 [Canis lupus familiaris]	59.78	10.77	9	5	5	5	2.01527e+08	548	59.6739	9.49561
345790042	PREDICTED: regulation of nuclear pre-mRNA domain-containing protein 1B [Canis lupus familiaris]	57.6995	19.02	1	5	5	5	4.12152e+07	326	36.8772	5.97314
50979162	signal peptidase complex subunit 2 [Canis lupus familiaris]	155.146	23.01	1	4	4	5	6.31673e+07	226	24.9257	8.57275
545498391	PREDICTED: phosphoribosyl pyrophosphate synthase-associated protein 2 isoform X3 [Canis lupus familiaris]	65.1652	17.89	1	5	5	5	8.39767e+07	369	40.8403	7.1665
73948016	PREDICTED: ruvB-like 2 [Canis lupus familiaris]	85.7481	8.21	1	3	3	5	3.77228e+07	463	51.1105	5.64307
545529283	PREDICTED: ras-related protein Ral-A isoform X2 [Canis lupus familiaris]	93.966	20.39	1	2	3	5	8.15712e+07	206	23.525	7.10791
73971412	PREDICTED: nuclear cap-binding protein subunit 1 isoform 1 [Canis lupus familiaris]	105.832	5.7	1	4	4	5	5.51629e+07	790	91.7805	6.43018
73991940	PREDICTED: neuronal proto-oncogene tyrosine-protein kinase Src isoformX5 [Canis lupus familiaris]	58.0783	11.19	11	4	5	5	8.14923e+07	536	59.861	7.41553
73976759	PREDICTED: peptidyl-prolyl cis-trans isomerase E isoform 2 [Canis lupus familiaris]	0	11.3	2	3	4	5	7.69951e+07	301	33.3956	5.60498
545518865	PREDICTED: LOW QUALITY PROTEIN: SRSF protein kinase 1 [Canis lupus familiaris]	54.4002	8.95	1	5	5	5	1.01165e+08	827	92.156	7.21045
73982819	PREDICTED: coronin-1B isoformX1 [Canis lupus familiaris]	19.74	10.63	1	5	5	5	1.34992e+08	489	54.1744	6.18896
345789468	PREDICTED: pre-mRNA-processing factor 6 [Canis lupus familiaris]	63.5958	5.21	1	5	5	5	6.84479e+07	941	106.677	7.98682
545509989	PREDICTED: protein kinase C alpha type [Canis lupus familiaris]	77.4509	7.44	2	5	5	5	2.40964e+07	659	75.0385	6.97607
345789116	PREDICTED: glycogen phosphorylase, brain form isoform X2 [Canis lupus familiaris]	24.49	5.43	26	5	5	5	4.04555e+07	755	86.8748	8.1333
345779124	PREDICTED: protein FAM91A1 [Canis lupus familiaris]	0	6.21	1	5	5	5	3.4153e+07	838	93.7367	6.354
545516449	PREDICTED: hydroxysteroid dehydrogenase like 2 isoform X1 [Canis lupus familiaris]	39.5633	15.63	3	5	5	5	7.13288e+07	339	36.8872	7.72314
545524858	PREDICTED: arfaptin-1 isoform X12 [Canis lupus familiaris]	84.0521	22.29	9	5	5	5	6.02772e+07	341	38.557	6.63916
545508813	PREDICTED: RNA-binding protein 25 [Canis lupus familiaris]	43.76	6.45	1	5	5	5	106928578	822	97.4929	6.354
345800040	PREDICTED: signal recognition particle receptor subunit alpha-like [Canis lupus familiaris]	51.3608	7.84	1	5	5	5	9.25548e+07	638	69.4731	8.90967
73949523	PREDICTED: superkiller viralicidic activity 2-like 2 isoform 1 [Canis lupus familiaris]	64.3533	5.37	1	5	5	5	7.41462e+07	1042	117.732	6.46826
545529825	PREDICTED: N-acetyltransferase 10 isoform X3 [Canis lupus familiaris]	34.8983	5.87	2	5	5	5	5.10908e+07	937	105.361	7.23975
73954345	PREDICTED: alpha-methylacyl-CoA racemase isoform X2 [Canis lupus familiaris]	52.3796	17.02	11	4	5	5	3.40749e+07	382	41.8016	7.75244
345802463	PREDICTED: putative RNA-binding protein Luc7-like 1 isoform X2 [Canis lupus familiaris]	44.7077	14.77	5	2	4	5	8.09902e+07	325	38.3557	10.0376
345798093	PREDICTED: pro-cathepsin H [Canis lupus familiaris]	93.3437	9.71	1	4	4	5	1.14517e+08	350	39.3382	8.90967
545498902	PREDICTED: dual specificity mitogen-activated protein kinase kinase 4 [Canis lupus familiaris]	70.2802	14.32	1	5	5	5	2.49982e+07	412	46.7239	8.17725
545505642	PREDICTED: ras-related protein Rab-13 isoform X1 [Canis lupus familiaris]	68.2286	18.72	2	1	4	5	5.5578e+08	203	22.6528	9.29053
73982803	PREDICTED: AH receptor-interacting protein isoform 1 [Canis lupus familiaris]	91.2563	18.79	1	5	5	5	7.50423e+07	330	37.5221	6.53662
345805923	PREDICTED: LOW QUALITY PROTEIN: protein PRRC2B [Canis lupus familiaris]	24.18	1.35	9	2	4	5	6.10584e+07	2226	241.839	7.95752
50950169	RNA-binding protein 47 [Canis lupus familiaris]	76.4195	8.78	4	4	4	5	63311872	592	63.4831	8.04541
359320104	PREDICTED: creatine kinase B-type [Canis lupus familiaris]	87.233	21.78	2	5	5	5	7.86661e+07	381	42.6744	5.78271
73954046	PREDICTED: serine/threonine-protein kinase 10 [Canis lupus familiaris]	40.57	7.55	1	5	5	5	9.40996e+07	967	112.331	6.99072
345779604	PREDICTED: LOW QUALITY PROTEIN: pre-mRNA 3'-end-processing factor FIP1 [Canis lupus familiaris]	26.07	12.59	1	5	5	5	1.05317e+08	588	65.7803	5.94775
73966759	PREDICTED: TATA-binding protein-associated factor 2N isoform 1 [Canis lupus familiaris]	63.38	5.78	1	2	3	5	289359726	571	59.3661	8.01611
545543535	PREDICTED: translation initiation factor eIF-2B subunit alpha isoform X2 [Canis lupus familiaris]	42.8367	15.74	2	4	4	5	5.80107e+07	305	33.8509	8.25049
73957688	PREDICTED: transducin (beta)-like 2 isoform 6 [Canis lupus familiaris]	72.8817	10.09	1	4	4	5	3.47043e+07	446	49.9594	9.0415
345798896	PREDICTED: NAD kinase 2, mitochondrial isoform X2 [Canis lupus familiaris]	55.77	13.8	2	4	5	5	2.97762e+07	442	49.6073	8.1626
359324061	PREDICTED: cullin-4B isoform 3 [Canis lupus familiaris]	86.3881	4.39	1	1	4	5	1.52794e+07	912	104.261	7.81104
73951412	PREDICTED: dihydropteridine reductase isoform 2 [Canis lupus familiaris]	127.115	22.31	1	4	4	5	4.3416e+07	242	25.5859	7.37158
545495101	PREDICTED: vacuolar protein sorting-associated protein 26A isoform X2 [Canis lupus familiaris]	48.8	15.98	2	4	4	5	8.72445e+07	338	39.6205	7.53271
73994806	PREDICTED: D-amino-acid oxidase isoform 1 [Canis lupus familiaris]	26.81	10.95	1	5	5	5	9.46581e+07	347	39.11	7.56201
57085487	PREDICTED: dnaJ homolog subfamily C member 9 [Canis lupus familiaris]	138.468	20.08	1	5	5	5	5.04619e+07	259	30.0673	5.47803
545545052	PREDICTED: bifunctional 3'-phosphoadenosine 5'-phosphosulfate synthase 2 [Canis lupus familiaris]	36.09	6.29	1	3	4	5	1.11873e+08	779	86.5859	7.92822
545499556	PREDICTED: zinc finger CCCH domain-containing protein 18 isoform X3 [Canis lupus familiaris]	74.3738	5.88	3	5	5	5	5.98293e+07	969	108.475	7.09326
545548667	PREDICTED: tyrosine-protein kinase Lyn isoform X2 [Canis lupus familiaris]	56.928	4.89	60	1	3	5	173218132	491	56.2125	6.58057
545521618	PREDICTED: DNA-directed RNA polymerase II subunit RPB2 isoform 2 [Canis lupus familiaris]	26.54	4.75	1	5	5	5	2.22332e+07	1325	150.456	7.73779
545553759	PREDICTED: alpha-2-HS-glycoprotein [Canis lupus familiaris]	76.9465	8.77	1	5	5	5	1.13709e+08	365	39.2228	5.31299
73994499	PREDICTED: CAP-Gly domain-containing linker protein 1 isoformX10 [Canis lupus familiaris]	43.843	4.02	10	4	5	5	4.32825e+07	1392	156.028	5.42725
545534004	PREDICTED: kinesin family member 15 [Canis lupus familiaris]	84.9871	4.83	1	5	5	5	3.72848e+07	1386	159.98	5.94775
545514046	PREDICTED: nuclear pore complex protein Nup107 isoform X3 [Canis lupus familiaris]	35.9797	6.47	3	5	5	5	4.53707e+07	834	95.8285	5.36377
545527957	PREDICTED: pentatricopeptide repeat domain-containing protein 3, mitochondrial isoform X3 [Canis lupus familiaris]	0	8.01	4	5	5	5	6.03671e+07	587	66.9849	6.18896
73999134	PREDICTED: YTH domain family protein 3 isoformX3 [Canis lupus familiaris]	116.58	6.32	3	3	3	5	1.59204e+07	585	63.8468	9.0415
545485215	PREDICTED: neural precursor cell expressed, developmentally down-regulated 4-like, E3 ubiquitin protein ligase isoform X5 [Canis lupus familiaris]	76.6952	6.62	8	4	5	5	2.06306e+08	922	106.591	5.80811
545494763	PREDICTED: polypeptide N-acetylgalactosaminyltransferase 2 [Canis lupus familiaris]	26.9	8.51	3	5	5	5	5.13538e+07	552	62.9195	7.75244
545533511	PREDICTED: 60S ribosomal protein L29 [Canis lupus familiaris]	40.23	27.91	3	3	3	5	3.16301e+08	172	18.5125	11.9272
545559913	PREDICTED: protein FAM50A isoform X2 [Canis lupus familiaris]	35.46	14.75	16	5	5	5	3.14897e+07	339	40.1066	6.82959
545538000	PREDICTED: N-alpha-acetyltransferase 16, NatA auxiliary subunit, partial [Canis lupus familiaris]	49.73	3.54	1	1	3	5	8.95238e+07	848	99.52	7.59131
73983932	PREDICTED: heat shock 70 kDa protein 4L isoformX1 [Canis lupus familiaris]	66.79	5.83	2	1	4	5	9.82017e+07	840	94.5797	5.8208
545495980	PREDICTED: gem-associated protein 5 isoform X2 [Canis lupus familiaris]	59.1686	4.52	3	5	5	5	5.93117e+07	1506	167.745	6.84424
545502245	PREDICTED: phosphomannomutase 2 isoform X2 [Canis lupus familiaris]	57.9533	20.32	1	5	5	5	7.7453e+07	251	28.3553	5.98584
545490474	PREDICTED: glucosamine-6-phosphate isomerase 1 isoform X1 [Canis lupus familiaris]	51.94	20.42	3	5	5	5	6.63289e+07	289	32.5825	6.7417
73962377	PREDICTED: protein arginine N-methyltransferase 5 isoform 11 [Canis lupus familiaris]	41.85	8.06	2	5	5	5	1.73576e+08	620	71.376	6.53662
345786790	PREDICTED: splicing factor 3A subunit 2 [Canis lupus familiaris]	36.22	7.32	1	4	4	5	1.056e+08	478	50.5611	9.64209
545493163	PREDICTED: signal peptidase complex catalytic subunit SEC11A isoform X1 [Canis lupus familiaris]	68.7342	19.51	2	4	4	5	6.44445e+07	164	19.0451	8.93896
73987875	PREDICTED: serine/threonine-protein kinase PAK 1 isoform 1 [Canis lupus familiaris]	53.9261	10.29	1	1	4	5	2.24178e+08	544	60.6298	6.32861
545524040	PREDICTED: kinesin family member 2C isoform X4 [Canis lupus familiaris]	48.3	8.2	2	5	5	5	3.13406e+07	671	75.5601	7.45947
345791155	PREDICTED: ataxin-2 isoform 2 [Canis lupus familiaris]	95.5583	6.4	1	5	5	5	8.71939e+07	1312	139.256	9.61279
545547460	PREDICTED: lymphoid-specific helicase isoform X7 [Canis lupus familiaris]	56.32	5.62	2	4	5	5	6.71544e+07	837	96.767	8.32373
73946783	PREDICTED: UPF0586 protein C9orf41 isoform X2 [Canis lupus familiaris]	41.0594	11.44	2	4	4	5	9.20099e+07	411	47.2054	6.01123
73976283	PREDICTED: cyclin-dependent kinase 6 [Canis lupus familiaris]	58.7067	9.82	58	2	3	5	9.30484e+07	326	36.7829	6.53662
359323726	PREDICTED: autophagy related 3 isoform X2 [Canis lupus familiaris]	56.8451	17.63	2	5	5	5	7.26192e+07	312	35.4613	4.7417
58801551	MHC class II DR alpha chain precursor [Canis lupus familiaris]	71.1304	20.47	2	4	4	5	5.34777e+07	254	28.5966	4.93213
359319306	PREDICTED: protein transport protein Sec24C isoformX1 [Canis lupus familiaris]	35.85	5.29	2	5	5	5	8.01129e+07	1096	118.526	6.94678
545497838	PREDICTED: LOW QUALITY PROTEIN: proline-, glutamic acid- and leucine-rich protein 1 [Canis lupus familiaris]	85.1127	5.32	1	5	5	5	2.39895e+07	1128	118.497	4.42432
359323234	PREDICTED: ADP-ribosylation factor-like protein 3 [Canis lupus familiaris]	91.3584	32.42	1	4	4	5	7.24801e+07	182	20.4258	7.23975
545549587	PREDICTED: synaptosomal-associated protein 23 isoform X4 [Canis lupus familiaris]	62.8483	26.07	2	4	4	5	6.32668e+07	211	23.3985	4.95752
545507016	PREDICTED: sec1 family domain-containing protein 1 isoformX2 [Canis lupus familiaris]	167.062	12.64	2	5	5	5	8.75437e+07	641	72.3571	6.37939
307938295	guanine nucleotide-binding protein subunit alpha-11 [Canis lupus familiaris]	47.7214	11.98	4	4	4	5	28603743	359	42.0785	6.11279
545531290	PREDICTED: flap endonuclease 1 isoform X3 [Canis lupus familiaris]	57.29	15.79	1	5	5	5	5.39722e+07	380	42.5971	8.48486
345806093	PREDICTED: actin related protein 2/3 complex, subunit 5-like isoform 2 [Canis lupus familiaris]	79.3996	33.33	1	4	4	5	2.09852e+08	153	16.9148	6.59521
545553027	PREDICTED: LOW QUALITY PROTEIN: golgin subfamily B member 1 [Canis lupus familiaris]	60.3594	1.62	9	4	5	5	5.00149e+07	3263	376.537	5.03369
545507796	PREDICTED: retinol dehydrogenase 11 isoform X1 [Canis lupus familiaris]	101.4	19.32	3	5	5	5	8.46374e+07	295	32.8011	9.29053
345795892	PREDICTED: protein transport protein Sec24D isoform X4 [Canis lupus familiaris]	48.6065	5.91	2	5	5	5	9.43859e+07	1033	112.766	7.07861
545513016	PREDICTED: serine/threonine-protein phosphatase 2A activator isoform X3 [Canis lupus familiaris]	80.7972	12.93	4	4	4	5	7.18798e+07	294	33.472	6.17627
545525151	PREDICTED: annexin A10 [Canis lupus familiaris]	46.3927	12.04	1	5	5	5	1.33672e+08	465	51.9109	5.93506
545530431	PREDICTED: cysteine--tRNA ligase, cytoplasmic isoform X3 [Canis lupus familiaris]	46.2379	7.75	2	5	5	5	5.90748e+07	748	85.4052	6.55127
545546524	PREDICTED: tyrosine-protein phosphatase non-receptor type 6 [Canis lupus familiaris]	81.2606	9.75	1	4	5	5	9.62457e+07	595	67.6452	7.76709
359321609	PREDICTED: atlastin-2 isoformX1 [Canis lupus familiaris]	89.8558	10.12	4	4	5	5	6.33945e+07	583	66.3132	5.59229
359806932	polymerase delta-interacting protein 2 [Canis lupus familiaris]	64.807	16.85	1	5	5	5	3.73081e+07	368	41.7801	8.63135
345788714	PREDICTED: serine/threonine-protein kinase 24 [Canis lupus familiaris]	76.2875	11.91	5	5	5	5	6.64554e+07	445	49.4814	5.70654
73992237	PREDICTED: probable ATP-dependent RNA helicase DDX27 isoform 1 [Canis lupus familiaris]	46.9922	6.93	1	5	5	5	4.00183e+07	765	86.6583	9.05615
545552349	PREDICTED: calcium/calmodulin-dependent protein kinase type II subunit delta isoform X24 [Canis lupus familiaris]	68.4206	11.58	29	4	5	5	7.14191e+07	449	50.9639	7.56201
57109940	PREDICTED: replication factor C subunit 4 [Canis lupus familiaris]	81.8775	20.94	1	5	5	5	2.77612e+07	363	39.6177	7.56201
73990760	PREDICTED: elongation factor G, mitochondrial [Canis lupus familiaris]	59.2429	7.78	1	5	5	5	6.94258e+07	771	85.4002	6.45557
73948310	PREDICTED: U1 small nuclear ribonucleoprotein A [Canis lupus familiaris]	61.9017	15.25	1	3	4	5	7.85526e+07	282	31.2132	9.83252
345791678	PREDICTED: UPF0160 protein MYG1, mitochondrial [Canis lupus familiaris]	78.4752	16.71	1	5	5	5	1.46048e+08	383	42.8937	6.99072
545500922	PREDICTED: COP9 signalosome complex subunit 6 isoform 1 [Canis lupus familiaris]	55.3738	15.74	1	5	5	5	7.85836e+07	343	37.9641	5.88428
545513001	PREDICTED: N-terminal Xaa-Pro-Lys N-methyltransferase 1 isoform X2 [Canis lupus familiaris]	68.9764	25.11	1	5	5	5	6.94225e+07	223	25.2129	6.13818
545541412	PREDICTED: tumor protein D54 isoform X8 [Canis lupus familiaris]	85.4874	25.28	11	5	5	5	9.83624e+07	178	19.4859	5.46533
545513074	PREDICTED: kynurenine--oxoglutarate transaminase 1 isoform X8 [Canis lupus familiaris]	26.41	12.97	5	5	5	5	4.03255e+07	424	47.915	6.59521
57095966	PREDICTED: sorcin isoform X4 [Canis lupus familiaris]	44.96	13.64	4	3	3	5	1.19609e+08	198	21.6784	5.59229
57092163	PREDICTED: UDP-N-acteylglucosamine pyrophosphorylase 1-like 1 isoform X3 [Canis lupus familiaris]	37.9257	10.91	12	5	5	5	5.63547e+07	504	55.8913	6.01123
545514789	PREDICTED: TGF-beta-activated kinase 1 and MAP3K7-binding protein 1 isoformX1 [Canis lupus familiaris]	56.9721	8.41	3	5	5	5	2.61943e+07	666	72.6104	5.8208
345791555	PREDICTED: tricarboxylate transport protein, mitochondrial [Canis lupus familiaris]	58.7253	15.58	1	5	5	5	6.7526e+07	308	33.6948	9.86182
57088141	PREDICTED: methylosome protein 50 isoform 1 [Canis lupus familiaris]	51.77	14.62	1	5	5	5	9.92641e+07	342	36.667	5.26221
545548072	PREDICTED: shootin-1 isoform X3 [Canis lupus familiaris]	70.5099	10.51	3	5	5	5	4.50714e+07	571	64.1117	5.35107
545545654	PREDICTED: peptidyl-prolyl cis-trans isomerase FKBP11 [Canis lupus familiaris]	66.6518	14.22	1	4	4	5	1.31069e+08	204	22.5685	9.84717
73975381	PREDICTED: deoxycytidine kinase [Canis lupus familiaris]	47.75	13.85	1	4	4	5	4.61132e+07	260	30.215	5.70654
545497579	PREDICTED: L-aminoadipate-semialdehyde dehydrogenase-phosphopantetheinyl transferase [Canis lupus familiaris]	66.9924	20.61	1	5	5	5	64644278	296	34.1644	6.27783
545489186	PREDICTED: endoplasmic reticulum metallopeptidase 1 [Canis lupus familiaris]	80.9912	4.6	1	4	4	5	9.03068e+07	1000	110.022	8.71924
359322056	PREDICTED: cytosolic 10-formyltetrahydrofolate dehydrogenase [Canis lupus familiaris]	45.99	12.65	2	5	5	5	7.65755e+07	514	55.7286	5.66846
545523003	PREDICTED: actin-binding protein anillin isoform X2 [Canis lupus familiaris]	89.7867	5.71	4	5	5	5	3.77063e+07	1085	119.223	7.56201
545514564	PREDICTED: protein kinase C and casein kinase substrate in neurons protein 2 isoform X6 [Canis lupus familiaris]	30.65	14.55	5	5	5	5	1.78162e+08	488	56.1003	5.10986
545491535	PREDICTED: LOW QUALITY PROTEIN: serine/arginine-rich splicing factor 4 [Canis lupus familiaris]	136.299	9.2	1	2	4	5	235123655	500	57.1274	11.5317
545531994	PREDICTED: ras-related protein Ral-B isoform X2 [Canis lupus familiaris]	71.6108	25.24	1	3	4	5	8.07073e+07	206	23.422	6.62451
345790792	PREDICTED: integrin-linked kinase-associated serine/threonine phosphatase 2C isoform 1 [Canis lupus familiaris]	50.9558	10.69	1	4	4	5	3.45171e+07	393	43.0499	7.03467
545536563	PREDICTED: E3 ubiquitin-protein ligase TRIM21 isoform X2 [Canis lupus familiaris]	57.7451	12.83	2	5	5	5	5.77837e+07	452	51.1134	5.92236
345800975	PREDICTED: enhancer of mRNA-decapping protein 4 [Canis lupus familiaris]	0	4.86	1	5	5	5	6.94912e+07	1400	151.577	5.85889
545553921	PREDICTED: importin subunit alpha-3 isoform X2 [Canis lupus familiaris]	81.1595	7.37	2	1	3	5	1.14068e+08	502	55.6385	4.88135
545518169	PREDICTED: LOW QUALITY PROTEIN: 26S proteasome non-ATPase regulatory subunit 5, partial [Canis lupus familiaris]	52.036	10.16	1	4	4	5	8.00974e+07	502	55.7939	5.33838
345786721	PREDICTED: LOW QUALITY PROTEIN: perilipin-3 [Canis lupus familiaris]	55.5848	14.97	1	5	5	5	7.55446e+07	441	47.578	5.94775
545505181	PREDICTED: pyrroline-5-carboxylate reductase 2 isoform X2 [Canis lupus familiaris]	87.6575	19.92	4	4	4	5	6.53179e+07	246	25.9068	9.26123
73979092	PREDICTED: protein farnesyltransferase/geranylgeranyltransferase type-1 subunit alpha isoformX1 [Canis lupus familiaris]	90.5024	11.84	2	4	4	5	4.50901e+07	380	44.5432	4.97021
545529956	PREDICTED: LOW QUALITY PROTEIN: oxysterol-binding protein 1 [Canis lupus familiaris]	32.43	9.83	1	5	5	5	6.8019e+07	814	89.8676	7.02002
545556724	PREDICTED: 3'(2'),5'-bisphosphate nucleotidase 1 isoform X2 [Canis lupus familiaris]	85.8064	18.13	2	5	5	5	9.37696e+07	364	39.4994	6.60986
359318637	PREDICTED: basal cell adhesion molecule [Canis lupus familiaris]	75.1262	11.31	1	5	5	5	2.52325e+07	628	67.706	6.44287
545521921	PREDICTED: serum paraoxonase/arylesterase 2 isoform X1 [Canis lupus familiaris]	0	12.57	2	3	3	5	3.80961e+07	342	37.9208	6.11279
345795107	PREDICTED: LOW QUALITY PROTEIN: protein zwilch homolog [Canis lupus familiaris]	76.9099	8.59	1	5	5	5	2.98639e+07	594	67.1935	5.8208
545509603	PREDICTED: L-xylulose reductase [Canis lupus familiaris]	56.9151	16.9	1	4	4	5	1.33109e+08	290	30.4676	8.95361
345799451	PREDICTED: clathrin interactor 1 isoformX1 [Canis lupus familiaris]	64.7136	8.8	3	4	4	5	1.48377e+08	625	68.2879	6.41748
345780308	PREDICTED: gamma-glutamylcyclotransferase isoform X2 [Canis lupus familiaris]	49.0182	27.66	2	4	4	5	7.10111e+07	188	21.0894	5.46533
345790427	PREDICTED: cathepsin B [Canis lupus familiaris]	47.6553	13.57	1	4	4	5	1.20908e+08	339	37.6609	6.07471
66864897	ferritin light chain [Canis lupus familiaris]	85.0543	32.57	2	4	4	5	2.78873e+07	175	20.0822	5.99854
73955331	PREDICTED: complement component 1 Q subcomponent-binding protein, mitochondrial [Canis lupus familiaris]	162.49	27.94	1	4	4	5	2.53488e+08	272	30.1322	4.85596
558515889	vacuolar protein sorting-associated protein 29 isoform 2 [Canis lupus familiaris]	0	20.88	2	4	4	4	5.90498e+07	182	20.4827	6.78564
73988944	PREDICTED: protein lin-7 homolog C [Canis lupus familiaris]	40.19	15.74	5	4	4	4	3.55192e+07	197	21.8205	8.42627
345776590	PREDICTED: myosin light polypeptide 6 isoform 1 [Canis lupus familiaris]	26.14	29.8	2	4	4	4	5.92799e+07	151	16.9501	4.55127
545491479	PREDICTED: coatomer subunit zeta-1-like isoform X1 [Canis lupus familiaris]	150.374	27.68	2	4	4	4	1.09509e+08	177	20.1855	4.80518
359323735	PREDICTED: N-alpha-acetyltransferase 50 [Canis lupus familiaris]	40.6774	21.3	1	4	4	4	6.05018e+07	169	19.386	8.80713
356582495	small ubiquitin-related modifier 2 [Canis lupus familiaris]	58.5989	23.16	5	2	2	4	134465269	95	10.8644	5.50342
73951045	PREDICTED: U2 small nuclear ribonucleoprotein A' isoform 2 [Canis lupus familiaris]	0	16.08	1	4	4	4	1.2183e+08	255	28.3981	8.6167
57110102	PREDICTED: programmed cell death protein 10 isoform 1 [Canis lupus familiaris]	64.1206	14.62	1	3	3	4	1.02547e+08	212	24.6999	8.19189
356991212	S-phase kinase-associated protein 1 [Canis lupus familiaris]	34.4743	21.47	2	3	4	4	5.69926e+07	163	18.6462	4.53857
545511107	PREDICTED: ubiquitin-conjugating enzyme E2 Z [Canis lupus familiaris]	0	10.16	1	3	3	4	6.44059e+07	246	28.0566	6.1001
73978425	PREDICTED: cullin-1 isoform 3 [Canis lupus familiaris]	39.96	4.64	1	4	4	4	3.69008e+07	776	89.605	8.00146
545507864	PREDICTED: serine/arginine-rich splicing factor 5 [Canis lupus familiaris]	69.1626	13.97	1	3	4	4	1.85473e+08	272	31.2453	11.5903
545530644	PREDICTED: RNA-binding protein 4 isoform X3 [Canis lupus familiaris]	80.4183	16.44	3	4	4	4	9.33335e+07	365	40.3656	7.07861
359323018	PREDICTED: ubiquitin fusion degradation protein 1 homolog [Canis lupus familiaris]	86.7336	16.29	1	4	4	4	8.47496e+07	307	34.4483	6.69775
345794394	PREDICTED: dnaJ homolog subfamily C member 8 [Canis lupus familiaris]	73.2114	17.79	1	4	4	4	9.45917e+07	253	29.8184	9.05615
73969892	PREDICTED: nucleolysin TIA-1 isoform p40 isoformX9 [Canis lupus familiaris]	80.0586	11.66	5	4	4	4	3.79548e+07	386	42.8886	7.72314
345792321	PREDICTED: vesicle transport protein GOT1B [Canis lupus familiaris]	49.1228	16.67	1	2	2	4	4.29714e+07	138	15.4294	10.3599
73954017	PREDICTED: THO complex subunit 3 [Canis lupus familiaris]	0	10.54	1	4	4	4	3.78372e+08	351	38.7588	6.0874
298676507	selenide, water dikinase 1 [Canis lupus familiaris]	45.2776	9.44	2	3	3	4	4.84317e+07	392	42.8967	5.97314
545535327	PREDICTED: AP-3 complex subunit delta-1 isoform X4 [Canis lupus familiaris]	0	4.6	4	4	4	4	2.92733e+07	1065	120.038	7.00537
345792510	PREDICTED: LOW QUALITY PROTEIN: kinesin family member 11 [Canis lupus familiaris]	83.2978	4.17	1	4	4	4	3.62458e+07	1056	118.932	5.73193
545537816	PREDICTED: dnaJ homolog subfamily C member 3 [Canis lupus familiaris]	34.83	6.88	5	3	4	4	4.45568e+07	480	55.1328	5.84619
545538702	PREDICTED: sodium bicarbonate cotransporter 3 isoform X2 [Canis lupus familiaris]	54.181	4.59	3	4	4	4	1.25229e+07	1089	122.753	6.66846
545560324	PREDICTED: protein TBRG4 isoform X4 [Canis lupus familiaris]	55.5709	6.81	2	4	4	4	6.57107e+07	631	70.9908	8.51416
345777068	PREDICTED: LOW QUALITY PROTEIN: plexin-B2 [Canis lupus familiaris]	47.5606	2.34	1	4	4	4	4.66764e+07	1841	205.022	6.18896
545514942	PREDICTED: thiosulfate sulfurtransferase [Canis lupus familiaris]	53.9524	12.19	1	4	4	4	4.18938e+07	361	40.7836	8.99756
545530534	PREDICTED: serine/threonine-protein phosphatase 6 regulatory subunit 3 isoform X20 [Canis lupus familiaris]	77.0702	3.26	16	2	3	4	3.12426e+07	827	92.5906	4.61475
73971132	PREDICTED: DNA repair protein RAD50 [Canis lupus familiaris]	24.16	2.74	1	3	4	4	3.73479e+07	1312	153.76	6.80029
73954281	PREDICTED: succinyl-CoA:3-ketoacid coenzyme A transferase 1, mitochondrial [Canis lupus familiaris]	36.8911	9.76	1	4	4	4	5.92798e+07	594	64.7044	7.81104
345804260	PREDICTED: LOW QUALITY PROTEIN: E3 ubiquitin-protein ligase HECTD1 isoform 1 [Canis lupus familiaris]	44.55	1.15	5	2	3	4	3.34318e+07	2610	289.164	5.33838
545547260	PREDICTED: oxoglutarate dehydrogenase-like isoform X3 [Canis lupus familiaris]	43.806	4.08	1	1	4	4	9.18385e+07	1006	114.251	6.50732
308081450	CD44 antigen precursor [Canis lupus familiaris]	79.606	9.37	8	2	2	4	1.13e+08	363	39.4963	6.40479
545531153	PREDICTED: nuclear RNA export factor 1 isoform 1 [Canis lupus familiaris]	41.9212	7.61	1	4	4	4	4.60976e+07	618	70.2538	8.71924
545528788	PREDICTED: threonine--tRNA ligase, mitochondrial isoform X9 [Canis lupus familiaris]	33.24	2.89	4	1	2	4	5.08063e+07	588	66.2809	6.75635
545537653	PREDICTED: exosome complex exonuclease RRP44 isoform X3 [Canis lupus familiaris]	81.7066	5.41	3	4	4	4	6.61244e+07	905	103.069	7.15186
545541803	PREDICTED: replication factor C subunit 3 isoform X2 [Canis lupus familiaris]	98.4044	10.2	5	2	3	4	6.2276e+07	304	34.6348	7.78174
545493026	PREDICTED: LOW QUALITY PROTEIN: cytoplasmic FMR1-interacting protein 1 [Canis lupus familiaris]	50.95	3.08	1	2	4	4	3.57568e+07	1394	160.798	7.03467
545491698	PREDICTED: ribosomal protein S6 kinase alpha-1 isoform X4 [Canis lupus familiaris]	54.6955	7.37	4	4	4	4	6.11293e+07	719	81.103	8.54346
545514173	PREDICTED: phosphatidylinositol 5-phosphate 4-kinase type-2 gamma [Canis lupus familiaris]	50.22	8.43	1	3	3	4	4.6192e+07	427	47.4871	6.65381
545493067	PREDICTED: dihydrofolate reductase-like, partial [Canis lupus familiaris]	74.7851	18.9	2	3	3	4	9.2696e+07	164	19.1789	7.94287
345782950	PREDICTED: epidermal growth factor receptor [Canis lupus familiaris]	0	4.24	6	4	4	4	6.67752e+07	1180	131.422	6.91748
545498458	PREDICTED: COP9 signalosome complex subunit 3 isoform X7 [Canis lupus familiaris]	48.5199	16.13	2	4	4	4	2.49354e+07	403	45.727	6.65381
545506132	PREDICTED: poly [ADP-ribose] polymerase 1 isoform 1 [Canis lupus familiaris]	48.53	4.89	1	4	4	4	7.09553e+07	1043	115.982	9.08545
345806077	PREDICTED: LOW QUALITY PROTEIN: GTPase-activating protein and VPS9 domain-containing protein 1 isoform 1 [Canis lupus familiaris]	66.41	2.96	1	4	4	4	3.76867e+07	1487	166.074	5.21143
545489633	PREDICTED: sickle tail protein homolog isoform X4 [Canis lupus familiaris]	110.742	3.74	4	4	4	4	2.97757e+07	1311	142.571	9.12939
345789049	PREDICTED: adipocyte plasma membrane-associated protein [Canis lupus familiaris]	37.99	11.57	1	4	4	4	7.24027e+07	415	46.2529	6.12549
73961601	PREDICTED: metaxin-1 isoform 2 [Canis lupus familiaris]	0	11.26	2	4	4	4	5.75368e+07	462	50.346	9.20264
57105666	PREDICTED: serine/arginine-rich splicing factor 9 isoform 1 [Canis lupus familiaris]	38.8893	17.19	1	3	4	4	2.93404e+07	221	25.5884	8.646
545486930	PREDICTED: protein bicaudal D homolog 2 isoform X1 [Canis lupus familiaris]	75.5859	3.85	2	3	3	4	3.55186e+07	805	91.306	5.40186
545491505	PREDICTED: pumilio homolog 1 isoform X25 [Canis lupus familiaris]	25.27	3.36	21	2	4	4	7.3669e+07	951	101.044	8.48486
545539059	PREDICTED: cytoplasmic protein NCK1 isoform X7 [Canis lupus familiaris]	38.2	10.88	4	4	4	4	3.1722e+07	377	42.9055	6.55127
545538648	PREDICTED: cytoplasmic dynein 1 light intermediate chain 1 isoform X2 [Canis lupus familiaris]	37.6263	6.51	2	4	4	4	8.19084e+07	722	77.7524	9.51025
545545660	PREDICTED: probable ATP-dependent RNA helicase DDX23 isoform X3 [Canis lupus familiaris]	0	4.88	1	4	4	4	8.61186e+07	820	95.5539	9.5542
545535406	PREDICTED: DAZ-associated protein 1 isoform X4 [Canis lupus familiaris]	50.6887	15.34	4	4	4	4	181298730	365	38.7889	9.26123
545552238	PREDICTED: caspase-6 isoform 2 [Canis lupus familiaris]	74.4693	9.26	4	3	4	4	7.1053e+07	497	53.6623	8.73389
545558364	PREDICTED: immunoglobulin-binding protein 1 isoform X1 [Canis lupus familiaris]	77.5063	12.39	2	3	4	4	4.91739e+07	339	39.1335	5.37646
73965259	PREDICTED: 26S proteasome non-ATPase regulatory subunit 12 isoformX1 [Canis lupus familiaris]	48.2433	9.65	3	4	4	4	4.76407e+07	456	52.9295	7.06396
345804988	PREDICTED: bleomycin hydrolase [Canis lupus familiaris]	67.1458	10.33	1	4	4	4	6.10382e+07	455	52.407	6.48096
73946126	PREDICTED: nucleoporin Nup43 [Canis lupus familiaris]	74.001	8.42	4	3	3	4	2.43287e+07	380	41.9293	5.5542
559767182	Nicalin isoform 2 [Canis lupus familiaris]	57.7469	10.32	2	4	4	4	6.71162e+07	562	62.9325	6.3667
545540319	PREDICTED: transmembrane 9 superfamily member 4 isoform 1 [Canis lupus familiaris]	45.48	7.63	1	4	4	4	6.71853e+07	642	74.4468	6.65381
545508745	PREDICTED: metastasis-associated protein MTA1 isoform X2 [Canis lupus familiaris]	33.58	5.66	4	3	4	4	3.93937e+07	707	79.3435	9.11475
187937195	transient receptor potential cation channel subfamily V member 4 [Canis lupus familiaris]	68.17	5.86	2	4	4	4	2.54259e+07	871	98.1372	7.37158
545555341	PREDICTED: LOW QUALITY PROTEIN: alkyldihydroxyacetonephosphate synthase, peroxisomal [Canis lupus familiaris]	34.1	5.99	1	4	4	4	8.02938e+07	685	75.296	7.66455
345799591	PREDICTED: NAD(P) transhydrogenase, mitochondrial isoformX1 [Canis lupus familiaris]	0	3.68	2	4	4	4	8.01255e+07	1088	113.813	8.104
73966996	PREDICTED: transcription elongation factor SPT6 isoform 1 [Canis lupus familiaris]	45.01	2.26	1	2	3	4	9.4516e+07	1726	198.977	4.90674
545518487	PREDICTED: protein PRRC2A isoform X2 [Canis lupus familiaris]	0	2.94	1	4	4	4	3.18723e+07	2176	230.648	9.51025
545494159	PREDICTED: sister chromatid cohesion protein PDS5 homolog A isoform X4 [Canis lupus familiaris]	60.4711	4.36	2	3	4	4	5.71726e+07	1308	147.147	7.92822
57095336	PREDICTED: putative deoxyribonuclease TATDN1 isoform X9 [Canis lupus familiaris]	45.0582	15.59	8	4	4	4	3.50643e+07	295	33.6548	6.52197
545544614	PREDICTED: ATP-dependent RNA helicase DDX54 [Canis lupus familiaris]	58.209	6.21	1	4	4	4	3.83842e+07	773	85.8223	10.1841
545525430	PREDICTED: zinc finger CCCH-type antiviral protein 1 isoform X2 [Canis lupus familiaris]	31.76	6.01	2	4	4	4	4.67144e+07	898	101.232	8.1626
345785726	PREDICTED: LOW QUALITY PROTEIN: mitochondrial import inner membrane translocase subunit TIM50 [Canis lupus familiaris]	110.911	10.28	1	4	4	4	1.06761e+08	428	47.914	9.72998
57105098	PREDICTED: lymphokine-activated killer T-cell-originated protein kinase [Canis lupus familiaris]	36.48	11.42	1	4	4	4	7.84062e+07	324	36.4251	4.95752
545539043	PREDICTED: propionyl-CoA carboxylase beta chain, mitochondrial [Canis lupus familiaris]	105.044	10.11	1	4	4	4	2.81267e+07	554	59.9387	8.35303
359320043	PREDICTED: sorting nexin-6 [Canis lupus familiaris]	78.6	12.32	1	4	4	4	3.69167e+07	406	46.5918	6.16357
545547348	PREDICTED: interferon-induced protein with tetratricopeptide repeats 5 isoform X2 [Canis lupus familiaris]	58.7408	8.92	2	4	4	4	3.79058e+07	482	55.8547	7.57666
545519248	PREDICTED: exportin-5 isoform X5 [Canis lupus familiaris]	104.55	4.12	3	4	4	4	1.13602e+07	1336	150.378	7.38623
545554169	PREDICTED: thiopurine S-methyltransferase isoform X3 [Canis lupus familiaris]	38.1922	18.26	2	4	4	4	2.79074e+07	230	26.6937	6.93213
345796501	PREDICTED: 60S ribosomal export protein NMD3 isoform X2 [Canis lupus familiaris]	26.97	6.15	2	3	3	4	3.02564e+07	504	57.716	7.28369
545552597	PREDICTED: omega-amidase NIT2 isoform X1 [Canis lupus familiaris]	87.6567	16.61	1	4	4	4	1.04784e+08	283	31.2419	7.63525
73987150	PREDICTED: endophilin-A2 isoform 2 [Canis lupus familiaris]	65.5273	13.86	2	4	4	4	1.10859e+08	368	41.454	5.69385
73968907	PREDICTED: ataxin-10 isoformX1 [Canis lupus familiaris]	49.0073	11.16	2	4	4	4	2.7979e+07	475	53.2275	5.14795
74000289	PREDICTED: SAFB-like, transcription modulator isoform 11 [Canis lupus familiaris]	33.8007	3.72	2	4	4	4	4.58285e+07	1022	116.106	8.104
545535043	PREDICTED: ran-binding protein 3 isoform X5 [Canis lupus familiaris]	32.0969	9.49	6	4	4	4	6.97342e+07	495	53.0537	4.88135
545485317	PREDICTED: mRNA cap guanine-N7 methyltransferase isoform X4 [Canis lupus familiaris]	32.5499	13.6	2	4	4	4	5.27192e+07	478	55.1962	5.43994
545489586	PREDICTED: amyloid beta A4 precursor protein-binding family B member 1-interacting protein isoform X2 [Canis lupus familiaris]	0	8.01	2	3	4	4	5.65712e+07	637	69.9479	5.40186
345791028	PREDICTED: protein NipSnap homolog 1 isoform 1 [Canis lupus familiaris]	32.01	13.26	4	4	4	4	5.59353e+07	264	31.2297	9.01221
545559611	PREDICTED: fragile X mental retardation protein 1 isoform X23 [Canis lupus familiaris]	89.9931	7.43	11	2	4	4	9.48971e+07	552	62.6762	6.63916
545487308	PREDICTED: CCR4-NOT transcription complex subunit 3 isoform X5 [Canis lupus familiaris]	54.66	6.09	4	3	3	4	4.26195e+07	722	77.9037	6.46826
50978814	uveal autoantigen with coiled-coil domains and ankyrin repeats [Canis lupus familiaris]	53.9	3.6	3	4	4	4	4.62917e+07	1388	159.361	6.85889
545489296	PREDICTED: serine/threonine-protein phosphatase 5 [Canis lupus familiaris]	83.3288	7.96	1	3	3	4	5.61698e+07	490	55.8768	6.58057
545512947	PREDICTED: LOW QUALITY PROTEIN: nuclear pore complex protein Nup214 [Canis lupus familiaris]	59.0797	2.31	1	4	4	4	4.79949e+07	2163	221.191	8.68994
359323348	PREDICTED: 39S ribosomal protein L15, mitochondrial [Canis lupus familiaris]	45.3117	12.84	1	4	4	4	4.032e+07	296	33.5131	10.1548
74001626	PREDICTED: ras GTPase-activating protein-binding protein 2 isoformX4 [Canis lupus familiaris]	75.9905	9.35	2	2	3	4	1.31053e+08	449	50.7251	5.32568
545512308	PREDICTED: acyl-CoA synthetase family member 2, mitochondrial [Canis lupus familiaris]	64.05	6.89	1	4	4	4	84932762	668	73.5434	8.44092
345805438	PREDICTED: cyclin-dependent kinase 12 isoform X2 [Canis lupus familiaris]	60.4733	1.49	59	1	2	4	1.25922e+08	1481	163.459	9.42236
545492201	PREDICTED: LOW QUALITY PROTEIN: uncharacterized protein KIAA1522 [Canis lupus familiaris]	29.75	5.52	1	4	4	4	2.91401e+07	997	102.665	9.87646
545556174	PREDICTED: tensin-1 isoform X14 [Canis lupus familiaris]	0	3.28	16	4	4	4	5.3481e+07	1739	185.529	7.81104
545535937	PREDICTED: endonuclease domain-containing 1 protein, partial [Canis lupus familiaris]	88.9803	14.22	1	4	4	4	1.58434e+08	415	45.9637	5.09717
545547546	PREDICTED: RRP12-like protein isoform X3 [Canis lupus familiaris]	35.34	2.92	1	3	3	4	2.92713e+07	1300	143.95	8.74854
545534685	PREDICTED: histone-arginine methyltransferase CARM1 [Canis lupus familiaris]	0	8.67	1	4	4	4	4.95328e+07	542	59.5552	6.75635
114326317	2'-5'-oligoadenylate synthase 3 [Canis lupus familiaris]	38.1683	2.67	1	2	3	4	8.92804e+07	1087	121.517	7.76709
359323204	PREDICTED: LOW QUALITY PROTEIN: centrosomal protein of 55 kDa [Canis lupus familiaris]	39.58	9.29	1	4	4	4	1.30298e+08	463	54.14	7.00537
545489982	PREDICTED: cell division cycle protein 123 homolog [Canis lupus familiaris]	31.0158	8.93	1	2	3	4	1.1777e+08	336	39.0553	4.91943
545505686	PREDICTED: chromatin target of PRMT1 protein isoform X4 [Canis lupus familiaris]	22.04	20.69	4	3	3	4	6.22067e+07	203	22.1229	11.9712
545533089	PREDICTED: syntaxin-binding protein 2 isoform X3 [Canis lupus familiaris]	68.5545	8.81	4	3	4	4	5.22996e+07	590	66.1435	6.84424
57106959	PREDICTED: rho GDP-dissociation inhibitor 2 [Canis lupus familiaris]	75.9631	30	1	3	4	4	8.119e+07	200	22.8165	5.38916
345796149	PREDICTED: disks large homolog 1 isoformX2 [Canis lupus familiaris]	64.6439	5.07	14	3	3	4	8.07154e+07	789	87.3372	6.59521
545490988	PREDICTED: casein kinase II subunit alpha' isoform X3 [Canis lupus familiaris]	37.8669	15.05	7	3	4	4	6.84632e+07	299	35.334	7.37158
545534680	PREDICTED: transcription activator BRG1 isoform X9 [Canis lupus familiaris]	57.8868	2.28	12	3	3	4	5.69099e+07	1665	187.026	8.38232
359319479	PREDICTED: nuclear pore complex protein Nup88 [Canis lupus familiaris]	53.21	6.22	1	4	4	4	6.49314e+07	739	82.6854	6.22705
545510026	PREDICTED: cAMP-dependent protein kinase type I-alpha regulatory subunit isoform X4 [Canis lupus familiaris]	41.38	13.65	2	4	4	4	3.47444e+07	381	43.011	5.35107
545486340	PREDICTED: carcinoembryonic antigen-related cell adhesion molecule 1 isoform X3 [Canis lupus familiaris]	35.12	6.77	7	3	3	4	1.60825e+08	458	49.4511	5.33838
545504947	PREDICTED: TIP41-like protein isoform X1 [Canis lupus familiaris]	62.1626	19.05	2	4	4	4	5.07819e+07	231	26.7394	5.2876
359319037	PREDICTED: LOW QUALITY PROTEIN: CCR4-NOT transcription complex subunit 1 isoform 1 [Canis lupus familiaris]	43.7895	1.64	1	4	4	4	3.22787e+07	2376	266.704	7.10791
73950815	PREDICTED: protein-arginine deiminase type-1 isoform 1 [Canis lupus familiaris]	42.8	6.18	1	4	4	4	9.39985e+07	663	73.9646	6.13818
545490101	PREDICTED: 1,5-anhydro-D-fructose reductase [Canis lupus familiaris]	70.9352	5.98	1	1	2	4	3.07414e+08	301	33.9776	7.48877
545560077	PREDICTED: LOW QUALITY PROTEIN: proteasome subunit alpha type-4-like [Canis lupus familiaris]	60.6917	5.92	1	2	2	4	2.34725e+08	287	33.0285	6.0874
545557690	PREDICTED: spermine synthase isoform X3 [Canis lupus familiaris]	48.39	13.6	2	4	4	4	3.34033e+07	331	37.4989	4.91943
545535102	PREDICTED: E3 ubiquitin-protein ligase UHRF1 isoform X3 [Canis lupus familiaris]	31.17	5.4	2	4	4	4	3.42871e+07	741	83.0276	7.1665
57098233	PREDICTED: protein FAM98A [Canis lupus familiaris]	65.0908	6.58	1	2	2	4	1.13666e+08	517	55.2142	8.95361
545504284	PREDICTED: membrane cofactor protein isoform X6 [Canis lupus familiaris]	51.6764	11.78	5	4	4	4	9.25413e+07	365	40.4167	7.32764
545551359	PREDICTED: splicing factor U2AF 35 kDa subunit isoform X4 [Canis lupus familiaris]	103.657	22.59	10	4	4	4	1.33368e+08	239	27.7515	8.90967
545485143	PREDICTED: vacuolar protein sorting-associated protein 4B isoform X3 [Canis lupus familiaris]	75.4195	8.33	4	3	3	4	8.83652e+07	444	49.1764	7.15186
73968092	PREDICTED: protein SET isoform X2 [Canis lupus familiaris]	84.4018	13.15	2	3	3	4	6.53289e+08	289	33.5457	4.32275
545527370	PREDICTED: nuclear receptor-binding protein isoform X4 [Canis lupus familiaris]	20.4	9.35	4	4	4	4	6.25491e+07	599	66.5446	5.36377
345783982	PREDICTED: chitinase domain-containing protein 1 [Canis lupus familiaris]	39.83	11.96	1	4	4	4	3.86997e+07	393	44.8573	8.45557
545522780	PREDICTED: chromobox protein homolog 3 isoform X7 [Canis lupus familiaris]	47.4545	18.14	3	3	3	4	131953459	204	23.2074	5.49072
545511194	PREDICTED: epsin-3 isoform X3 [Canis lupus familiaris]	67.9181	5.91	6	2	3	4	5.13897e+07	609	65.0306	5.96045
545511045	PREDICTED: secernin-2 isoform X1 [Canis lupus familiaris]	66.14	16	1	4	4	4	2.29509e+07	425	46.5882	5.80811
545555840	PREDICTED: caspase-10 [Canis lupus familiaris]	81.698	12.29	1	4	4	4	9.15834e+07	480	54.574	6.66846
345778825	PREDICTED: cell division cycle 5-like protein [Canis lupus familiaris]	43.81	6.73	1	4	4	4	7.80677e+07	802	92.2147	8.17725
545504458	PREDICTED: torsin-1A-interacting protein 2 isoform X10 [Canis lupus familiaris]	0	8.12	1	3	4	4	8.70979e+07	468	51.8765	4.85596
545489882	PREDICTED: phosphotriesterase-related protein isoform X4 [Canis lupus familiaris]	0	8.88	3	3	3	4	4.96073e+07	349	39.3012	6.72705
345800022	PREDICTED: m7GpppX diphosphatase [Canis lupus familiaris]	0	12.87	1	4	4	4	3.95244e+07	334	38.2128	6.07471
545536834	PREDICTED: alpha-parvin [Canis lupus familiaris]	45.8	14.05	1	4	4	4	4.06386e+07	363	41.0307	5.47803
545487684	PREDICTED: nuclear pore glycoprotein p62 [Canis lupus familiaris]	56.0688	9.11	5	4	4	4	6.71759e+07	527	53.7027	5.41455
545559746	PREDICTED: sterol-4-alpha-carboxylate 3-dehydrogenase, decarboxylating isoform X3 [Canis lupus familiaris]	35.1052	10.8	2	4	4	4	4.95406e+07	361	40.6798	7.56201
545513080	PREDICTED: uncharacterized protein C9orf114 isoform X1 [Canis lupus familiaris]	38.64	12.11	2	4	4	4	2.94739e+07	355	39.9244	7.63525
345781967	PREDICTED: protein MEMO1 [Canis lupus familiaris]	44.6594	10.54	1	4	4	4	2.71514e+07	332	37.3655	7.10791
57101322	PREDICTED: coiled-coil domain-containing protein 124 isoform 2 [Canis lupus familiaris]	0	20.18	1	4	4	4	4.20192e+07	223	25.8756	9.53955
545488918	PREDICTED: lipolysis-stimulated lipoprotein receptor isoform X4 [Canis lupus familiaris]	49.2331	4.66	4	3	3	4	2.50749e+07	579	64.2744	7.62061
545532287	PREDICTED: pre-mRNA-processing factor 40 homolog A isoform X5 [Canis lupus familiaris]	59.82	5.58	5	4	4	4	7.30501e+07	878	100.345	7.37158
545525928	PREDICTED: cyclin-dependent kinase 5 [Canis lupus familiaris]	37.24	3.98	58	1	2	4	1.27532e+08	402	44.6189	8.41162
57094492	PREDICTED: DNA-directed RNA polymerases I and III subunit RPAC1 isoform 1 [Canis lupus familiaris]	48.4098	9.54	1	3	3	4	5.69318e+07	346	39.166	5.70654
545512065	PREDICTED: nucleoredoxin isoform X1 [Canis lupus familiaris]	35.6901	12.53	2	4	4	4	5.74894e+07	415	46.5729	4.95752
545549779	PREDICTED: sulfide:quinone oxidoreductase, mitochondrial isoform X4 [Canis lupus familiaris]	55.798	10.22	1	4	4	4	8.01353e+07	450	49.9009	9.39307
359324088	PREDICTED: emerin isoform X2 [Canis lupus familiaris]	50.4668	20.77	2	4	4	4	8.54967e+07	260	29.3573	5.26221
545486003	PREDICTED: ethylmalonyl-CoA decarboxylase isoform X3 [Canis lupus familiaris]	54.4446	16.94	2	4	4	4	4.89545e+07	301	32.543	8.67529
545503705	PREDICTED: phosphoglycolate phosphatase [Canis lupus familiaris]	96.2776	13.18	1	3	3	4	38818739	258	27.397	5.75732
345796543	PREDICTED: translocation protein SEC62 [Canis lupus familiaris]	34.7755	11.53	1	4	4	4	1.11419e+08	399	45.8872	7.12256
558695386	rho GTPase-activating protein 18 [Canis lupus familiaris]	73.6232	7.4	1	4	4	4	1.72667e+07	662	74.5226	6.44287
354542538	U2 small nuclear ribonucleoprotein B'' [Canis lupus familiaris]	78.6448	12	2	2	3	4	1.19606e+08	225	25.3971	9.71533
545505205	PREDICTED: protein enabled homolog isoform X6 [Canis lupus familiaris]	79.5345	8.73	6	4	4	4	6.65197e+07	550	61.3574	7.91357
545524595	PREDICTED: SCY1-like protein 2 isoform X3 [Canis lupus familiaris]	72.1931	7.1	2	4	4	4	63892187	929	103.354	8.1333
359320835	PREDICTED: clathrin light chain A isoformX1 [Canis lupus familiaris]	81.0882	16.97	6	3	3	4	1.28506e+08	218	23.6895	4.52588
545498813	PREDICTED: isobutyryl-CoA dehydrogenase, mitochondrial, partial [Canis lupus familiaris]	45.58	10.62	1	4	4	4	3.59428e+07	386	41.9608	6.75635
73956428	PREDICTED: 39S ribosomal protein L37, mitochondrial [Canis lupus familiaris]	32.31	13.24	1	4	4	4	3.16871e+07	423	48.3182	9.18799
588282757	aspartate aminotransferase, cytoplasmic [Canis lupus familiaris]	52.2694	13.08	1	4	4	4	5.99237e+07	413	46.3846	7.23975
545537749	PREDICTED: sciellin isoform X12 [Canis lupus familiaris]	66.23	7.7	7	4	4	4	7.18468e+07	649	73.0162	9.5249
345789938	PREDICTED: eukaryotic translation initiation factor 2 subunit 2 isoform 6 [Canis lupus familiaris]	50.3569	8.71	1	3	3	4	3.65305e+07	333	38.2633	5.79541
545507114	PREDICTED: LOW QUALITY PROTEIN: bromodomain adjacent to zinc finger domain protein 1A isoform 2 [Canis lupus familiaris]	95.4264	3.22	1	4	4	4	4.64275e+07	1708	193.855	7.15186
73967304	PREDICTED: carboxypeptidase D isoform 2 [Canis lupus familiaris]	66.8169	3.48	1	4	4	4	1.05006e+08	1379	152.838	6.29053
345800054	PREDICTED: protein SCO1 homolog, mitochondrial [Canis lupus familiaris]	48.3	20.39	1	4	4	4	6.56554e+07	304	33.7054	9.26123
73973202	PREDICTED: pre-rRNA-processing protein TSR1 homolog [Canis lupus familiaris]	44.3467	5.37	2	4	4	4	6.33848e+07	801	91.9468	6.58057
345797646	PREDICTED: cathepsin E isoform X2 [Canis lupus familiaris]	25.7056	4.04	2	3	3	4	1.19107e+08	396	43.1152	4.66553
545517100	PREDICTED: PC4 and SFRS1-interacting protein isoform X6 [Canis lupus familiaris]	40.6	6.23	2	3	3	4	5.19643e+07	530	60.2017	9.12939
545539554	PREDICTED: protein CDV3 homolog [Canis lupus familiaris]	79.9766	31.43	1	4	4	4	1.32114e+08	245	26.552	6.16357
545486919	PREDICTED: constitutive coactivator of PPAR-gamma-like protein 1 isoform X2 [Canis lupus familiaris]	57.8868	5.66	2	4	4	4	8.15758e+07	918	99.8309	8.70459
345802588	PREDICTED: ras-related protein Rab-25 isoform X2 [Canis lupus familiaris]	47.6455	22.54	2	3	4	4	1.80067e+08	213	23.6051	6.93213
545496544	PREDICTED: glutamate dehydrogenase 1, mitochondrial [Canis lupus familiaris]	39.8267	8.26	1	4	4	4	7.36135e+07	593	64.8862	9.23193
57103026	PREDICTED: tumor susceptibility gene 101 protein isoform 1 [Canis lupus familiaris]	38.9	12.53	1	4	4	4	4.03524e+07	391	44.0645	6.45557
359322958	PREDICTED: glycolipid transfer protein [Canis lupus familiaris]	121.613	17.22	1	3	3	4	1.18873e+08	209	23.8485	7.85498
545529653	PREDICTED: NADH dehydrogenase [ubiquinone] iron-sulfur protein 8, mitochondrial isoform X4 [Canis lupus familiaris]	46.9288	24.71	3	4	4	4	2.577e+08	170	19.4054	5.14795
545560857	PREDICTED: endoplasmic reticulum resident protein 44-like, partial [Canis lupus familiaris]	70.2187	32.1	1	4	4	4	1.05734e+08	162	18.479	5.19873
359323614	PREDICTED: lanosterol synthase isoform 1 [Canis lupus familiaris]	33.9378	7.34	2	4	4	4	5.27533e+07	722	81.4033	7.00537
345785177	PREDICTED: xaa-Pro dipeptidase isoformX2 [Canis lupus familiaris]	57.693	9.07	4	4	4	4	6.08341e+07	452	49.9264	5.85889
345800422	PREDICTED: kinesin family member 1C [Canis lupus familiaris]	85.7139	2.9	8	2	3	4	4.47855e+07	1104	122.543	7.04932
545548822	PREDICTED: lactamase, beta 2 isoform X2 [Canis lupus familiaris]	53.08	22.4	2	4	4	4	3.50836e+07	250	28.5275	6.1001
73968750	PREDICTED: tetraspanin-8 [Canis lupus familiaris]	135.754	15.61	1	3	3	4	2.23216e+08	237	25.7854	5.97314
73950287	PREDICTED: mRNA turnover protein 4 homolog isoformX1 [Canis lupus familiaris]	0	18.33	2	4	4	4	5.56802e+07	240	27.524	8.29443
545552082	PREDICTED: methionine aminopeptidase 1 [Canis lupus familiaris]	62.5473	14.33	1	4	4	4	3.98353e+07	349	39.3085	7.35693
545493638	PREDICTED: LOW QUALITY PROTEIN: fumarylacetoacetase [Canis lupus familiaris]	60.0239	9.07	1	3	3	4	6.82561e+07	419	46.3272	7.21045
359321659	PREDICTED: N-acetyl-D-glucosamine kinase [Canis lupus familiaris]	48.8233	13.95	1	4	4	4	2.61717e+07	344	37.2908	5.60498
73994527	PREDICTED: 26S proteasome non-ATPase regulatory subunit 9 isoformX1 [Canis lupus familiaris]	33.21	21.08	1	3	4	4	9.11863e+07	223	24.7715	6.354
345781205	PREDICTED: glutathione S-transferase kappa 1 isoformX1 [Canis lupus familiaris]	0	21.5	3	4	4	4	3.29341e+07	214	24.2107	9.14404
545541648	PREDICTED: 28S ribosomal protein S31, mitochondrial isoform X3 [Canis lupus familiaris]	88.4767	16.3	4	4	4	4	2.08653e+07	319	36.2857	7.62061
545551382	PREDICTED: ribosomal RNA processing protein 1 homolog B isoform X3 [Canis lupus familiaris]	51.2	9.35	3	4	4	4	6.69758e+07	588	64.0657	9.74463
545506732	PREDICTED: arginase-2, mitochondrial isoform X1 [Canis lupus familiaris]	162.561	12.71	2	3	3	4	1.14606e+08	354	38.4857	6.01123
57091463	PREDICTED: synaptic vesicle membrane protein VAT-1 homolog [Canis lupus familiaris]	53.9469	10	1	3	3	4	4.76639e+07	400	42.5157	6.45557
545491531	PREDICTED: trans-2-enoyl-CoA reductase, mitochondrial isoform X1 [Canis lupus familiaris]	33.94	16.93	3	4	4	4	4.19563e+07	319	34.1148	8.89502
545554779	PREDICTED: tubulin alpha chain-like [Canis lupus familiaris]	44.8	16.88	1	1	2	4	1.06487e+08	160	17.2203	4.50049
545533387	PREDICTED: mRNA-decapping enzyme 1A isoform X2 [Canis lupus familiaris]	36.5316	7.71	2	3	3	4	3.64686e+07	558	60.4829	6.48096
356640165	40S ribosomal protein S24 isoform 1 [Canis lupus familiaris]	50.62	20.77	5	2	2	3	3.23318e+07	130	15.0592	10.8872
545488544	PREDICTED: 40S ribosomal protein S16 isoform X2 [Canis lupus familiaris]	51.813	19.18	2	3	3	3	4.24883e+07	146	16.435	10.2134
359324023	PREDICTED: sorting nexin-12 isoform X1 [Canis lupus familiaris]	32.46	15.43	4	2	3	3	4.4274e+07	162	18.8727	8.44092
356582270	60S ribosomal protein L31 [Canis lupus familiaris]	74.57	25.6	5	3	3	3	5.97279e+07	125	14.4539	10.5356
356460929	ubiquitin-conjugating enzyme E2 N [Canis lupus familiaris]	25.6	19.08	7	3	3	3	7.86743e+07	152	17.127	6.56592
74007185	PREDICTED: eukaryotic translation initiation factor 1A, X-chromosomal isoform X2 [Canis lupus familiaris]	47.92	24.31	2	3	3	3	1.05078e+08	144	16.4502	5.23682
545488327	PREDICTED: 40S ribosomal protein S19 isoform X2 [Canis lupus familiaris]	70.9097	19.31	2	3	3	3	4.35689e+07	145	16.0505	10.3159
345801291	PREDICTED: actin-related protein 2/3 complex subunit 1A [Canis lupus familiaris]	75.0241	11.08	1	3	3	3	4.82407e+07	370	41.5427	8.17725
545552229	PREDICTED: 60S ribosomal protein L34-like isoform X2 [Canis lupus familiaris]	40.3577	20.51	2	3	3	3	5.59759e+07	117	13.2845	11.4731
360039231	polyadenylate-binding protein 2 [Canis lupus familiaris]	58.586	8.82	2	2	2	3	1.06359e+08	306	32.729	5.05908
57100904	PREDICTED: ER membrane protein complex subunit 3 isoform 1 [Canis lupus familiaris]	47.1276	10.73	1	3	3	3	4.30563e+07	261	29.9324	6.81494
545542857	PREDICTED: COP9 signalosome complex subunit 7b isoform X4 [Canis lupus familiaris]	31.05	12.5	1	3	3	3	3.29511e+07	264	29.5764	6.15088
57036583	PREDICTED: eukaryotic translation initiation factor 3 subunit K isoform 1 [Canis lupus familiaris]	63.0833	18.81	1	3	3	3	2.56988e+08	218	25.0575	4.93213
545539387	PREDICTED: muscleblind-like splicing regulator 1 isoform X17 [Canis lupus familiaris]	0	8.13	32	3	3	3	1.3492e+08	369	39.7339	8.80713
73991836	PREDICTED: RNA-binding protein 39 isoformX16 [Canis lupus familiaris]	55.4672	7.17	4	3	3	3	2.23789e+08	502	56.332	10.0376
345791316	PREDICTED: transmembrane emp24 domain-containing protein 2 isoform 1 [Canis lupus familiaris]	73.0228	16.42	2	3	3	3	3.89517e+07	201	22.7183	5.17334
50978686	caspase-3 [Canis lupus familiaris]	35.8876	13	4	2	3	3	5.71748e+07	277	31.3142	6.52197
545557668	PREDICTED: ribosomal protein S6 kinase alpha-3 isoform X3 [Canis lupus familiaris]	31	4.92	2	3	3	3	53910392	711	80.6577	8.27979
545499219	PREDICTED: voltage-gated potassium channel subunit beta-2 isoform X10 [Canis lupus familiaris]	32.51	11.61	4	3	3	3	3.57434e+07	353	39.2472	8.6167
345792289	PREDICTED: GTPase KRas isoform 2 [Canis lupus familiaris]	40.33	17.02	3	2	3	3	3.49972e+07	188	21.4249	8.11865
545547215	PREDICTED: mitogen-activated protein kinase 8 isoform X9 [Canis lupus familiaris]	37.7694	7.55	25	3	3	3	2.54864e+07	384	43.9665	7.48877
345807186	PREDICTED: structural maintenance of chromosomes protein 1A isoform X1 [Canis lupus familiaris]	19.24	2.6	1	3	3	3	4.94144e+07	1233	143.132	7.63525
345799464	PREDICTED: cytoplasmic FMR1-interacting protein 2 isoform X2 [Canis lupus familiaris]	0	2.63	2	1	3	3	1.73831e+07	1253	145.565	7.04932
545538232	PREDICTED: monoacylglycerol lipase ABHD12 isoform X1 [Canis lupus familiaris]	59.5598	8.56	2	3	3	3	1.4875e+07	327	37.5653	7.85498
114326369	interferon-induced, double-stranded RNA-activated protein kinase [Canis lupus familiaris]	43.7646	7.14	1	3	3	3	7.04961e+07	532	60.542	8.67529
345778782	PREDICTED: serine/threonine-protein phosphatase 2A 56 kDa regulatory subunit delta isoform isoformX1 [Canis lupus familiaris]	0	5.44	10	3	3	3	5.0396e+07	570	66.1863	7.03467
354459407	voltage-dependent anion-selective channel protein 3 isoform 2 [Canis lupus familiaris]	112.344	8.48	2	2	3	3	7.83444e+07	283	30.6184	8.77783
50978668	cAMP-dependent protein kinase catalytic subunit alpha [Canis lupus familiaris]	38.15	8	2	1	3	3	4.26284e+07	350	40.52	8.71924
545503516	PREDICTED: cAMP-dependent protein kinase catalytic subunit beta isoform X18 [Canis lupus familiaris]	29.52	8.28	11	1	3	3	3.78327e+07	338	39.3554	8.70459
545529443	PREDICTED: F-box/LRR-repeat protein 13 isoform X4 [Canis lupus familiaris]	42.72	1.36	11	1	2	3	1.37485e+07	808	92.8729	8.38232
545526949	PREDICTED: nucleolar protein 10 isoform X4 [Canis lupus familiaris]	0	4.7	3	3	3	3	6.19885e+07	638	74.3581	8.08936
751231068	PREDICTED: fatty acid synthase-like [Solenopsis invicta]	38.47	1.06	34	1	3	3	1.99331e+08	2073	232.865	7.48877
545506303	PREDICTED: structural maintenance of chromosomes flexible hinge domain-containing protein 1 isoform X4 [Canis lupus familiaris]	0	1.99	4	3	3	3	3.25466e+07	2009	226.063	7.1665
545516761	PREDICTED: septin-8 isoform X3 [Canis lupus familiaris]	36.5562	4.66	11	1	2	3	2.07668e+08	429	49.9003	6.17627
345778889	PREDICTED: glutathione S-transferase A2 isoform 1 [Canis lupus familiaris]	22.67	12.56	2	3	3	3	1.45343e+08	223	25.7037	9.0708
345781157	PREDICTED: OTU domain-containing protein 4 isoform X2 [Canis lupus familiaris]	72.7306	3.07	2	3	3	3	4.29552e+07	1108	123.385	6.82959
545515587	PREDICTED: proteasome activator complex subunit 4 isoform X1 [Canis lupus familiaris]	0	1.99	3	3	3	3	1.57518e+07	1707	196.124	6.96143
345782187	PREDICTED: LOW QUALITY PROTEIN: tetratricopeptide repeat protein 27 [Canis lupus familiaris]	49.19	4.13	1	3	3	3	1.03269e+08	847	96.6945	5.92236
345782292	PREDICTED: 28S ribosomal protein S5, mitochondrial [Canis lupus familiaris]	36.27	5.35	4	2	3	3	4.04319e+07	430	48.3962	10.0229
345800033	PREDICTED: vacuolar protein sorting-associated protein 26B, partial [Canis lupus familiaris]	27.5314	9.74	1	2	2	3	1.61339e+07	308	35.8806	7.6792
545531073	PREDICTED: serine/threonine-protein kinase MARK2 isoform X12 [Canis lupus familiaris]	43.2653	5.78	12	3	3	3	4.58909e+07	727	81.2617	9.56885
545558239	PREDICTED: melanoma-associated antigen D2 isoform X5 [Canis lupus familiaris]	30.24	5.36	1	3	3	3	2.82828e+07	597	64.1492	9.43701
359322520	PREDICTED: KDEL motif-containing protein 1 isoform X1 [Canis lupus familiaris]	26.53	5.38	3	3	3	3	1.47168e+07	502	57.9544	7.53271
345787367	PREDICTED: lamin-B2 [Canis lupus familiaris]	69.3886	3.34	1	2	2	3	2.17627e+08	658	73.2589	6.02393
545520358	PREDICTED: protein-methionine sulfoxide oxidase MICAL1 [Canis lupus familiaris]	68.829	2.32	1	2	2	3	3.4108e+07	1166	126.801	7.06396
345805768	PREDICTED: unconventional myosin-Id [Canis lupus familiaris]	44.0934	4.17	1	3	3	3	2.1764e+07	1006	115.962	9.33447
545522236	PREDICTED: peroxisomal carnitine O-octanoyltransferase isoform X4 [Canis lupus familiaris]	38.85	5.23	3	2	3	3	2.20681e+07	612	70.0473	7.54736
73976179	PREDICTED: 3-hydroxyisobutyrate dehydrogenase, mitochondrial isoform 1 [Canis lupus familiaris]	50.1166	12.8	1	3	3	3	5.58608e+07	336	35.2757	8.1333
345801702	PREDICTED: DBIRD complex subunit ZNF326 [Canis lupus familiaris]	73.3949	6.27	1	3	3	3	8.62684e+07	590	65.909	5.08447
545548449	PREDICTED: LOW QUALITY PROTEIN: gamma-tubulin complex component 2 [Canis lupus familiaris]	0	3.38	10	3	3	3	4.10652e+07	888	101.196	7.41553
359320857	PREDICTED: E3 UFM1-protein ligase 1 [Canis lupus familiaris]	0	3.29	1	3	3	3	3.81597e+07	791	88.9542	6.72705
73964462	PREDICTED: SET domain containing 3 isoform X2 [Canis lupus familiaris]	49.9735	4.07	2	3	3	3	2.28633e+07	589	66.3685	6.15088
545549816	PREDICTED: deoxyuridine 5'-triphosphate nucleotidohydrolase, mitochondrial isoform X2 [Canis lupus familiaris]	46.2527	21.28	3	3	3	3	2.88739e+07	141	15.4799	7.28369
545548127	PREDICTED: BAG family molecular chaperone regulator 3 isoform X1 [Canis lupus familiaris]	28.6074	7.44	2	3	3	3	1.34239e+07	578	61.7259	6.68311
345778906	PREDICTED: glutamate--cysteine ligase catalytic subunit isoform X2 [Canis lupus familiaris]	88.6041	5.51	2	3	3	3	3.32489e+07	599	68.6113	5.71924
545542756	PREDICTED: E3 ubiquitin-protein ligase TRIP12 isoform X10 [Canis lupus familiaris]	52.8999	0.89	10	1	2	3	1.25599e+08	2025	223.736	8.39697
545530041	PREDICTED: FACT complex subunit SSRP1 [Canis lupus familiaris]	0	3.66	1	3	3	3	22156895	711	81.0877	8.08936
545541420	PREDICTED: LOW QUALITY PROTEIN: dnaJ homolog subfamily C member 5 [Canis lupus familiaris]	62.9644	15.69	1	3	3	3	7.64879e+07	204	22.7496	5.07178
74000522	PREDICTED: ATP-dependent Clp protease ATP-binding subunit clpX-like, mitochondrial isoform 1 [Canis lupus familiaris]	60.0321	5.21	1	3	3	3	4.37903e+07	633	69.2447	7.72314
545520084	PREDICTED: sorting nexin-3 isoform X3 [Canis lupus familiaris]	33.37	16.25	3	2	3	3	4.83182e+07	160	18.5236	8.14795
545486350	PREDICTED: cathepsin L1-like isoform X3 [Canis lupus familiaris]	86.5243	12.61	1	3	3	3	9.01257e+07	333	37.3588	7.09326
523704356	dehydrogenase/reductase SDR family member 4 [Canis lupus familiaris]	48.7525	8.96	4	3	3	3	3.52987e+07	279	29.6156	9.34912
545559252	PREDICTED: THO complex subunit 2 isoform X2 [Canis lupus familiaris]	61.8218	2.01	2	3	3	3	3.60089e+07	1593	182.624	8.44092
73985509	PREDICTED: acylamino-acid-releasing enzyme isoformX1 [Canis lupus familiaris]	67.3258	5.6	2	3	3	3	5.22792e+07	732	81.3976	5.5542
74000468	PREDICTED: sorting nexin-1 isoformX4 [Canis lupus familiaris]	29.9759	6.58	4	1	3	3	5.8266e+07	456	51.6143	5.65576
74006138	PREDICTED: NADH dehydrogenase [ubiquinone] iron-sulfur protein 2, mitochondrial isoform 2 [Canis lupus familiaris]	57.2011	6.91	1	3	3	3	2.09548e+07	463	52.4134	6.84424
345806020	PREDICTED: LOW QUALITY PROTEIN: golgin subfamily A member 2 [Canis lupus familiaris]	69.3574	3.3	7	3	3	3	3.86418e+07	999	112.833	5.13525
73967329	PREDICTED: RNA methyltransferase like 1 [Canis lupus familiaris]	46.1	2.84	1	2	2	3	5.33855e+06	423	47.2988	8.73389
545527713	PREDICTED: condensin complex subunit 2 isoform X2 [Canis lupus familiaris]	134.953	5.45	3	3	3	3	7.13716e+07	715	80.3632	5.08447
74003228	PREDICTED: methylcrotonoyl-CoA carboxylase subunit alpha, mitochondrial isoform 1 [Canis lupus familiaris]	0	4.97	5	3	3	3	2.59671e+07	725	80.0607	7.60596
73949780	PREDICTED: ubiquinone biosynthesis protein COQ9, mitochondrial isoform 1 [Canis lupus familiaris]	0	7.81	1	3	3	3	2.87804e+07	320	35.6496	5.51611
545485108	PREDICTED: protein disulfide-isomerase TMX3 isoform X1 [Canis lupus familiaris]	0	6.24	2	3	3	3	4.19299e+07	433	49.4889	4.99561
73975685	PREDICTED: neural Wiskott-Aldrich syndrome protein isoform 1 [Canis lupus familiaris]	31.71	7.52	1	3	3	3	3.87229e+07	505	54.6647	7.92822
545513978	PREDICTED: serine/threonine-protein kinase TBK1 isoform 1 [Canis lupus familiaris]	36.62	4.53	1	3	3	3	3.03885e+07	772	88.3891	6.68311
545492446	PREDICTED: exosome component 10 isoformX1 [Canis lupus familiaris]	37.0369	4.19	3	3	3	3	2.23899e+07	883	100.384	8.35303
545542296	PREDICTED: squalene synthase isoform X2 [Canis lupus familiaris]	43.36	8.09	2	3	3	3	1.71427e+07	408	47.0756	6.7417
359320453	PREDICTED: protein AATF isoform X1 [Canis lupus familiaris]	33.17	7.16	5	3	3	3	88954882	545	61.4527	4.95752
345793756	PREDICTED: delta-1-pyrroline-5-carboxylate dehydrogenase, mitochondrial [Canis lupus familiaris]	46.33	5.14	1	3	3	3	7.18811e+07	564	61.9998	8.22119
73971978	PREDICTED: U4/U6 small nuclear ribonucleoprotein Prp4 [Canis lupus familiaris]	64.0561	6.91	1	3	3	3	4.6424e+07	521	58.3134	7.41553
345788675	PREDICTED: RNA-binding protein 26 isoform 7 [Canis lupus familiaris]	52.7306	2.76	1	3	3	3	2.96669e+07	980	110.597	9.0708
73947692	PREDICTED: serine/threonine-protein kinase PAK 4 isoformX2 [Canis lupus familiaris]	32.6752	3.87	2	2	2	3	3.28224e+07	439	48.3934	9.5249
73980939	PREDICTED: 39S ribosomal protein L19, mitochondrial [Canis lupus familiaris]	37.97	8.22	2	3	3	3	1.78108e+07	292	33.0844	9.62744
545521848	PREDICTED: ribosome biogenesis protein BOP1 [Canis lupus familiaris]	30.55	2.27	1	2	2	3	115804199	749	83.7485	6.94678
73964791	PREDICTED: nuclear protein localization protein 4 homolog [Canis lupus familiaris]	48.97	7.15	1	3	3	3	5.66246e+07	615	68.5532	6.45557
545544450	PREDICTED: pescadillo homolog isoform X1 [Canis lupus familiaris]	40.3	4.32	2	3	3	3	4.73625e+07	579	67.1357	7.91357
545553638	PREDICTED: AP-2 complex subunit mu isoform X22 [Canis lupus familiaris]	35.1572	8.64	3	3	3	3	4.77615e+07	359	41.0244	9.24658
73956803	PREDICTED: charged multivesicular body protein 1a isoform 1 [Canis lupus familiaris]	19.06	12.76	1	3	3	3	3.9071e+07	196	21.7272	8.07471
545513816	PREDICTED: signal transducer and activator of transcription 6 isoform X2 [Canis lupus familiaris]	43.6379	3.2	1	3	3	3	3.48178e+07	844	94.0432	6.37939
545509202	PREDICTED: soluble calcium-activated nucleotidase 1 isoform X3 [Canis lupus familiaris]	60.1369	6.08	2	3	3	3	7.53615e+07	559	62.1708	5.31299
73977380	PREDICTED: N6-adenosine-methyltransferase 70 kDa subunit isoform 1 [Canis lupus familiaris]	34.14	6.72	1	3	3	3	7.16373e+07	580	64.5016	6.49365
545488410	PREDICTED: 2-oxoisovalerate dehydrogenase subunit alpha, mitochondrial isoform X3 [Canis lupus familiaris]	39.71	8.93	2	3	3	3	2.27667e+07	392	44.4471	7.94287
545543411	PREDICTED: serine/threonine-protein phosphatase PGAM5, mitochondrial isoform X1 [Canis lupus familiaris]	17.95	7.64	2	3	3	3	3.03205e+07	288	31.8485	8.55811
345793835	PREDICTED: probable dimethyladenosine transferase [Canis lupus familiaris]	43.52	7.36	1	2	2	3	8905214	258	28.8288	10.0962
545490262	PREDICTED: ankyrin repeat and KH domain-containing protein 1 isoform X4 [Canis lupus familiaris]	64.7916	2.78	5	2	3	3	3.37956e+07	576	59.3548	4.4751
74006050	PREDICTED: 60 kDa SS-A/Ro ribonucleoprotein isoform X2 [Canis lupus familiaris]	57.9619	7.43	2	3	3	3	3.51193e+07	538	60.5081	7.89893
545491541	PREDICTED: LOW QUALITY PROTEIN: YTH domain family protein 2 [Canis lupus familiaris]	52.6139	4.71	1	2	2	3	3.2169e+07	573	61.5463	8.89502
73967054	PREDICTED: unconventional myosin-XVIIIa isoformX3 [Canis lupus familiaris]	23.06	1.52	9	3	3	3	2.7307e+07	2039	231.118	6.23975
345797484	PREDICTED: ribulose-phosphate 3-epimerase isoformX5 [Canis lupus familiaris]	60.8771	13.6	4	3	3	3	4.33961e+07	228	24.9813	5.57959
345776969	PREDICTED: LOW QUALITY PROTEIN: protein FAM83F [Canis lupus familiaris]	36.2027	7.28	1	3	3	3	3.70419e+07	508	56.1838	8.66064
545518856	PREDICTED: peptidyl-prolyl cis-trans isomerase FKBP5 isoform X5 [Canis lupus familiaris]	31.72	6.58	1	3	3	3	1.14763e+08	456	50.9997	6.02393
73964837	PREDICTED: phosphoribosyl pyrophosphate synthase-associated protein 1 isoform 1 [Canis lupus familiaris]	55.7792	10.13	1	3	3	3	3.06155e+07	385	42.4594	8.54346
345786834	PREDICTED: DNA-directed RNA polymerases I, II, and III subunit RPABC1 isoformX1 [Canis lupus familiaris]	29.12	14.29	1	2	2	3	2.25887e+07	210	24.6197	5.89697
73962325	PREDICTED: golgin subfamily A member 5 [Canis lupus familiaris]	44.28	4.92	1	3	3	3	2.80693e+07	731	83.041	5.84619
545549965	PREDICTED: E3 ubiquitin-protein ligase NEDD4 isoform X5 [Canis lupus familiaris]	68.2191	4.59	6	2	3	3	1.83088e+07	849	98.8882	6.20166
545497820	PREDICTED: LOW QUALITY PROTEIN: misshapen-like kinase 1 [Canis lupus familiaris]	45.1671	2.32	2	2	3	3	9.98753e+06	1334	149.55	8.08936
345793391	PREDICTED: ATP-dependent zinc metalloprotease YME1L1 isoform 1 [Canis lupus familiaris]	32.8	5.13	2	3	3	3	6.46493e+07	682	75.7375	8.22119
73956283	PREDICTED: dual specificity mitogen-activated protein kinase kinase 3 [Canis lupus familiaris]	29.27	7.2	5	3	3	3	1.86208e+07	347	39.317	7.43018
545544157	PREDICTED: coronin-1C isoform X4 [Canis lupus familiaris]	70.6832	9.28	2	3	3	3	3.00922e+07	474	53.155	7.07861
73964761	PREDICTED: 39S ribosomal protein L12, mitochondrial [Canis lupus familiaris]	33.46	16.16	1	3	3	3	5.72304e+07	198	21.4177	9.17334
545514189	PREDICTED: inner nuclear membrane protein Man1 [Canis lupus familiaris]	22.9	4.2	1	2	2	3	1.19453e+07	761	83.956	7.97217
545502632	PREDICTED: transducin (beta)-like 3 isoform X1 [Canis lupus familiaris]	44.1395	1.88	2	2	2	3	4.85543e+07	797	87.9711	6.97607
545517261	PREDICTED: phospholipase A-2-activating protein isoform X3 [Canis lupus familiaris]	0	4.6	3	3	3	3	3.17876e+07	739	80.8244	6.01123
545543251	PREDICTED: one cut domain family member 3-like [Canis lupus familiaris]	77.0235	6.91	1	3	3	3	4.20011e+07	463	48.8825	11.356
308081738	intercellular adhesion molecule 1 precursor [Canis lupus familiaris]	64.39	5.08	2	3	3	3	6.0857e+07	531	58.0867	5.71924
545508805	PREDICTED: pleckstrin-2 isoform 1 [Canis lupus familiaris]	0	3.23	1	2	2	3	4.80683e+07	527	58.9216	9.92041
356460888	thymidylate synthase [Canis lupus familiaris]	66.7501	14.65	1	3	3	3	4.56687e+07	314	35.5302	7.82568
345782718	PREDICTED: E3 ubiquitin-protein ligase TRIM33 [Canis lupus familiaris]	20.21	3.16	3	3	3	3	2.95805e+07	1203	133.788	9.15869
359322791	PREDICTED: LOW QUALITY PROTEIN: paraspeckle component 1 [Canis lupus familiaris]	34.71	5.76	1	1	2	3	2.67318e+08	521	58.4638	6.82959
545554133	PREDICTED: transducin (beta)-like 1 X-linked receptor 1 isoform X6 [Canis lupus familiaris]	16.32	6.42	2	3	3	3	3.75913e+07	514	55.6931	5.5542
545526051	PREDICTED: DNA polymerase beta isoform X2 [Canis lupus familiaris]	0	5.39	3	1	2	3	2.5649e+08	297	33.6248	9.33447
545536532	PREDICTED: nuclear pore complex protein Nup98-Nup96 isoform X6 [Canis lupus familiaris]	33.66	1.94	4	3	3	3	4.55368e+07	1756	190.518	6.20166
73950452	PREDICTED: MARCKS-related protein [Canis lupus familiaris]	35.21	17.59	1	3	3	3	4.44408e+07	199	19.8024	4.69092
545518367	PREDICTED: serine/threonine-protein phosphatase 1 regulatory subunit 10 isoform X3 [Canis lupus familiaris]	49.4546	3.4	1	3	3	3	2.14053e+07	940	98.9959	9.08545
73962213	PREDICTED: gamma-soluble NSF attachment protein [Canis lupus familiaris]	47.6388	12.86	1	3	3	3	3.46772e+07	311	34.5663	5.41455
345779538	PREDICTED: gasdermin-D isoform X5 [Canis lupus familiaris]	49.1757	7.48	2	3	3	3	6.95109e+07	468	51.9708	5.19873
345799575	PREDICTED: LOW QUALITY PROTEIN: protein pelota homolog [Canis lupus familiaris]	103.701	7.27	1	3	3	3	1.33544e+07	385	43.3839	6.26514
359319592	PREDICTED: NEDD8-activating enzyme E1 regulatory subunit [Canis lupus familiaris]	38.2029	6.74	1	3	3	3	2.93843e+07	534	60.3377	5.59229
73957448	PREDICTED: peptide deformylase, mitochondrial [Canis lupus familiaris]	58.6255	15.7	1	3	3	3	4.86712e+07	242	26.865	9.77393
73962198	PREDICTED: NADH dehydrogenase [ubiquinone] flavoprotein 2, mitochondrial [Canis lupus familiaris]	29.44	17.67	1	3	3	3	7.65537e+07	249	27.3851	8.04541
359320937	PREDICTED: LOW QUALITY PROTEIN: translocation protein SEC63 homolog [Canis lupus familiaris]	19.75	7.3	1	3	3	3	4.19508e+07	356	41.4752	4.84326
545519194	PREDICTED: kinesin light chain 4 isoform X8 [Canis lupus familiaris]	32.03	6.98	12	1	3	3	53990610	616	68.2635	6.43018
73947984	PREDICTED: PIH1 domain-containing protein 1 isoform X3 [Canis lupus familiaris]	35.13	10	3	3	3	3	2.75761e+07	290	32.6096	5.03369
345780010	PREDICTED: RNA-binding protein 28 isoformX1 [Canis lupus familiaris]	34.75	4.43	3	3	3	3	1.42948e+07	610	69.2021	9.05615
50979140	solute carrier family 2, facilitated glucose transporter member 3 precursor [Canis lupus familiaris]	68.5956	5.25	1	2	3	3	1.0546e+08	495	54.2474	5.61768
359322286	PREDICTED: mitotic interactor and substrate of PLK1 [Canis lupus familiaris]	34.0991	5.25	1	3	3	3	4.18622e+07	609	66.192	9.70068
345786899	PREDICTED: alpha/beta hydrolase domain-containing protein 14B [Canis lupus familiaris]	31.18	21.43	1	3	3	3	8.57916e+07	210	22.2975	5.99854
545503811	PREDICTED: medium-chain specific acyl-CoA dehydrogenase, mitochondrial [Canis lupus familiaris]	31.65	8.01	1	3	3	3	4.99544e+07	437	48.2999	8.32373
359322740	PREDICTED: endoplasmic reticulum-Golgi intermediate compartment protein 3 isoform 3 [Canis lupus familiaris]	109.734	8.09	2	2	2	3	8.45942e+07	383	43.3656	6.41748
545533161	PREDICTED: LSM4 homolog, U6 small nuclear RNA associated isoform X2 [Canis lupus familiaris]	34.7516	6.6	2	1	1	3	83717376	106	11.5381	10.5942
359319467	PREDICTED: centromere/kinetochore protein zw10 homolog isoform 1 [Canis lupus familiaris]	71.7	4.11	1	3	3	3	8.65027e+07	779	88.7678	6.13818
73997169	PREDICTED: probable ATP-dependent RNA helicase DDX47 isoform 2 [Canis lupus familiaris]	48.2091	5.65	2	2	2	3	1.52171e+07	407	45.3362	9.30518
345784601	PREDICTED: ensconsin isoform X3 [Canis lupus familiaris]	37.2379	4.28	3	3	3	3	4.97966e+07	748	83.9827	9.51025
545515988	PREDICTED: mitogen-activated protein kinase kinase kinase kinase 4, partial [Canis lupus familiaris]	35.51	2.32	2	2	3	3	3.11074e+07	1335	151.959	7.51807
545488605	PREDICTED: delta(3,5)-Delta(2,4)-dienoyl-CoA isomerase, mitochondrial isoform 1 [Canis lupus familiaris]	0	7.1	1	3	3	3	2.1715e+07	352	38.4556	8.04541
345776788	PREDICTED: malonyl-CoA-acyl carrier protein transacylase, mitochondrial isoform X2 [Canis lupus familiaris]	51.49	9.38	2	3	3	3	2.26858e+07	384	41.7287	9.0708
359319169	PREDICTED: LDLR chaperone MESD [Canis lupus familiaris]	53.69	16.67	1	3	3	3	1.05536e+08	270	29.0476	8.38232
345805619	PREDICTED: 28S ribosomal protein S23, mitochondrial [Canis lupus familiaris]	0	16.84	1	3	3	3	2.54607e+07	190	21.7594	8.82178
545540303	PREDICTED: targeting protein for Xklp2 isoform X5 [Canis lupus familiaris]	22.74	3.75	3	3	3	3	1.23776e+08	747	85.9962	9.34912
73952813	PREDICTED: ATP-dependent RNA helicase SUPV3L1, mitochondrial isoformX1 [Canis lupus familiaris]	59.1162	4.19	2	3	3	3	20643628	788	88.1028	8.29443
345777749	PREDICTED: LOW QUALITY PROTEIN: isochorismatase domain-containing protein 1 [Canis lupus familiaris]	32.88	11.84	1	3	3	3	4.50227e+07	304	32.5711	7.38623
73957014	PREDICTED: Golgi apparatus protein 1 isoform 1 [Canis lupus familiaris]	27.95	2.7	1	3	3	3	6.36422e+07	1186	134.855	6.94678
73997145	PREDICTED: WW domain-binding protein 11 isoform 1 [Canis lupus familiaris]	39.9703	4.52	1	2	2	3	5.46256e+07	641	70.044	8.06006
73996013	PREDICTED: synaptosomal-associated protein 29 [Canis lupus familiaris]	43.3159	13.95	1	3	3	3	5.62362e+07	258	28.8073	5.60498
545508922	PREDICTED: galactokinase isoform X1 [Canis lupus familiaris]	34.2314	5.97	2	3	3	3	4.19744e+07	352	38.1924	5.79541
545529539	PREDICTED: synaptophysin-like 1 [Canis lupus familiaris]	67.7634	7.04	1	2	2	3	1.08283e+08	284	30.8118	9.36377
73976835	PREDICTED: nucleolar GTP-binding protein 2 isoform 1 [Canis lupus familiaris]	72.9415	5.61	1	3	3	3	2.37824e+07	731	83.0889	9.21729
345778725	PREDICTED: lactoylglutathione lyase [Canis lupus familiaris]	30.61	11.96	1	3	3	3	6.85413e+07	184	20.8114	5.46533
545553012	PREDICTED: general transcription factor IIE subunit 1 isoform X8 [Canis lupus familiaris]	62.77	6.62	2	2	2	3	3.04651e+07	438	49.3591	4.81787
545557046	PREDICTED: LOW QUALITY PROTEIN: transmembrane and coiled-coil domains protein 1, partial [Canis lupus familiaris]	33.13	8.95	1	2	2	3	2.06881e+07	257	28.5693	10.3452
345795306	PREDICTED: LOW QUALITY PROTEIN: cystathionine beta-synthase [Canis lupus familiaris]	37.67	5.64	1	3	3	3	7.33793e+07	567	62.1189	7.1665
545527756	PREDICTED: fumarylacetoacetate hydrolase domain-containing protein 2A isoform X3 [Canis lupus familiaris]	23.45	10.22	1	3	3	3	6.17142e+07	313	34.5421	7.69385
73998443	PREDICTED: cytosolic purine 5'-nucleotidase isoformX1 [Canis lupus familiaris]	37.2648	9.8	5	3	3	3	2.73818e+07	561	64.9283	6.13818
73965183	PREDICTED: coiled-coil domain-containing protein 47 isoform 1 [Canis lupus familiaris]	33.09	8.7	1	3	3	3	2.82742e+07	483	55.6963	4.84326
73980249	PREDICTED: probable cytosolic iron-sulfur protein assembly protein CIAO1 isoform 1 [Canis lupus familiaris]	55.2496	6.19	1	2	2	3	4.6651e+07	339	37.8408	4.85596
545549056	PREDICTED: OTU domain-containing protein 6B [Canis lupus familiaris]	49.12	9.6	1	3	3	3	5.16527e+07	323	36.396	7.51807
345777117	PREDICTED: target of Myb protein 1 isoform X1 [Canis lupus familiaris]	21.5596	4.89	2	3	3	3	4.06454e+07	491	53.604	4.89404
345798914	PREDICTED: LOW QUALITY PROTEIN: ribosome biogenesis protein BRX1 homolog [Canis lupus familiaris]	37.0814	7.67	1	3	3	3	2.47801e+07	352	41.0596	9.90576
545491467	PREDICTED: fatty acid-binding protein, heart [Canis lupus familiaris]	43.9879	13.53	1	2	2	3	6.462e+07	133	14.7956	6.78564
345782582	PREDICTED: splicing factor 3B subunit 4 [Canis lupus familiaris]	68.441	5.19	1	2	2	3	9.42331e+07	424	44.3552	8.55811
545559966	PREDICTED: prefoldin subunit 3 isoform X2 [Canis lupus familiaris]	39.9148	15.43	3	3	3	3	5.15459e+07	188	21.3818	5.38916
148231530	carcinoembryonic antigen-related cell adhesion molecule 30 precursor [Canis lupus familiaris]	29.51	5.26	1	2	2	3	2.1145e+08	342	37.0613	7.37158
545495042	PREDICTED: probable E3 ubiquitin-protein ligase HERC4 isoform X10 [Canis lupus familiaris]	0	4.66	8	3	3	3	33258784	794	90.004	6.03662
545555200	PREDICTED: cytoplasmic dynein 1 intermediate chain 2 isoform X10 [Canis lupus familiaris]	61.604	6.9	7	3	3	3	5.06563e+07	609	68.1306	5.24951
545531435	PREDICTED: epidermal growth factor receptor kinase substrate 8-like protein 2 [Canis lupus familiaris]	0	5.65	1	3	3	3	4.48662e+07	602	67.0484	6.91748
545534961	PREDICTED: cdc42-interacting protein 4 isoform X2 [Canis lupus familiaris]	88.6	3.11	2	2	2	3	41239864	578	66.0828	5.63037
545487778	PREDICTED: aldehyde dehydrogenase family 16 member A1 isoform X3 [Canis lupus familiaris]	74.0778	3.2	4	2	2	3	5.43526e+07	812	86.9539	8.41162
73976651	PREDICTED: protein FAM3C [Canis lupus familiaris]	30.1915	11.89	1	3	3	3	1.29161e+07	227	24.7226	8.29443
545540403	PREDICTED: RNA-binding protein Raly isoform X2 [Canis lupus familiaris]	71.3677	10.83	4	3	3	3	6.09729e+07	277	29.6655	9.46631
545560270	PREDICTED: LOW QUALITY PROTEIN: tubulin-specific chaperone D [Canis lupus familiaris]	41.5699	3.12	1	3	3	3	4.95911e+07	1252	138.291	7.12256
545494673	PREDICTED: geranylgeranyl pyrophosphate synthase isoform X3 [Canis lupus familiaris]	29.94	8.67	2	3	3	3	1.71485e+07	300	34.831	6.39209
545490176	PREDICTED: la-related protein 4B [Canis lupus familiaris]	36.712	4.36	1	3	3	3	2.30785e+07	779	84.7037	6.96143
545534313	PREDICTED: epidermal growth factor receptor pathway substrate 15-like 1 isoform X8 [Canis lupus familiaris]	62.2368	2.64	5	2	2	3	2.71286e+07	796	87.4028	5.09717
545513712	PREDICTED: SWI/SNF complex subunit SMARCC2 isoform X6 [Canis lupus familiaris]	54.63	4.15	6	1	3	3	4.60145e+07	1036	113.725	5.2876
545513940	PREDICTED: ubiquitin carboxyl-terminal hydrolase 15 isoform X11 [Canis lupus familiaris]	34.04	4.07	7	3	3	3	2.51912e+07	860	98.4329	5.2876
57092849	PREDICTED: phosducin-like 3 isoform 1 [Canis lupus familiaris]	50.0067	8.75	1	2	2	3	9.45268e+07	240	27.5989	4.65283
73949796	PREDICTED: mimitin, mitochondrial [Canis lupus familiaris]	59.6212	29.59	1	3	3	3	4.85199e+07	169	19.356	9.48096
545501852	PREDICTED: ubiquitin domain-containing protein UBFD1 isoform X11 [Canis lupus familiaris]	34.23	15.15	7	3	3	3	2.14617e+07	264	27.9422	6.25244
73982590	PREDICTED: toll-interacting protein isoformX1 [Canis lupus familiaris]	38.93	10.22	2	3	3	3	2.42525e+07	274	30.049	5.18604
50979076	translocon-associated protein subunit alpha precursor [Canis lupus familiaris]	41.81	11.89	4	3	3	3	1.66832e+08	286	31.9561	4.44971
545511549	PREDICTED: vacuole membrane protein 1 isoform X2 [Canis lupus familiaris]	0	4.24	2	2	2	3	148163073	377	43.0493	6.84424
356582326	glutathione S-transferase A4 [Canis lupus familiaris]	0	12.16	2	3	3	3	46722823	222	25.7107	7.26904
545531194	PREDICTED: UBX domain-containing protein 1 [Canis lupus familiaris]	29.1867	10.47	1	3	3	3	7.11671e+07	296	33.3239	5.32568
545503173	PREDICTED: calponin-3 isoform X1 [Canis lupus familiaris]	31.2214	13.83	2	3	3	3	3.03809e+07	311	34.3498	5.41455
114326367	ras-related protein Rab-27A [Canis lupus familiaris]	0	12.67	2	3	3	3	3.12671e+07	221	24.9563	5.68115
545490366	PREDICTED: protein Red isoform X1 [Canis lupus familiaris]	0	4.75	2	3	3	3	7.07073e+07	547	64.1641	6.62451
545490250	PREDICTED: regulator of chromosome condensation isoform X3 [Canis lupus familiaris]	54.0889	8.56	4	3	3	3	4.55722e+07	409	43.6166	6.45557
73957116	PREDICTED: ER membrane protein complex subunit 8 isoform X2 [Canis lupus familiaris]	36.23	10	3	3	3	3	36723645	210	23.7887	6.25244
545530103	PREDICTED: mitochondrial carrier homolog 2 isoform X2 [Canis lupus familiaris]	32.32	13.95	2	3	3	3	3.48792e+07	294	32.2765	8.57275
545519155	PREDICTED: ribosomal protein L7-like 1 isoform X1 [Canis lupus familiaris]	44.6746	9.41	2	2	2	3	1.47659e+07	255	29.6465	10.7993
545500589	PREDICTED: replication factor C subunit 2 isoform X5 [Canis lupus familiaris]	29.38	11.85	4	3	3	3	5.45319e+07	329	35.904	9.02686
545557559	PREDICTED: histone-binding protein RBBP7 isoform X5 [Canis lupus familiaris]	57.6871	3.85	5	2	2	3	2.87377e+07	416	46.9228	5.07178
545498815	PREDICTED: thymocyte nuclear protein 1 [Canis lupus familiaris]	37.0461	9.55	1	3	3	3	1.80886e+07	356	39.8151	9.11475
57036706	PREDICTED: cytochrome b-c1 complex subunit Rieske, mitochondrial [Canis lupus familiaris]	46.6776	10.95	1	3	3	3	8.68821e+07	274	29.4342	8.89502
73991982	PREDICTED: 28S ribosomal protein S26, mitochondrial [Canis lupus familiaris]	0	13.59	1	3	3	3	2.69904e+07	206	23.9607	10.0376
545556199	PREDICTED: cell differentiation protein RCD1 homolog isoform X1 [Canis lupus familiaris]	0	7.2	3	2	2	3	5.00119e+07	250	28.0308	7.1958
73962567	PREDICTED: dolichyl-diphosphooligosaccharide--protein glycosyltransferase subunit DAD1 isoform 2 [Canis lupus familiaris]	18.16	17.7	1	2	2	3	58962502	113	12.4605	7.07861
545511991	PREDICTED: nuclear fragile X mental retardation-interacting protein 2 isoform X1 [Canis lupus familiaris]	70.778	6.47	2	3	3	3	6.82575e+07	696	76.2599	8.92432
545500768	PREDICTED: CAP-Gly domain-containing linker protein 2 [Canis lupus familiaris]	23.16	3.04	1	2	3	3	3.34669e+07	1021	112.82	7.29834
545489024	PREDICTED: protein LSM14 homolog A isoform X4 [Canis lupus familiaris]	0	6.68	4	3	3	3	1.15944e+08	389	42.3558	9.1001
545513722	PREDICTED: protein canopy homolog 2 isoform X2 [Canis lupus familiaris]	67.43	14.29	1	2	2	3	2.93935e+08	182	20.5421	4.91943
345793154	PREDICTED: LOW QUALITY PROTEIN: 28S ribosomal protein S28, mitochondrial [Canis lupus familiaris]	43.8778	11.76	1	3	3	3	1.04272e+07	187	20.7445	8.73389
359323567	PREDICTED: proteasome assembly chaperone 1 isoformX3 [Canis lupus familiaris]	49.6109	10.49	3	3	3	3	5.87909e+07	267	30.3795	8.38232
545533338	PREDICTED: DCC-interacting protein 13-alpha isoform X4 [Canis lupus familiaris]	51.1624	8.19	3	3	3	3	4.04325e+07	598	67.2685	5.68115
545552980	PREDICTED: glycogen synthase kinase-3 beta isoform X3 [Canis lupus familiaris]	28.29	4.37	3	2	2	3	7.00628e+07	412	45.9697	8.86572
73950143	PREDICTED: methylcrotonoyl-CoA carboxylase beta chain, mitochondrial [Canis lupus familiaris]	81.35	7.46	1	3	3	3	5.98564e+07	563	61.5138	8.1626
545542697	PREDICTED: arf-GAP domain and FG repeat-containing protein 1 isoformX1 [Canis lupus familiaris]	41.1051	9.38	3	3	3	3	8.38284e+07	469	48.1404	7.7085
545532709	PREDICTED: protein SEC13 homolog isoform X2 [Canis lupus familiaris]	86.8946	12.01	2	3	3	3	6.92208e+07	308	33.9694	5.59229
545543109	PREDICTED: leucine-rich repeat flightless-interacting protein 2 [Canis lupus familiaris]	46.58	4.86	1	2	2	3	7.40883e+07	679	76.2726	6.21436
545557636	PREDICTED: SH3 domain-containing kinase-binding protein 1 isoform X9 [Canis lupus familiaris]	0	5.68	9	2	2	3	1.39159e+07	405	44.2831	8.98291
345788420	PREDICTED: hemoglobin subunit epsilon [Canis lupus familiaris]	39.2805	12.93	2	2	2	3	43329575	147	16.0514	8.646
558515998	carnitine O-palmitoyltransferase 1, liver isoform [Canis lupus familiaris]	55.1501	5.3	1	3	3	3	3.8802e+07	773	88.1108	8.67529
345804440	PREDICTED: dehydrogenase/reductase SDR family member 7 [Canis lupus familiaris]	50.32	10.62	1	3	3	3	3.17686e+07	339	38.3372	7.6792
545539145	PREDICTED: 28S ribosomal protein S22, mitochondrial isoform X5 [Canis lupus familiaris]	43.75	11.38	5	3	3	3	3.34166e+07	290	33.4574	6.55127
345790182	PREDICTED: RING finger protein 114 [Canis lupus familiaris]	73.6986	10.09	1	2	2	3	3.07135e+07	228	25.7082	6.80029
545520605	PREDICTED: ER membrane protein complex subunit 2 isoform X1 [Canis lupus familiaris]	47.1872	12.37	3	3	3	3	1.15416e+08	283	33.1306	7.47412
545540457	PREDICTED: endothelial protein C receptor isoform X2 [Canis lupus familiaris]	38.98	17.01	1	3	3	3	4.36479e+07	241	27.205	7.98682
545488196	PREDICTED: mitochondrial import receptor subunit TOM40 homolog isoform X2 [Canis lupus familiaris]	96.0153	13.42	2	3	3	3	4.7729e+07	298	32.5265	7.84033
545553452	PREDICTED: programmed cell death protein 6 isoform X1 [Canis lupus familiaris]	68.5369	12.83	4	2	2	3	5.18341e+07	187	21.4956	5.40186
73974023	PREDICTED: myristoylated alanine-rich C-kinase substrate [Canis lupus familiaris]	40.66	16.47	1	3	3	3	4.00005e+07	346	32.7254	4.37354
73945522	PREDICTED: syntaxin-7 isoformX5 [Canis lupus familiaris]	113.089	16.48	3	3	3	3	8.20653e+07	261	29.7224	5.78271
73976680	PREDICTED: peptidyl-prolyl cis-trans isomerase H isoformX1 [Canis lupus familiaris]	0	11.3	2	1	2	2	1.09988e+07	177	19.1956	8.07471
73953047	PREDICTED: calcium/calmodulin-dependent protein kinase type II subunit gamma isoformX41 [Canis lupus familiaris]	0	4.65	16	1	2	2	7.44783e+07	495	55.9255	7.18115
545518519	PREDICTED: casein kinase II subunit beta isoform X3 [Canis lupus familiaris]	31.55	9.3	2	2	2	2	2.19126e+08	215	24.926	5.5542
57108185	PREDICTED: COP9 signalosome complex subunit 2 isoformX1 [Canis lupus familiaris]	46.97	5.19	2	2	2	2	3.15307e+07	443	51.5641	5.52881
345803175	PREDICTED: actin-related protein 2/3 complex subunit 5 isoform X2 [Canis lupus familiaris]	32.61	12.58	2	1	1	2	7.01454e+07	151	16.2783	5.66846
73965576	PREDICTED: protein LSM12 homolog [Canis lupus familiaris]	56.4332	5.64	1	2	2	2	1.36384e+07	195	21.6871	7.73779
545490326	PREDICTED: transcriptional activator protein Pur-alpha isoform X3 [Canis lupus familiaris]	0	4.66	6	1	2	2	4.34162e+07	322	34.8894	6.44287
55742768	protein quaking [Canis lupus familiaris]	35.49	9.09	1	2	2	2	4.29493e+07	341	37.6467	8.55811
73962665	PREDICTED: NEDD8 [Canis lupus familiaris]	36.7578	17.28	1	1	1	2	6.68074e+06	81	9.06595	8.42627
73983120	PREDICTED: zinc finger protein ubi-d4 isoformX2 [Canis lupus familiaris]	94.0752	7.93	2	2	2	2	4.10189e+07	391	44.1272	6.32861
74005241	PREDICTED: cyclic AMP-responsive element-binding protein 1 isoform 4 [Canis lupus familiaris]	36.09	6.42	11	2	2	2	3.02105e+07	327	35.1148	5.2749
345787832	PREDICTED: ras-related protein R-Ras2 isoform X3 [Canis lupus familiaris]	0	16.57	3	1	2	2	6.18908e+07	169	19.8278	5.49072
345796930	PREDICTED: histone H2B type 1-K-like [Canis lupus familiaris]	60.72	20.63	14	2	2	2	4.15899e+07	126	13.8816	10.3159
560186527	AP-3 complex subunit mu-1 [Canis lupus familiaris]	35.7544	4.78	1	2	2	2	1.47783e+07	418	46.9093	6.93213
73998714	PREDICTED: nucleolysin TIAR isoformX2 [Canis lupus familiaris]	22.6	4.85	3	2	2	2	2.30114e+07	392	43.4211	7.98682
73953569	PREDICTED: ubiquitin-like domain containing CTD phosphatase 1 isoform 1 [Canis lupus familiaris]	52.18	7.23	1	2	2	2	4.39482e+07	318	36.7812	6.45557
345793665	PREDICTED: serine/arginine-rich splicing factor 10 isoformX5 [Canis lupus familiaris]	23.38	16.97	7	2	2	2	4.64692e+07	165	20.1049	10.0522
559146620	GTPase NRas [Canis lupus familiaris]	32.9	12.17	3	1	2	2	3.52283e+07	189	21.2155	5.17334
345803747	PREDICTED: SNW domain-containing protein 1 isoform 3 [Canis lupus familiaris]	52.5422	5.22	1	2	2	2	7.82775e+07	536	61.4675	9.5249
157073949	cingulin [Canis lupus familiaris]	34.91	1.18	2	1	2	2	6.60442e+07	1190	135.448	5.49072
359320420	PREDICTED: luc7-like protein 3 [Canis lupus familiaris]	90.89	6.25	1	2	2	2	1.18383e+08	432	51.4651	9.78857
545526939	PREDICTED: hippocalcin-like 1 isoform X2 [Canis lupus familiaris]	38.57	9.84	4	2	2	2	5.04664e+06	193	22.271	5.35107
73977708	PREDICTED: ADP-ribosylation factor-like 1 isoform 1 [Canis lupus familiaris]	70.7972	12.71	1	2	2	2	3.63629e+07	181	20.4145	5.71924
73949776	PREDICTED: DNA-directed RNA polymerase II subunit RPB3 isoform 1 [Canis lupus familiaris]	0	13.82	1	2	2	2	3.17052e+07	275	31.4097	4.91943
57097443	PREDICTED: GTP-binding protein Rheb [Canis lupus familiaris]	45.354	17.39	1	2	2	2	2.90859e+07	184	20.4666	5.92236
306482574	disintegrin and metalloproteinase domain-containing protein 9 precursor [Canis lupus familiaris]	0	2.44	4	2	2	2	1.36732e+07	819	90.7459	7.28369
545522083	PREDICTED: putative adenosylhomocysteinase 3 isoform X9 [Canis lupus familiaris]	52.5335	5.2	9	1	2	2	2.22285e+08	404	45.0257	7.47412
545492700	PREDICTED: tetratricopeptide repeat protein 37 isoform X6 [Canis lupus familiaris]	87.86	1.66	1	2	2	2	2.40395e+07	1564	175.103	7.53271
74007670	PREDICTED: UDP-N-acetylglucosamine--peptide N-acetylglucosaminyltransferase 110 kDa subunit isoformX2 [Canis lupus familiaris]	0	2.39	3	2	2	2	5.24175e+07	1046	116.836	6.69775
73946761	PREDICTED: charged multivesicular body protein 2a isoform 2 [Canis lupus familiaris]	0	6.76	1	1	2	2	66546948	222	25.1459	5.97314
73950485	PREDICTED: U5 small nuclear ribonucleoprotein 40 kDa protein [Canis lupus familiaris]	45.86	5.87	1	2	2	2	4.74215e+07	358	39.3567	8.104
545553581	PREDICTED: fragile X mental retardation syndrome-related protein 1 isoform X5 [Canis lupus familiaris]	0	2.82	5	1	2	2	9.21689e+07	568	63.8378	6.39209
558757345	U4/U6 small nuclear ribonucleoprotein Prp31 [Canis lupus familiaris]	0	4.81	1	2	2	2	5.5292e+07	499	55.4074	5.78271
345788533	PREDICTED: general transcription factor IIF subunit 2 [Canis lupus familiaris]	0	9.24	2	2	2	2	5.81658e+07	249	28.3618	9.23193
545536649	PREDICTED: arfaptin-2 [Canis lupus familiaris]	62.1111	8.21	1	2	2	2	2.98022e+07	341	37.7173	5.87158
73962912	PREDICTED: atlastin-1 isoformX1 [Canis lupus familiaris]	35.06	3.62	2	1	2	2	3.66308e+07	553	63.0102	6.27783
345799951	PREDICTED: alpha-crystallin B chain isoform 5 [Canis lupus familiaris]	38.72	6.29	1	1	1	2	6.62133e+07	175	20.0544	7.32764
345804557	PREDICTED: ubiquitin carboxyl-terminal hydrolase 36 isoform X4 [Canis lupus familiaris]	29.58	1.88	2	1	1	2	3.31951e+06	1116	121.958	9.89111
545544885	PREDICTED: sphingomyelin phosphodiesterase 4 isoform X6 [Canis lupus familiaris]	0	1.87	23	1	2	2	2.71977e+07	747	83.879	8.30908
545507739	PREDICTED: V-type proton ATPase subunit D isoform 1 [Canis lupus familiaris]	67.377	3.12	1	2	2	2	1.90374e+07	385	43.0027	9.5542
545486815	PREDICTED: methylglutaconyl-CoA hydratase, mitochondrial isoform X1 [Canis lupus familiaris]	0	6.75	2	2	2	2	4.16925e+07	311	32.6356	9.5542
545507205	PREDICTED: LOW QUALITY PROTEIN: cTAGE family member 5 [Canis lupus familiaris]	0	0.93	1	1	2	2	3.85153e+07	1400	159.102	4.77979
545545754	PREDICTED: RNA polymerase II-associated protein 3 isoform X2 [Canis lupus familiaris]	24.05	4.77	2	2	2	2	2.0727e+07	629	71.6729	7.03467
345805828	PREDICTED: RAB, member RAS oncogene family-like 6 [Canis lupus familiaris]	44.24	3.64	1	2	2	2	8.5821e+06	715	78.9826	5.52881
545550889	PREDICTED: 39S ribosomal protein L39, mitochondrial isoform X2 [Canis lupus familiaris]	44.5216	6.57	2	2	2	2	1.50395e+07	335	38.3917	8.41162
545486810	PREDICTED: serine palmitoyltransferase 1 isoform X2 [Canis lupus familiaris]	29.9	5.15	2	2	2	2	3.20555e+07	466	52.0811	8.00146
545506488	PREDICTED: proteasome assembly chaperone 2 isoform X1 [Canis lupus familiaris]	37.6034	6.7	2	2	2	2	3.03183e+07	224	25.3329	7.07861
345803477	PREDICTED: serine/threonine-protein phosphatase 4 regulatory subunit 1 isoform 1 [Canis lupus familiaris]	0	2.67	2	2	2	2	30969912	973	109.491	4.90674
545534420	PREDICTED: PDZ domain-containing protein GIPC1 isoform X2 [Canis lupus familiaris]	44.28	9.01	1	2	2	2	3.84333e+07	333	35.9096	6.27783
545551208	PREDICTED: protein dopey-2 isoform X2 [Canis lupus familiaris]	46.8593	0.65	2	1	2	2	4.39464e+07	2298	257.966	6.01123
73950291	PREDICTED: E3 ubiquitin-protein ligase UBR4 isoformX2 [Canis lupus familiaris]	55.0328	0.42	5	1	2	2	1.14422e+07	5181	573.081	6.07471
359321756	PREDICTED: LOW QUALITY PROTEIN: laminin subunit beta-1 isoform 1 [Canis lupus familiaris]	0	1.06	1	2	2	2	36523700	1794	198.092	4.93213
345776733	PREDICTED: LOW QUALITY PROTEIN: nuclear pore complex protein Nup50 [Canis lupus familiaris]	38.86	6.07	1	2	2	2	1.93496e+08	461	49.1237	7.66455
345804772	PREDICTED: 5'(3')-deoxyribonucleotidase, cytosolic type, partial [Canis lupus familiaris]	48.49	13.5	1	2	2	2	4.82616e+07	163	19.0425	5.60498
545521775	PREDICTED: ankyrin repeat domain-containing protein 17 isoform X3 [Canis lupus familiaris]	0	0.83	3	1	2	2	40469419	2299	242.085	6.69775
545516115	PREDICTED: vascular endothelial growth factor receptor 3 [Canis lupus familiaris]	0	0.95	35	1	2	2	5.32172e+07	1365	152.777	6.13818
559146622	glucokinase regulatory protein [Canis lupus familiaris]	80.9014	3.2	1	2	2	2	5.85483e+07	625	68.91	6.53662
345803744	PREDICTED: serine palmitoyltransferase 2 [Canis lupus familiaris]	43.4772	5.16	1	2	2	2	31972374	562	62.6819	8.27979
558757327	DNA repair protein XRCC1 [Canis lupus familiaris]	58.58	2.07	1	1	1	2	9.03729e+06	629	68.9966	6.87354
545558672	PREDICTED: protein diaphanous homolog 2-like isoform X3 [Canis lupus familiaris]	0	1.46	3	2	2	2	2.57824e+07	1099	125.438	6.96143
545487649	PREDICTED: DNA polymerase delta catalytic subunit isoform X2 [Canis lupus familiaris]	0	2.85	2	2	2	2		949	105.447	7.1958
345802477	PREDICTED: DENN domain-containing protein 2D isoform 1 [Canis lupus familiaris]	26.51	1.26	2	1	1	2	1.07413e+08	476	54.2812	8.39697
345792426	PREDICTED: uncharacterized protein LOC100682701 [Canis lupus familiaris]	87.48	5.03	1	2	2	2	1.01052e+08	517	56.1151	6.3667
545506760	PREDICTED: mitochondrial inner membrane protein OXA1L [Canis lupus familiaris]	0	4.6	1	2	2	2	3.03574e+07	435	48.3817	9.99365
345790089	PREDICTED: LOW QUALITY PROTEIN: D-tyrosyl-tRNA(Tyr) deacylase 1 [Canis lupus familiaris]	24.88	13.02	1	2	2	2	17622397	215	23.9292	8.23584
545545905	PREDICTED: kinesin family member 21A isoform X11 [Canis lupus familiaris]	86.957	1.54	13	2	2	2	1.91427e+07	1621	181.885	6.59521
545521681	PREDICTED: transmembrane protease serine 11E [Canis lupus familiaris]	91.24	7.35	1	2	2	2	1.73192e+07	422	47.7311	8.55811
359322319	PREDICTED: serine/threonine-protein kinase N1 isoformX1 [Canis lupus familiaris]	23.64	2.12	3	2	2	2	2.48247e+07	944	104.007	6.62451
73986986	PREDICTED: 39S ribosomal protein L4, mitochondrial isoform X3 [Canis lupus familiaris]	0	8.16	3	2	2	2	2.27888e+07	294	33.1326	9.979
345777664	PREDICTED: protein NipSnap homolog 3A [Canis lupus familiaris]	0	6.48	2	2	2	2	2.88964e+07	247	28.5437	9.26123
545538425	PREDICTED: LOW QUALITY PROTEIN: golgin subfamily A member 4 [Canis lupus familiaris]	19.62	0.94	1	2	2	2	3.64927e+07	2241	261.46	5.35107
73976960	PREDICTED: nardilysin isoformX2 [Canis lupus familiaris]	42.28	1.9	2	2	2	2	6.17128e+07	1159	132.306	4.91943
545560818	PREDICTED: LOW QUALITY PROTEIN: protein AHNAK2, partial [Canis lupus familiaris]	37.81	8.82	2	2	2	2	145522955	3412	355.826	6.94678
345790915	PREDICTED: serine/threonine-protein kinase TAO3 isoform 5 [Canis lupus familiaris]	63.88	1.78	7	2	2	2	4.28285e+07	898	105.391	7.13721
345798371	PREDICTED: nucleolar protein 14 [Canis lupus familiaris]	0	2.68	1	2	2	2	5.04348e+07	857	97.5949	8.03076
73982299	PREDICTED: COMM domain-containing protein 9 [Canis lupus familiaris]	29.5	5.05	1	1	1	2	1.40344e+07	198	21.7823	5.41455
345791725	PREDICTED: serine/threonine-protein kinase WNK1 isoformX1 [Canis lupus familiaris]	77.03	1.12	8	2	2	2	3.9897e+07	2141	225.691	6.39209
73965021	PREDICTED: protein unc-13 homolog D isoform X2 [Canis lupus familiaris]	46.41	1.74	2	2	2	2	2.91294e+07	1091	123.156	6.7124
545488029	PREDICTED: LOW QUALITY PROTEIN: zinc finger CCCH domain-containing protein 4 [Canis lupus familiaris]	0	1.88	1	2	2	2	1.32202e+07	1277	137.803	6.0874
73962579	PREDICTED: GMP reductase 2 isoform 3 [Canis lupus familiaris]	0	6.9	1	1	2	2	2.83335e+07	348	37.9511	7.02002
545554471	PREDICTED: nuclear pore complex protein Nup153 isoform X1 [Canis lupus familiaris]	47.8853	2.65	2	2	2	2	3.81679e+07	1436	149.15	8.77783
545509479	PREDICTED: nuclear pore complex protein Nup85 isoform X3 [Canis lupus familiaris]	38.96	2.99	3	2	2	2	9.35948e+07	636	72.7322	5.87158
545516197	PREDICTED: collagen alpha-1(XXIII) chain [Canis lupus familiaris]	0	2.04	46	1	2	2	4.44403e+07	540	52.0375	8.17725
359320098	PREDICTED: serine/threonine-protein kinase MRCK beta isoformX2 [Canis lupus familiaris]	31.0769	1.17	4	2	2	2	1.66562e+07	1712	194.374	6.44287
73974401	PREDICTED: DDB1- and CUL4-associated factor 13 isoform X2 [Canis lupus familiaris]	42.66	2.92	14	1	2	2	2.24404e+09	445	51.3323	9.33447
545511748	PREDICTED: DNA ligase 3 isoform X2 [Canis lupus familiaris]	51.6091	1.87	3	2	2	2	9.64265e+06	965	107.637	8.90967
545531443	PREDICTED: reticulocalbin-1 [Canis lupus familiaris]	69.3389	7.99	1	2	2	2	2.4121e+07	313	37.6026	5.03369
73951271	PREDICTED: elongation factor Tu GTP-binding domain-containing protein 1 isoform 5 [Canis lupus familiaris]	54.6054	2.6	2	2	2	2	3.04191e+07	1077	120.493	5.99854
545549841	PREDICTED: N-acetylgalactosamine kinase isoform X3 [Canis lupus familiaris]	31.89	4.36	4	2	2	2	2.79153e+06	390	43.2738	6.02393
545497341	PREDICTED: LOW QUALITY PROTEIN: oligoribonuclease, mitochondrial [Canis lupus familiaris]	39.89	8.86	1	2	2	2	5.91126e+07	237	26.7854	7.45947
73952548	PREDICTED: nuclear pore complex protein Nup133 isoform 2 [Canis lupus familiaris]	0	1.3	1	2	2	2	2.79926e+07	1156	129.133	5.021
545488152	PREDICTED: LOW QUALITY PROTEIN: relA-associated inhibitor [Canis lupus familiaris]	0	1.9	1	2	2	2	1.75024e+07	843	90.5888	7.1665
74002808	PREDICTED: UBX domain-containing protein 7 isoform 1 [Canis lupus familiaris]	29.1764	5.52	1	2	2	2	1.00359e+08	489	54.8442	5.16064
73950170	PREDICTED: 28S ribosomal protein S27, mitochondrial [Canis lupus familiaris]	0	6.42	1	2	2	2	5.32975e+07	452	51.4973	6.7124
545507670	PREDICTED: pleckstrin homology domain-containing family G member 3 isoformX2 [Canis lupus familiaris]	51.2128	1.95	10	1	2	2	4.42904e+07	1180	129.708	6.66846
359320431	PREDICTED: LOW QUALITY PROTEIN: RNA-binding protein Musashi homolog 2 isoform 1 [Canis lupus familiaris]	48.52	6.4	3	1	2	2	2.27416e+08	328	35.1042	8.86572
545546410	PREDICTED: ovostatin homolog 2-like isoform X2 [Canis lupus familiaris]	0	0.48	1	1	1	2	9.67613e+08	1456	163.901	5.36377
545530799	PREDICTED: transcription factor p65 isoform X4 [Canis lupus familiaris]	44.05	4.5	4	2	2	2	3.41908e+07	511	55.7921	6.03662
545548696	PREDICTED: syntenin-1 isoform X5 [Canis lupus familiaris]	0	6.38	1	2	2	2	3.44466e+07	298	32.4147	7.10791
57089603	PREDICTED: SHC-transforming protein 1 isoform 1 [Canis lupus familiaris]	35.55	1.74	1	1	1	2	2.40799e+07	576	62.1854	6.49365
545560046	PREDICTED: probable ubiquitin carboxyl-terminal hydrolase FAF-X [Canis lupus familiaris]	30.78	1.38	1	2	2	2	1.78597e+07	1951	220.849	5.75732
73969329	PREDICTED: 28S ribosomal protein S9, mitochondrial isoform 1 [Canis lupus familiaris]	47.28	7.34	1	2	2	2	1.49597e+07	395	45.2074	9.31982
345778544	PREDICTED: LOW QUALITY PROTEIN: WD repeat domain 46 [Canis lupus familiaris]	0	3.26	16	1	2	2	5.38214e+07	614	68.8163	9.81787
545521474	PREDICTED: OCIA domain-containing protein 1 isoform X7 [Canis lupus familiaris]	58.57	13.76	3	2	2	2	6.17366e+07	189	20.8933	7.09326
345798965	PREDICTED: KIF1-binding protein [Canis lupus familiaris]	0	3.22	1	1	2	2	6.89922e+07	621	71.7065	5.52881
545499090	PREDICTED: cyclin-dependent kinase 11B isoform X5 [Canis lupus familiaris]	0	2.14	4	1	2	2	2.54655e+07	748	86.77	5.43994
545511753	PREDICTED: zinc finger protein 830 [Canis lupus familiaris]	40.74	7.55	1	2	2	2	5.78817e+06	371	41.2889	5.2876
545535117	PREDICTED: dipeptidyl peptidase 9 isoform X4 [Canis lupus familiaris]	37.02	2.14	4	2	2	2	6.78802e+07	887	100.142	6.7417
545510578	PREDICTED: signal transducer and activator of transcription 5B isoform X2 [Canis lupus familiaris]	20.26	3.3	6	2	2	2	1.48412e+07	698	80.3692	6.771
545502364	PREDICTED: heme oxygenase 2 isoform X3 [Canis lupus familiaris]	0	10.13	1	2	2	2	1.45612e+07	316	35.8919	5.33838
73962860	PREDICTED: nuclear export mediator factor NEMF isoformX2 [Canis lupus familiaris]	34.72	1.76	2	2	2	2	1.40664e+07	1077	122.891	6.29053
545545023	PREDICTED: cleavage stimulation factor subunit 2 tau variant [Canis lupus familiaris]	0	3.99	5	2	2	2	38379147	526	55.1692	6.88818
73948918	PREDICTED: poly(A) RNA polymerase, mitochondrial [Canis lupus familiaris]	26.47	2.4	1	1	2	2	1.28459e+08	584	65.7656	8.79248
73997281	PREDICTED: lysophospholipid acyltransferase 5 isoform 1 [Canis lupus familiaris]	32.48	4.31	1	2	2	2	8.39338e+07	487	56.055	8.86572
545546567	PREDICTED: COP9 signalosome complex subunit 7a isoform X5 [Canis lupus familiaris]	63.103	8.91	3	2	2	2	3.58185e+07	258	28.2879	7.97217
545491075	PREDICTED: protein FAM192A isoform X5 [Canis lupus familiaris]	77.25	8.66	1	2	2	2	1.09053e+07	254	28.5974	5.33838
545527407	PREDICTED: kanadaptin [Canis lupus familiaris]	27.16	2.7	1	2	2	2	3.73938e+07	740	82.7061	5.13525
545528325	PREDICTED: transmembrane protein 214 [Canis lupus familiaris]	55.75	3.3	1	2	2	2	2.95676e+07	697	78.4412	9.0708
345790910	PREDICTED: replication factor C subunit 5 isoform X5 [Canis lupus familiaris]	54.588	8.55	5	2	2	2	1.06599e+07	339	38.262	7.1958
359322226	PREDICTED: LOW QUALITY PROTEIN: methylthioribose-1-phosphate isomerase [Canis lupus familiaris]	49.92	6.78	1	2	2	2	1.95859e+07	369	38.7942	6.62451
74003928	PREDICTED: GMP reductase 1 isoform 1 [Canis lupus familiaris]	0	4.64	1	1	2	2	2.51785e+07	345	37.3339	7.32764
545486823	PREDICTED: GTP-binding protein Di-Ras2 isoform X2 [Canis lupus familiaris]	34.17	8.54	1	1	2	2	76827097	199	22.4816	8.74854
73966339	PREDICTED: neurabin-2 isoform 1 [Canis lupus familiaris]	0	3.13	1	2	2	2	5.73252e+06	830	90.1541	4.95752
73986020	PREDICTED: probable cation-transporting ATPase 13A1 [Canis lupus familiaris]	38.62	1.66	1	2	2	2	2.88051e+07	1206	133.118	8.26514
545490131	PREDICTED: WD repeat-containing protein 37 isoform X5 [Canis lupus familiaris]	50.87	4.21	6	2	2	2	72538326	451	49.9081	6.62451
545551348	PREDICTED: NADH dehydrogenase [ubiquinone] flavoprotein 3, mitochondrial isoform X1 [Canis lupus familiaris]	28.69	6.82	1	2	2	2	4.1166e+07	484	52.7377	8.55811
545551736	PREDICTED: 39S ribosomal protein L1, mitochondrial isoform X1 [Canis lupus familiaris]	23.2	8.92	2	2	2	2	1.70914e+07	269	30.6742	5.66846
545555913	PREDICTED: ribosome biogenesis protein WDR12 isoform X2 [Canis lupus familiaris]	39.8599	4.73	1	2	2	2	1.57932e+07	423	47.679	5.99854
572305850	PREDICTED: fatty acid synthase-like isoform X1 [Apis dorsata]	37.8958	0.71	31	1	2	2	3.41593e+07	1982	219.354	6.94678
345802034	PREDICTED: rab GTPase-binding effector protein 2 [Canis lupus familiaris]	0	4.06	1	2	2	2	1.49948e+08	566	63.2139	4.79248
359320333	PREDICTED: nucleolar transcription factor 1 [Canis lupus familiaris]	35.69	3.8	1	2	2	2	3.56868e+07	552	64.4543	5.17334
196475181	prostaglandin E synthase 2 [Canis lupus familiaris]	20.7	6.99	2	2	2	2	2.65353e+07	372	41.6977	9.37842
345800947	PREDICTED: cirhin isoform 2 [Canis lupus familiaris]	0	1.74	1	1	1	2	1.02491e+07	689	77.6102	9.24658
545485837	PREDICTED: afadin isoform X2 [Canis lupus familiaris]	40.17	1.69	2	2	2	2	37112519	1780	201.551	6.58057
545505167	PREDICTED: Golgi resident protein GCP60 isoform X2 [Canis lupus familiaris]	34.74	8.22	2	2	2	2	93238332	377	44.3539	5.18604
345776521	PREDICTED: TBC1 domain family member 15 isoform 1 [Canis lupus familiaris]	50.0718	3.26	2	2	2	2	3.17418e+06	674	77.3103	5.31299
545544028	PREDICTED: paxillin isoform X5 [Canis lupus familiaris]	21.06	1.89	3	1	1	2	3.75131e+07	424	46.6123	7.10791
545494669	PREDICTED: tubulin-specific chaperone E isoform X3 [Canis lupus familiaris]	48.27	4.36	1	2	2	2	7.55405e+07	528	59.1309	6.55127
57095694	PREDICTED: exosome complex component RRP41 isoformX1 [Canis lupus familiaris]	33.18	9.8	1	2	2	2	3.92862e+07	245	26.4185	6.60986
545539409	PREDICTED: probable ATP-dependent RNA helicase DHX36 isoform 2 [Canis lupus familiaris]	28.75	2.14	1	2	2	2	1.27014e+07	1122	126.97	8.57275
345795440	PREDICTED: non-histone chromosomal protein HMG-14 isoform 3 [Canis lupus familiaris]	85.3101	12.87	1	1	1	2	4.66928e+07	101	10.7526	9.59814
359322103	PREDICTED: LOW QUALITY PROTEIN: UPF0515 protein C19orf66 [Canis lupus familiaris]	26.02	9.09	1	2	2	2	1.03751e+07	286	32.4607	7.26904
545548414	PREDICTED: antigen KI-67-like [Canis lupus familiaris]	21.37	4.93	1	2	2	2	6.01989e+07	527	58.3665	10.1841
545541136	PREDICTED: protein RTF2 homolog isoform X2 [Canis lupus familiaris]	47.8192	10.2	2	2	2	2	1.7212e+07	304	33.4991	8.99756
545539433	PREDICTED: 1-phosphatidylinositol 4,5-bisphosphate phosphodiesterase eta-1 isoform X9 [Canis lupus familiaris]	45.03	0.49	5	1	1	2	144187416	1638	178.661	8.14795
73989724	PREDICTED: 3-ketoacyl-CoA thiolase, peroxisomal isoformX2 [Canis lupus familiaris]	42.3	8.71	3	2	2	2	2.84651e+07	333	34.4817	8.104
359320977	PREDICTED: bystin [Canis lupus familiaris]	36.9	3.89	1	2	2	2	11750055	437	49.6159	7.85498
73996581	PREDICTED: 5'-AMP-activated protein kinase subunit gamma-1 isoformX1 [Canis lupus familiaris]	21.6	5.45	3	2	2	2	3.71403e+07	330	37.4357	6.75635
545538947	PREDICTED: acyl-CoA dehydrogenase family member 11 isoform X2 [Canis lupus familiaris]	86.2362	3.93	2	2	2	2	7.65062e+07	662	73.8347	8.03076
73948372	PREDICTED: F-box only protein 50 [Canis lupus familiaris]	76.82	4.15	1	1	1	2	24009128	265	29.8691	5.51611
545541126	PREDICTED: aurora kinase A isoform X2 [Canis lupus familiaris]	32.06	6.67	2	2	2	2	4.65889e+06	405	45.5968	9.51025
545512354	PREDICTED: LOW QUALITY PROTEIN: ARF GTPase-activating protein GIT1 [Canis lupus familiaris]	38.47	2.4	30	1	2	2	3.78934e+07	791	87.7585	6.96143
545491691	PREDICTED: AT-rich interactive domain-containing protein 1A isoform X7 [Canis lupus familiaris]	0	1	6	2	2	2	3.63425e+07	1901	205.891	6.87354
545502775	PREDICTED: 39S ribosomal protein L28, mitochondrial isoform X2 [Canis lupus familiaris]	0	8.66	2	2	2	2	3.0736e+07	231	26.33	9.21729
545556437	PREDICTED: LOW QUALITY PROTEIN: ras-associated and pleckstrin homology domains-containing protein 1 [Canis lupus familiaris]	45.43	1.94	1	1	2	2	6.95582e+07	1186	129.141	8.63135
545528743	PREDICTED: vacuolar protein sorting-associated protein 45 isoform X1 [Canis lupus familiaris]	54.72	5.37	2	2	2	2	2.89165e+07	447	50.7045	8.92432
545529467	PREDICTED: tyrosine-protein phosphatase non-receptor type 12 isoform X4 [Canis lupus familiaris]	74.3281	3.31	3	2	2	2	9.99624e+07	726	81.7128	6.31592
545559946	PREDICTED: H/ACA ribonucleoprotein complex subunit 4 isoform X1 [Canis lupus familiaris]	0	5.08	2	2	2	2	44046050	512	57.3377	9.48096
73952516	PREDICTED: translin-associated protein X isoform 1 [Canis lupus familiaris]	32.09	5.52	1	2	2	2	4.73605e+07	290	33.0197	6.55127
545502719	PREDICTED: LOW QUALITY PROTEIN: chromosome transmission fidelity protein 18 homolog [Canis lupus familiaris]	0	2.23	1	2	2	2	1.48937e+07	987	108.295	7.43018
545504137	PREDICTED: calmodulin-regulated spectrin-associated protein 2 isoform X2 [Canis lupus familiaris]	34.44	2.01	2	2	2	2	4.52518e+06	1441	162.351	6.75635
345797417	PREDICTED: inositol polyphosphate 1-phosphatase isoform X2 [Canis lupus familiaris]	93.6462	6.25	2	2	2	2	3.11501e+07	400	42.7912	6.43018
545529030	PREDICTED: monocarboxylate transporter 1 isoform X4 [Canis lupus familiaris]	36.81	3.82	1	2	2	2	6.93433e+07	498	53.7125	7.47412
345799407	PREDICTED: methionine adenosyltransferase 2 subunit beta isoform 2 [Canis lupus familiaris]	49.49	7.74	2	2	2	2	9.19897e+07	323	36.5395	6.60986
545517618	PREDICTED: glyoxylate reductase/hydroxypyruvate reductase [Canis lupus familiaris]	50.03	8.07	1	2	2	2	2.656e+07	322	34.8792	6.99072
345786080	PREDICTED: LOW QUALITY PROTEIN: nitric oxide synthase-interacting protein [Canis lupus familiaris]	80.88	9.18	1	2	2	2	2.58451e+07	305	33.3259	8.82178
545538318	PREDICTED: CLIP-associating protein 2 isoform X17 [Canis lupus familiaris]	31.74	1.79	24	2	2	2	1.92462e+07	1286	140.483	8.5874
73949595	PREDICTED: kinesin heavy chain member 2A isoformX5 [Canis lupus familiaris]	33.75	2.77	6	2	2	2	3.28234e+07	687	77.9827	6.68311
545517959	PREDICTED: FK506-binding protein 15 isoform X3 [Canis lupus familiaris]	21.39	2.16	4	2	2	2	1.37483e+07	1067	117.117	4.93213
545488210	PREDICTED: poliovirus receptor isoform X2 [Canis lupus familiaris]	68	6.67	2	2	2	2	6.10774e+07	405	43.6775	6.26514
57092831	PREDICTED: sulfotransferase 1C4 [Canis lupus familiaris]	26.43	5.61	2	2	2	2	28078242	303	35.4388	7.37158
545493104	PREDICTED: ubiquitin-protein ligase E3A isoform X13 [Canis lupus familiaris]	41.12	2.7	4	2	2	2	3.88439e+07	815	93.669	5.08447
345805292	PREDICTED: LOW QUALITY PROTEIN: rRNA methyltransferase 1, mitochondrial [Canis lupus familiaris]	57.67	5.1	1	2	2	2	6.40653e+07	353	38.35	8.44092
73968285	PREDICTED: partner of Y14 and mago [Canis lupus familiaris]	60.67	16.26	1	2	2	2	3.44145e+07	203	22.601	9.5249
545556321	PREDICTED: aspartyl aminopeptidase isoform X4 [Canis lupus familiaris]	33.59	4.67	3	2	2	2	7.68735e+06	493	54.1647	6.82959
345805116	PREDICTED: dual specificity protein phosphatase 3 [Canis lupus familiaris]	0	10.83	1	2	2	2	3.43672e+07	240	26.1284	9.46631
545560230	PREDICTED: ketosamine-3-kinase isoform X1 [Canis lupus familiaris]	17.65	6.18	2	2	2	2	1.49892e+07	259	28.8054	6.27783
545521008	PREDICTED: focal adhesion kinase 1 isoform X4 [Canis lupus familiaris]	33.81	2.31	5	2	2	2	25211445	953	107.852	6.21436
73965397	PREDICTED: nucleolar protein 11 [Canis lupus familiaris]	0	3.49	1	2	2	2	1.93153e+07	716	81.0199	6.34131
545531560	PREDICTED: LOW QUALITY PROTEIN: U4/U6.U5 tri-snRNP-associated protein 1, partial [Canis lupus familiaris]	41.18	2.92	1	2	2	2	7.16105e+07	823	92.094	5.78271
359324369	PREDICTED: 1,2-dihydroxy-3-keto-5-methylthiopentene dioxygenase-like, partial [Canis lupus familiaris]	16.22	16.55	2	2	2	2	4.99236e+07	139	16.7804	5.84619
545553017	PREDICTED: RAB, member of RAS oncogene family-like 3 isoform X2 [Canis lupus familiaris]	0	8.96	2	2	2	2	1.62706e+07	212	23.7262	6.53662
545518511	PREDICTED: large proline-rich protein BAG6 isoform X23 [Canis lupus familiaris]	68.97	1.94	9	2	2	2	42535637	1082	113.72	5.64307
545505601	PREDICTED: LOW QUALITY PROTEIN: double-stranded RNA-specific adenosine deaminase [Canis lupus familiaris]	30.3798	2.36	1	2	2	2	6.75764e+07	1144	126.431	8.73389
345802696	PREDICTED: protein S100-A6 isoform 1 [Canis lupus familiaris]	28.78	16.67	1	2	2	2	89568208	90	10.0323	5.47803
545532626	PREDICTED: cullin-associated NEDD8-dissociated protein 2 isoformX3 [Canis lupus familiaris]	40.2707	0.71	3	1	1	2	9.81955e+07	1266	137.156	6.44287
545543643	PREDICTED: kinetochore-associated protein 1 isoform X5 [Canis lupus familiaris]	44.44	0.75	7	2	2	2	1.10028e+07	2129	241.738	6.21436
545548004	PREDICTED: NHL repeat-containing protein 2 isoform X3 [Canis lupus familiaris]	38.56	3.55	3	2	2	2	5.04805e+07	677	73.9077	5.66846
345796436	PREDICTED: lipoma-preferred partner isoformX1 [Canis lupus familiaris]	57.96	4.07	4	2	2	2	6.57991e+07	614	65.6848	7.45947
545550292	PREDICTED: LOW QUALITY PROTEIN: kinesin family member 23 [Canis lupus familiaris]	34.09	3.39	1	2	2	2	1.49801e+07	766	88.6661	8.17725
345790193	PREDICTED: dolichol-phosphate mannosyltransferase isoform 6 [Canis lupus familiaris]	51.43	12.69	1	2	2	2	3.59246e+07	260	29.4026	9.39307
545503700	PREDICTED: enoyl-CoA delta isomerase 1, mitochondrial [Canis lupus familiaris]	60.9	5.08	1	2	2	2	1.4971e+07	413	43.691	9.56885
57098823	PREDICTED: protein S100-A11 [Canis lupus familiaris]	35.47	15.53	1	2	2	2	2.05561e+07	103	11.6077	7.23975
545540943	PREDICTED: nuclear receptor coactivator 5 isoform X2 [Canis lupus familiaris]	0	5.7	2	2	2	2	1.92573e+07	526	59.5816	9.23193
73989439	PREDICTED: transmembrane 9 superfamily member 2 [Canis lupus familiaris]	35.7282	3.78	1	2	2	2	9.38535e+07	662	75.5914	7.31299
545530368	PREDICTED: MOB kinase activator 2 isoform X2 [Canis lupus familiaris]	75.0414	8.51	3	1	1	2	5.86623e+06	235	26.6292	6.78564
545496585	PREDICTED: 5'-AMP-activated protein kinase catalytic subunit alpha-1 [Canis lupus familiaris]	32.2	3.41	1	2	2	2	8.27631e+07	587	66.9881	7.92822
545546179	PREDICTED: pleckstrin homology domain-containing family A member 5 isoform X6 [Canis lupus familiaris]	34.33	2.48	7	2	2	2	1.21324e+07	686	78.5575	9.40771
73976072	PREDICTED: oxysterol-binding protein-related protein 3 isoformX10 [Canis lupus familiaris]	0	1.95	4	1	1	2	27467039	820	93.4953	6.56592
73955238	PREDICTED: yorkie homolog [Canis lupus familiaris]	0	7.53	1	2	2	2	33648260	465	50.3378	5.77002
545534080	PREDICTED: armadillo repeat-containing protein 6 isoform X1 [Canis lupus familiaris]	32.88	4.89	2	2	2	2	2.60573e+07	470	50.8741	6.39209
545507036	PREDICTED: striatin-3 isoform X3 [Canis lupus familiaris]	0	3.23	4	2	2	2	44286770	713	77.8356	5.22412
73952612	PREDICTED: conserved oligomeric Golgi complex subunit 2 [Canis lupus familiaris]	36.4886	3.36	1	2	2	2	1.00174e+07	715	80.2696	6.72705
545549052	PREDICTED: 2,4-dienoyl-CoA reductase, mitochondrial isoform X1 [Canis lupus familiaris]	32.18	10.18	2	2	2	2	1.60103e+07	285	30.3098	8.39697
345780881	PREDICTED: uroporphyrinogen decarboxylase isoformX1 [Canis lupus familiaris]	0	4.09	2	2	2	2	2.57463e+07	367	40.7698	6.25244
545489974	PREDICTED: optineurin isoformX1 [Canis lupus familiaris]	91.7315	4.54	2	2	2	2	2.01031e+07	573	65.5583	5.16064
545558232	PREDICTED: guanine nucleotide binding protein-like 3 (nucleolar)-like isoform X2 [Canis lupus familiaris]	31.12	3.26	2	1	2	2	1.81861e+07	613	68.469	8.30908
545491830	PREDICTED: serine/arginine repetitive matrix protein 1 isoform X9 [Canis lupus familiaris]	22.04	1.37	6	1	1	2	5.9812e+07	879	99.5235	11.8833
345787646	PREDICTED: calcium homeostasis endoplasmic reticulum protein isoform X2 [Canis lupus familiaris]	17.66	1.53	2	2	2	2	53060052	916	103.722	9.1001
73985811	PREDICTED: phosphatidylinositide phosphatase SAC1 isoform 1 [Canis lupus familiaris]	34.34	3.24	1	2	2	2	3.49472e+07	587	67.0031	7.40088
545519662	PREDICTED: LOW QUALITY PROTEIN: cell cycle control protein 50A isoform 3 [Canis lupus familiaris]	25.12	4.62	1	2	2	2	2.09841e+07	455	50.925	9.5835
114326271	myocilin precursor [Canis lupus familiaris]	0	2.69	1	1	1	2	229854560	483	54.2282	5.68115
545487207	PREDICTED: epsin-1 isoform X4 [Canis lupus familiaris]	27.54	3.49	2	1	2	2	8.34438e+07	544	56.9921	4.81787
345800726	PREDICTED: LOW QUALITY PROTEIN: large neutral amino acids transporter small subunit 1 isoform 2 [Canis lupus familiaris]	0	3.88	2	2	2	2	3.89138e+07	515	55.7115	7.7085
345792716	PREDICTED: bifunctional protein NCOAT isoform 3 [Canis lupus familiaris]	24.11	2.09	2	2	2	2	7.54038e+07	863	96.8791	5.021
545500049	PREDICTED: dihydroorotate dehydrogenase (quinone), mitochondrial isoform X1 [Canis lupus familiaris]	0	5.88	2	2	2	2	22528784	357	38.6896	9.53955
545509343	PREDICTED: exocyst complex component 7 isoformX2 [Canis lupus familiaris]	0	3.38	12	2	2	2	9.78783e+06	710	80.5443	6.75635
357588460	synaptogyrin 2 [Canis lupus familiaris]	33.87	8.04	1	2	2	2	2.31314e+07	224	24.632	4.94482
545559894	PREDICTED: LOW QUALITY PROTEIN: deoxyribonuclease I-like 1 [Canis lupus familiaris]	33.69	7.31	1	2	2	2	1.4535e+07	301	33.9027	6.44287
345785168	PREDICTED: programmed cell death 2-like isoform X1 [Canis lupus familiaris]	32.23	4.86	1	2	2	2	2.20738e+07	370	40.5108	5.16064
545559229	PREDICTED: lysosome-associated membrane glycoprotein 2 isoform X6 [Canis lupus familiaris]	40.0498	1.95	3	1	1	2	189408205	411	45.0966	7.15186
345800197	PREDICTED: LOW QUALITY PROTEIN: DNA-directed RNA polymerase II subunit RPB1 isoform 3 [Canis lupus familiaris]	0	1.62	1	2	2	2	1.49931e+07	1970	217.114	7.43018
545550412	PREDICTED: protein PML isoform X5 [Canis lupus familiaris]	37.14	2.53	6	2	2	2	3.71426e+07	593	65.2717	5.43994
545551215	PREDICTED: chromatin assembly factor 1 subunit B isoform X1 [Canis lupus familiaris]	45.36	4	1	2	2	2	4.26052e+07	550	60.4466	7.1958
545549512	PREDICTED: RNA polymerase II-associated protein 1 isoform X1 [Canis lupus familiaris]	51.4067	1.72	1	2	2	2	7.48271e+06	1394	153.603	6.0874
57086821	PREDICTED: 39S ribosomal protein L20, mitochondrial [Canis lupus familiaris]	28.16	14.77	1	2	2	2	2.37015e+07	149	17.4747	11.3706
545543631	PREDICTED: LOW QUALITY PROTEIN: density-regulated protein [Canis lupus familiaris]	49.8637	9.85	1	2	2	2	4.46827e+07	325	35.2046	8.52881
345790115	PREDICTED: GPI transamidase component PIG-T isoformX1 [Canis lupus familiaris]	0	4.3	4	2	2	2	5.74744e+07	512	57.9286	7.6499
57111435	PREDICTED: ubiquitin-fold modifier-conjugating enzyme 1 isoform 1 [Canis lupus familiaris]	0	11.38	1	2	2	2	3.33683e+07	167	19.402	7.40088
345784238	PREDICTED: UBX domain-containing protein 4 isoformX1 [Canis lupus familiaris]	104.459	6.51	2	2	2	2	3.85842e+07	507	56.4804	6.37939
545506950	PREDICTED: nucleolar protein 9 isoform X1 [Canis lupus familiaris]	77.9202	5.23	2	2	2	2	16454744	555	60.98	6.44287
73977489	PREDICTED: sel1 repeat-containing protein 1 [Canis lupus familiaris]	31.13	7.79	1	2	2	2	4.43399e+07	231	25.8392	5.68115
62177119	MHC class I DLA-12 precursor [Canis lupus familiaris]	51.2179	6.7	5	2	2	2	4.124e+07	358	39.7529	6.3667
545501350	PREDICTED: UPF0420 protein C16orf58 homolog [Canis lupus familiaris]	59.67	6.8	1	2	2	2	1.37816e+07	485	53.1104	7.23975
545500178	PREDICTED: epithelial splicing regulatory protein 2 isoform X3 [Canis lupus familiaris]	35.87	3.05	5	1	2	2	5.55527e+07	591	64.1521	7.82568
545554775	PREDICTED: GDP-mannose 4,6 dehydratase [Canis lupus familiaris]	47.36	5.04	1	2	2	2	4.10547e+07	377	42.7026	7.7085
545506270	PREDICTED: rho-associated protein kinase 1 isoform X2 [Canis lupus familiaris]	40.3075	1.55	2	1	2	2	6.54268e+07	1354	158.199	5.96045
345807054	PREDICTED: renin receptor-like isoform X1 [Canis lupus familiaris]	35.1	7.43	2	2	2	2	1.71573e+07	350	39.2263	5.66846
73992307	PREDICTED: cysteine desulfurase, mitochondrial isoform 2 [Canis lupus familiaris]	24.43	5.25	2	2	2	2	1.32415e+07	457	50.2637	7.57666
545486699	PREDICTED: pumilio domain-containing protein KIAA0020 [Canis lupus familiaris]	48.83	5.71	1	2	2	2	1.46465e+07	648	73.5222	9.59814
545530449	PREDICTED: glutamine-dependent NAD(+) synthetase isoform X1 [Canis lupus familiaris]	0	4.57	2	2	2	2	3.43288e+07	569	63.431	6.88818
545550483	PREDICTED: enhancer of mRNA-decapping protein 3 isoform X4 [Canis lupus familiaris]	48.74	4.72	1	2	2	2	3.77921e+07	508	56.0644	7.37158
73960182	PREDICTED: cystathionine gamma-lyase [Canis lupus familiaris]	56.48	5.93	1	2	2	2	2.96983e+07	405	44.3025	7.07861
345806013	PREDICTED: long-chain fatty acid transport protein 4 [Canis lupus familiaris]	34.62	3.42	1	2	2	2	2.51035e+07	643	72.3072	8.48486
345802451	PREDICTED: UPF0585 protein C16orf13 homolog isoformX1 [Canis lupus familiaris]	81.31	13.24	2	2	2	2	1.44925e+07	204	22.7247	7.07861
545540665	PREDICTED: catenin, beta like 1 isoform X3 [Canis lupus familiaris]	27.77	3.73	3	2	2	2	2.51098e+07	536	61.9836	5.05908
545509455	PREDICTED: ADP-ribosylation factor-binding protein GGA3 isoform X3 [Canis lupus familiaris]	0	2.89	5	1	2	2	4.71635e+07	657	70.5125	6.25244
345777079	PREDICTED: ADP-ribosylation factor-binding protein GGA1 isoformX3 [Canis lupus familiaris]	17.56	3.1	6	1	2	2	4.5148e+07	549	60.8623	5.96045
359322691	PREDICTED: partitioning defective 6 homolog beta [Canis lupus familiaris]	36.743	6.01	1	2	2	2	2.51511e+07	333	35.634	5.46533
545531321	PREDICTED: cleavage and polyadenylation specificity factor subunit 7 isoform X4 [Canis lupus familiaris]	43.1007	4.7	3	2	2	2	2.72954e+07	404	45.1336	7.6792
359319969	PREDICTED: long-chain fatty acid transport protein 3 [Canis lupus familiaris]	0	1.38	1	1	1	2	3.1823e+08	650	70.7731	8.51416
545528091	PREDICTED: LOW QUALITY PROTEIN: ancient ubiquitous protein 1 isoform 2 [Canis lupus familiaris]	31.29	4.57	1	2	2	2	1.44562e+07	438	48.7766	9.1001
73971948	PREDICTED: thioredoxin domain-containing protein 5-like [Canis lupus familiaris]	55.775	4.11	1	1	1	2	1.6267e+08	219	24.5351	6.52197
359320225	PREDICTED: mitochondrial dicarboxylate carrier isoform X1 [Canis lupus familiaris]	33.91	5.57	3	2	2	2	2.40048e+07	287	31.3692	9.29053
73964368	PREDICTED: protein sel-1 homolog 1 [Canis lupus familiaris]	17.29	3.78	1	2	2	2	95023005	794	88.6404	5.33838
73969698	PREDICTED: 2-amino-3-ketobutyrate coenzyme A ligase, mitochondrial [Canis lupus familiaris]	70.2682	7.64	1	2	2	2	9.03198e+07	419	45.0732	7.69385
545534035	PREDICTED: transcriptional repressor p66-alpha isoform X6 [Canis lupus familiaris]	35.82	3.75	6	2	2	2	8.95574e+07	614	65.9874	9.80322
545487425	PREDICTED: serine/threonine-protein phosphatase 6 regulatory subunit 1 isoform X6 [Canis lupus familiaris]	0	2.82	5	2	2	2	5.32808e+07	887	97.212	4.58936
73980475	PREDICTED: rhotekin isoformX2 [Canis lupus familiaris]	19.2	3.63	4	2	2	2	1.00631e+08	551	61.4852	6.87354
545527935	PREDICTED: charged multivesicular body protein 3 [Canis lupus familiaris]	61.03	11.6	1	2	2	2	43914535	181	20.5174	4.84326
345802721	PREDICTED: uncharacterized protein C18orf25 isoform X2 [Canis lupus familiaris]	32.76	6.41	2	2	2	2	2.12408e+07	343	37.084	5.12256
73983524	PREDICTED: mitotic spindle assembly checkpoint protein MAD2A isoform 1 [Canis lupus familiaris]	49.1	12.68	1	2	2	2	62460643	205	23.5562	5.08447
359320296	PREDICTED: GPI transamidase component PIG-S [Canis lupus familiaris]	68.72	7.03	1	2	2	2	2.0434e+07	555	61.4562	6.26514
73986842	PREDICTED: growth arrest and DNA damage-inducible proteins-interacting protein 1 [Canis lupus familiaris]	33.5775	7.76	1	2	2	2	2.16724e+07	219	25.2921	10.3159
[truncated: 801 more rows]
