# Supplementary material for: The Minute Virus of Canines (MVC) Activates the RhoA/ROCK1/MLC2 Signal Transduction Pathway Resulting in the Dissociation of Tight Junctions and Facilitating Occludin-Mediated Viral Infection
Source: Microorganisms. 2025 Mar 20;13(3):695. doi: 10.3390/microorganisms13030695 (PMC11944487; doi:10.3390/microorganisms13030695)
Supplement: Supplementary file 1 [file microorganisms-13-00695-s001.zip › a_SLQ_SYN_peptides.xlsx]

## Sheet: Sheet1
A2	Sequence	# PSMs	# Proteins	# Protein Groups	Protein Group Accessions	Modifications	ΔCn	Area	q-Value	PEP	IonScore	Exp Value	Charge	MH+ [Da]	ΔM [ppm]	RT [min]	# Missed Cleavages
High	EISLxK	4	8	2	345804760;545494933	X5(I)	0	34894294	0.002691	0.0535808	13.12	2.96661	2	702.439	-1.25705	41.2298	0
High	FLLxR	3	7	1	306482574	X4(T)	0	2.74187e+06	0.002462	0.0482224	22.74	0.138348	2	649.402	-2.37507	35.6664	0
High	AAPxTLEYR	2	1	1	545496523	X4(F)	0	5.44701e+08	7.7e-05	0.00068736	33.53	0.0184098	2	1067.55	-4.58487	54.1136	0
High	LxEIER	1	1	0		X2(P)	0	1.03963e+08	0.00259	0.0499696	34.77	0.00911921	2	756.426	1.24355	27.8703	0
High	PxGLLLGDEAPNFEANTTIGR	1	1	1	345803242	X2(N)	0	5.90474e+07	0	4.12882e-14	78.1	7.73634e-07	2	2199.11	3.06312	67.9069	0
High	LxEIER	5	8	1	345806020	X2(I)	0	0	0.002644	0.0526873	13.34	3.55464	2	772.455	-2.00756	38.6024	0
High	PxGLLLGDEAPNFEANTTIGR	2	1	1	345803242	X2(G)	0	1128592008	0	2.68271e-11	81.54	3.90009e-07	3	2142.08	-1.43193	67.7059	0
High	VSGPDLDLHxK	2	1	1	545531227	X10(I)	0	67439292	1.4e-05	8.14209e-05	33.28	0.0200175	3	1193.65	0.0843989	48.3422	0
High	xAGDcLDEK	1	1	1	345805550	X1(V); C5(Carbamidomethyl)	0	376836591	1.4e-05	7.00458e-05	30.37	0.0163004	2	1006.45	-3.28366	21.7729	0
High	xVTELNEPLSNEER	1	1	1	545500683	X1(N)	0	1344054148	0	8.56e-10	71.79	2.23498e-06	2	1643.79	-0.0951441	43.6808	0
High	xANAKEREQIK	1	1	1	545516052	X1(A)	0	1.34129e+07	0.002017	0.0375853	11.05	4.29131	3	1257.69	-2.93416	15.6101	2
High	sGALDVLQmK	1	1	1	356582349	N-Term(Acetyl); M9(Oxidation)	0	4.54916e+07	5.9e-05	0.000345189	14.37	2.27217	2	1119.57	-0.583188	59.2029	0
High	aAAQAVQEmR	1	1	1	57094492	N-Term(Acetyl); M9(Oxidation)	0	2.14854e+07	1.4e-05	7.2453e-05	23.61	0.145025	2	1132.54	-0.58289	31.8042	0
High	sGALDVLQmKEEDVLK	1	1	1	356582349	N-Term(Acetyl); M9(Oxidation)	0	2.61073e+08	0	2.38146e-12	78.27	8.40744e-07	2	1832.93	-3.14837	68.9959	1
High	aAAATmATSGSAR	2	1	1	73964736	N-Term(Acetyl); M6(Oxidation)	0	177113202	1.4e-05	7.59652e-05	12.47	1.39578	2	1223.56	-3.51001	27.0607	0
High	aDKmDmSLDDIIK	2	1	1	545509050	N-Term(Acetyl); M4(Oxidation); M6(Oxidation)	0	2.63938e+08	0	6.41147e-07	48.46	0.000310782	2	1568.72	-2.0404	54.3881	1
High	tEQmTLR	1	1	1	545516103	N-Term(Acetyl); M4(Oxidation)	0	2.94007e+08	0.00014	0.00242518	31.08	0.0271381	2	936.447	1.36008	25.1409	0
High	sKPHSDVGTAFIQTQQLHAAmADTFLEHMcR	3	1	1	545550333	N-Term(Acetyl); M21(Oxidation); C30(Carbamidomethyl)	0	1.58617e+08	0	4.21322e-13	15.79	0.487721	4	3585.66	-1.6872	67.3939	0
High	amVSEFLK	3	1	1	558695394	N-Term(Acetyl); M2(Oxidation)	0	4.39078e+08	4.9e-05	0.000241237	32.65	0.0228165	2	982.491	-0.941674	63.7903	0
High	aSGVAVSDGVIKVFNDmKVR	1	1	1	57099669	N-Term(Acetyl); M17(Oxidation)	0	2.47968e+07	0	1.39938e-06	21.28	0.364919	3	2150.13	0.395226	66.7782	2
High	dDDIAALVVDNGSGmcK	2	3	1	307938303	N-Term(Acetyl); M15(Oxidation); C16(Carbamidomethyl)	0	4.86955e+08	0	3.63953e-10	58.71	1.60157e-05	2	1837.79	-1.39823	67.9295	0
High	dDEIAALVVDNGSGmcK	1	1	1	55741585	N-Term(Acetyl); M15(Oxidation); C16(Carbamidomethyl)	0	199010150	0	3.27528e-08	31.55	0.0100427	2	1851.81	-0.544192	68.1288	0
High	eEEIAALVIDNGSGmcK	6	1	1	545509102	N-Term(Acetyl); M15(Oxidation); C16(Carbamidomethyl)	0	9.65455e+08	0	2.48153e-10	57.89	3.0479e-05	2	1893.85	-3.27887	72.8508	0
High	aELVQGQSAPVGmK	1	1	1	545513561	N-Term(Acetyl); M13(Oxidation)	0	39531668	7.7e-05	0.000700152	10.81	3.94179	2	1472.75	4.35175	46.2866	0
High	aAAAAAGAGPEmVR	1	1	1	160837810	N-Term(Acetyl); M12(Oxidation)	0	1.68378e+08	5.9e-05	0.000359812	16.48	0.826528	2	1300.63	0.755469	38.3659	0
High	sYGRPPPDVEGmTSLK	2	1	1	545509277	N-Term(Acetyl); M12(Oxidation)	0	3.8977e+08	0	5.37428e-08	42.06	0.00276301	2	1791.86	0.443722	44.1129	0
High	aDSRDPASDQmK	1	1	1	50950219	N-Term(Acetyl); M11(Oxidation)	0	1.71963e+07	0.002825	0.0566602	10.42	0.921438	2	1378.59	-1.79392	17.9718	1
High	aQDQGEKENPmR	2	1	1	359806960	N-Term(Acetyl); M11(Oxidation)	0	195031119	0	1.78279e-07	43.96	0.000484158	2	1460.64	-2.69562	18.0813	1
High	mmPTPVILLK	1	1	1	359324375	N-Term(Acetyl); M1(Oxidation); M2(Oxidation)	0	252332044	8.5e-05	0.000927863	23.4	0.288651	2	1216.67	-0.534495	63.7722	0
High	mmGHRPVLVLSQNTK	1	2	1	345802573	N-Term(Acetyl); M1(Oxidation); M2(Oxidation)	0	4.73623e+08	0	7.50607e-08	23.23	0.282111	3	1784.92	0.701101	37.4085	0
High	mETPSQR	2	1	1	560891942	N-Term(Acetyl); M1(Oxidation)	0	1.13587e+08	0.000113	0.00168928	21.87	0.0965443	2	906.396	-2.75439	16.8201	0
High	mQAHELFR	1	2	1	545526559	N-Term(Acetyl); M1(Oxidation)	0	8.44874e+07	2.5e-05	0.000141225	24.46	0.125871	2	1089.51	-0.285884	40.1318	0
High	mISLTDTQK	1	1	1	345792321	N-Term(Acetyl); M1(Oxidation)	0	1.51406e+07	5.9e-05	0.000340594	10.19	4.96305	2	1094.54	4.22997	43.8058	0
High	mDVNFAPLR	2	1	1	73985077	N-Term(Acetyl); M1(Oxidation)	0	8.5386e+07	0	3.35561e-05	22.67	0.271459	2	1120.54	-1.56215	58.6094	0
High	mDGKPPGGTSK	1	2	1	545557500	N-Term(Acetyl); M1(Oxidation)	0	1.06311e+07	4.9e-05	0.000242521	15.65	0.739213	2	1132.53	-3.06238	15.6229	0
High	mDKSELVQK	1	1	1	545540855	N-Term(Acetyl); M1(Oxidation)	0	1752377488	0	2.85518e-05	38.78	0.00707861	2	1135.57	-0.0700281	23.1673	1
High	mELITILEK	2	2	1	73966186	N-Term(Acetyl); M1(Oxidation)	0	1.09461e+08	0	2.60783e-05	50.78	0.000482561	2	1147.63	-2.42381	75.304	0
High	mDKNELVQK	3	1	1	545520485	N-Term(Acetyl); M1(Oxidation)	0	4.15306e+09	1.4e-05	5.54094e-05	23.77	0.2443	2	1162.58	1.79085	23.1065	1
High	mEALIPVINK	1	7	1	73996848	N-Term(Acetyl); M1(Oxidation)	0	2.97358e+07	0.000103	0.00127043	25.26	0.170073	2	1185.65	-1.55155	63.1955	0
High	mEKEEDTTR	2	1	1	545531227	N-Term(Acetyl); M1(Oxidation)	0	6.71981e+06	1.4e-05	5.82638e-05	44.38	0.000320983	2	1196.51	-3.64266	15.611	1
High	mMPTPVILLK	1	1	1	359324375	N-Term(Acetyl); M1(Oxidation)	0	37690864	0.001625	0.031286	18.27	0.834787	2	1200.67	-2.54004	71.2724	0
High	mDFQHRPGGK	1	1	1	345786790	N-Term(Acetyl); M1(Oxidation)	0	1.63543e+08	0	3.02695e-06	36.22	0.00471593	2	1230.57	-0.357995	21.3257	0
High	mEGPLSVFGDR	1	1	1	57032236	N-Term(Acetyl); M1(Oxidation)	0	1.91158e+08	0	1.04567e-05	38.72	0.00347105	2	1265.58	-1.80404	68.5851	0
High	mEASAPVAAPQR	1	1	1	73975341	N-Term(Acetyl); M1(Oxidation)	0	4.10843e+07	4.9e-05	0.000235768	22.89	0.153956	2	1285.61	-5.83892	31.3681	0
High	mEEVVIAGMSGK	1	5	3	545509598;671002810;478517409	N-Term(Acetyl); M1(Oxidation)	0	41225174	0	1.04453e-07	13.91	1.72332	2	1308.62	0.457193	57.9092	0
High	mDPNTIIEALR	1	1	1	73988461	N-Term(Acetyl); M1(Oxidation)	0	1.04396e+08	0	5.72629e-06	47.06	0.000875709	2	1330.66	-3.42389	69.6273	0
High	mNPEYDYLFK	1	2	1	73983002	N-Term(Acetyl); M1(Oxidation)	0	164407377	0	2.16395e-05	26.78	0.0342127	2	1377.6	-1.39911	67.9393	0
High	mLGPEGGEGFVVK	1	1	1	545547320	N-Term(Acetyl); M1(Oxidation)	0	3.18121e+08	0	1.1811e-06	52.84	0.000228798	2	1377.67	-1.80748	59.7954	0
High	mDDKELIEYFK	1	2	1	545543535	N-Term(Acetyl); M1(Oxidation)	0	3.36968e+07	0	4.42758e-06	17.01	0.504636	2	1488.69	-2.1768	67.1627	1
High	mDDREDLVYQAK	2	1	1	73967156	N-Term(Acetyl); M1(Oxidation)	0	2496078880	2.5e-05	9.26044e-05	22.67	0.108962	2	1540.69	-0.712741	40.6666	1
High	mEDIPDTSRPPLK	2	1	1	55741764	N-Term(Acetyl); M1(Oxidation)	0	1.71906e+08	0	5.98258e-07	44.35	0.00150586	2	1556.76	0.267062	43.5976	0
High	mENREPADPSQNTK	1	1	1	73949060	N-Term(Acetyl); M1(Oxidation)	0	1.21738e+08	0	2.37205e-06	31.75	0.00918973	2	1674.74	-0.323902	20.9161	1
High	mESGFTYEDYQNTAK	1	1	1	73977271	N-Term(Acetyl); M1(Oxidation)	0	4.74382e+07	0	1.3714e-08	18.8	0.0560259	2	1841.75	-0.809325	52.272	0
High	mDELQDVQLTEIKPLLNDK	1	6	1	545540591	N-Term(Acetyl); M1(Oxidation)	0	47092166	0	5.31017e-10	66.44	1.24502e-05	2	2300.16	-1.96635	70.4891	0
High	mYTSLPQGGSPFPGSVQDPGLHVWR	1	2	1	545528002	N-Term(Acetyl); M1(Oxidation)	0	1.73702e+08	0	2.62692e-08	36.94	0.00708057	2	2771.32	-1.40111	69.5292	0
High	aNALANATcER	1	1	1	545515173	N-Term(Acetyl); C9(Carbamidomethyl)	0	2.57983e+07	1.4e-05	8.34207e-05	16.64	0.468224	2	1232.57	-1.46532	45.1158	0
High	aAAAGGQcVR	1	2	1	545513043	N-Term(Acetyl); C8(Carbamidomethyl)	0	0	0.006407	0.136206	10.55	2.85019	2	1002.48	-1.55909	23.6756	0
High	sTVHEILcK	5	1	1	50950177	N-Term(Acetyl); C8(Carbamidomethyl)	0	6459710081	0	4.50588e-06	45.11	0.00131344	2	1128.57	0.229301	45.561	0
High	aSHLVLcNGAK	1	1	1	356991232	N-Term(Acetyl); C7(Carbamidomethyl)	0	149394182	0	5.4278e-06	14.18	1.64427	2	1211.62	0.599947	40.6767	0
High	aSTATcTR	1	24	1	545552349	N-Term(Acetyl); C6(Carbamidomethyl)	0	2.23827e+07	7.7e-05	0.000589828	24.01	0.0935386	2	909.406	-3.77922	18.1232	0
High	sLSIQcQQLSDAR	1	1	1	545531429	N-Term(Acetyl); C6(Carbamidomethyl)	0	196738308	0	3.96637e-08	60.83	3.78738e-05	2	1547.74	-2.25601	53.546	0
High	sSNEcFK	1	5	1	356582435	N-Term(Acetyl); C5(Carbamidomethyl)	0	3.95267e+07	0.000103	0.00165376	24.71	0.0197768	2	913.372	-0.382796	25.1422	0
High	aAQcVTK	1	1	1	345793181	N-Term(Acetyl); C4(Carbamidomethyl)	0	59933683	0.000431	0.00663697	41.14	0.00402255	2	819.401	-2.7678	19.7744	0
High	aLLcYNR	1	2	1	345787903	N-Term(Acetyl); C4(Carbamidomethyl)	0	7.38418e+07	0.00027	0.00430319	12.62	2.59286	2	951.47	-1.50069	55.4166	0
High	aAScVLLHTGQK	2	1	1	356460865	N-Term(Acetyl); C4(Carbamidomethyl)	0	8.66589e+08	0	1.81359e-07	75.1	1.71975e-06	2	1326.68	-0.26173	47.338	0
High	sKPHSDVGTAFIQTQQLHAAMADTFLEHMcR	2	1	1	545550333	N-Term(Acetyl); C30(Carbamidomethyl)	0	217913441	0	9.05128e-18	49.25	0.000314359	5	3569.67	-0.524086	70.2438	0
High	dDDIAALVVDNGSGMcK	1	3	1	307938303	N-Term(Acetyl); C16(Carbamidomethyl)	0	4.7344e+08	0	3.2198e-11	65.06	5.97267e-06	2	1821.8	-2.39256	70.4106	0
High	eEEIAALVIDNGSGMcK	2	1	1	545509102	N-Term(Acetyl); C16(Carbamidomethyl)	0	874189473	0	7.66307e-12	55.79	6.77537e-05	2	1877.86	-1.59432	75.0024	0
High	aYHSFLVEPIScHAWNK	1	1	1	57087613	N-Term(Acetyl); C12(Carbamidomethyl)	0	73220785	0	1.63305e-09	36.9	0.00842217	3	2100.99	-4.09778	66.9927	0
High	mALQR	1	1	1	545508528	N-Term(Acetyl)	0	7.64596e+08	0.006421	0.1373	21.16	0.447874	2	660.346	-5.94159	24.6541	0
High	aAAVPQR	1	1	1	57090119	N-Term(Acetyl)	0	1.39085e+08	0.000123	0.00189694	30.57	0.0280202	2	754.42	-1.47673	25.8947	0
High	aAAGAEAR	1	4	0		N-Term(Acetyl)	0	3.8224e+07	0.000261	0.0040655	39.5	0.00264796	2	758.379	-0.158735	19.7821	0
High	aAAAGEAR	1	1	1	73951412	N-Term(Acetyl)	0.05	3.8224e+07	0.000324	0.00529845	37.99	0.00374897	2	758.379	-0.158735	19.7821	0
High	tTLTHR	1	1	1	545528805	N-Term(Acetyl)	0	22158000	0.001054	0.0197449	27.4	0.0440368	2	770.414	-1.38885	20.7785	0
High	aNIAVQR	1	3	1	345798448	N-Term(Acetyl)	0	92672979	0.00052	0.00768843	20.97	0.229153	2	813.457	-1.52039	33.6149	0
High	aVQISKK	1	1	1	57102362	N-Term(Acetyl)	0	8.01474e+07	0.000748	0.0121267	21.02	0.510383	2	815.498	-1.10248	21.8959	1
High	aSASGAMAK	1	2	1	73962054	N-Term(Acetyl)	0	4.98892e+07	0.000252	0.00384644	22.33	0.220466	2	835.397	-1.25587	22.1255	0
High	aAGPISER	1	1	1	345782582	N-Term(Acetyl)	0	9.42331e+07	0.000196	0.00335277	23.98	0.108585	2	842.436	-1.24733	31.0754	0
High	aDIQTER	1	1	1	73947970	N-Term(Acetyl)	0	187325567	0.000103	0.00123391	19.21	0.421624	2	874.426	-0.867411	27.4464	0
High	sDKLPYK	1	1	1	73991635	N-Term(Acetyl)	0	583634560	7.7e-05	0.000503301	22.19	0.316167	2	892.477	-0.639821	32.3945	1
High	aAVTDVQR	1	4	1	545517390	N-Term(Acetyl)	0	60676384	1.4e-05	5.98507e-05	21.97	0.311947	2	901.474	-0.150741	32.0477	0
High	aTTVSTQR	1	1	1	73982590	N-Term(Acetyl)	0	0	0.000617	0.00874558	21.73	0.445829	2	905.467	-1.5954	22.5966	0
High	vEADRPGK	1	1	1	545559521	N-Term(Acetyl)	0	224869135	0.00015	0.00262603	40.89	0.0023545	2	913.472	-2.23103	20.9452	0
High	aAVQGAEVK	1	1	1	73956988	N-Term(Acetyl)	0	588174436	0.000878	0.0165558	23.37	0.181571	2	914.492	-2.64458	28.3934	0
High	aSIWGGHR	1	1	1	545551744	N-Term(Acetyl)	0	2.45059e+08	6.9e-05	0.000409193	16.84	0.709023	2	925.463	-1.38661	44.9934	0
High	aASGSGMAQK	1	1	1	545548789	N-Term(Acetyl)	0	34687571	1.4e-05	6.48774e-05	21.3	0.191999	2	949.44	-0.999921	19.6373	0
High	sLWSLVSK	1	1	1	545513816	N-Term(Acetyl)	0	4.98465e+06	0.000676	0.0100694	34.88	0.0196515	2	961.535	-0.465534	73.8302	0
High	aMVSEFLK	1	1	1	558695394	N-Term(Acetyl)	0	3.16226e+08	0.000386	0.00624049	35.31	0.0126316	2	966.494	-2.36633	72.6489	0
High	sGMAAAAAGAR	1	1	1	345778796	N-Term(Acetyl)	0	3.52614e+07	0.000547	0.00799293	23.09	0.208881	2	975.466	-1.6446	29.0524	0
High	aGSSGDSVTR	1	1	1	545488091	N-Term(Acetyl)	0	31731432	6.9e-05	0.000373987	10.3	3.09374	2	978.449	0.364805	19.193	0
High	aAATLSVPGR	1	3	1	359318584	N-Term(Acetyl)	0	96423594	2.5e-05	0.000104483	23.28	0.163758	2	984.549	1.38776	46.0509	0
High	aLSDADVQK	1	2	1	545547009	N-Term(Acetyl)	0	102301019	5.9e-05	0.00027975	26.72	0.0985328	2	988.494	-0.494805	35.9017	0
High	aGLTLFVSR	1	2	1	345780010	N-Term(Acetyl)	0	1.0313e+07	2.5e-05	0.000152446	34.75	0.0139011	2	1005.57	-1.4008	71.5738	0
High	tASAVEQLR	1	1	1	73951241	N-Term(Acetyl)	0	0	5.9e-05	0.000261111	16.77	1.3643	2	1016.54	-1.31043	46.1231	0
High	sASVASVISR	2	1	1	73962567	N-Term(Acetyl)	0	84066453	1.4e-05	7.87263e-05	16.09	1.77269	2	1018.55	-1.75185	52.1562	0
High	mESGAYGAAK	1	1	1	357588460	N-Term(Acetyl)	0	5.33003e+06	0.000177	0.00333946	14.7	0.699713	2	1026.46	1.04692	35.0451	0
High	aSALEELQK	2	1	1	57088975	N-Term(Acetyl)	0	9.06988e+07	1.4e-05	8.34452e-05	24.23	0.217293	2	1030.54	-1.6727	58.9909	0
High	aAETVELHK	2	1	1	345776458	N-Term(Acetyl)	0	530874145	1.4e-05	5.489e-05	20.78	0.36307	2	1039.54	-0.566534	33.6839	0
High	aGITTIEAVK	2	9	1	545504091	N-Term(Acetyl)	0	6.37152e+08	1.4e-05	4.69339e-05	54.43	0.000202285	2	1044.6	1.35172	56.2093	0
High	aSVALSEAEK	1	1	1	73985825	N-Term(Acetyl)	0	4.75041e+07	0	3.76957e-05	18.81	0.835825	2	1046.53	-2.04192	48.0818	0
High	aEQSDQTVK	1	2	1	545484909	N-Term(Acetyl)	0	1.3315e+07	0.000113	0.001762	11.18	2.48057	2	1047.49	-0.979486	19.0987	0
High	aTFISVQLK	1	2	1	73989664	N-Term(Acetyl)	0	2.12953e+07	0.000103	0.00140187	19.6	0.391443	2	1048.6	-3.56963	68.6873	0
High	aAPAEAAEER	1	1	1	545527423	N-Term(Acetyl)	0	8.51378e+07	2.5e-05	0.00011103	14.35	1.01737	2	1056.49	-2.00515	29.9046	0
High	aTAEVLNIGK	4	1	1	359321105	N-Term(Acetyl)	0	491686985	0	1.59932e-05	49.13	0.000642056	2	1057.59	-2.25317	58.5397	0
High	vDAFVGTWK	1	1	1	545491467	N-Term(Acetyl)	0	3.09433e+07	0	6.02578e-06	38.15	0.00863533	2	1064.54	-1.94094	71.6869	0
High	aTLLSHPQR	1	1	1	73965021	N-Term(Acetyl)	0	47264903	2.5e-05	0.00010622	24.09	0.161826	2	1064.59	2.64489	40.2929	0
High	aAYKLVLIR	1	1	1	345792633	N-Term(Acetyl)	0	5.53947e+07	2.5e-05	9.33489e-05	39.98	0.000904154	2	1088.68	-0.804648	65.7176	1
High	aFASWWYK	1	1	1	545492646	N-Term(Acetyl)	0	1.92908e+07	2.5e-05	0.00017031	23.11	0.121674	2	1100.52	-1.18303	75.9221	0
High	sGALDVLQMK	1	1	1	356582349	N-Term(Acetyl)	0	83368275	0	5.0383e-06	43.15	0.00305755	2	1103.57	-2.21283	67.9085	0
High	aAAAVVEFQR	2	1	1	73966860	N-Term(Acetyl)	0	2.76763e+08	0	2.41828e-05	58.66	8.68602e-05	2	1103.58	-1.03911	59.911	0
High	mDVNFAPLR	1	1	1	73985077	N-Term(Acetyl)	0	1.51261e+07	0	1.36172e-05	50.22	0.00051095	2	1104.55	-1.10473	69.4338	0
High	aALGHPAAFGR	1	1	1	57088769	N-Term(Acetyl)	0	5.67525e+07	0	4.60415e-06	17.47	0.927534	2	1109.59	0.893008	45.5747	0
High	aATFFGEVVK	1	3	1	359323567	N-Term(Acetyl)	0	8.57952e+07	0	1.29451e-07	37.85	0.00661158	2	1110.58	0.33795	72.507	0
High	aELGAGGDSHR	1	1	1	345784601	N-Term(Acetyl)	0	80845818	0.000123	0.00181264	28.96	0.0271268	2	1111.51	-3.50842	23.8282	0
High	aAAQAVQEMR	1	1	1	57094492	N-Term(Acetyl)	0	49469328	0	3.27943e-06	48.94	0.000528446	2	1116.55	-1.10031	49.2473	0
High	mDKSELVQK	2	1	1	545540855	N-Term(Acetyl)	0	964171349	0	2.24363e-05	34.97	0.0198376	2	1119.57	-1.34195	33.8504	1
High	sATSVDQRPK	1	1	1	73999134	N-Term(Acetyl)	0	0	0	6.79854e-06	34.11	0.0186894	2	1130.58	-0.820056	20.4569	0
High	sAGGDFGNPLR	1	1	1	545536414	N-Term(Acetyl)	0	4.51352e+07	0	3.18363e-05	17.83	0.46643	2	1132.53	-3.09989	52.0565	0
High	aTNIEQIFR	1	4	1	545551146	N-Term(Acetyl)	0	2.1289e+07	2.5e-05	0.000178765	34.54	0.0269295	2	1133.6	0.0194089	70.352	0
High	aDEKPKEGVK	2	1	1	356582495	N-Term(Acetyl)	0	1.36279e+07	0.000123	0.00187429	15	1.49418	3	1142.6	-3.80846	15.9939	1
High	aSGVAVSDGVIK	5	1	1	57099669	N-Term(Acetyl)	0	9.88774e+09	0	3.28129e-07	54.51	0.000212752	2	1144.62	-1.27897	49.4224	0
High	mDKNELVQK	2	1	1	545520485	N-Term(Acetyl)	0	1.99154e+09	0	2.10589e-05	55.41	0.000166026	2	1146.58	-1.12858	33.9899	1
High	tNQYSILFK	1	1	1	73951322	N-Term(Acetyl)	0	2.69993e+07	0	3.22733e-05	30.5	0.0380564	2	1155.6	-1.84647	67.8148	0
High	gDREQLLQR	2	1	1	359322978	N-Term(Acetyl)	0	843620768	0	1.24812e-05	37.46	0.00706228	2	1156.61	-0.831459	34.4813	1
High	vDREQLVQK	1	1	1	545500683	N-Term(Acetyl)	0	1139410080	0.000196	0.00350717	15.24	1.5485	2	1156.63	-2.31204	33.8969	1
High	aAHGGSAASSALK	1	1	1	74002808	N-Term(Acetyl)	0	177048644	0	4.64907e-06	25.61	0.11445	2	1169.59	2.9255	22.5235	0
High	mEALIPVINK	1	7	1	73996848	N-Term(Acetyl)	0	5.11402e+07	0	2.4584e-05	22.15	0.215471	2	1169.66	-0.910714	73.5301	0
High	aVPPTYADLGK	1	1	1	57093539	N-Term(Acetyl)	0	8774541	1.4e-05	7.74654e-05	25.16	0.208324	2	1173.61	-0.23228	55.9938	0
High	tQTPAFDKPK	1	1	1	545540839	N-Term(Acetyl)	0	122896485	0	1.90825e-05	26.39	0.144083	2	1174.61	-0.345153	31.8061	0
High	aGSSSLEAVRR	1	8	1	345795033	N-Term(Acetyl)	0	5.01595e+07	1.4e-05	7.73065e-05	13.45	2.83991	2	1174.62	-2.02313	33.6429	1
High	mEKEEDTTR	1	1	1	545531227	N-Term(Acetyl)	0	4.29754e+07	1.4e-05	8.71642e-05	24.75	0.0452203	2	1180.51	-2.20881	21.7302	1
High	tSQAQSLTFR	1	1	1	545555840	N-Term(Acetyl)	0	1.28348e+08	0	1.09102e-05	34.48	0.0193018	2	1180.59	-1.00482	48.2254	0
High	aASTASHRPIK	1	1	1	163915353	N-Term(Acetyl)	0	3.09805e+07	0	4.88865e-07	36.94	0.0091137	2	1180.64	-1.64426	18.9704	0
High	aDGPVAEVLLR	1	1	1	57101374	N-Term(Acetyl)	0	1.41761e+08	0	9.88568e-08	44.56	0.00138578	2	1181.65	0.0839412	70.7582	0
High	aTAEVLNIGKK	2	1	1	359321105	N-Term(Acetyl)	0	1.67555e+09	0	1.09166e-06	59.26	5.30632e-05	2	1185.68	-0.670755	50.9871	1
High	aDISLDELIR	1	3	1	545514582	N-Term(Acetyl)	0	1.09424e+07	0	2.34242e-06	63.04	2.79085e-05	2	1186.63	-2.21175	73.071	0
High	mETILEQQR	1	1	1	73976918	N-Term(Acetyl)	0	8.03355e+07	0	2.00353e-05	40.9	0.00368212	2	1189.58	-3.61168	63.5741	0
High	aEGQVLVLDGR	1	1	1	345786084	N-Term(Acetyl)	0	537943581	0	3.30146e-06	39.01	0.00477291	2	1198.64	-1.68833	59.036	0
High	aGLNSLEAVKR	1	3	1	345787665	N-Term(Acetyl)	0	1153840672	0	6.49691e-06	67.92	7.85385e-06	2	1199.67	-0.884347	49.6858	1
High	aGITTIEAVKR	1	9	1	545504091	N-Term(Acetyl)	0	2402314883	0	3.61284e-05	40.48	0.00483497	2	1200.69	-1.50547	49.9931	1
High	mEEIGILVEK	1	3	1	545488512	N-Term(Acetyl)	0	4.15051e+07	0	1.23992e-06	39.55	0.00688243	2	1202.63	-1.67535	73.4604	0
High	aNRGPAYGLSR	1	1	1	345797882	N-Term(Acetyl)	0	2.17238e+08	0	1.3752e-05	23.52	0.279006	2	1203.62	-0.383989	34.5646	1
High	aAAATMATSGSAR	1	1	1	73964736	N-Term(Acetyl)	0	9.23489e+07	0	9.38635e-07	41.4	0.00324547	2	1207.57	-0.489125	38.1156	0
High	sIFTPTNQIR	1	1	1	73957623	N-Term(Acetyl)	0	7.4298e+07	7.7e-05	0.000733044	15.12	2.13789	2	1218.65	-1.40534	61.5193	0
High	aVSVTPIRDTK	1	4	1	545539387	N-Term(Acetyl)	0	208208956	0.0022	0.0420982	18.45	0.769459	2	1228.69	-0.110342	38.9794	1
High	aAAAAAAAAAGAAGGR	2	1	1	360039231	N-Term(Acetyl)	0	141727248	0	5.52882e-08	32.1	0.0279626	2	1240.64	-0.824605	57.9567	0
High	aAQGEPQVQFK	4	1	1	303228324	N-Term(Acetyl)	0	2290500384	0	4.35081e-06	51.68	0.000340621	2	1244.63	0.167572	45.6661	0
High	mEGPLSVFGDR	1	1	1	57032236	N-Term(Acetyl)	0	1.47666e+08	0	9.52504e-07	50.76	0.000334945	2	1249.59	-1.89124	73.3148	0
High	sLEDPFFVVR	1	3	1	545534490	N-Term(Acetyl)	0	5.13306e+06	7.7e-05	0.000549212	10.48	4.43653	2	1250.64	-2.12906	74.4328	0
High	aDRDPAEVSQK	1	1	1	545504458	N-Term(Acetyl)	0	7.57091e+07	5.9e-05	0.000299138	18.89	0.573301	2	1257.61	-0.432082	22.4864	1
High	tSVHTGNINFK	1	1	1	345778074	N-Term(Acetyl)	0	5.62787e+08	1.4e-05	4.6007e-05	14.85	1.83638	2	1259.65	6.25831	40.6946	0
High	sAGGDFGNPLRK	2	1	1	545536414	N-Term(Acetyl)	0	338265964	0	2.62596e-07	56.79	0.000120621	2	1260.63	0.6048	44.1117	1
High	aALTQSPQFQK	2	2	1	73947982	N-Term(Acetyl)	0	4818829016	0	9.30155e-06	44.44	0.0025776	2	1260.66	-1.22192	48.1017	0
High	mDSTLTASEIR	1	1	1	545499927	N-Term(Acetyl)	0	2.05061e+07	0	2.63745e-06	23.14	0.182954	2	1265.6	0.223993	55.8046	0
High	sVFGKLFGAGGGK	1	1	1	57104538	N-Term(Acetyl)	0	2.36562e+07	0	1.35795e-07	55.67	0.00010773	2	1266.68	-3.31343	70.8378	1
High	sAHLQWMVVR	2	1	1	345785949	N-Term(Acetyl)	0	1.61171e+08	0	6.22376e-06	31.57	0.0350403	2	1268.66	-0.760578	64.089	0
High	aTAEDELLLPR	1	2	1	545558364	N-Term(Acetyl)	0	5.48851e+07	0	3.8889e-06	33.07	0.0183954	2	1269.67	0.520413	66.526	0
High	sTNENANSPAAR	1	1	1	545509967	N-Term(Acetyl)	0	1.32013e+08	0	2.36427e-06	29.19	0.0288004	2	1273.58	-0.828461	18.6755	0
High	aYHSGYGAHGSK	2	2	1	73982992	N-Term(Acetyl)	0	1.67152e+07	0	2.96583e-07	37.92	0.00172736	2	1276.57	-1.86709	19.9668	0
High	mEEVVIAGMSGK	1	5	3	545509598;671002810;478517409	N-Term(Acetyl)	0	1.01295e+08	0	6.95393e-09	41.44	0.00321931	2	1292.62	-2.05447	72.1903	0
High	aALNPGKPTEPR	1	1	1	545512111	N-Term(Acetyl)	0	3.93043e+07	0.00014	0.00245599	11.47	4.13811	2	1292.7	-0.148574	32.617	0
High	aERGELDLTGAK	1	1	1	345788533	N-Term(Acetyl)	0	49662270	2.5e-05	0.000156771	12.69	2.83937	2	1301.67	-2.56512	43.4196	1
High	aSLSLAPVNIFK	2	3	1	545514079	N-Term(Acetyl)	0	9.85001e+08	0	4.37506e-06	26.89	0.0809369	2	1301.74	-1.15664	74.4599	0
High	mDPNTIIEALR	1	1	1	73988461	N-Term(Acetyl)	0	5.17514e+07	0	2.71913e-05	35.25	0.0124938	2	1314.67	-3.7122	75.8091	0
High	aALMLEDGSVLR	1	4	1	345782111	N-Term(Acetyl)	0	109598331	0	1.17878e-07	55.39	0.000206539	2	1316.69	-1.22991	72.7536	0
High	aGTVVLDDVELR	1	1	1	345778878	N-Term(Acetyl)	0	164997240	0	6.55008e-07	47.76	0.00108788	2	1328.7	-1.89937	69.2666	0
High	aTSAVSSEHFEK	1	1	1	73964226	N-Term(Acetyl)	0	29468703	0.000234	0.00369936	15.68	0.913938	2	1334.62	-2.17585	36.4463	0
High	aVTLDKDAYYR	1	1	1	73977348	N-Term(Acetyl)	0	9.8531e+07	5.9e-05	0.000271529	23.24	0.183057	2	1356.68	-1.4967	48.7865	1
High	mDGIVPDIAVGTK	1	3	1	73987401	N-Term(Acetyl)	0	80705508	0	6.58646e-07	27.82	0.0906927	2	1357.7	-1.14793	69.9413	0
High	sIHLGSQVFSSR	2	1	1	545545402	N-Term(Acetyl)	0	4.81147e+08	0	8.27188e-08	54.53	0.000239084	2	1359.7	-1.16756	57.8114	0
High	mNPEYDYLFK	1	2	1	73983002	N-Term(Acetyl)	0	1.01114e+08	3.7e-05	0.000195892	18.7	0.240115	2	1361.61	-2.01229	71.7765	0
High	mLGPEGGEGFVVK	1	1	1	545547320	N-Term(Acetyl)	0	151025381	0	7.49831e-06	27.77	0.107117	2	1361.67	-2.15649	67.9705	0
High	aGLELLSDQGYR	1	1	1	57095694	N-Term(Acetyl)	0	6.04854e+07	3.7e-05	0.00020158	33.18	0.0270232	2	1363.68	-3.07875	70.0131	0
High	sAGSDPVVIVSAAR	1	1	1	345784720	N-Term(Acetyl)	0	5.32207e+08	0	3.57491e-08	50.42	0.000448009	2	1370.73	-0.82463	56.1829	0
High	aLQALQSSGVAFR	1	2	1	545532342	N-Term(Acetyl)	0	1.03564e+07	0	1.82287e-06	37.45	0.0100197	2	1389.75	2.21494	71.0739	0
High	tATLRPYLSAVR	2	1	1	545532775	N-Term(Acetyl)	0	694018216	0	1.43637e-06	34.12	0.0141736	2	1389.78	-0.415132	63.3624	0
High	aSFVTEVLAHSGR	1	1	1	359319467	N-Term(Acetyl)	0	125518008	0	1.85801e-08	71.7	3.77254e-06	2	1415.72	-2.05915	74.0626	0
High	tEFWLISAPGEK	1	1	1	545520525	N-Term(Acetyl)	0	2.11662e+07	0	7.58415e-07	28.91	0.0721688	2	1419.71	-3.1127	74.6398	0
High	aTPVQQPPQSSGGK	1	1	1	73958922	N-Term(Acetyl)	0	5.37335e+07	0	7.64189e-07	13.53	2.39105	2	1423.72	1.15162	27.4342	0
High	aAATVVVPVEWIK	1	2	1	545559252	N-Term(Acetyl)	0	3.16562e+07	5.9e-05	0.000352434	19.6	0.324009	2	1424.81	-3.24818	73.7349	0
High	sHQTGIQASEDVK	3	2	1	73996743	N-Term(Acetyl)	0	1.27229e+08	0	3.48998e-09	61.45	2.84309e-05	2	1441.69	1.52669	28.23	0
High	aQDQGEKENPMR	2	1	1	359806960	N-Term(Acetyl)	0	177777668	0	2.94218e-07	57.9	3.21118e-05	2	1444.65	-2.02044	26.234	1
High	aDGELNVDSLITR	1	1	1	50978672	N-Term(Acetyl)	0	64565474	0	1.4115e-07	50.52	0.000418738	2	1444.72	-5.10806	69.147	0
High	aATASPGAGGVDGKPR	3	3	1	345800494	N-Term(Acetyl)	0	228355864	0	8.98434e-06	40.19	0.00520714	2	1453.74	-0.0335813	24.7537	0
High	aEAVGAAAESLPGDR	1	1	1	57094135	N-Term(Acetyl)	0	33250158	0	6.15562e-07	61.74	2.66949e-05	2	1455.7	-3.31248	58.9928	0
High	aEEQPQVELFVK	1	1	1	356460954	N-Term(Acetyl)	0	494896432	0	1.84035e-05	31.51	0.0357397	2	1458.74	-1.8068	66.3833	0
High	sTSTGPEAAPKPSAK	1	3	1	545487374	N-Term(Acetyl)	0	127601093	0	7.14029e-09	34.82	0.0152939	2	1470.75	1.19025	22.2597	0
High	aTEEKKPETEAAR	1	1	1	545512781	N-Term(Acetyl)	0	27479384	2.5e-05	0.000162312	35.61	0.0153058	2	1501.75	-1.40924	18.1867	1
High	sGPRPVVLSGPSGAGK	1	1	1	545521951	N-Term(Acetyl)	0	7.76946e+07	0	6.02681e-11	40.45	0.00410215	2	1507.82	-0.165096	40.7784	0
High	sETAPAAPAAAPPAEK	3	1	1	545554601	N-Term(Acetyl)	0	2.4156e+08	0	1.06289e-05	16.11	1.42413	2	1520.76	-0.323331	34.401	0
High	sETAPAAPAAPAPAEK	1	1	1	57110423	N-Term(Acetyl)	0	140114885	3.7e-05	0.000209282	14.11	2.25709	2	1520.76	-0.323331	35.2815	0
High	mDDREDLVYQAK	2	1	1	73967156	N-Term(Acetyl)	0	1.32769e+09	0	3.64604e-05	22.78	0.144197	2	1524.7	-1.65345	48.9409	1
High	tTSGALFPSLVPGSR	1	2	1	359322645	N-Term(Acetyl)	0	1.05756e+08	0	8.59686e-08	50.89	0.000484342	2	1531.81	-0.468521	70.7049	0
High	sSMNPEYDYLFK	1	1	1	55741705	N-Term(Acetyl)	0	65253923	0	5.172e-06	21.91	0.0615182	2	1535.67	-2.08464	70.0144	0
High	sETAPVAPAASAPAEK	1	1	1	545554636	N-Term(Acetyl)	0	1.56893e+08	0	1.32068e-07	27.37	0.102701	2	1538.77	0.27483	36.1375	0
High	aTLKDQLIQNLLK	2	5	1	545536994	N-Term(Acetyl)	0	2.20157e+09	0	5.43763e-10	77.93	3.05217e-07	2	1539.91	-3.54529	72.7289	1
High	sLYPSLEDLKVDK	1	1	1	545548696	N-Term(Acetyl)	0	44141330	0	3.53594e-06	12.38	3.20554	2	1548.82	-0.0962114	67.4523	1
High	aQQAADKYLYVDK	1	1	1	160425231	N-Term(Acetyl)	0	3.59464e+08	0	1.45959e-07	28.56	0.0755091	2	1554.78	3.09964	52.9225	1
High	aAGVEAAAEVATTETK	2	6	2	545534926;545534924	N-Term(Acetyl)	0	228449761	0	1.38077e-10	61.19	3.80163e-05	2	1560.77	-0.189878	65.6421	0
High	gTRDDEYDYLFK	1	2	1	345786671	N-Term(Acetyl)	0	5.46966e+08	0	3.99421e-06	50.26	0.000160592	2	1563.69	-2.03719	62.4149	1
High	sQWYELQQLDSK	1	2	1	74005006	N-Term(Acetyl)	0	3.67703e+07	0	4.36944e-07	27.04	0.070479	2	1566.74	-4.00583	68.6955	0
High	aAVEHVVADAGAFLR	2	1	1	73957137	N-Term(Acetyl)	0	29680941	0	6.19144e-08	57.13	0.000101856	2	1567.82	-3.27318	75.3079	0
High	aTPVQQPPQSSGGKR	1	1	1	73958922	N-Term(Acetyl)	0	22357720	2.5e-05	0.000143856	53.22	0.000292767	2	1579.82	1.24065	24.3369	1
High	tTNASPLHPYWPR	2	1	1	545558030	N-Term(Acetyl)	0	59734420	0	1.06739e-07	60.11	3.73909e-05	2	1581.77	-4.91689	59.8924	0
High	aAGTLYTYPENWR	3	1	1	73983414	N-Term(Acetyl)	0	2.22079e+09	0	4.40018e-07	23.38	0.143499	2	1583.74	-2.68338	67.4964	0
High	sDSEKLNLDSIIGR	1	2	1	50978728	N-Term(Acetyl)	0	1.60274e+08	0	4.01922e-09	39.4	0.00598762	2	1588.82	-1.28704	66.5279	1
High	aGGEAGVTLGQPHLSR	1	1	1	74007205	N-Term(Acetyl)	0	2.02958e+08	0	1.7265e-09	42.88	0.00269722	2	1591.82	0.304787	46.4053	0
High	aEYLASIFGTEKDK	1	9	1	545551359	N-Term(Acetyl)	0	5.62907e+07	0	2.86166e-07	40.47	0.00448266	2	1613.8	-1.26271	75.6902	1
High	aYNQEPLAETPVIK	1	1	1	545527495	N-Term(Acetyl)	0	5.47607e+08	8.5e-05	0.000866354	18.98	0.623515	2	1614.83	-1.64841	59.3063	0
High	aDIDKLNIDSIIQR	1	2	1	545543257	N-Term(Acetyl)	0	147914284	0	4.31762e-09	59.13	6.36558e-05	2	1655.89	-2.03175	70.3303	1
High	mENREPADPSQNTK	1	1	1	73949060	N-Term(Acetyl)	0	2.95281e+07	0.000167	0.00330271	27.27	0.0348749	2	1658.74	-1.25843	27.8481	1
High	aSSVGNVADSTEPTKR	1	2	1	74007670	N-Term(Acetyl)	0	5.615e+07	0	2.5138e-07	23.16	0.248051	2	1660.82	4.57025	34.7159	1
High	aLLAEHLLKPLPADK	2	1	1	359322958	N-Term(Acetyl)	0	161425212	0	5.65578e-12	66.1	2.93338e-06	2	1670.98	0.43837	70.6527	0
High	aTYLEFIQQNEER	1	1	1	545539773	N-Term(Acetyl)	0	44295438	0	1.02121e-07	37.94	0.00591354	2	1682.8	-0.89826	73.1043	0
High	aSGADSKGDDLSTAILK	1	1	1	73971210	N-Term(Acetyl)	0	1178402710	0	4.22442e-07	27.05	0.105722	2	1690.85	3.13902	51.2878	1
High	aDLEEQLSDEEKVR	1	1	1	61316477	N-Term(Acetyl)	0	1.40625e+08	0	2.0752e-08	61.45	2.83593e-05	2	1702.81	-0.961547	59.9244	1
High	sSVAVLTQESFAEHR	1	1	1	545543204	N-Term(Acetyl)	0	0	0	4.48435e-10	45.41	0.00135382	2	1702.84	0.125073	62.0808	0
High	tTYLEFIQQNEER	1	1	1	359320045	N-Term(Acetyl)	0	1.57438e+07	0	2.3781e-07	19.98	0.384768	2	1712.81	-1.84519	72.4211	0
High	sELDQLRQEAEQLK	1	1	1	50979020	N-Term(Acetyl)	0	174011438	0	4.91186e-11	63.22	2.51317e-05	2	1728.88	0.519739	68.8148	1
High	aALGPSSQNVTEYVVR	1	3	1	345786687	N-Term(Acetyl)	0	85032562	0	9.5758e-10	49.17	0.000832892	2	1732.88	-3.16078	63.7825	0
High	tSEVIEDEKQFYSK	1	1	1	545513001	N-Term(Acetyl)	0	6.20613e+07	0	1.60517e-08	48.01	0.000592177	2	1744.82	-2.77667	59.1346	1
High	mMGHRPVLVLSQNTK	2	2	1	345802573	N-Term(Acetyl)	0	164271029	0	2.08407e-09	35.47	0.013097	2	1752.93	2.51038	52.2282	0
High	aVNVYSTSVTSDNLSR	2	1	1	354623047	N-Term(Acetyl)	0	259421672	0	7.09177e-09	51.24	0.000372429	2	1754.86	-0.248546	57.2462	0
High	sELEQLRQEAEQLR	1	2	1	73957849	N-Term(Acetyl)	0	3.18411e+08	0	6.28639e-08	42.19	0.00339117	2	1770.89	-2.35915	69.7846	1
High	sYGRPPPDVEGMTSLK	3	1	1	545509277	N-Term(Acetyl)	0	3.45847e+08	0	3.37988e-13	75.02	1.47315e-06	2	1775.86	-0.83469	55.5524	0
High	tSVLHFYVHPSGHER	1	1	1	545498077	N-Term(Acetyl)	0	7.8922e+07	0	4.79893e-09	30.83	0.0401867	4	1807.89	1.68004	52.6901	0
High	sGALDVLQMKEEDVLK	1	1	1	356582349	N-Term(Acetyl)	0	6.13352e+08	0	3.09895e-11	85.18	1.60645e-07	2	1816.93	-1.339	69.8493	1
High	sVLYVSPHPDAFPSLR	1	2	1	359320880	N-Term(Acetyl)	0	2.33034e+08	0	6.10363e-10	98.16	7.11082e-09	2	1826.94	-2.32501	68.7927	0
High	tNPTEHALPANSTVESR	1	4	1	545556502	N-Term(Acetyl)	0	81329953	0	1.40999e-10	46.17	0.0011244	2	1865.9	0.580761	38.2733	0
High	tEWETAAPAVAETPDIK	1	1	1	57036143	N-Term(Acetyl)	0	1.49694e+08	0	5.02448e-07	29.12	0.0588428	2	1870.9	-5.20173	65.5275	0
High	sVELEEALPLTTAEGAAK	1	1	1	545532478	N-Term(Acetyl)	0	33154169	0	6.73312e-07	37.89	0.00803021	2	1870.97	0.396191	70.942	0
High	aSGVAVSDGVIKVFNDMK	1	1	1	57099669	N-Term(Acetyl)	0	2.455e+07	0	1.29942e-11	61.36	3.86773e-05	2	1878.96	-2.22272	72.974	1
High	sETAPAAPAAAPPAEKAPVK	1	1	1	545554601	N-Term(Acetyl)	0	1.88343e+08	0	4.34198e-08	20.55	0.547131	2	1916.01	-2.4145	36.5477	1
High	sNPFAHLIEPLDPAQPGK	2	1	1	73971731	N-Term(Acetyl)	0	30955477	0	1.97888e-05	21.45	0.402115	2	1973.01	-3.55366	72.5525	0
High	sAVGAAAPYLHHPGDGYAGR	1	1	1	545521293	N-Term(Acetyl)	0	3.60715e+07	0	4.59812e-08	25.07	0.123846	3	2008.95	-4.09094	51.2472	0
High	aTVWDEAEQDGIGEEVLK	1	2	1	345783922	N-Term(Acetyl)	0	0	0	1.67553e-09	32.69	0.0192431	2	2030.97	6.40832	72.5385	0
High	sVPAFIDISEEDQAAELR	1	1	1	545529881	N-Term(Acetyl)	0	7.02533e+07	0	9.65421e-13	75.29	1.44943e-06	2	2031.99	-0.570308	73.8765	0
High	sHQTGIQASEDVKDIFAR	3	2	1	73996743	N-Term(Acetyl)	0	2.92938e+08	0	3.64607e-17	80.4	3.93533e-07	3	2044	-2.4494	60.2098	1
High	sWLSSSQGVVLTAYHPSGK	1	1	1	558695386	N-Term(Acetyl)	0	0	1.4e-05	3.83183e-05	16.58	1.1286	2	2046.04	4.57149	68.8429	0
High	sETAPPAPATSTPPEKPAAGK	1	1	1	57110403	N-Term(Acetyl)	0	4.48989e+07	3.7e-05	0.000196173	12.68	3.38813	2	2047.03	-0.530317	32.5118	0
High	aALAGPAKPFLSLNPQEEAK	1	1	1	359321995	N-Term(Acetyl)	0	1.01737e+08	0	3.11459e-09	33.34	0.0218052	2	2094.13	3.0303	68.6588	0
High	aHQTGIHATEELKEFFAK	3	2	1	545533080	N-Term(Acetyl)	0	1.43947e+08	0	5.41252e-10	51.81	0.000307175	4	2099.05	-1.23628	65.0622	1
High	sNPFAHLIEPLDPAQPGKK	1	1	1	73971731	N-Term(Acetyl)	0	146626876	0	4.161e-07	14.17	1.95623	3	2101.11	-0.351014	69.5777	1
High	aSGVAVSDGVIKVFNDMKVR	1	1	1	57099669	N-Term(Acetyl)	0	3.05968e+07	0	7.13393e-08	42.17	0.00269391	3	2134.14	3.79257	72.3618	2
High	sETAPPAPATSTPPEKPAAGKK	1	1	1	57110403	N-Term(Acetyl)	0	1.11916e+08	0	4.70218e-07	12.27	3.02985	3	2175.13	-1.12228	28.9586	1
High	sGEENPASKPTPVQDVQGDGR	1	2	1	545488376	N-Term(Acetyl)	0	1.4651e+08	0	7.07928e-11	70.01	2.87338e-06	2	2210.02	-5.66848	36.5062	0
High	aVPETRPNHTIYINNLNEK	1	1	1	73948310	N-Term(Acetyl)	0	5.61782e+07	0	8.05189e-07	20.82	0.433428	2	2265.15	-4.04941	49.2644	0
High	sFIDPYQHIIVEHQYSHK	1	2	1	545504661	N-Term(Acetyl)	0	1.46964e+08	0	1.34547e-09	11.46	3.54747	3	2283.12	-0.150946	62.4478	0
High	aASAAAASAAAAAAASGSPGPGEGSAGGEK	1	1	1	359318542	N-Term(Acetyl)	0	83532197	0	1.5659e-09	38.25	0.0044139	3	2413.12	-2.50006	59.0243	0
High	aTLKDQLIQNLLKEDHTPQNK	2	1	1	545536994	N-Term(Acetyl)	0	1503501869	0	3.59366e-09	39.32	0.00412833	4	2489.33	-0.918892	68.3654	2
High	sAADEVDGLGVARPHYGSVLDNER	1	1	1	73951551	N-Term(Acetyl)	0	1.37618e+08	0	6.36339e-10	11.13	3.44208	3	2569.22	-1.34551	57.5066	0
High	aASAAAASAAAAAAASGSPGPGEGSAGGEKR	2	1	1	359318542	N-Term(Acetyl)	0	2.52079e+08	0	1.71937e-13	76.11	1.16943e-06	2	2569.23	2.48553	55.4136	1
High	mYTSLPQGGSPFPGSVQDPGLHVWR	1	2	1	545528002	N-Term(Acetyl)	0	71356151	0	1.18091e-06	15.86	1.04416	2	2755.32	-2.01426	71.5477	0
High	aASKPVEAAVVAAAAPSSGSAVGGGGATAGAGAGGLPR	1	1	1	345795927	N-Term(Acetyl)	0	106224192	0	8.61074e-08	34.61	0.0122636	4	3160.63	-2.57502	62.2846	0
High	aEQEPTAEQLAQIAAENEEDEHSVNYKPPAQK	3	1	1	73964747	N-Term(Acetyl)	0	1.75991e+09	0	6.82842e-14	25.32	0.068741	3	3606.68	-0.678477	64.4162	0
High	SGDAAIVDmVPGKPmcVESFSDYPPLGR	5	1	1	545518203	M9(Oxidation); M15(Oxidation); C16(Carbamidomethyl)	0	327644680	0	1.09248e-13	55.88	5.22908e-05	3	3027.39	-0.974546	64.4598	0
High	VINQILTEmDGmSTK	1	1	1	73971210	M9(Oxidation); M12(Oxidation)	0	8.93693e+07	0	3.48272e-06	18.81	0.603688	2	1711.83	0.970871	43.1268	0
High	HTGPGILSmANAGPNTNGSQFFIcTAK	1	1	1	74009724	M9(Oxidation); C24(Carbamidomethyl)	0	2.71227e+07	0	2.47208e-11	39.7	0.00429679	3	2807.34	4.64533	61.3254	0
High	KHGLEVIYmIEPIDEYcVQQLK	1	1	1	545508859	M9(Oxidation); C17(Carbamidomethyl)	0	1.45845e+08	0	4.26062e-12	30.87	0.0410051	3	2721.36	-0.753083	66.6263	1
High	SGDAAIVDmVPGKPMcVESFSDYPPLGR	3	1	1	545518203	M9(Oxidation); C16(Carbamidomethyl)	0	253060502	0	3.46141e-14	58.03	3.62016e-05	3	3011.38	-3.3169	67.0888	0
High	TGTLTTNQmSVcR	1	6	1	50978982	M9(Oxidation); C12(Carbamidomethyl)	0	68401391	0	1.10359e-08	48.67	0.000499859	2	1484.68	0.838926	24.83	0
High	YGYEIPVDmLcK	1	2	1	73962756	M9(Oxidation); C11(Carbamidomethyl)	0	78414143	0	3.72605e-07	11.62	1.57013	2	1503.68	-2.13178	58.7803	0
High	SGQGAFGNmcR	1	2	1	356991214	M9(Oxidation); C10(Carbamidomethyl)	0	63756035	2.5e-05	0.000105699	10.28	0.53441	2	1200.49	-1.17632	21.771	0
High	LASHLNLAmcHLK	2	1	1	57106584	M9(Oxidation); C10(Carbamidomethyl)	0	1.4948e+08	0	4.33332e-07	16.95	1.07478	3	1523.78	-0.0673919	36.143	0
High	IGVLDEGKmK	1	1	1	545487328	M9(Oxidation)	0	2.89146e+07	0.00259	0.0500057	19.28	0.764258	2	1105.59	-0.915508	26.8777	1
High	AWDIAVGTmK	1	1	1	57106584	M9(Oxidation)	0	162218929	4.9e-05	0.000235926	31.82	0.0364342	2	1107.55	-0.583345	47.5132	0
High	LGSAESLAmHK	1	1	1	545546584	M9(Oxidation)	0	0	0	1.6159e-07	43.1	0.00216237	2	1159.58	-1.23047	23.7418	0
High	VTEAEIVSmGK	1	5	2	545533305;73985178	M9(Oxidation)	0	127468606	0	6.44297e-07	47.01	0.00117748	2	1179.59	-2.94795	35.7016	0
High	DSIVHQAGmLK	1	1	1	545556450	M9(Oxidation)	0	101632864	0.000157	0.00270735	19.9	0.443598	2	1214.61	-7.0744	32.1444	0
High	ALEQQVEEmK	1	1	1	160425231	M9(Oxidation)	0	60455180	5.9e-05	0.000301488	14.64	1.51853	2	1220.58	0.812343	27.1674	0
High	TILAETEGmLK	1	1	1	50978924	M9(Oxidation)	0	59397726	0	9.15596e-06	13.5	2.45676	2	1221.64	0.389597	48.6276	0
High	DLSLLQIQmR	1	2	2	545531644;545538000	M9(Oxidation)	0	1.1416e+08	2.5e-05	0.000127438	23.27	0.293183	2	1232.66	-4.35785	59.5384	0
High	VVQDTYQImK	1	2	1	558695400	M9(Oxidation)	0	6.76349e+07	3.7e-05	0.000222323	16.23	0.948163	2	1240.62	0.252306	31.4232	0
High	EVTPEGLQmVK	2	4	1	359321105	M9(Oxidation)	0	280382830	0	2.3913e-05	38.88	0.00896231	2	1246.63	-0.89979	38.4944	0
High	QVAEQFLNmR	1	1	1	57087967	M9(Oxidation)	0	1.02424e+08	0	2.66147e-05	27.74	0.0752997	2	1251.61	-0.144243	45.7344	0
High	VKYETELAmR	1	1	1	57106334	M9(Oxidation)	0	5.25211e+08	0.00027	0.00415595	14.18	1.64236	2	1255.64	0.796168	31.2329	1
High	THEAQIQEmR	2	1	1	160425231	M9(Oxidation)	0	249776169	0	2.34557e-05	41.88	0.00148862	2	1258.58	-2.51861	16.9374	0
High	GPPEADELmKR	1	2	1	74009187	M9(Oxidation)	0	5.6202e+07	7.7e-05	0.00052283	10.72	3.03731	2	1258.61	2.01326	25.4546	1
High	GWDEALLTmSK	2	3	1	57090119	M9(Oxidation)	0	1.41264e+08	0	1.00338e-05	42.69	0.00213424	2	1266.6	-1.61714	57.5474	0
High	KEIHTVPDmGK	2	3	1	545513016	M9(Oxidation)	0	1.14992e+07	0	3.80328e-06	31.8	0.0292687	2	1270.65	2.57608	16.3415	1
High	NFATSLYSmIK	2	1	1	57100553	M9(Oxidation)	0	1.02129e+08	1.4e-05	4.14579e-05	27.93	0.0907599	2	1290.64	-3.37094	67.1772	0
High	VDPSIMGGmIVR	1	1	1	545551163	M9(Oxidation)	0	7.14372e+07	0.000261	0.00402284	15.66	1.75482	2	1290.65	-2.4263	51.4894	0
High	SYTVGVTMmHR	2	1	1	259490360	M9(Oxidation)	0	118088284	1.4e-05	6.064e-05	19.56	0.278869	2	1297.6	-1.29815	34.4565	0
High	TTAENEFVmLK	1	3	1	545545380	M9(Oxidation)	0	4.58307e+07	0	2.96464e-05	15.6	1.07966	2	1298.63	1.45776	47.4092	0
High	VFIPHGLImDR	1	2	1	50979220	M9(Oxidation)	0	6.93934e+07	0.000157	0.00279148	20.31	0.405032	3	1313.7	-1.46422	53.0851	0
High	LPAYLTIQmVR	1	2	1	345803473	M9(Oxidation)	0	0	0	2.52469e-07	32.84	0.0233738	2	1320.73	-0.0406601	59.1072	0
High	LESTLNYGmER	1	1	1	545539148	M9(Oxidation)	0	5.20507e+07	0	1.12519e-06	26.89	0.0534122	2	1328.61	-0.816663	35.4391	0
High	STLETDYQmTK	1	5	1	545540839	M9(Oxidation)	0	2.02484e+08	0	1.67604e-05	10.05	2.13033	2	1332.6	1.27207	31.4509	0
High	FLNALNLNmIR	1	3	1	545555630	M9(Oxidation)	0	32989453	0	5.05887e-06	27.76	0.095723	2	1334.72	-2.71609	66.2719	0
High	LEPNAQAQmYR	1	3	1	359318597	M9(Oxidation)	0	19672158	2.5e-05	9.01165e-05	15.47	1.19618	2	1336.64	2.77797	27.7405	0
High	FFEDYGLFmR	1	1	1	545502393	M9(Oxidation)	0	2.70128e+07	0	3.25124e-06	31.52	0.0127549	2	1340.6	-1.6213	67.4369	0
High	ILVTLLHTmER	1	1	1	345784720	M9(Oxidation)	0	6.33162e+07	0	2.31144e-05	12.1	2.42014	3	1341.76	0.11988	50.7821	0
High	FVFSLVDAmNGK	2	3	1	73957776	M9(Oxidation)	0	9.75305e+07	0	5.00283e-08	66.74	9.40552e-06	2	1343.66	-1.21591	65.4798	0
High	RPTDYFAEmAK	1	1	1	73978069	M9(Oxidation)	0	0	0.000563	0.00839872	11.01	1.79105	2	1344.62	-2.47687	35.0515	0
High	QVHEIQSHmAR	1	1	1	73965329	M9(Oxidation)	0	2.10568e+06	0.000103	0.00132665	18.45	0.615139	2	1351.65	-3.42021	14.8168	0
High	IYEDGDDDmKR	1	2	1	57088975	M9(Oxidation)	0	4.46387e+07	0	3.1854e-06	26.81	0.0115689	2	1372.57	-1.835	17.9365	1
High	QAHLTNQYmQR	1	2	1	73974130	M9(Oxidation)	0	1.31467e+08	0	1.18733e-05	17.86	0.614625	2	1405.66	-0.0257538	20.8795	0
High	KAHLTNQYmQR	1	7	1	545523510	M9(Oxidation)	0	1.83766e+07	0	1.92282e-05	27.87	0.0942271	2	1405.7	-1.77183	16.8613	1
High	ESESVDKVmDQK	2	3	1	74001695	M9(Oxidation)	0	129478604	0	7.39116e-07	34.75	0.00991498	2	1410.64	-1.04202	18.8037	1
High	SVPLATTPmAEQR	1	1	1	73984948	M9(Oxidation)	0	214351574	2.5e-05	0.000160399	19.96	0.538436	2	1416.72	0.201452	32.5782	0
High	TFSYAGFEmQPK	2	1	1	359324375	M9(Oxidation)	0	2.63809e+08	0	1.44249e-06	26.82	0.034315	2	1421.64	-0.403796	51.7056	0
High	TTAENEFVmLKK	1	3	1	545545380	M9(Oxidation)	0	16227870	0.000289	0.00448507	16.67	1.22278	2	1426.73	2.35409	40.9945	1
High	IISYAQGFmLLR	1	1	1	73950940	M9(Oxidation)	0	141317016	0	2.5676e-08	43.23	0.00232677	2	1427.77	-0.387042	68.9792	0
High	MEELHNQEmQK	1	1	1	545525020	M9(Oxidation)	0	1.48366e+07	0	5.86992e-07	21.47	0.0623746	2	1432.62	-3.0115	18.1671	0
High	YKEETIEKmQE	1	1	1	356991204	M9(Oxidation)	0	43975142	6.9e-05	0.000370956	19.28	0.341703	2	1443.67	0.87162	22.0788	2
High	IVSQLLTLmDGLK	1	1	1	73971210	M9(Oxidation)	0	1.13158e+08	0	6.00475e-07	45.57	0.000862503	2	1446.82	-1.1316	66.8143	0
High	RPGEEGTVmSLAGK	1	2	1	545488196	M9(Oxidation)	0	5.54511e+07	0	1.57257e-07	30.79	0.0462276	2	1447.72	-0.204167	30.3568	0
High	FLQDTIEEmALK	1	2	1	545493917	M9(Oxidation)	0	4.79177e+07	0	2.88104e-07	32.35	0.0295417	2	1453.72	-0.485573	55.7776	0
High	KAESNEVDmNSPK	2	1	1	345798963	M9(Oxidation)	0	3.30561e+06	7.7e-05	0.000663461	32.3	0.012454	2	1464.66	-2.05252	15.5301	1
High	TPNQTDKPmADDK	2	1	1	545548416	M9(Oxidation)	0	6.47382e+06	0.000113	0.00176246	34.63	0.00743796	2	1476.66	-0.713173	14.5348	0
High	HYGPGWVSmANAGK	1	1	1	74000476	M9(Oxidation)	0	3.07822e+08	0	6.02589e-08	31.36	0.0177667	2	1490.68	-1.60986	36.4224	0
High	GLSSDAKPmVNLDK	1	1	1	345776458	M9(Oxidation)	0	6.46727e+07	0	1.38908e-05	14.23	2.35983	2	1490.75	-3.52481	33.7092	0
High	NQYVTLHDmILK	1	3	1	73965646	M9(Oxidation)	0	171776176	1.4e-05	4.09345e-05	20.61	0.578728	2	1490.77	0.4317	48.0005	0
High	ADWLTHYWmPR	1	1	1	545522461	M9(Oxidation)	0	3.54103e+07	1.4e-05	4.15207e-05	23.01	0.116008	2	1491.68	-4.79525	64.6569	0
High	NDLSPTTVmSEGTR	1	1	1	73948324	M9(Oxidation)	0	97666197	7.7e-05	0.000695957	12.5	1.67297	2	1523.7	-1.33248	33.0014	0
High	GETIHIPTmENGPK	1	2	1	545546092	M9(Oxidation)	0	80089448	2.5e-05	0.000137212	10.03	4.67261	2	1539.75	1.5022	38.649	0
High	LLRDYQELmNTK	2	1	1	50979272	M9(Oxidation)	0	7.00176e+07	6.9e-05	0.000476245	14.66	1.87234	3	1539.78	-0.0875981	40.3572	1
High	QNQEYQQLmDIK	3	1	1	359279916	M9(Oxidation)	0	354437916	0	1.15934e-07	63.63	1.45009e-05	2	1553.73	-0.313152	45.1631	0
High	FNADEFEDmVAEK	2	5	1	57112881	M9(Oxidation)	0	5.97889e+07	0	3.99694e-08	31.36	0.00511797	2	1560.65	-0.133977	55.8821	0
High	HIGLVYSGmGPDYR	1	1	1	545529262	M9(Oxidation)	0	8.1763e+07	0	7.31595e-07	26.34	0.0904706	3	1580.75	-0.262459	45.3325	0
High	AFDSGIIPmEFVNK	2	2	1	545510629	M9(Oxidation)	0	0	0	7.95914e-09	43.22	0.00240359	2	1583.78	-0.759946	64.9723	0
High	GGKPEPPAmPQPVPTA	3	1	1	57102362	M9(Oxidation)	0	1.07026e+09	2.5e-05	0.000182681	32.06	0.033542	2	1589.8	-1.03867	34.2859	0
High	SIGTANRPmGAGEALR	1	4	1	545534723	M9(Oxidation)	0	54813523	0.002614	0.0508828	10.15	5.27464	2	1616.82	1.06573	27.8813	0
High	FVPYYDIFmPSLK	2	3	1	545537844	M9(Oxidation)	0	164024535	0	2.4815e-07	34.03	0.0208161	2	1635.81	-3.72787	72.2334	0
High	EHHFGSSGmTLHER	1	1	1	545523615	M9(Oxidation)	0	4.01612e+07	0	2.10988e-05	33.37	0.00573019	3	1640.72	-3.45502	18.9284	0
High	LAGPQLVQmFIGDGAK	1	2	1	345783922	M9(Oxidation)	0	115734745	0	2.8883e-07	43.6	0.00242266	2	1660.86	-4.89786	70.7325	0
High	FGVVTEVVmIYDAEK	1	4	1	545535406	M9(Oxidation)	0	1.89241e+07	0	7.4833e-09	42.86	0.00257768	2	1715.85	-2.49559	73.0672	0
High	SLDEISNDmSQLPIR	1	1	1	114158608	M9(Oxidation)	0	7.3749e+07	0	4.29148e-08	56.43	9.76017e-05	2	1733.84	-0.818492	53.5786	0
High	IFQKGESPmEYEGGR	1	1	1	73980394	M9(Oxidation)	0	23406216	1.4e-05	4.28603e-05	17.66	0.534755	2	1743.8	-1.0727	32.8101	1
High	LDIEGPDVmIESPEGK	1	1	1	545531227	M9(Oxidation)	0	19910882	0	8.208e-08	31.14	0.0293423	2	1744.83	-2.70787	56.1607	0
High	SMLEVNYPmENGIVR	1	2	1	57093381	M9(Oxidation)	0	3.759e+07	0.000157	0.00322754	21.1	0.275568	2	1767.84	-2.76463	58.5864	0
High	MGGGGAMNmGDPYGSGGQK	2	1	1	545525020	M9(Oxidation)	0	3.43189e+07	0	1.01867e-07	41.52	0.000158556	2	1787.71	-0.977828	30.3874	0
High	DVSSVELLmNNHQGIK	1	3	1	545515600	M9(Oxidation)	0	7.10728e+07	0	4.7903e-06	12.97	2.58639	2	1799.9	2.62899	47.0912	0
High	VIAALLQTmEDQGNQR	1	1	1	545537844	M9(Oxidation)	0	80270116	0	3.7708e-07	29.52	0.0661183	2	1802.91	1.71904	49.7488	0
High	SPDTNYLFmGDYVDR	1	2	1	50978726	M9(Oxidation)	0	102113570	0	8.32381e-09	35.82	0.00432	2	1808.77	-3.81674	60.6396	0
High	IAEFTTNLmEEEEKSK	1	1	1	160425231	M9(Oxidation)	0	1.77943e+07	0	6.57757e-08	41.34	0.00249	2	1914.9	-2.10483	45.6731	1
High	IIEVVDAImTTAQSHQR	1	1	1	545490121	M9(Oxidation)	0	0	0	2.51488e-10	46.63	0.00123301	2	1927.99	-0.204527	57.5687	0
High	TLVSTVGSmVFNEGEAQR	2	2	1	50978924	M9(Oxidation)	0	9.08132e+07	0	2.42375e-06	53.45	0.000189779	2	1940.93	-5.1759	61.3778	0
High	IPEIDSSDmSAHVTSPSGR	1	5	2	545533305;73985178	M9(Oxidation)	0	37234068	0	8.38911e-09	44.24	0.000921041	2	2001.92	-0.26679	37.4811	0
High	LQVELDNVmGLLTQSDSK	1	1	1	160425231	M9(Oxidation)	0	91179830	0	5.90087e-14	115.61	1.41929e-10	2	2006.01	-0.177723	68.3173	0
High	ADAVQDPEmVELVELEIR	1	1	1	345802027	M9(Oxidation)	0.037	7.62928e+07	0	1.972e-07	25.87	0.121775	2	2072.02	-2.21951	69.1322	0
High	EAINLLEPmTNDPVNYVR	1	1	1	545542839	M9(Oxidation)	0	3.00106e+07	0	3.4362e-06	13.29	2.15654	2	2104.04	2.13958	65.9972	0
High	ILLELLNQmDGFDQNVNVK	2	3	1	545488512	M9(Oxidation)	0	8.7808e+07	0	1.70097e-10	61.4	4.05322e-05	2	2219.14	0.544046	70.8885	0
High	LYAIGDNPmSDVYGANLFHK	1	1	1	345792119	M9(Oxidation)	0	5.28342e+07	0	5.5453e-08	25.7	0.0991831	3	2241.06	-2.92217	65.0199	0
High	EDLTEIRDmLLANKVPAAAR	1	1	1	356460949	M9(Oxidation)	0	1.65218e+08	0	1.70933e-08	26.15	0.105922	3	2242.19	3.35001	65.8976	2
High	VIHVVTSEmDNYEPGVYTEK	1	1	1	345778074	M9(Oxidation)	0	96207797	0	4.20756e-06	12.21	2.45579	3	2326.09	-2.09134	46.77	0
High	DGNVLLHEmQIQHPTASLIAK	2	4	2	545511757;545500762	M9(Oxidation)	0	378478262	0	5.7566e-08	43.66	0.0021677	2	2331.22	2.63866	52.2474	0
High	YTPTQQGSmQVLVTYGGDPIPK	1	5	2	545533305;73985178	M9(Oxidation)	0	0	1.4e-05	7.10862e-05	31.35	0.0368611	2	2396.19	4.33819	56.8995	0
High	SYDVPPPPmEPDHPFYSNISK	3	1	1	345792633	M9(Oxidation)	0	1245690918	0	3.61683e-09	34.87	0.00721728	2	2433.1	-1.34112	54.5594	0
High	TFIGPGGNmPGYLRPETAQGIFLNFK	1	2	1	359321220	M9(Oxidation)	0	1.22315e+08	0	2.3028e-09	12.71	2.57718	3	2841.44	-1.33921	70.5739	0
High	DNSTMGYmmAK	3	2	1	545519272	M8(Oxidation); M9(Oxidation)	0	2.01007e+08	1.4e-05	6.34725e-05	12.13	0.0949143	2	1280.49	-0.658124	23.8054	0
High	LDLIAQQmmPEVR	1	2	1	545547009	M8(Oxidation); M9(Oxidation)	0	133452987	0	3.64546e-06	24.46	0.199639	2	1575.79	0.241031	49.4293	0
High	VLSRPNAmELPSmYQR	2	1	1	345791621	M8(Oxidation); M13(Oxidation)	0	331704080	0	8.75225e-08	21.58	0.299208	3	1923.94	-1.7754	41.0834	0
High	LQDEIQNmKEEmAR	2	1	1	559098393	M8(Oxidation); M12(Oxidation)	0	5.49217e+07	0	3.0384e-06	31.28	0.0215228	2	1766.81	1.17221	24.2192	1
High	LKPEYDImcK	1	1	1	345797138	M8(Oxidation); C9(Carbamidomethyl)	0	35863855	2.5e-05	9.86854e-05	22.71	0.164757	2	1312.63	-0.572628	32.6764	0
High	DLEIERPmPGAHTVTLQcPALLVVGDSSPAVDAVVEcNSK	1	1	1	548923713	M8(Oxidation); C18(Carbamidomethyl); C37(Carbamidomethyl)	0	1.00638e+08	0	4.10525e-17	26.05	0.0592227	4	4291.1	-0.775397	70.5861	0
High	YSDEGGNmDFDNFIScLVR	1	1	1	73947828	M8(Oxidation); C16(Carbamidomethyl)	0	3.44469e+07	0	6.78898e-11	71.73	2.08143e-07	2	2254.94	-0.985254	74.3278	0
High	HGLEVIYmIEPIDEYcVQQLK	1	1	1	545508859	M8(Oxidation); C16(Carbamidomethyl)	0	3.08802e+08	0	3.26245e-11	33.23	0.0204156	3	2593.26	-1.89675	69.1109	0
High	RGFEVVYmTEPIDEYcVQQLK	1	2	1	545519272	M8(Oxidation); C16(Carbamidomethyl)	0	0	0	1.16009e-07	10.72	2.77891	3	2620.24	-2.6351	64.39	1
High	GYALTAImK	2	7	2	73957067;545506853	M8(Oxidation)	0	2.16247e+07	5.9e-05	0.000330742	17.11	0.737291	2	983.524	0.539762	41.6108	0
High	EAASELLmR	1	3	1	545515600	M8(Oxidation)	0	110596135	8.5e-05	0.00110018	17.64	0.924643	2	1035.51	-1.08286	37.5357	0
High	YDDMASAmK	1	1	1	359322978	M8(Oxidation)	0	2.33121e+07	2.5e-05	0.000113394	40.87	9.82158e-05	2	1047.41	-1.45518	21.4581	0
High	LDGFSVLmR	1	4	1	545487436	M8(Oxidation)	0	4.54028e+07	2.5e-05	0.000160348	36.7	0.00997359	2	1053.54	-1.93536	56.8834	0
High	NSVFQQGmK	1	5	2	545528359;345797874	M8(Oxidation)	0	1.05135e+08	0.000157	0.0028791	10.14	2.74507	2	1054.5	-0.53279	23.3725	0
High	GIEPTGNmVK	1	5	2	545533305;73985178	M8(Oxidation)	0	130070957	7.7e-05	0.000681242	29.41	0.0655806	2	1061.53	0.530052	22.2505	0
High	LEVNLQAmK	1	1	1	160425231	M8(Oxidation)	0	3.38444e+08	8.5e-05	0.000848167	18.5	0.979595	2	1061.57	2.482	36.7681	0
High	AELDDTPmR	1	1	1	545525020	M8(Oxidation)	0	0	3.7e-05	0.000229301	27.56	0.0228004	2	1063.47	-0.627138	22.5578	0
High	LISLFQAmK	1	19	1	73974726	M8(Oxidation)	0	6.3812e+07	6.9e-05	0.000419651	11.75	2.32584	2	1066.6	0.818873	56.7303	0
High	NVPNLHVmK	1	2	1	354721202	M8(Oxidation)	0	1.73555e+08	0.00014	0.00219819	17.96	0.592636	2	1067.57	-1.46616	28.6322	0
High	LAQALHEmR	2	1	1	545516609	M8(Oxidation)	0	140388851	6.9e-05	0.000471441	34.58	0.016337	2	1084.56	-0.933625	19.1636	0
High	DNLAEDImR	2	1	1	559098393	M8(Oxidation)	0	37181242	5.9e-05	0.00027175	15.5	0.828605	2	1092.5	0.56301	39.956	0
High	AIVNVIGmHK	1	2	1	545555735	M8(Oxidation)	0	6.076e+07	1.4e-05	8.01504e-05	29.57	0.0405197	2	1097.61	-0.0576802	33.8811	0
High	LKNEVTQmK	1	1	1	73964198	M8(Oxidation)	0	9.44757e+06	0.000157	0.00299791	22.4	0.35591	2	1106.58	-3.44351	15.5235	1
High	FSLFAGGmLR	1	1	1	73970438	M8(Oxidation)	0	4.95375e+07	0.000132	0.00196472	25.09	0.139539	2	1114.57	-0.64598	64.7223	0
High	VGVLTASmEAK	2	4	1	73996688	M8(Oxidation)	0	3.18664e+08	0	1.83349e-06	43.46	0.0027883	2	1121.59	-0.608888	30.3544	0
High	LDSSETTmVK	1	2	1	57036395	M8(Oxidation)	0	0	0	2.93224e-05	28.21	0.0409232	2	1126.53	-1.82047	20.8532	0
High	VFQVEYAmK	1	2	1	73963046	M8(Oxidation)	0	1.605e+08	1.4e-05	6.0828e-05	29.71	0.0371497	2	1130.55	-0.976179	41.826	0
High	AVYAVDLmLK	1	1	1	545514530	M8(Oxidation)	0	7.53193e+07	5.9e-05	0.000331007	11.7	2.79898	2	1138.62	2.47202	56.0303	0
High	FEKEAAEmGK	1	4	1	545518203	M8(Oxidation)	0	4.04126e+07	1.4e-05	4.5625e-05	28.26	0.0365735	2	1155.53	-1.83441	15.6724	1
High	HAQSGTImAVK	1	1	1	73956283	M8(Oxidation)	0	1.27528e+07	2.5e-05	0.000148625	29.63	0.0561888	2	1158.59	-2.17009	17.576	0
High	IAPAFSSmSNK	1	1	1	345784434	M8(Oxidation)	0	4.43537e+07	0.000676	0.0101421	14.4	1.18363	2	1168.56	-1.50381	28.8174	0
High	VKEIGSTmSGR	2	1	1	356461032	M8(Oxidation)	0	1.62979e+07	0.000828	0.0153333	13.17	2.75433	3	1180.6	-3.24987	16.045	1
High	SVETLKEmIK	1	6	3	545550333;545550327;545550325	M8(Oxidation)	0	7.0711e+07	2.5e-05	0.000154415	23.82	0.189219	3	1193.65	1.98637	32.2825	1
High	HEHQVMLmR	2	1	1	545558431	M8(Oxidation)	0	45100946	0.000635	0.00898554	16.64	0.730516	2	1196.56	-2.6813	19.0664	0
High	RVHPISTmIK	3	2	1	545536994	M8(Oxidation)	0	8.03906e+08	0	5.36099e-06	28.16	0.0549924	3	1197.67	-2.76532	21.2333	1
High	ITLDNAYmEK	3	7	3	545550333;545550327;545550325	M8(Oxidation)	0	7.831e+08	0	2.70621e-05	46.81	0.000560728	2	1213.58	0.289892	38.9128	0
High	LITLEEEmTK	2	1	1	73964749	M8(Oxidation)	0	744485696	0	8.59325e-06	33.43	0.0267599	2	1222.62	-0.0110786	39.9931	0
High	TKTEISEmNR	2	1	1	359323093	M8(Oxidation)	0	2.43029e+07	0.00015	0.00257409	11.12	3.21049	2	1224.59	-0.416299	16.0404	1
High	TIAFLLPmFR	1	1	1	73971268	M8(Oxidation)	0	1.81158e+07	6.9e-05	0.000469825	29.51	0.037837	2	1224.68	-0.0330683	72.5651	0
High	VDQYLYHmR	1	1	1	545528063	M8(Oxidation)	0	4.6809e+07	0.000668	0.00968049	24.65	0.0985457	2	1240.58	1.26479	29.1802	0
High	VVDLMVHmASK	4	1	1	345807932	M8(Oxidation)	0	691021639	0	3.5419e-07	60.16	5.74924e-05	2	1245.63	-1.73352	35.4755	0
High	DHYEATAmHR	2	2	1	57112311	M8(Oxidation)	0	7.13812e+06	0	3.42868e-05	24.03	0.0357807	3	1246.53	-1.47304	15.2624	0
High	VTGADVPmPYAK	1	2	1	545533270	M8(Oxidation)	0	1.39685e+08	6.9e-05	0.000454792	11.18	3.67703	2	1264.62	-0.540513	36.0351	0
High	LSFDKDAmVAR	1	1	1	359321944	M8(Oxidation)	0	65902882	0	1.11917e-05	28.69	0.059018	2	1268.63	-1.54555	35.6487	1
High	VHIGQVImSIR	2	4	1	57112881	M8(Oxidation)	0	1.88941e+08	0	3.90115e-06	34.19	0.0115463	3	1268.71	-0.21346	50.8785	0
High	YDEMVESmKK	1	1	1	73967156	M8(Oxidation)	0	1.12755e+08	0	1.52962e-06	47.68	0.000199612	2	1275.56	-1.14713	21.7517	1
High	TVVTGIEmFHK	1	1	1	345802027	M8(Oxidation)	0	8.61253e+07	0	3.23043e-06	23.52	0.258108	3	1277.66	0.375222	43.6268	0
High	EAKPDELmDSK	3	2	1	73962054	M8(Oxidation)	0	120028039	0	1.40931e-05	52.01	0.000195462	2	1278.59	-1.13149	19.2028	0
High	EAKPEDLmDSK	1	2	1	73992635	M8(Oxidation)	0	1.12954e+08	1.4e-05	7.8512e-05	25.53	0.0869084	2	1278.59	-0.749599	19.5184	0
High	VSDATGQmNLTK	2	2	1	545528002	M8(Oxidation)	0	1.08356e+09	0	5.72828e-08	69.8	4.41365e-06	2	1280.61	-1.61766	20.9344	0
High	TLATDILmGVLK	1	1	1	73951633	M8(Oxidation)	0	5.92853e+07	0	1.94399e-06	43.92	0.0018917	2	1290.73	-2.5644	74.252	0
High	LFRPDLNmDR	1	2	1	545546092	M8(Oxidation)	0	301045365	0.003425	0.070764	27.23	0.0973611	2	1292.64	-2.08309	39.9581	0
High	ILIANTGmDTDK	1	3	1	545514079	M8(Oxidation)	0	225601328	0	3.21439e-05	36.67	0.0112483	2	1307.65	2.29885	32.2781	0
High	AEGPEVDmNLPK	1	1	1	545531227	M8(Oxidation)	0	0	0	2.22397e-05	13.93	0.918387	2	1315.62	-3.53016	35.8325	0
High	VTHELQAmKDK	1	2	1	345783922	M8(Oxidation)	0	7.56074e+06	0.000123	0.0018951	14.69	1.67605	2	1315.67	-0.555349	14.4762	1
High	ILLTEPPmNPTK	1	2	1	57093381	M8(Oxidation)	0	349823240	1.4e-05	8.38077e-05	22.68	0.260584	2	1369.74	0.91698	44.2008	0
High	SQLNSQSmEITK	1	2	1	74001642	M8(Oxidation)	0	0	8.5e-05	0.00088694	25.97	0.116854	2	1381.67	3.22627	24.4064	0
High	TQVTVQYmQDR	1	1	1	559146618	M8(Oxidation)	0	60762384	3.7e-05	0.000229729	28.36	0.0572585	2	1384.66	3.20926	31.1975	0
High	LDHKFDLmYAK	2	10	2	345792156;545556306	M8(Oxidation)	0	6.22857e+07	0	3.00673e-06	20.61	0.47619	2	1396.69	1.33567	38.9174	1
High	LDQWLTTmLLR	1	3	1	73947208	M8(Oxidation)	0	3.49805e+07	0	4.01108e-08	43.95	0.00212232	2	1405.75	-3.44801	69.5273	0
High	VYNYNHLmPTR	1	1	1	354622964	M8(Oxidation)	0	4.84971e+07	0	1.41944e-05	51.76	0.000214378	2	1423.68	-1.34924	33.856	0
High	VLQGDLVmNIYR	1	1	1	478517409	M8(Oxidation)	0	109677714	0	1.8944e-07	34.16	0.0212958	2	1436.76	1.07882	56.432	0
High	SRAETETmYQSK	1	1	1	545545402	M8(Oxidation)	0	47340733	6.9e-05	0.000451952	40.54	0.00151448	2	1446.65	-1.50822	16.4714	1
High	IHQIEYAmEAVK	2	2	1	545536885	M8(Oxidation)	0	66990928	0	3.52252e-07	22.98	0.286744	2	1447.72	-1.44248	36.6166	0
High	TLDTTGYmSSQTK	1	1	1	558515998	M8(Oxidation)	0	1.47281e+07	0.001188	0.0216303	13.12	1.31876	2	1448.67	6.40401	26.2273	0
High	ISNRPAFmPSEGK	2	8	1	73947736	M8(Oxidation)	0	41727653	0.000113	0.00176833	14.24	2.05304	2	1449.72	-0.374474	26.7909	0
High	KAAALEAmKDYTK	1	1	1	545531041	M8(Oxidation)	0	20565850	0	1.16891e-10	71.2	3.49704e-06	2	1455.75	-2.5981	20.2831	2
High	VAAALPGmESTQDR	2	1	1	545536414	M8(Oxidation)	0	9.99791e+07	1.4e-05	4.74185e-05	20.73	0.33473	2	1461.7	-0.460929	32.3987	0
High	EDGVTPYmIFFK	1	1	1	545537467	M8(Oxidation)	0	300321671	0	6.56964e-06	29.03	0.0430714	2	1462.69	-0.860511	70.2263	0
High	SRVEAETmYQIK	2	1	1	359323093	M8(Oxidation)	0	263948200	1.4e-05	7.13274e-05	35.92	0.010439	2	1470.73	0.407729	30.1453	1
High	PAYHSSLmDPDTK	3	1	1	359322935	M8(Oxidation)	0	1.85277e+08	0	2.65268e-07	27.8	0.0253917	2	1477.66	-1.44429	26.346	0
High	EHDPVGQmVNNPK	1	1	1	545540998	M8(Oxidation)	0	4.23963e+07	0	1.49408e-07	26.44	0.0661666	2	1480.68	-2.13821	19.9484	0
High	WLHNEDQmAVEK	1	1	1	359321944	M8(Oxidation)	0	1.72689e+08	0	7.14186e-08	19.08	0.27438	2	1515.69	-1.84012	29.1665	0
High	AKFEELNmDLFR	1	1	1	345806081	M8(Oxidation)	0	3.54989e+08	0	2.83481e-06	51.35	0.000354687	2	1528.74	-2.00851	57.3532	1
High	VPDSTYEmIGGLDK	1	2	1	73965193	M8(Oxidation)	0	1.63935e+08	0	1.33733e-09	46.96	0.000579953	2	1540.72	-1.98593	48.923	0
High	ILIANTGmDTDKIK	3	3	1	545514079	M8(Oxidation)	0	282795072	0	1.12639e-06	37.84	0.00897827	2	1548.83	1.41317	37.5096	1
High	FLEESVSmSPEER	1	2	1	345788659	M8(Oxidation)	0	1.58781e+08	0	5.43088e-07	67.38	5.8225e-06	2	1555.69	-1.20316	40.335	0
High	NHQGLLLmDTTFR	1	3	1	545530619	M8(Oxidation)	0	5.74263e+07	1.4e-05	5.21977e-05	37.45	0.00906631	2	1561.78	0.244794	50.8273	0
High	SALASVImGLSPILGK	1	2	1	545487521	M8(Oxidation)	0	0	0	1.52792e-09	43.55	0.00119224	2	1572.9	-2.11743	75.3473	0
High	VALVYGQmNEPPGAR	3	1	1	73968432	M8(Oxidation)	0	7.67592e+07	0	2.13924e-08	25.36	0.151648	2	1617.8	-2.77252	42.0887	0
High	KADIGVAmGIAGSDVSK	3	2	1	545528359	M8(Oxidation)	0	3.22534e+07	0	5.35242e-07	34.21	0.0228917	2	1634.84	0.260854	37.0163	1
High	RPSPDEPmTNLELK	2	2	1	345787903	M8(Oxidation)	0	6.55966e+07	0.00014	0.00209416	16.68	0.951489	2	1642.81	-3.11588	36.6546	0
High	LFPLIQAmHPTLAGK	3	2	1	73974130	M8(Oxidation)	0	73188158	0	5.92364e-09	39.55	0.0040374	3	1652.92	-1.73589	58.791	0
High	FESLEPEmNNQASR	1	3	1	545515600	M8(Oxidation)	0	51248680	0	4.49907e-06	15.7	0.468327	2	1667.73	0.526473	35.6735	0
High	AQEQQQQmAELHSK	2	2	1	50978924	M8(Oxidation)	0	51307181	0	4.63542e-07	61.14	2.10357e-05	2	1671.77	-3.00334	17.0665	0
High	LFPLIQTmHSNLAGK	1	7	1	545523510	M8(Oxidation)	0	0	0	5.16565e-07	18.25	0.733155	2	1685.9	-1.20111	54.7583	0
High	YSHEEIAmATVTALR	4	2	1	545501675	M8(Oxidation)	0	9.21068e+07	0	1.37919e-09	35.45	0.0132857	2	1707.84	-0.519406	49.9674	0
High	VWDLAQQmVLSSYR	1	1	1	57088141	M8(Oxidation)	0	14716291	0	1.08168e-07	30.08	0.0500201	2	1711.85	2.09795	64.7166	0
High	DLISHDEmFSDIYK	5	1	1	545537467	M8(Oxidation)	0	328393471	0	4.46666e-09	54.63	5.88838e-05	2	1728.77	-2.10921	58.5046	0
High	KQGGLGPmNIPLVSDPK	6	2	1	356461044	M8(Oxidation)	0	2.82676e+08	0	1.78412e-09	47.71	0.000710775	2	1766.95	1.05483	51.4055	1
High	YWQQVIDmNDYQR	1	1	1	545494172	M8(Oxidation)	0	1.05925e+08	0	1.11079e-06	10.02	1.49311	2	1774.77	-5.9548	54.2599	0
High	NIANPTAmLLSASNMLR	1	4	1	73991469	M8(Oxidation)	0	4.88789e+06	0	9.49527e-08	33.2	0.0281674	2	1832.94	2.5429	70.2818	0
High	LEVELGNmQGLVEDFK	1	1	1	359323093	M8(Oxidation)	0	163513403	0	8.42772e-11	71.24	4.22412e-06	2	1836.91	2.09194	66.5541	0
High	TFNLPLLmLGGGGYTIR	1	1	1	545520193	M8(Oxidation)	0	19766017	0	1.25802e-06	14.04	1.91903	2	1838.98	-1.10684	74.845	0
High	AVEEEDKmTPEQLAIK	1	1	1	345797261	M8(Oxidation)	0	1.27764e+08	0	2.16627e-07	58.64	7.61825e-05	2	1846.91	0.10491	38.3066	1
High	DEPSVAAmVYPFTGDHK	1	2	1	545510629	M8(Oxidation)	0	9.59274e+07	0	9.38726e-10	32.35	0.0141451	2	1879.85	-1.15783	53.7151	0
High	TIVTNEYmKDDFFIK	1	2	1	73994863	M8(Oxidation)	0	1.83765e+07	7.7e-05	0.000748873	21.45	0.338378	3	1879.9	-5.64891	59.5578	1
High	VENPFDFmENISLEGK	1	1	1	73979721	M8(Oxidation)	0	21451080	0	4.67648e-06	15.2	0.896926	2	1884.87	2.23992	69.1041	0
High	DLAILLGmLDPAEKDEK	4	1	1	345803242	M8(Oxidation)	0	191836704	0	2.5381e-10	61.88	3.27236e-05	2	1886.97	-2.78244	71.9981	1
High	FGAQNEEmLPSILVLLK	1	1	1	73984948	M8(Oxidation)	0	0	0	8.05e-08	46.25	0.00094025	2	1918.04	4.10119	75.7802	0
High	KQGGLGPmNIPLVSDPKR	6	2	1	356461044	M8(Oxidation)	0	1.38397e+08	0	4.43964e-07	32.73	0.0193601	4	1923.05	-0.0842211	46.3589	2
High	GIEILTDmSRPVELSDR	1	2	1	359320591	M8(Oxidation)	0	162080565	0	1.20654e-06	12.92	2.60358	2	1946.99	0.627377	55.5918	0
High	ALKDEEKmELQEIQLK	1	16	1	545504091	M8(Oxidation)	0	48565979	0	1.06303e-08	49.17	0.000700936	2	1961.02	-1.75709	50.9999	2
High	LSSLIILmPHHVEPLER	2	1	1	259490360	M8(Oxidation)	0	1.954e+08	0	1.09831e-08	30.58	0.0293557	3	2000.1	2.55851	58.7531	0
High	GNITFEHmFEEVPIVIK	1	1	1	57095314	M8(Oxidation)	0	58653849	0	3.20389e-07	10.77	4.70691	3	2019.02	-3.20805	67.7255	0
High	AGGSASAmLQPLLDNQVGFK	1	1	1	73974057	M8(Oxidation)	0	1.3775e+08	0	1.62272e-10	37.31	0.00950267	2	2020.02	0.290767	65.0821	0
High	LSASSLTmESFAFLWAGGR	1	1	1	545505093	M8(Oxidation)	0	1.65724e+07	0	7.50303e-10	62.55	2.77118e-05	2	2046.99	-0.256793	76.1884	0
High	ATSNVFAmFDQSQIQEFK	1	5	1	345803346	M8(Oxidation)	0	234337358	0	2.13813e-11	83.36	1.54541e-07	2	2106.98	-1.80844	68.8136	0
High	NLKPIKPmQFLGDEETVR	7	1	1	345792633	M8(Oxidation)	0	4.63586e+08	0	3.57791e-10	35.04	0.0166064	3	2131.12	-0.447937	50.892	0
High	NLKPIKPmQFLGDEETVRK	2	1	1	345792633	M8(Oxidation)	0	112731580	0	1.09456e-09	33.29	0.0175336	3	2259.21	-1.42183	46.09	1
High	NIIPFDQmTIEDLNEVFPETK	2	8	1	545558149	M8(Oxidation)	0	27714036	0	1.03098e-06	32.96	0.0238496	2	2509.21	-0.860465	75.4314	0
High	NAGEIGEmKEGVPEGTQLQGPVHR	1	1	1	50978844	M8(Oxidation)	0	7.79958e+07	0	2.2879e-10	49.72	0.000503433	3	2549.25	1.41727	40.2605	1
High	TVWDWELmNDIKPIWQRPSK	1	1	1	50979166	M8(Oxidation)	0	0	0	5.26825e-07	16.98	0.885977	4	2558.28	-3.29739	69.6122	0
High	QQSHFAMmHGGTGFAGIDSSSPEVK	2	1	1	57093423	M8(Oxidation)	0	7.93752e+07	0	2.26642e-07	20.4	0.14957	3	2622.17	1.00947	47.6979	0
High	GIEILTDmSRPVELSDRETLLNSATTSLNSK	1	2	1	359320591	M8(Oxidation)	0	6.75298e+07	0	6.78247e-09	14.7	1.15715	3	3406.73	-1.04223	66.4901	1
High	EGTGTEmPmIGDR	1	1	1	57106584	M7(Oxidation); M9(Oxidation)	0	105534326	5.9e-05	0.000327066	20.78	0.0739509	2	1425.6	-0.851336	26.694	0
High	MGGGGAmNmGDPYGSGGQK	2	1	1	545525020	M7(Oxidation); M9(Oxidation)	0	5.07429e+07	0	4.13858e-08	30.82	0.00186287	2	1803.71	0.699518	23.443	0
High	QQSHFAmmHGGTGFAGIDSSSPEVK	1	1	1	57093423	M7(Oxidation); M8(Oxidation)	0	0	0	4.41529e-10	41.63	0.000992814	3	2638.17	1.03372	42.4199	0
High	NPEISHmLNNPDImR	1	2	1	73946510	M7(Oxidation); M14(Oxidation)	0	4.006e+07	2.5e-05	0.000109852	20.54	0.264924	2	1812.83	-1.26931	36.8289	0
High	GASQAGmTGYGmPR	2	2	1	345797882	M7(Oxidation); M12(Oxidation)	0	1.02939e+09	0	9.61801e-06	38.67	0.00131077	2	1415.6	-1.46288	21.9342	0
High	LQNAADmPANmDK	1	2	1	73998443	M7(Oxidation); M11(Oxidation)	0	1.06271e+07	1.4e-05	6.53449e-05	26.59	0.0209413	2	1450.63	-2.6133	17.8351	0
High	STGGGLmEEmNAmLAR	1	2	2	50979054;545486243	M7(Oxidation); M10(Oxidation); M13(Oxidation)	0	83021475	0	9.12536e-06	11.3	0.971116	2	1715.74	-0.238275	34.7813	0
High	SLGTDLmNEmR	1	2	1	545489482	M7(Oxidation); M10(Oxidation)	0	68426782	6.9e-05	0.000460705	24.19	0.0567788	2	1298.57	-1.51214	36.04	0
High	IGAFGYmEcSAK	1	1	1	336455146	M7(Oxidation); C9(Carbamidomethyl)	0	85804238	0	1.50273e-05	30.73	0.00790336	2	1349.58	-5.44699	43.1551	0
High	ELEVLLmcNK	1	2	1	356460868	M7(Oxidation); C8(Carbamidomethyl)	0	6.99514e+07	2.5e-05	8.90589e-05	16.08	1.23549	2	1264.62	-2.82239	52.5155	0
High	GPQLFHmDPSGTFVQcDAR	1	1	1	359319848	M7(Oxidation); C16(Carbamidomethyl)	0	1.43239e+08	0	5.62993e-10	33.93	0.00730259	3	2178.96	-2.15761	52.1779	0
High	GFEVVYmTEPIDEYcVQQLK	1	2	1	545519272	M7(Oxidation); C15(Carbamidomethyl)	0	247204404	0	1.00768e-07	12.51	1.45592	2	2464.14	-1.39091	67.7138	0
High	IHGTDEmKFITILcTR	1	3	1	73953207	M7(Oxidation); C14(Carbamidomethyl)	0	43323293	0	1.59758e-05	15.41	1.4128	3	1950.97	-1.83298	59.4479	1
High	VAAAESmPLLLEcAR	1	1	1	545537844	M7(Oxidation); C13(Carbamidomethyl)	0	1.77049e+08	0	5.19737e-08	23.39	0.254727	2	1646.83	1.04016	52.8307	0
High	IGVDLImK	2	1	1	359322420	M7(Oxidation)	0	7.0457e+07	5.9e-05	0.000312593	28.32	0.0747935	2	904.517	-0.828298	47.299	0
High	IPVTLNmK	1	1	1	359318941	M7(Oxidation)	0	6.12723e+07	0.000113	0.00167015	19.38	0.79819	2	931.529	0.675081	33.7474	0
High	VTQNLPmK	1	1	1	345783239	M7(Oxidation)	0	4.57276e+07	0.009215	0.201365	10.76	7.65168	2	946.503	0.124544	20.1201	0
High	LILDLSmK	1	2	1	545557690	M7(Oxidation)	0	9.12319e+06	8.5e-05	0.000939587	20.19	0.41973	2	948.542	-1.07456	52.741	0
High	IVEVLLmK	4	2	1	545559521	M7(Oxidation)	0	46724708	8.5e-05	0.00114281	14.83	0.896121	2	960.58	0.259659	48.4034	0
High	NIELAVmR	1	1	1	545541550	M7(Oxidation)	0	1.35632e+08	0.000902	0.0168716	23.45	0.33121	2	961.512	-2.01976	39.7195	0
High	SINNPDmR	1	2	1	545510629	M7(Oxidation)	0	2.14792e+07	0.000783	0.0127289	18.57	0.237682	2	962.434	-2.50921	17.2618	0
High	IAEENImK	1	1	1	545559913	M7(Oxidation)	0	21287720	7.7e-05	0.000807863	12.22	3.02595	2	963.481	-0.508157	22.6004	0
High	VDFNVPmK	1	2	2	57094534;74007807	M7(Oxidation)	0	1.31116e+08	0.000103	0.00136165	27.09	0.0910722	2	965.475	-1.53223	40.2573	0
High	VIAHTQmR	2	1	1	356461025	M7(Oxidation)	0	3.02684e+06	0.005529	0.118161	20.8	0.338112	3	971.508	-1.6936	13.4451	0
High	NLQNVDmK	1	8	1	308081450	M7(Oxidation)	0	57169734	0.00044	0.00694914	14.48	1.76622	2	977.471	-1.07461	19.4591	0
High	APGFAQmLK	3	2	1	545550950	M7(Oxidation)	0	399084014	1.4e-05	7.96985e-05	32.87	0.0236519	2	978.503	-5.15395	35.4045	0
High	TDTGEPmGR	5	1	1	545508859	M7(Oxidation)	0	8.7334e+07	2.5e-05	0.000152111	39.42	0.00124574	2	979.413	-1.59033	14.213	0
High	ISKEEAmR	1	3	1	359806960	M7(Oxidation)	0	5.9717e+06	0.002223	0.0425161	37.26	0.00900193	2	979.485	-2.72829	13.4938	1
High	ALIEHEmK	1	1	1	359318941	M7(Oxidation)	0	51250894	0.000475	0.00727323	32.07	0.0224444	2	986.495	-2.8979	17.7587	0
High	VELSTGmPR	1	4	1	545527661	M7(Oxidation)	0	54219461	0.000626	0.00889471	18.6	0.852387	2	1005.5	-1.28643	26.108	0
High	AAITVVmASK	2	2	1	345795391	M7(Oxidation)	0	275547372	0	7.28081e-06	47.52	0.000888595	2	1006.56	-0.827104	28.203	0
High	DLTDYLmK	20	12	4	57108093;307938303;545509102;55741585	M7(Oxidation)	0	5.17776e+09	0.000113	0.00172633	28.52	0.0300191	2	1014.48	-1.46122	58.0643	0
High	IHPVSTmVK	1	1	1	356461040	M7(Oxidation)	0	1.05167e+08	8.5e-05	0.00104825	33.31	0.018783	3	1027.56	-0.392227	20.4441	0
High	VHPISTmIK	3	2	1	545536994	M7(Oxidation)	0	1.69131e+09	0.000157	0.00291202	10.8	2.81136	2	1041.57	-1.24773	24.6777	0
High	DVDAAYmNK	1	12	2	345791910;545545380	M7(Oxidation)	0	46132936	8.5e-05	0.00104007	10.43	1.07329	2	1042.45	-0.526882	21.7582	0
High	IGLINDmVR	1	2	1	545548105	M7(Oxidation)	0	193244240	0.000123	0.0019044	16.71	1.54006	2	1046.57	-0.0234305	43.3174	0
High	IKPVLMmNK	3	1	1	359322142	M7(Oxidation)	0	5.67011e+08	5.9e-05	0.000362642	36.97	0.0104473	3	1089.62	-0.0150383	27.117	0
High	DVDEAYmNK	2	1	1	359323093	M7(Oxidation)	0	2.58889e+08	6.9e-05	0.000452383	43.13	0.00028698	2	1100.46	-0.598074	21.7851	0
High	FIIHHSmSK	1	1	1	545546127	M7(Oxidation)	0	7.46451e+06	6.9e-05	0.000377727	17.9	0.699	2	1115.57	-0.409292	18.0783	0
High	SNYNLPmHK	1	2	1	356991214	M7(Oxidation)	0	9.60682e+07	6.9e-05	0.000404787	16.52	0.825635	2	1119.52	-0.538236	24.4395	0
High	KIQASTmAFK	1	1	1	345797882	M7(Oxidation)	0	1.30059e+08	0.000386	0.00614417	24.49	0.155055	2	1140.61	0.522482	24.4528	1
High	LAPASNmASQR	1	2	1	545540943	M7(Oxidation)	0	1.10262e+07	1.4e-05	4.85761e-05	24.8	0.180135	2	1161.57	3.6924	16.9767	0
High	AEAVVAmLLTK	1	1	1	545509598	M7(Oxidation)	0	5.1563e+07	0	1.8077e-05	35.06	0.0139726	2	1161.65	-1.48283	57.6019	0
High	NLTQEEmQR	1	2	1	545548105	M7(Oxidation)	0	78886780	7.7e-05	0.000778228	26.48	0.0555516	2	1164.53	-1.35981	20.6914	0
High	SLHDAImIVR	1	1	1	359324375	M7(Oxidation)	0	92454984	0.000668	0.00940906	20.29	0.369018	3	1170.63	0.410462	42.0492	0
High	IVEQDTmPPK	2	5	1	545557869	M7(Oxidation)	0	66467299	2.5e-05	0.000106639	37.46	0.0087583	2	1173.58	1.36289	21.3915	0
High	LTNSMMmHGR	1	1	1	57036143	M7(Oxidation)	0	4.78948e+07	2.5e-05	0.000111064	38.38	0.00217817	2	1193.52	-1.08966	22.6154	0
High	ALLDQLmGTAR	1	2	1	345802463	M7(Oxidation)	0	63930746	6.9e-05	0.000400077	36.56	0.0128064	2	1204.64	0.539331	52.5976	0
High	DGNDLHmTYK	1	2	1	359319053	M7(Oxidation)	0	5.1108e+07	1.4e-05	4.8673e-05	16.83	0.218903	2	1209.52	0.0406039	20.4205	0
High	GLEAADmSPFR	1	1	1	345787491	M7(Oxidation)	0	123630815	1.4e-05	4.65514e-05	33.66	0.010591	2	1209.56	0.00501372	43.418	0
High	IFGGLDmLAEK	2	2	1	345777634	M7(Oxidation)	0	298836161	0	5.10627e-07	52.75	0.000272875	2	1209.62	-1.92609	60.0015	0
High	NVIGLQmGTNR	2	1	1	345797882	M7(Oxidation)	0	1331737213	2.5e-05	0.000182581	17.23	1.20732	2	1218.63	0.323374	34.3119	0
High	DKDNFWmTR	1	2	1	57093381	M7(Oxidation)	0	8.39944e+07	8.5e-05	0.0011593	12.12	0.929849	2	1228.54	-1.92434	41.3215	1
High	GASQAGmLAPGTR	1	2	1	545503173	M7(Oxidation)	0	41321079	4.9e-05	0.000233203	21.29	0.403831	2	1232.61	0.392818	23.8971	0
High	IEVIEImTDR	1	2	1	545533049	M7(Oxidation)	0	872400736	0	2.71186e-05	40.23	0.00673377	2	1234.63	-0.117562	50.4027	0
High	AQNLNPmVDVK	1	2	1	57036395	M7(Oxidation)	0	98923852	7.7e-05	0.00066502	21.96	0.336228	2	1244.63	-0.880777	34.0967	0
High	IETIEVmEDR	2	4	1	545555336	M7(Oxidation)	0	7.24395e+07	0	5.95932e-06	34.55	0.0121009	2	1250.59	-2.2906	37.4374	0
High	FDGILGmAYPR	2	1	1	71043798	M7(Oxidation)	0	210942675	0	9.61104e-07	28.85	0.0534298	2	1255.61	-1.14675	57.8511	0
High	SAYQEAmDISK	3	1	1	545491676	M7(Oxidation)	0	1.04625e+08	0	2.92872e-05	17.46	0.362536	2	1258.56	1.6592	35.4261	0
High	IIIQEEmQLK	1	1	1	545486951	M7(Oxidation)	0	3.62439e+07	0	2.51918e-05	11.92	3.8979	2	1260.69	-0.621523	41.738	0
High	GSDVIImLVGNK	1	2	1	545536414	M7(Oxidation)	0	3.31026e+07	5.9e-05	0.000330408	13.55	2.40656	2	1261.68	1.68457	60.3701	0
High	MAQELYmEQK	1	1	1	545501183	M7(Oxidation)	0	3.7241e+07	1.4e-05	5.11902e-05	24.23	0.0522937	2	1286.58	2.1922	30.8532	0
High	ALADHSmAQTPR	1	1	1	345800040	M7(Oxidation)	0	19360370	3.7e-05	0.000223858	40.76	0.00290033	2	1313.62	-2.30011	18.2803	0
High	YHSLAPmYYR	2	3	3	73968313;50979150;50979062	M7(Oxidation)	0	2.85839e+08	5.9e-05	0.000257026	12.43	1.23439	2	1316.61	-2.36183	37.9223	0
High	SSLSHAmVIDSR	1	1	1	345776748	M7(Oxidation)	0	27407505	0	3.11747e-06	26.44	0.0775159	2	1318.63	-9.08808	25.5689	0
High	LLSLLQmDTFK	1	1	1	73981008	M7(Oxidation)	0	334975895	0	5.00688e-06	36.11	0.0100656	2	1324.72	-0.997818	66.444	0
High	AAALEAmKDYTK	1	1	1	545531041	M7(Oxidation)	0	3.50779e+07	0	3.20664e-06	32.55	0.0251825	2	1327.66	0.368755	24.0743	1
High	VLQDLVmDILR	1	1	1	545536882	M7(Oxidation)	0	100817232	0	5.12155e-07	49.31	0.000703317	2	1330.74	-2.15531	72.7963	0
High	LWDHATmTEVK	2	1	1	57106953	M7(Oxidation)	0	8.5384e+07	0	1.30099e-07	24.86	0.117245	2	1346.64	-3.12627	31.6989	0
High	LLIPYLmEAIR	2	2	1	545552216	M7(Oxidation)	0	104739016	1.4e-05	6.13607e-05	38.22	0.00519779	2	1347.77	-2.15955	71.8793	0
High	GISQEQmNEFR	1	4	1	73963357	M7(Oxidation)	0	83508600	0	9.03302e-06	24.94	0.0655682	2	1354.61	0.0769149	30.9926	0
High	ALESGDmNTVWK	1	1	1	73951551	M7(Oxidation)	0	5.99085e+07	6.9e-05	0.000471199	10.24	2.20946	2	1366.63	0.15567	39.5045	0
High	GISQEQmQEFR	1	5	1	73947736	M7(Oxidation)	0	6.53174e+07	0	1.22675e-05	22.01	0.189481	2	1368.63	2.82281	30.9471	0
High	AIPVPSmAPSAVGR	1	3	1	545502125	M7(Oxidation)	0	79810316	2.5e-05	0.000123823	26.97	0.0938246	2	1368.73	-0.602342	42.2695	0
High	EHGLIFmETSAK	1	8	1	50979323	M7(Oxidation)	0	0	0	2.28655e-08	11.98	2.90946	2	1378.67	-0.467695	39.9726	0
High	GSTDNLmDDIER	2	2	1	545550950	M7(Oxidation)	0	3.03278e+07	0	6.54538e-06	32.55	0.00714337	2	1381.59	0.307906	37.7622	0
High	SAYQEAmDISKK	2	1	1	545491676	M7(Oxidation)	0	2.57799e+08	0	1.14708e-06	38.69	0.00409678	2	1386.66	0.626119	31.5582	1
High	TVAATNmNETSSR	1	8	1	345800422	M7(Oxidation)	0	6.94655e+06	0	9.47934e-08	65.31	7.33161e-06	2	1397.63	-1.73275	16.179	0
High	GGAEQFmEETER	1	1	1	359324375	M7(Oxidation)	0	2.09451e+07	0	2.0258e-05	10.24	0.539355	2	1399.58	0.78431	31.0292	0
High	GASQAGmTGYGMPR	4	2	1	345797882	M7(Oxidation)	0	435576875	0	3.78243e-08	67.05	2.74167e-06	2	1399.61	-1.10075	31.7771	0
High	SFSDALmEEDPR	1	3	1	545537569	M7(Oxidation)	0	5.6061e+07	1.4e-05	4.39897e-05	16.91	0.205741	2	1412.6	-0.874904	47.2343	0
High	YTFAAHmDGTYK	1	2	1	345791316	M7(Oxidation)	0	53661413	1.4e-05	8.6916e-05	20.39	0.0909543	2	1420.62	-2.09853	33.196	0
High	TVAATNmNEESSR	1	2	1	73993641	M7(Oxidation)	0	5.72501e+06	0	1.87083e-08	59.52	1.75906e-05	2	1425.63	-1.38916	16.4048	0
High	TTASTQmNVQSSR	1	13	1	545545905	M7(Oxidation)	0	5.69469e+06	0	4.04702e-08	81.44	1.96676e-07	2	1426.66	-1.81863	15.8741	0
High	SIRPDNmSEYSK	1	2	1	545520193	M7(Oxidation)	0	59269236	0	8.25944e-06	26.08	0.0580752	2	1442.65	-3.17909	20.4662	0
High	SYSPYDmLESIK	2	1	1	50950177	M7(Oxidation)	0	2.52732e+08	0	1.49198e-06	33.35	0.0107966	2	1448.66	-0.921211	56.7975	0
High	AVEYLLmGIPGDR	1	1	1	57094213	M7(Oxidation)	0	95085052	0	2.45242e-07	34.1	0.0231093	2	1449.74	-0.20849	62.7757	0
High	KGTDDSmTLQSQK	2	1	1	356461032	M7(Oxidation)	0	0	0	1.50794e-05	42.17	0.00183841	2	1454.68	-1.23776	16.0431	1
High	SGSLENmPNVGVNK	1	2	1	545529239	M7(Oxidation)	0	3.3192e+07	0	2.84313e-06	23.55	0.179278	2	1461.7	-0.20355	30.6307	0
High	GFYDGImLVDGFK	1	2	1	545490543	M7(Oxidation)	0	31148565	0	5.34161e-07	27.86	0.0566339	2	1477.7	-3.36098	70.2191	0
High	IGNTGGmLDNILASK	2	2	1	545510629	M7(Oxidation)	0	4.67061e+08	0	3.93075e-10	91.41	4.1234e-08	2	1519.78	-0.92717	54.0097	0
High	SSEDQSmGNWQIK	2	1	1	560891942	M7(Oxidation)	0	258724796	0	6.31494e-07	39.06	0.00164519	2	1525.66	-0.450721	36.0456	0
High	EQLPLVmQGDLIR	2	1	1	545497651	M7(Oxidation)	0	1.0934e+08	0	1.55348e-05	11.65	3.44008	2	1527.81	-5.37443	60.5724	0
High	GNTAAQmSQTLSLSK	1	1	1	545554226	M7(Oxidation)	0	105847960	0	1.90714e-06	59.06	6.50005e-05	2	1552.77	1.4029	32.8916	0
High	GENLVSmTVEGPPPK	2	3	1	73991485	M7(Oxidation)	0	3.4895e+07	0	3.16981e-08	31.37	0.0387707	2	1570.78	1.5667	43.5855	0
High	SYSPYDmLESIKK	3	1	1	50950177	M7(Oxidation)	0	1.5881e+09	0	3.16515e-07	49.05	0.000513985	2	1576.76	0.237935	50.7049	1
High	GLTPTGmLPSGVLSGGK	1	3	1	545551597	M7(Oxidation)	0	96487176	0	8.06367e-09	46.4	0.00159215	2	1587.84	0.58086	55.1759	0
High	AVDIPHmDIEALKK	2	3	1	545518272	M7(Oxidation)	0	222337825	1.4e-05	8.53601e-05	22.59	0.253922	2	1595.85	4.81443	43.8655	1
High	DFTVSAmHGDMDQK	3	1	1	354623039	M7(Oxidation)	0	7.61696e+07	0	3.77342e-10	30.04	0.00589545	2	1597.66	-0.336496	34.4029	0
High	KGVAINmVTEEDKR	2	1	1	354623039	M7(Oxidation)	0	5.90673e+07	0	2.00141e-09	35.99	0.015811	2	1605.83	0.842032	26.3292	2
High	NTDQASmPDNTAAQK	1	5	1	160425231	M7(Oxidation)	0	155477819	0	5.27799e-07	62.73	6.13335e-06	2	1607.69	-2.63476	15.5406	0
High	VPVWYImDEFGSR	1	1	1	545514530	M7(Oxidation)	0	1.62983e+08	0	2.73294e-07	52.19	0.000202021	2	1614.76	-1.23044	68.3786	0
High	IDKTDYmVGSYGPR	3	1	1	73964747	M7(Oxidation)	0	4.78938e+08	0	2.78719e-06	35.54	0.0113377	2	1617.77	7.35866	39.2205	1
High	FGIQAQmVTTDFQK	2	1	1	356461018	M7(Oxidation)	0	8.99416e+07	0	1.54633e-08	39.88	0.00488308	2	1629.79	0.174803	55.5459	0
High	QGGLGPmNIPLVSDPK	4	2	1	356461044	M7(Oxidation)	0	727230536	0	9.26349e-09	49.31	0.000636502	2	1638.85	-0.0549106	57.3838	0
High	ISLPGQmTGTPIAPLK	1	1	1	345797117	M7(Oxidation)	0	120879592	1.4e-05	5.54127e-05	25.54	0.0918747	2	1639.91	2.16769	56.5421	0
High	QDLPNAmNAAEITDK	2	3	1	354548804	M7(Oxidation)	0	1.91063e+08	0	2.59051e-08	50.94	0.000228325	2	1646.77	-0.756898	43.0483	0
High	IKDYLLmEEEFIR	2	1	1	354459384	M7(Oxidation)	0	5.08901e+07	0	6.34219e-07	23.33	0.257109	2	1714.87	1.63815	64.1812	1
High	NGGLGHmNIALLSDLTK	1	2	1	545547187	M7(Oxidation)	0	1.27845e+07	0	1.69055e-05	26.03	0.130467	2	1769.92	-1.64392	64.382	0
High	FKGQILmPNIGYGSNK	1	2	1	356460868	M7(Oxidation)	0	6.57316e+07	0	1.12038e-07	31.24	0.0421285	2	1782.92	-1.90155	48.8495	1
High	QGGLGPmNIPLVSDPKR	5	2	1	356461044	M7(Oxidation)	0	2.9962e+08	0	5.76867e-09	62.75	2.64115e-05	3	1794.95	-1.10325	52.1051	1
High	YGIVDYmIEQSGPPSK	2	1	1	359321459	M7(Oxidation)	0	6.65062e+07	0	2.40266e-09	41.03	0.00318305	2	1799.84	-4.61079	53.717	0
High	VLGILAmIDEGETDWK	1	1	1	545496523	M7(Oxidation)	0	111818969	0	5.7567e-08	43.56	0.00248913	2	1805.89	-3.64509	72.0971	0
High	AASDIAmTELPPTHPIR	7	3	1	73967156	M7(Oxidation)	0	2.93903e+08	0	6.1807e-11	79.42	6.92584e-07	2	1835.93	0.171219	44.1996	0
High	DFTVSAmHGDMDQKER	1	1	1	354623039	M7(Oxidation)	0	2.49812e+07	7.7e-05	0.000517222	15.17	0.190055	3	1882.79	-5.92384	31.9479	1
High	ILTEDGmGHPETGDAIAR	1	3	1	545505453	M7(Oxidation)	0	89574107	0	2.16924e-10	73.64	1.69113e-06	2	1898.9	3.9365	34.8752	0
High	EAALVDmVNDGVEDVRR	1	1	1	545530557	M7(Oxidation)	0	2.93104e+07	0.002614	0.0507847	12.75	2.19521	2	1903.91	-5.60014	51.8124	1
High	IAQDLEmYGVNYFSIK	1	4	1	545558307	M7(Oxidation)	0	7.13885e+07	0	8.42366e-12	85.58	1.28524e-07	2	1906.92	-2.05454	68.7046	0
High	GPETPAmSPLDSSQPPPAK	1	1	1	545546584	M7(Oxidation)	0	9.52094e+06	6.9e-05	0.000451757	26.88	0.0887128	2	1922.91	-1.44698	35.7662	0
High	IAQDLEmYGVNYFEIK	1	1	1	545497495	M7(Oxidation)	0	0	0	5.64617e-08	36.35	0.00930434	2	1948.92	-6.0558	69.0387	0
High	GPELLTmWFGESEANVR	1	1	1	73971210	M7(Oxidation)	0	2.71022e+08	0	5.39679e-06	22.67	0.17223	2	1951.92	-2.76385	74.069	0
High	KVENEDmNKDQILLEK	1	2	1	345790828	M7(Oxidation)	0	2.09982e+07	0.000157	0.00270465	20.69	0.500343	2	1961.98	-0.324045	32.6885	2
High	IAQDLEmYGINYFEIK	1	1	1	558757359	M7(Oxidation)	0	725128254	0	1.16377e-11	65.23	1.22516e-05	2	1962.95	-1.73435	70.4304	0
High	LVQAAQmLQSDPYSVPAR	3	1	1	345798988	M7(Oxidation)	0	5.83848e+07	0	9.92572e-10	52.26	0.000330129	2	1990.01	0.341359	49.253	0
High	LQQVLQmESHIQSTSDR	1	2	1	73966186	M7(Oxidation)	0	6.25942e+07	0	4.65323e-10	61.45	3.55207e-05	2	2015.98	0.0291082	36.4489	0
High	VDFNVPmKNNQITNNQR	1	1	1	74007807	M7(Oxidation)	0	3.34172e+07	7.7e-05	0.000718398	17.8	0.871283	2	2047.99	-2.52097	40.4544	1
High	FGQAATmEGIGAIGGTPPAFNR	2	1	1	545558431	M7(Oxidation)	0	1.8432e+08	0	6.68833e-07	32.85	0.0249024	2	2179.06	-1.83399	59.5037	0
High	TTFDEAmADLHTLSEDSYK	3	1	1	545491676	M7(Oxidation)	0	6.08902e+07	0	8.11529e-10	78.54	1.30162e-07	2	2189.95	-2.57003	66.1134	0
High	QDLPNAmNAAEITDKLGLHSLR	1	3	1	354548804	M7(Oxidation)	0	138073344	0	1.7995e-11	31.1	0.037027	3	2423.24	1.62897	65.6933	1
High	QDHPSSmGVYGQESGGFSGPGENR	1	3	1	73994917	M7(Oxidation)	0	80835680	0	1.61399e-09	35.65	0.00187866	3	2496.05	1.08577	36.8558	0
High	VELNALmTDETISNVPILILGNK	1	1	1	545495148	M7(Oxidation)	0	0	0	1.73522e-08	48.4	0.000472659	2	2513.34	-5.02221	74.6437	0
High	QHIVNDmNPGNLHLFINAYNSR	1	1	1	548923713	M7(Oxidation)	0	270402486	0	7.70764e-11	34.6	0.0135227	3	2583.25	-2.02222	60.3493	0
High	VIDVFAmPQSGTGVSVEAVDPVFQAK	1	1	1	345797261	M7(Oxidation)	0	0	0	2.80177e-08	37.29	0.00835205	2	2707.37	0.23263	70.834	0
High	AEIKEmGEmHR	3	1	1	545516000	M6(Oxidation); M9(Oxidation)	0	4.49637e+07	0	2.58716e-05	24.17	0.0664201	3	1362.61	-2.09933	14.3072	1
High	DAEDAmDAmDGAVLDGR	1	1	1	545509277	M6(Oxidation); M9(Oxidation)	0	99994056	0	6.65143e-07	64.79	6.96978e-07	2	1783.71	-0.242423	39.0594	0
High	YFVQGmGYmPSASMTR	3	1	1	548923713	M6(Oxidation); M9(Oxidation)	0	92703581	0	5.74208e-10	38.98	0.00124577	2	1857.8	-0.656372	48.5395	0
High	FVPAEmGmHTVSVK	1	1	1	74008809	M6(Oxidation); M8(Oxidation)	0	0	0	2.11644e-05	28.59	0.0525063	2	1564.75	-1.54477	30.3666	0
High	LKEGDmmmGQQVAR	1	1	1	545517915	M6(Oxidation); M7(Oxidation); M8(Oxidation)	0	4.96123e+07	7.7e-05	0.000684353	15.16	0.641582	2	1641.73	-4.98713	18.5079	1
High	IKPVLmmNK	1	1	1	359322142	M6(Oxidation); M7(Oxidation)	0	171543725	2.5e-05	0.00012173	17.58	0.886005	3	1105.61	-1.76412	21.4877	0
High	LTNSMmmHGR	3	1	1	57036143	M6(Oxidation); M7(Oxidation)	0	5.77439e+07	8.5e-05	0.00118734	11.74	0.629692	2	1209.51	-3.12844	16.7172	0
High	LKEGDmmMGQQVAR	3	1	1	545517915	M6(Oxidation); M7(Oxidation)	0	53778911	7.7e-05	0.000639796	24.71	0.0961794	2	1625.74	-2.2322	25.0161	1
High	LILGLmmPPAHYDAK	1	2	1	545496029	M6(Oxidation); M7(Oxidation)	0	1.19769e+08	0	3.20922e-06	16.92	1.19401	3	1701.87	-0.260949	52.6243	0
High	QLTVQmmQNPQILAALQER	1	1	1	545524265	M6(Oxidation); M7(Oxidation)	0	4.92077e+07	0	3.67372e-11	58.5	6.88612e-05	2	2244.15	0.869598	63.418	0
High	FTVLLmPNGPmR	1	1	1	73968311	M6(Oxidation); M11(Oxidation)	0	1.10787e+08	0	2.97344e-05	19.54	0.528628	2	1407.71	-0.56535	55.3657	0
High	NLQDAmQVcR	1	3	1	345802573	M6(Oxidation); C9(Carbamidomethyl)	0	262159976	0	2.27792e-05	49.76	0.000220346	2	1250.56	-1.55156	25.0932	0
High	IIPGFmcQGGDFTR	1	1	1	74009724	M6(Oxidation); C7(Carbamidomethyl)	0	0	0	4.9354e-06	21.18	0.202332	2	1614.74	-0.224474	56.1452	0
High	FSVQTmcPIEGEGNIAR	1	3	1	73958131	M6(Oxidation); C7(Carbamidomethyl)	0	2.92634e+07	0	2.43438e-07	27.02	0.0551141	2	1924.89	-1.48589	50.8421	0
High	LGNDFmGITLVSSQAVcNAR	1	1	1	73967136	M6(Oxidation); C17(Carbamidomethyl)	0	1.39665e+07	0	4.54688e-10	40.97	0.00391919	2	2169.04	0.882892	65.8773	0
High	KGTDImYTGTLDcWR	1	1	1	74008194	M6(Oxidation); C13(Carbamidomethyl)	0	3.69081e+07	6.9e-05	0.000420864	12.64	1.19518	2	1832.82	-4.68743	54.1325	1
High	KPASFmTSIcDER	1	2	1	545510629	M6(Oxidation); C10(Carbamidomethyl)	0	20827223	0	2.54409e-07	26.58	0.0395615	2	1557.7	-3.92434	33.142	0
High	VLLVGmK	1	1	1	57036395	M6(Oxidation)	0	5.5873e+07	0.00511	0.110956	27.57	0.0446211	2	775.474	-0.811991	32.2758	0
High	NIVMAmK	1	1	1	73948324	M6(Oxidation)	0	1.53196e+07	0.003054	0.062654	24.09	0.161046	2	822.418	-4.32278	23.8431	0
High	VLDLEmK	2	1	1	558695394	M6(Oxidation)	0	0	0.00037	0.00568058	37.33	0.0111973	2	863.453	-1.77185	33.2978	0
High	QAAEVmGR	1	1	1	73994683	M6(Oxidation)	0	895377	0.004767	0.10345	23.6	0.185083	2	877.417	-2.87713	14.45	0
High	VASVEmVK	1	1	1	545522461	M6(Oxidation)	0	4.20188e+07	6.9e-05	0.00039706	18.56	0.783651	2	878.463	-2.12966	20.1808	0
High	VDQIImAK	1	1	1	545550950	M6(Oxidation)	0	3.14745e+08	8.5e-05	0.00121571	34.12	0.0230225	2	933.508	0.977045	26.4184	0
High	VTNLLmLK	4	9	1	73987401	M6(Oxidation)	0	6.69983e+07	8.5e-05	0.00107859	45.02	0.000867205	2	947.562	2.60769	51.3503	0
High	TILSLmTR	1	2	1	545510629	M6(Oxidation)	0	320121804	0.005274	0.113502	10.92	3.2647	2	950.534	-0.185432	43.7182	0
High	ISQLEmAR	1	4	1	545558307	M6(Oxidation)	0	212413310	8.5e-05	0.000915966	29.97	0.0594593	2	963.492	-1.14114	23.0207	0
High	EMEEQmR	1	1	1	545525020	M6(Oxidation)	0	1.97288e+06	0.000563	0.00838136	14	0.0597161	2	968.379	-2.56672	14.8338	0
High	ADFSGmSSR	1	1	1	545554226	M6(Oxidation)	0	5.6679e+07	8.5e-05	0.000905302	17.36	0.0918269	2	973.402	-2.59218	18.4083	0
High	YIKDYmK	2	1	1	545537467	M6(Oxidation)	0	2.70881e+08	0.000157	0.00281158	31.11	0.0396524	2	976.48	-1.0982	19.0968	1
High	TTLVImER	1	2	1	73966186	M6(Oxidation)	0	144616555	0.00052	0.00774591	24.57	0.165143	2	978.532	3.63909	33.6471	0
High	ADLSGmSGVR	1	1	1	545554777	M6(Oxidation)	0	6.40446e+07	0.000157	0.00302932	13.83	1.37862	2	1008.47	-4.58326	21.3972	0
High	IQASTmAFK	2	1	1	345797882	M6(Oxidation)	0	9.91148e+08	1.4e-05	3.82349e-05	52.8	0.000174498	2	1012.51	-0.436887	29.3192	0
High	LILEQmQK	1	1	1	545531041	M6(Oxidation)	0	344303352	7.7e-05	0.000605826	31.04	0.0527714	2	1018.56	0.810378	29.009	0
High	RAEEQmLK	1	2	1	545548105	M6(Oxidation)	0	9.50783e+06	0.009904	0.213529	29.06	0.0802107	2	1020.51	-0.405404	14.2458	1
High	LAIYGmLPK	1	2	1	345779102	M6(Oxidation)	0	1.12277e+07	0.001112	0.0206918	20.34	0.417039	2	1021.57	-6.0897	52.4524	0
High	EGLQNmEAR	1	1	1	545531041	M6(Oxidation)	0	1.67939e+08	8.5e-05	0.000950701	18.9	0.219647	2	1063.48	-3.3815	18.3488	0
High	EKEELmLR	1	1	1	558757359	M6(Oxidation)	0	9.46362e+08	0.000352	0.00549529	22.48	0.361277	2	1063.54	-0.986558	25.752	1
High	TNKEImAIK	1	3	1	50979052	M6(Oxidation)	0	7.37436e+07	0.000103	0.00161586	16.26	1.2291	2	1063.58	-0.759843	20.4483	1
High	ALEEAmEQK	1	1	1	160425231	M6(Oxidation)	0	7.26682e+07	8.5e-05	0.00114877	18.06	0.533033	2	1064.49	-1.90135	17.6865	0
High	SQYEVmAEK	2	1	1	359279916	M6(Oxidation)	0	883737891	6.9e-05	0.000461785	23.14	0.0611464	2	1100.49	-0.933594	22.8819	0
High	VFDAImNFK	1	1	1	359322142	M6(Oxidation)	0	792147636	2.5e-05	0.000112021	30.15	0.0353092	2	1100.54	-1.51018	53.8289	0
High	VELDNmPLR	1	1	1	545558431	M6(Oxidation)	0	2.20258e+08	0.000196	0.00352917	39.75	0.00556108	2	1102.56	1.78382	36.3224	0
High	LTAEEmDER	1	1	1	73951551	M6(Oxidation)	0	1.8069e+07	3.7e-05	0.000198132	14.63	0.432159	2	1109.48	-0.919343	18.2975	0
High	YLPELmAEK	1	6	1	545491444	M6(Oxidation)	0	7.77342e+07	0.00037	0.00559435	15.51	1.09805	2	1109.55	0.0728842	43.3199	0
High	QSLSHmLSAK	1	1	1	545536882	M6(Oxidation)	0	1.02279e+08	1.4e-05	7.50081e-05	14.26	2.30983	2	1117.57	0.762721	21.2532	0
High	AQYEEmANR	1	1	1	545545402	M6(Oxidation)	0	7.63975e+07	7.7e-05	0.000670876	31.29	0.00624136	2	1127.48	-2.7804	18.0286	0
High	SDTSFmFQR	2	1	1	55742853	M6(Oxidation)	0	6.55638e+07	3.7e-05	0.00021262	38.91	0.00156162	2	1134.49	0.184012	41.226	0
High	LIVALmKPSR	4	1	1	57100553	M6(Oxidation)	0	2.31867e+08	2.5e-05	9.905e-05	49.37	0.000260703	3	1143.69	-1.17244	39.4886	0
High	ALELNmISLK	1	1	1	73946745	M6(Oxidation)	0	129113534	1.4e-05	7.76925e-05	44.08	0.00173533	2	1147.64	-0.725871	58.2487	0
High	DYQELmNVK	1	3	1	545545104	M6(Oxidation)	0	173942776	7.7e-05	0.000518257	18.07	0.389108	2	1155.53	-0.857685	35.8057	0
High	DYQELmNTK	2	1	1	50979272	M6(Oxidation)	0	314846122	7.7e-05	0.000727464	25.3	0.0466291	2	1157.52	1.55901	27.4862	0
High	YYGTSmHER	1	1	1	73946783	M6(Oxidation)	0	2.00468e+07	8.5e-05	0.00119657	22.76	0.0280722	2	1159.48	-2.01423	17.2509	0
High	EYQELmNVK	2	10	4	545545402;345791910;359323093;545545383	M6(Oxidation)	0	482755768	7.7e-05	0.000579124	28.81	0.039391	2	1169.55	0.174955	31.9517	0
High	HFGEHmVTAK	1	1	1	545497651	M6(Oxidation)	0	4.82537e+07	1.4e-05	5.89125e-05	37.88	0.00432578	2	1172.56	3.37328	16.778	0
High	TAEELmNFSK	1	2	1	545550950	M6(Oxidation)	0	1.06738e+08	1.4e-05	4.82862e-05	16.71	0.376482	2	1185.54	-2.24366	35.958	0
High	WNQDTmEQK	1	9	1	345783164	M6(Oxidation)	0	36873522	2.5e-05	0.000118626	24.09	0.0362646	2	1195.5	-2.60118	18.8242	0
High	GGIVGmTLPIAR	1	2	1	74006997	M6(Oxidation)	0	5.52117e+07	8.5e-05	0.000967947	14.32	2.26335	2	1200.68	-0.45566	52.1741	0
High	DSTLImQLLR	9	12	7	359322978;73967156;545520485;57098115;545540855;545500683;545491676	M6(Oxidation)	0	866184957	0	2.3922e-05	53.92	0.0002429	2	1205.65	-1.69212	71.2123	0
High	LAQENmDLFK	1	1	1	345778074	M6(Oxidation)	0	8.80301e+07	1.4e-05	6.59679e-05	13.38	1.88501	2	1224.6	1.67566	40.8249	0
High	VEAETmYQIK	1	1	1	359323093	M6(Oxidation)	0	1.73575e+08	6.9e-05	0.000461621	14.22	1.36807	2	1227.59	0.763411	32.517	0
High	VFDAImNFKK	1	1	1	359322142	M6(Oxidation)	0	49749870	3.7e-05	0.000218577	18.74	0.739137	2	1228.64	0.932981	45.2248	1
High	HEQEYmEVR	1	2	1	345791316	M6(Oxidation)	0	5.7467e+07	0	6.21057e-07	43.63	0.000442181	2	1236.53	-1.56871	19.7302	0
High	IFGLLmGTLQK	1	1	1	50979012	M6(Oxidation)	0	19261680	0	3.95217e-06	15.09	1.06241	2	1236.7	-0.733262	66.0712	0
High	LELLLmDNLR	1	2	1	545511155	M6(Oxidation)	0	1.20969e+08	0.000668	0.00942915	22.33	0.365494	2	1245.68	-8.1536	64.2069	0
High	GPDNSmGFGAER	1	4	1	545528448	M6(Oxidation)	0	1.39581e+08	0	2.11526e-07	48.76	0.000104441	2	1253.52	-1.32526	24.9848	0
High	NHEEEmLALR	1	1	1	73965817	M6(Oxidation)	0	3.68443e+07	0.000132	0.0019319	12.4	1.72057	2	1257.59	-1.64641	30.4897	0
High	NHEEEmNALR	4	3	2	359279911;545510666	M6(Oxidation)	0	1.02932e+08	2.5e-05	9.04877e-05	25.34	0.0400609	2	1258.55	-2.03129	17.4374	0
High	GEENLmDSQVK	1	2	1	545550950	M6(Oxidation)	0	7.69678e+07	0	5.84452e-06	34.51	0.00706225	2	1265.56	-2.28143	23.0713	0
High	AEGPEmAVDLPK	1	1	1	545531227	M6(Oxidation)	0	44104009	0	2.44123e-06	32.41	0.0184291	2	1272.61	-0.235083	39.9388	0
High	KLDEVmQELR	1	1	1	73982819	M6(Oxidation)	0	36746028	7.7e-05	0.000792246	17.53	1.13556	2	1276.66	1.26457	32.1414	1
High	VKLQEmEGTVK	1	1	1	160425231	M6(Oxidation)	0	3.86217e+07	2.5e-05	9.63107e-05	20.28	0.497845	2	1277.68	0.965779	21.9485	1
High	NQLTAmSSVLAK	2	2	1	545548105	M6(Oxidation)	0	1.38003e+08	0	6.40007e-06	28.82	0.0723678	2	1278.68	2.58737	37.0452	0
High	SPPPGmGLNQNR	3	1	1	545525020	M6(Oxidation)	0	404516477	2.5e-05	0.000129237	27.25	0.067623	2	1283.62	-0.784033	20.5548	0
High	TPYTImFGPDK	1	1	1	50979014	M6(Oxidation)	0	1.52977e+08	6.9e-05	0.000403187	25.07	0.0922624	2	1285.62	2.44737	52.0783	0
High	KLAVNmVPFPR	1	9	4	545512496;545518414;345796951;345803407	M6(Oxidation)	0	7.06582e+07	0	7.94133e-07	25.99	0.131171	2	1287.73	1.63052	46.7383	1
High	LQIVEmPLAHK	1	1	1	259490360	M6(Oxidation)	0	2.42022e+08	0.000157	0.00283402	16.19	0.900434	2	1294.72	-0.124175	41.5468	0
High	WEVDEmKETK	1	1	1	50979014	M6(Oxidation)	0	64070999	0	1.49184e-05	25.35	0.0672467	2	1310.59	0.235945	26.1111	1
High	HTNYTmEHIR	2	12	2	73963357;73947736	M6(Oxidation)	0	139870605	0	2.04933e-05	38.59	0.0028709	3	1317.6	-1.46585	18.7939	0
High	AEIKEmGEMHR	1	1	1	545516000	M6(Oxidation)	0	0	0.007756	0.169772	18.28	0.316504	2	1346.61	-4.10009	18.4653	1
High	EMDQTmAANAQK	1	1	1	359321356	M6(Oxidation)	0	1.53449e+07	0	1.41869e-06	54.55	2.22727e-05	2	1353.58	-1.59828	17.3415	0
High	SGSGTmNLGGSLTR	1	5	1	545492085	M6(Oxidation)	0	3.9711e+08	0	3.32369e-07	78.33	5.50113e-07	2	1353.64	-1.37375	32.3732	0
High	LDILDmFTEIK	1	1	1	73961442	M6(Oxidation)	0	1.95228e+07	0	2.13216e-06	17.57	0.882798	2	1353.69	-2.28189	72.0725	0
High	HPEAEmAQNSVR	2	1	1	558611341	M6(Oxidation)	0	1.82299e+07	0	1.26989e-05	39.23	0.00294318	2	1384.63	-1.73961	17.1153	0
High	FTVLLmPNGPMR	1	1	1	73968311	M6(Oxidation)	0	1.98126e+07	0	3.15853e-05	17.25	1.0539	2	1391.72	-1.06798	61.2	0
High	HQEAEmAQNAVR	1	2	1	545538200	M6(Oxidation)	0	1.10185e+07	0	2.24968e-07	23.74	0.0980591	2	1399.64	-0.874327	17.0379	0
High	VLDLEmKGDIEK	3	1	1	558695394	M6(Oxidation)	0	1.24347e+09	0	1.85422e-07	64.29	2.26042e-05	2	1405.72	0.0985993	38.9333	1
High	VLGEAmTGISQNAK	1	2	1	359320831	M6(Oxidation)	0	7.39441e+07	0	1.67968e-07	35.29	0.0147309	2	1434.73	1.76534	31.2506	0
High	EKFEEmIQQIK	1	1	1	359323746	M6(Oxidation)	0	9.08881e+07	0	2.25088e-06	10.44	4.952	2	1438.73	0.976918	41.9649	1
High	ITSPLmEPSSIEK	2	1	1	359319848	M6(Oxidation)	0	2.88102e+08	0	1.40508e-06	23.84	0.25547	2	1447.73	-2.30106	46.1729	0
High	EATWTmSNITAGR	1	1	1	545509967	M6(Oxidation)	0	7.69047e+07	0	1.52306e-06	44.76	0.00114796	2	1453.67	0.617784	41.4947	0
High	VGVQNmELAPVQR	1	2	1	545509432	M6(Oxidation)	0	46100097	0	4.88378e-07	29.68	0.0605512	2	1456.76	3.25549	36.6293	0
High	EVDEQmLNVQNK	2	7	3	545512496;545518414;345796951	M6(Oxidation)	0	1.00759e+08	0	2.81427e-06	39.72	0.00333845	2	1462.68	-0.621523	29.9394	0
High	TVDISmILSEAIR	1	1	1	545498391	M6(Oxidation)	0	1.21652e+07	0	8.38019e-07	35.72	0.0140522	2	1463.78	-1.0656	74.5371	0
High	GVAINmVTEEDKR	2	1	1	354623039	M6(Oxidation)	0	5.13365e+07	0	1.67047e-06	33.93	0.0191162	3	1477.72	-6.07484	31.2649	1
High	DIELVmSQANVSR	1	1	1	356582418	M6(Oxidation)	0	1.94371e+08	0	1.66487e-08	87.51	8.87095e-08	2	1477.73	-1.39167	44.661	0
High	SSTTSmTSVPKPLK	1	1	1	345796375	M6(Oxidation)	0	1.21489e+08	0	1.5109e-06	22.45	0.308318	2	1479.77	0.0826048	24.9382	0
High	YLEANmTQSALPK	1	1	1	345797138	M6(Oxidation)	0	191427741	0	3.07947e-07	41.29	0.00324328	2	1481.73	-0.164734	38.9846	0
High	IPYPGmSNPEVIR	1	1	1	73992136	M6(Oxidation)	0	90342681	0.000132	0.00198193	16.04	1.36016	2	1488.76	3.87942	45.8227	0
High	AESEEmETSQAASK	1	2	1	114158648	M6(Oxidation)	0	8.48408e+06	0	8.41284e-07	25.49	0.0240115	2	1513.63	-1.1056	17.0992	0
High	LVSDEmVVELIEK	1	3	1	73949913	M6(Oxidation)	0	0	0	3.01574e-07	54.8	0.000178811	2	1519.79	-0.44786	67.8276	0
High	SFTETmSSLSPGKR	1	1	1	345791678	M6(Oxidation)	0	0	2.5e-05	0.000163354	33.65	0.0143264	2	1543.74	-2.55841	31.4373	1
High	FVPQEmGVHTVSVK	1	5	2	545533305;73985178	M6(Oxidation)	0	1.59279e+08	0	1.16825e-06	22.97	0.265704	2	1573.8	-0.0759195	35.1952	0
High	DAVSGmGVIVHIIEK	1	1	1	356461018	M6(Oxidation)	0	0	7.7e-05	0.000510194	15.41	1.55811	2	1583.84	-5.55383	59.6283	0
High	FVPQEmGPHTVTVK	1	3	1	545522107	M6(Oxidation)	0	30884685	0	2.44709e-05	26.9	0.114031	2	1585.81	1.23326	32.8916	0
High	RPAEDmEEEQAFK	1	1	1	375065844	M6(Oxidation)	0	0	5.9e-05	0.000284626	11.55	0.878302	2	1595.7	-2.20289	26.4119	0
High	YHGHSmSDPGVSYR	1	3	1	74006565	M6(Oxidation)	0	24884676	0.000205	0.00360446	17.37	0.174986	2	1608.69	0.0475264	21.479	0
High	VIKDFmIQGGDFTR	1	1	1	74000476	M6(Oxidation)	0	3.17995e+08	7.7e-05	0.000504088	45.48	0.00125572	3	1642.82	-0.858456	53.0814	1
High	KFYEQmNGPVAGSSR	2	4	1	545521110	M6(Oxidation)	0	103733758	0	1.94199e-10	77.54	5.92905e-07	2	1686.79	-0.321148	28.7377	1
High	DGALHmIGSLAEILLK	1	1	1	73988461	M6(Oxidation)	0	3.98152e+07	0	1.14231e-07	23.5	0.161253	2	1696.92	-4.08319	75.5515	0
High	TTGFGmIYDSLDYAK	1	5	1	356640165	M6(Oxidation)	0	2.38574e+07	0	6.79159e-06	22.47	0.118344	2	1697.77	-3.17754	66.9704	0
High	RPAEDmEEEQAFKR	1	1	1	375065844	M6(Oxidation)	0	0	0	9.81138e-10	36.2	0.00722049	3	1751.8	-1.65715	25.0246	1
High	FRQDLmNIAGTTLSSK	1	3	1	545514079	M6(Oxidation)	0	9.22197e+07	6.9e-05	0.000385573	17	1.12832	2	1797.92	0.873259	48.9015	1
High	LVAGEmGQNEPDQGGQR	1	2	1	74006997	M6(Oxidation)	0	3.94764e+07	0	6.55463e-06	58.73	2.9071e-05	2	1801.81	-0.639824	23.7809	0
High	DGISPmFWIGSVDILR	1	1	1	545540670	M6(Oxidation)	0	4.16546e+07	0	3.14027e-08	42.36	0.00338586	2	1821.92	-0.551675	76.1589	0
High	NVLGHmQQGGAPSPFDR	1	4	2	545490121;545490117	M6(Oxidation)	0	55631645	0	3.91518e-08	39.39	0.00367681	2	1826.86	-0.366509	40.3417	0
High	DGDSVmVLPTIPEDEAK	2	1	1	345803242	M6(Oxidation)	0	2.44844e+08	0	1.35666e-07	32.8	0.0189193	2	1831.86	-0.606064	57.1842	0
High	YFVQGmGYMPSASMTR	4	1	1	548923713	M6(Oxidation)	0	5.59025e+07	0	2.24899e-08	59.51	1.17541e-05	2	1841.8	-2.22996	55.6467	0
High	SNIDNmFESYINNLR	2	1	1	359323093	M6(Oxidation)	0	776793233	0	1.32814e-09	84.79	8.62926e-08	2	1845.84	-1.2461	69.8235	0
High	WLLAEmLGDLTDSQLK	1	1	1	57036583	M6(Oxidation)	0	1.88492e+07	0	2.2855e-08	47.63	0.000950074	2	1848.94	-1.42247	73.3552	0
High	VEAVNmAEGIIHDTETK	3	1	1	73970888	M6(Oxidation)	0	4.89468e+07	0	8.91581e-09	48.67	0.000520234	3	1872.9	0.481206	52.2371	0
High	EQIDImEGIKDSQAQR	1	1	1	57100954	M6(Oxidation)	0	3.74639e+06	0.005942	0.128629	12.15	2.9593	2	1876.92	7.22648	43.907	1
High	ESLLPmSEDFLLDALSK	1	13	1	545492646	M6(Oxidation)	0	6.18389e+07	0	2.65382e-07	17.26	0.932141	2	1923.96	1.01902	75.8992	0
High	VLYSNmLGEENAYLWR	1	2	1	73977664	M6(Oxidation)	0	37090639	0	3.62121e-07	75.79	9.45125e-07	2	1973.93	-7.3448	67.1883	0
High	YGPSLmPGGDKEAWPHIK	1	1	1	73950940	M6(Oxidation)	0	5.58642e+07	0	5.15667e-07	15.33	1.34675	4	1998.98	0.41712	51.1594	1
High	SNIDNmFESYINNLRR	1	1	1	359323093	M6(Oxidation)	0	28993057	2.5e-05	0.000180632	11.12	2.59621	3	2001.94	-3.64806	68.3565	1
High	LTDQVmQNPQVLAALQER	2	2	1	545530426	M6(Oxidation)	0	194304493	0	2.08389e-11	74.42	1.8703e-06	2	2070.06	0.0351221	58.9392	0
High	SEIIPmFSNLASDEQDSVR	1	2	1	545487521	M6(Oxidation)	0	4.85332e+07	0	2.29984e-10	83.98	1.24783e-07	2	2154.01	1.4523	65.5706	0
High	VNDSTmLGASGDYADFQYLK	1	2	1	345782656	M6(Oxidation)	0	9.17161e+07	0	1.07758e-13	98.69	2.35937e-09	2	2210.99	-0.713141	64.2264	0
High	DGPLNmILDDGGDLTNLIHTK	2	1	1	73991635	M6(Oxidation)	0	19252280	0	1.69957e-09	43.4	0.00216431	3	2268.11	-1.63505	74.099	0
High	IKPHLmSQELPEDWDKQPVK	1	1	1	73964749	M6(Oxidation)	0	3.3723e+08	0	9.13797e-11	19.78	0.56017	3	2434.24	0.074876	44.5207	1
High	QVLGQmVIDEELLGDGHSYSPR	1	2	1	345782656	M6(Oxidation)	0	101385026	0	2.06253e-13	55.58	0.000106527	3	2459.18	-1.28951	66.5733	0
High	FVDGLmIHSGDPVNYYVDTAVR	2	1	1	57102362	M6(Oxidation)	0	243095330	0	4.5036e-11	80.76	3.01366e-07	3	2484.18	-1.81402	67.2076	0
High	AVTPPmPLLTPATPGGLPPAAAVAAAAATAK	1	7	1	545521150	M6(Oxidation)	0	7.86057e+07	0	5.28217e-11	11.39	1.20171	3	2810.55	0.967219	71.467	0
High	AFADAmEVIPSTLAENAGLNPISTVTELR	1	2	1	359320591	M6(Oxidation)	0	119781198	0	2.9926e-08	11.02	3.47899	3	3046.55	1.66647	73.9619	0
High	TTGIVmDSGDGVTHTVPIYEGYALPHAILR	9	7	3	307938303;545509102;55741585	M6(Oxidation)	0	5.5306e+09	0	7.56602e-15	65.08	1.37532e-05	3	3199.6	-1.91014	67.485	0
High	SELLmIIQmETQSSMR	1	1	1	545537844	M5(Oxidation); M9(Oxidation)	0	42416897	0	3.85897e-08	50.29	0.000313829	2	1928.9	-4.26914	72.1712	0
High	HQGVmVGmGQK	8	8	2	57108093;307938303	M5(Oxidation); M8(Oxidation)	0	2.39803e+09	0	3.77161e-06	37.64	0.00411527	2	1203.56	-4.8689	15.6148	0
High	DNSTmGYmAAK	1	1	1	545508859	M5(Oxidation); M8(Oxidation)	0	4.82475e+08	2.5e-05	9.86187e-05	10.29	0.364808	2	1220.49	-2.92198	18.0733	0
High	VVDLmVHmASK	4	1	1	345807932	M5(Oxidation); M8(Oxidation)	0	4.40321e+08	0	3.07108e-06	32.61	0.0316356	2	1261.63	-1.7448	28.8526	0
High	VVDLmVHmASKE	7	1	1	345807932	M5(Oxidation); M8(Oxidation)	0	1.17049e+09	0	6.49419e-08	47.36	0.00072176	2	1390.67	-1.40551	30.1721	1
High	LESGmQNmSIHTK	3	1	1	359323093	M5(Oxidation); M8(Oxidation)	0	594276201	0	3.53064e-07	50.89	0.000156831	2	1507.69	-0.955281	17.8692	0
High	TISPmVmDAK	1	1	1	345798988	M5(Oxidation); M7(Oxidation)	0	103119852	0	3.35058e-05	19.09	0.480294	2	1124.53	-2.09889	23.967	0
High	LLTFmGmAVENK	1	1	1	545529881	M5(Oxidation); M7(Oxidation)	0	4.5126e+07	0	1.2447e-06	40.88	0.00340515	2	1385.68	0.209544	47.9404	0
High	LANVmmGPYR	2	1	1	345798988	M5(Oxidation); M6(Oxidation)	0	1.41064e+08	1.4e-05	5.82157e-05	23.9	0.126084	2	1183.56	-2.19062	30.093	0
High	EGDMmmGQQVAR	1	1	1	545517915	M5(Oxidation); M6(Oxidation)	0	1.0071e+07	0.002543	0.049291	11.69	0.274445	2	1384.56	-2.64786	21.5854	0
High	LKGEmmDLQHGSLFLR	5	4	1	545536994	M5(Oxidation); M6(Oxidation)	0	922051440	0	1.5713e-08	65.33	1.63544e-05	2	1906.95	1.72433	47.5488	1
High	SVVLmSHLGRPDGVPmPDKYSLGPVAVELK	2	1	1	74007807	M5(Oxidation); M16(Oxidation)	0	1.14483e+08	0	1.50172e-09	30.2	0.0300823	3	3223.68	-0.195943	63.3298	1
High	TANDmIHAENmR	1	4	1	545558307	M5(Oxidation); M11(Oxidation)	0	1.03189e+07	0.000252	0.00393391	31.35	0.00571603	2	1434.61	-0.473091	17.4849	0
High	TLSGmESYcVR	1	2	1	359320591	M5(Oxidation); C9(Carbamidomethyl)	0	2.63998e+08	0	2.87684e-06	59.51	1.33213e-05	2	1318.58	1.1545	32.1092	0
High	DGLEmEKc	1	1	1	545537467	M5(Oxidation); C8(Carbamidomethyl)	0	5.95242e+07	5.9e-05	0.000356577	24.16	0.00901712	2	997.394	-2.18024	19.2085	1
High	IEGDmIVcAAYAHELPK	1	1	1	545503787	M5(Oxidation); C8(Carbamidomethyl)	0	1.64347e+07	0	1.10062e-08	22.42	0.213367	2	1932.92	0.563668	57.1625	0
High	VVSAmVNcNDDQGVLLGR	1	1	1	545540670	M5(Oxidation); C8(Carbamidomethyl)	0	1.14793e+08	0	1.57182e-10	97.7	6.13915e-09	2	1962.93	-1.54289	48.5673	0
High	VVVLmGSTSDLSHcEK	2	4	1	359321105	M5(Oxidation); C14(Carbamidomethyl)	0	1.60452e+08	0	2.10251e-08	86.63	9.11448e-08	2	1777.85	0.488825	39.2237	0
High	ALLAmYTNQAEQcR	1	2	1	50979066	M5(Oxidation); C13(Carbamidomethyl)	0	0	7.7e-05	0.000684994	17.99	0.551226	2	1684.79	6.24624	47.1971	0
High	ATEGmVVADKNcSK	1	1	1	548923808	M5(Oxidation); C12(Carbamidomethyl)	0	1.5559e+07	0	8.27197e-08	67.12	4.97837e-06	2	1525.69	-2.43724	17.0678	1
High	AVQGmLDFDYVcSR	1	2	1	545510629	M5(Oxidation); C12(Carbamidomethyl)	0	51366492	0	2.55088e-07	40.14	0.00173322	2	1676.74	-2.77248	57.0337	0
High	ILSDmR	1	1	1	359279916	M5(Oxidation)	0	9.43464e+07	0.005298	0.114027	27.82	0.0715299	2	750.38	-1.51742	18.676	0
High	ASVNmLR	1	1	1	356582337	M5(Oxidation)	0	1.63509e+08	0.00037	0.00560776	25.43	0.174285	2	806.418	-0.85044	21.0167	0
High	SGEGmGIR	1	3	1	545530619	M5(Oxidation)	0	0	0.000103	0.00124248	22.77	0.147436	2	822.376	-2.37169	15.3956	0
High	SLSDmVR	1	3	1	50979052	M5(Oxidation)	0	52339552	0.007201	0.157876	14.25	1.13879	2	823.395	-3.33757	23.3136	0
High	NYILmR	1	2	1	545516445	M5(Oxidation)	0	66868656	0.001921	0.0355178	16.14	0.565487	2	825.427	-2.37561	32.299	0
High	LVLPmIK	3	1	1	545537844	M5(Oxidation)	0	53058510	0.000431	0.00641769	11.26	2.74578	2	829.522	0.401339	51.7569	0
High	VLVDmSR	1	3	1	545514079	M5(Oxidation)	0	160062934	0.000902	0.0171738	17.58	0.991627	2	835.434	-0.674998	21.2276	0
High	MGLVmDR	1	8	2	545534926;545534924	M5(Oxidation)	0	8.10195e+07	0.000563	0.00838309	21.57	0.187393	2	837.397	0.963353	26.962	0
High	SEVDmLK	1	1	1	50950177	M5(Oxidation)	0	516778686	0.003705	0.0780165	28.43	0.0468687	2	837.401	-2.07309	23.5104	0
High	YNQLmR	1	3	2	545497793;359323048	M5(Oxidation)	0	1.41157e+08	0.002575	0.0497548	26.34	0.0506357	2	840.402	-1.70665	19.995	0
High	YNTYmR	2	1	1	57095314	M5(Oxidation)	0	3.94684e+07	0.000676	0.00985051	18.62	0.133282	2	863.371	-0.632389	19.69	0
High	SLDEmEK	1	1	1	545525020	M5(Oxidation)	0	8.5654e+06	0.003054	0.0622646	23.99	0.0522723	2	867.374	-3.33598	15.7616	0
High	KVEDmMK	3	1	1	359322142	M5(Oxidation)	0	18479358	0.000709	0.0106828	16.94	0.581618	2	896.419	-2.91421	14.3729	1
High	ALTTmGFR	1	4	1	57095966	M5(Oxidation)	0	58593707	0.000493	0.00744327	20.43	0.252699	2	912.46	-1.21971	34.2985	0
High	VLLTmIAR	1	1	1	57098751	M5(Oxidation)	0	4.3531e+07	8.5e-05	0.00113069	12.94	1.51177	2	932.559	-0.594707	46.2922	0
High	VNLAmNVGK	2	7	3	545550333;545550327;545550325	M5(Oxidation)	0	1255921520	0	2.08927e-05	54.15	0.000291521	2	961.514	0.709808	27.2052	0
High	FGSGmNMGR	1	8	2	545534926;545534924	M5(Oxidation)	0	40216337	2.5e-05	0.000120624	25.9	0.0150368	2	972.401	-1.28703	21.9348	0
High	VYKEmYK	2	1	1	50950177	M5(Oxidation)	0	2.18679e+08	0.000741	0.0118273	20.89	0.356433	2	976.479	-2.41082	17.0869	1
High	EVFEmATR	1	2	2	73981616;336455146	M5(Oxidation)	0	1.53519e+08	0.000555	0.00829821	22.65	0.123318	2	998.461	0.0740885	28.0066	0
High	LQVTmPGIK	1	1	1	545531227	M5(Oxidation)	0	99843608	0.000252	0.00375515	12.15	4.46791	2	1002.57	3.53883	34.1607	0
High	GGDLmAYDR	1	1	1	375065844	M5(Oxidation)	0	2.7885e+08	0.000306	0.00460105	23.43	0.046529	2	1013.44	1.37557	26.985	0
High	DYDDmSPR	1	1	1	375065844	M5(Oxidation)	0	1.27157e+08	0.000167	0.00329707	18.65	0.0136135	2	1014.38	-1.86321	19.6358	0
High	DVEDmFSR	1	1	1	73986922	M5(Oxidation)	0	1.98747e+07	0.00128	0.0227795	13.7	0.255948	2	1014.42	-1.22402	36.1664	0
High	QVEQmQLK	1	1	1	545492492	M5(Oxidation)	0	50330461	0	2.51296e-05	31.74	0.040461	2	1019.52	-2.12159	18.3834	0
High	TIQEmQQK	1	5	1	73947736	M5(Oxidation)	0	4.72852e+06	0.000814	0.0137138	19.02	0.636596	2	1021.5	-1.71093	14.1531	0
High	VFNDmKVR	2	3	2	73963026;57099669	M5(Oxidation)	0	129515810	2.5e-05	0.000150551	36.4	0.00971328	3	1024.52	0.111762	20.6005	1
High	LYTTmPVAK	1	2	1	353731063	M5(Oxidation)	0	1.80446e+08	0.000555	0.00823174	10.95	2.89671	2	1039.55	4.06722	25.7781	0
High	NFLEmHQL	1	2	1	73946745	M5(Oxidation)	0	1.04094e+08	0.00014	0.00227261	12.41	1.60466	2	1047.49	-0.457408	52.6612	0
High	WISImTER	3	1	1	50950177	M5(Oxidation)	0	1.0797e+09	1.4e-05	4.65606e-05	13.47	2.01276	2	1051.52	-0.628803	51.3418	0
High	LYANmFER	1	1	1	57106584	M5(Oxidation)	0	69575804	0.001495	0.0285966	11.25	1.75475	2	1059.49	0.699931	38.6148	0
High	VGTDmLEER	1	1	1	57110955	M5(Oxidation)	0	18192481	2.5e-05	0.000108679	23.3	0.116466	2	1065.49	-0.305712	26.2831	0
High	LSPFmADIR	1	1	1	74008809	M5(Oxidation)	0	170073241	2.5e-05	0.000194375	32.27	0.0304467	2	1065.54	-0.767941	49.0049	0
High	ETHVmDYR	1	1	1	73962540	M5(Oxidation)	0	39786065	1.4e-05	7.2806e-05	30.68	0.00863617	2	1066.46	-3.71018	18.4134	0
High	EGDLmAAQAR	1	1	1	560891942	M5(Oxidation)	0	3.4108e+08	0.000103	0.00134092	34.85	0.00859269	2	1077.5	-1.10418	20.3824	0
High	SEIDmNDIK	3	1	1	558695394	M5(Oxidation)	0	1114985502	6.9e-05	0.000406725	34.8	0.00771536	2	1080.49	-1.56848	26.8496	0
High	VITImQNPR	1	1	1	189339186	M5(Oxidation)	0	112092560	1.4e-05	5.34824e-05	42.11	0.00461998	2	1087.59	-1.86503	30.4569	0
High	QFAEmYVAK	2	1	1	359322142	M5(Oxidation)	0	5.27747e+08	2.5e-05	0.000160222	36.32	0.00534362	2	1102.52	0.151543	34.821	0
High	EAVAmESYAK	2	3	1	545514079	M5(Oxidation)	0	2.50363e+08	0	1.56812e-05	34.31	0.00745068	2	1114.51	0.689669	21.8684	0
High	NTDEmVELR	2	1	1	375065844	M5(Oxidation)	0	149592658	2.5e-05	0.000136556	32.7	0.0121369	2	1122.51	-3.20467	27.3753	0
High	ALDDmISTLK	1	3	1	345802573	M5(Oxidation)	0	4.59797e+07	3.7e-05	0.000205729	13.38	2.48885	2	1122.57	-0.826916	43.3695	0
High	AATAmQFFTK	1	1	1	545507411	M5(Oxidation)	0	28073193	2.5e-05	0.000124233	27.56	0.0642797	2	1131.55	-0.562135	42.9246	0
High	SWNEmLTSR	4	4	2	57095346;545558149	M5(Oxidation)	0	97077217	5.9e-05	0.000328736	20.46	0.166407	2	1139.51	-3.29811	39.5699	0
High	HASNmLGELR	1	2	1	345780714	M5(Oxidation)	0	4.21779e+07	0.002017	0.0377025	23.67	0.135734	2	1143.56	-2.16429	24.8055	0
High	LAVNmVPFPR	4	9	4	545512496;545518414;345796951;345803407	M5(Oxidation)	0	1.94729e+08	0	3.20431e-05	54.87	0.000259692	2	1159.63	-3.34806	54.5042	0
High	VVHImDFQR	1	2	1	545516445	M5(Oxidation)	0	0	0.000306	0.00477517	12.42	3.17043	2	1160.59	-1.6518	35.5256	0
High	GGDLmAYDRR	1	1	1	375065844	M5(Oxidation)	0	6.50541e+07	0.00015	0.00257599	12.74	1.29302	3	1169.54	-0.502577	24.5772	1
High	YRPSmEGYR	1	6	1	545530010	M5(Oxidation)	0	7.67615e+07	0.004301	0.0941899	10.87	1.0108	2	1174.53	-2.4542	20.4327	0
High	VVPEmTELLK	2	1	1	74000809	M5(Oxidation)	0	75467239	5.9e-05	0.000266484	18.79	0.819864	2	1174.64	-1.98708	43.2439	0
High	VVQSmTQLVR	1	1	1	345804589	M5(Oxidation)	0	16984000	2.5e-05	0.000145737	15.93	1.45887	2	1176.64	1.8455	26.8791	0
High	ATAVmPDGQFK	6	1	1	356461044	M5(Oxidation)	0	3.6842e+09	0	1.23619e-06	34.39	0.0146294	2	1180.56	-2.63439	29.1224	0
High	HQGVmVGMGQK	24	8	2	57108093;307938303	M5(Oxidation)	0	3271806990	0	3.53442e-07	61.3	2.04231e-05	2	1187.56	-1.50705	21.6868	0
High	DNSTmGYMAAK	3	1	1	545508859	M5(Oxidation)	0	4.708e+08	0	2.09192e-05	58.67	8.14988e-06	2	1204.5	-0.0882679	24.7891	0
High	VVLPmEMTIR	1	1	1	17737325	M5(Oxidation)	0	8.4301e+07	1.4e-05	7.78781e-05	30.09	0.0563207	2	1204.64	-1.34758	55.0853	0
High	LIGNmALLPIR	2	1	1	359322935	M5(Oxidation)	0	4.41081e+08	0	8.00615e-06	45.61	0.00067186	2	1226.73	-0.468846	61.1243	0
High	GESPmEYEGGR	1	1	1	73980394	M5(Oxidation)	0	38083342	6.9e-05	0.000477127	25.99	0.010826	2	1227.49	-1.41653	23.2969	0
High	GVLLmLFGGVPK	1	1	1	345784242	M5(Oxidation)	0	2.1277e+07	0.000261	0.00404744	14.78	0.986336	2	1246.72	1.42828	72.0925	0
High	YIVPmLTVDGK	2	2	1	356460865	M5(Oxidation)	0	6.34848e+07	0	2.18054e-05	50.09	0.000547535	2	1251.66	-1.80781	57.1234	0
High	DPAGmPHPETGK	1	1	1	545552192	M5(Oxidation)	0	2.51726e+07	2.5e-05	0.000156068	28.6	0.0289191	2	1252.56	-1.02776	16.058	0
High	EAFNmIDQNR	1	5	1	345803346	M5(Oxidation)	0	1.19723e+08	0	2.73444e-05	35.5	0.00491808	2	1253.56	-1.51443	33.687	0
High	LLANmVYQYK	1	1	1	359320183	M5(Oxidation)	0	80835791	0	2.14273e-05	25.28	0.178483	2	1258.65	-1.83024	46.6554	0
High	LIDDmVAQVLK	2	2	1	545493473	M5(Oxidation)	0	6.44629e+07	0	1.91023e-06	39.49	0.00610098	2	1260.69	0.629315	57.3001	0
High	DNSTmGYMMAK	4	2	1	545519272	M5(Oxidation)	0	1.96603e+08	0	2.98668e-05	47.33	4.71563e-05	2	1264.5	0.718238	32.5645	0
High	RFDAmPFTLR	2	1	1	73968311	M5(Oxidation)	0	1.59247e+08	0.000493	0.00758852	27.61	0.0726464	3	1269.64	-1.79682	51.9132	1
High	ALDTmNFDVIK	1	9	2	73974130;545523510	M5(Oxidation)	0	357709155	0	1.51843e-05	30.61	0.0340632	2	1282.63	-0.779364	53.8478	0
High	YLLLmDLQDR	1	1	1	545519773	M5(Oxidation)	0	0	0	2.28332e-05	36.98	0.00994218	2	1295.67	0.544551	64.5654	0
High	VFELmTALHTK	1	2	1	57090023	M5(Oxidation)	0	3.24561e+06	6.9e-05	0.0004329	22.46	0.296542	2	1305.69	4.00869	50.7468	0
High	FDYVmQFLNK	1	2	1	545555653	M5(Oxidation)	0	32393388	0	2.12922e-06	29.78	0.0390804	2	1320.63	-1.76854	65.7493	0
High	NASDmPETITSR	1	2	1	73991533	M5(Oxidation)	0	4.26195e+07	0	2.03406e-06	37.95	0.0033588	2	1337.6	1.84841	24.3801	0
High	LALDmEIHAYR	3	1	1	560891942	M5(Oxidation)	0	1.75706e+08	0	3.16825e-07	46.53	0.00119169	2	1347.67	-0.326163	47.2598	0
High	AHSSmVGVSLPQK	3	1	1	74007807	M5(Oxidation)	0	7.50235e+08	0	5.48981e-07	45.77	0.00105013	2	1356.69	-0.943233	30.8209	0
High	TFTEmDSHEEK	1	1	1	73954685	M5(Oxidation)	0	1.75812e+07	0	5.27296e-06	11.55	0.356919	2	1369.55	-2.78608	18.0262	0
High	EAPPmEKPEVVK	1	1	1	545535399	M5(Oxidation)	0	8.61673e+07	2.5e-05	9.60742e-05	14.61	1.65013	2	1369.7	-1.40524	23.7969	0
High	VVDLmVHMASKE	10	1	1	345807932	M5(Oxidation)	0	3104167652	0	1.65187e-05	32.94	0.0239343	2	1374.67	-3.25614	41.8615	1
High	VALDmTTLTIMR	1	2	1	545552363	M5(Oxidation)	0	1.37822e+07	0	1.49946e-06	50.19	0.000526457	2	1380.72	-2.14686	60.661	0
High	AHSSmVGVNLPQK	1	1	1	57094534	M5(Oxidation)	0	1.45203e+08	0.000196	0.00353467	19.07	0.666473	2	1383.7	-3.50904	32.7027	0
High	FRPDmEEEEAK	1	1	1	548923808	M5(Oxidation)	0	2.0604e+07	7.7e-05	0.000551797	31.66	0.00883629	2	1396.6	-2.69398	23.467	0
High	ELNVmFIETSAK	1	1	1	545536414	M5(Oxidation)	0	0	0	8.29652e-06	24.42	0.16155	2	1397.7	-1.83306	58.6105	0
High	KLGEmWSEQSAK	1	1	1	73993609	M5(Oxidation)	0	122336956	0	1.20901e-06	16.42	0.893894	2	1409.67	-1.03564	30.408	1
High	EAEAmALLAEAER	1	1	1	73947208	M5(Oxidation)	0	2.95483e+07	0	7.77484e-06	42.71	0.00223427	2	1419.67	-3.6127	58.6353	0
High	TGQPmINLYTDR	2	1	1	545501383	M5(Oxidation)	0	1.69528e+08	3.7e-05	0.000221164	34.23	0.0177459	2	1424.68	-0.607365	45.4076	0
High	NNIAmALELTYR	1	1	1	73959885	M5(Oxidation)	0	122808986	0	1.39743e-06	52.07	0.00030702	2	1424.71	-4.81486	65.6215	0
High	VKPFmTGAAEQIK	3	1	1	545537467	M5(Oxidation)	0	0	0	1.06548e-06	52.74	0.000309953	2	1435.76	-0.967387	34.3966	0
High	NVEAmNYADIER	1	1	1	359320080	M5(Oxidation)	0	9.44612e+07	0	6.11877e-07	61.16	1.32831e-05	2	1440.64	-0.885314	40.3534	0
High	DLLNmYIETEGK	1	1	1	545542136	M5(Oxidation)	0	4.64962e+07	0	4.75448e-06	31.83	0.0222105	2	1441.68	-5.13062	64.0597	0
High	MGPAmGPALGAGIER	3	8	2	545534926;545534924	M5(Oxidation)	0	1.19063e+08	0	1.18208e-05	24.78	0.146038	2	1443.71	-1.92719	45.0604	0
High	AGNNmLLVGVHGPR	2	1	1	74008809	M5(Oxidation)	0	128558546	0	1.3091e-06	38.86	0.0068649	3	1450.76	0.378769	38.9379	0
High	ILNEmRDQYEK	1	2	2	359279911;545510666	M5(Oxidation)	0	2.64141e+07	0.000822	0.0142919	21.23	0.274975	2	1454.7	1.28574	23.9885	1
High	VLQDmGLPTGAEGR	1	4	1	545534723	M5(Oxidation)	0	1.17366e+08	0	2.33675e-05	27.94	0.0694199	2	1459.72	-3.1294	38.6228	0
High	TVAPmPPAQDHKR	1	2	1	345795391	M5(Oxidation)	0	5.25346e+06	0.003116	0.0647238	12.71	2.86115	2	1463.74	1.69725	17.6749	1
High	TVLImELINNVAK	2	1	1	73968432	M5(Oxidation)	0	4.51725e+07	0	2.18753e-08	75.95	1.24254e-06	2	1473.83	-2.70879	73.087	0
High	KPTQmLGESTHSR	1	1	1	545548416	M5(Oxidation)	0	6.26901e+06	0	5.01282e-07	43.81	0.00138706	3	1487.72	-2.35214	15.3994	0
High	IEGEmKVPDVDIK	2	1	1	545531227	M5(Oxidation)	0	1.62805e+08	0	9.92512e-07	22.94	0.302355	2	1488.77	2.87377	39.4484	1
High	LESGmQNMSIHTK	2	1	1	359323093	M5(Oxidation)	0	390207204	0	5.79125e-07	36.81	0.00638896	2	1491.7	1.5176	24.3672	0
High	DGQAmLWDLNEGK	2	1	1	545516103	M5(Oxidation)	0	257748888	0	7.81636e-08	69.7	2.27162e-06	2	1492.67	-0.90135	56.5711	0
High	AKPAmPQDSVPSPR	1	1	1	545510629	M5(Oxidation)	0	1.2874e+08	7.7e-05	0.00080473	13.83	1.99548	2	1496.75	-1.91939	24.5459	0
High	MLGQmTDQVAELR	1	1	1	345798988	M5(Oxidation)	0	45632450	0	1.03666e-05	30.44	0.0347453	2	1507.72	-1.13579	45.5867	0
High	LSSEmNTSTVNSAR	3	1	1	545516609	M5(Oxidation)	0	136092656	0	5.39153e-09	98.13	5.1682e-09	2	1512.7	0.271278	20.882	0
High	FRPDmEEEEAKK	1	1	1	548923808	M5(Oxidation)	0	1.71173e+07	0.000342	0.00542472	13.67	1.18552	2	1524.7	-2.227	21.1481	1
High	SQNVmAAASIANIVK	1	1	1	57032236	M5(Oxidation)	0	3.08915e+08	0	6.0275e-06	14.68	2.03053	2	1532.81	-0.60973	54.6872	0
High	TQNPmVTGTSVLGVK	2	2	1	345782656	M5(Oxidation)	0	1.85617e+08	0	1.53431e-06	34.67	0.0202839	2	1547.81	-0.463022	45.8642	0
High	VVIGmDVAASEFFR	1	1	1	345800677	M5(Oxidation)	0	39651064	0	1.92579e-08	51.79	0.000290382	2	1556.77	-2.24612	67.4431	0
High	FYEQmNGPVAGSSR	1	4	1	545521110	M5(Oxidation)	0	2.90624e+08	0	2.43663e-09	74.79	6.75405e-07	2	1558.7	0.0435873	31.5409	0
High	DPIVmGVTVEAGQVK	1	3	1	545515309	M5(Oxidation)	0	9.68082e+07	0	2.67556e-06	17.87	1.02066	2	1558.82	3.99794	50.5142	0
High	DASLmVTNDGATILK	2	3	1	545514079	M5(Oxidation)	0	144627389	0	4.49613e-06	33.75	0.0229614	2	1564.8	4.18546	52.6831	0
High	AQQPmPTGDSHEPR	2	1	1	359319808	M5(Oxidation)	0	3.26063e+07	0	1.37079e-07	24.6	0.0620659	3	1566.69	-1.23255	17.6586	0
High	LRGDmENEFVLIK	2	1	1	359323093	M5(Oxidation)	0	551251715	0	2.94398e-06	52.44	0.00034666	3	1579.81	-0.483727	51.8001	1
High	SIIGmGTGAGAYILTR	5	1	1	548923713	M5(Oxidation)	0	3.13422e+08	0	9.44197e-11	101.05	4.05967e-09	2	1596.84	-1.38104	62.0662	0
High	TLGSmIEGDTSGDYR	3	3	1	73953207	M5(Oxidation)	0	2.53571e+08	0	3.41289e-08	56.27	2.70275e-05	2	1617.7	-6.3027	46.0147	0
High	QSFTmVADTPENLR	1	1	1	73966152	M5(Oxidation)	0	128797503	0	1.76045e-08	44.23	0.0013838	2	1624.77	1.33457	49.4414	0
High	LHFFmPGFAPLTSR	1	7	3	545512496;545518414;345796951	M5(Oxidation)	0	5.10348e+07	0	1.18683e-06	33.85	0.0231187	3	1636.82	-4.28013	67.1864	0
High	VSTAmPPPPGSSGSEPK	1	1	1	345800054	M5(Oxidation)	0	6.24109e+07	0.000103	0.00129475	18.6	0.492797	2	1641.78	-1.25062	24.3585	0
High	FAGQmGIQLFETSAK	1	1	1	359322950	M5(Oxidation)	0	37489551	0	5.71327e-07	41.64	0.00277965	2	1643.81	-2.52137	62.5561	0
High	SDYDmVDYLNELR	1	2	1	73966186	M5(Oxidation)	0	4.7663e+07	0	3.45043e-07	19.7	0.105009	2	1648.71	-0.738164	62.4069	0
High	ASGEmASAQYITAALR	1	2	1	345803473	M5(Oxidation)	0	57251289	0	1.34569e-07	34.49	0.0136029	2	1655.8	-3.68166	57.2776	0
High	NQVAmNPTNTVFDAK	11	3	1	545497049	M5(Oxidation)	0	5.22803e+09	0	4.09656e-10	88.57	5.39997e-08	2	1665.79	-1.2263	41.8733	0
High	HWPFmVVNDAGRPK	6	3	1	545497049	M5(Oxidation)	0	6.50061e+08	0	1.77433e-09	40.93	0.00413304	3	1669.83	1.29794	47.3753	0
High	EVESmGAHLNAYSTR	1	2	1	73985642	M5(Oxidation)	0	0	0.000196	0.00336585	22.82	0.0971657	2	1680.75	-6.96058	30.5866	0
High	NQVAmNPQNTVFDAK	2	2	1	57094365	M5(Oxidation)	0	739562296	0	8.0065e-07	46.27	0.000933569	2	1692.8	-0.146179	43.9686	0
High	LQNAmTEGGVVLQEPR	1	2	1	345784725	M5(Oxidation)	0	1.04577e+07	6.9e-05	0.000478622	12.92	2.52189	2	1757.88	-1.93121	43.3799	0
High	NASEmIDKLTLTFNR	2	2	1	545490041	M5(Oxidation)	0	7.48395e+07	0	6.22311e-08	63.18	2.61336e-05	3	1768.88	-3.15725	60.2581	1
High	LAQQmENRPSVQAALK	2	4	1	545505686	M5(Oxidation)	0	5.34081e+07	0	9.04444e-06	22.04	0.279452	3	1799.94	-0.171663	32.9995	0
High	EVHGmAQPSQNNYWK	1	1	1	73966990	M5(Oxidation)	0	3.25567e+07	0	2.5154e-06	14.82	0.644387	2	1804.81	1.40385	32.6397	0
High	LKGEmMDLQHGSLFLR	6	4	1	545536994	M5(Oxidation)	0	8.67744e+07	0	1.27454e-06	21.58	0.394774	3	1890.96	-0.699092	55.5973	1
High	VLNNmEIGTSLFDEEGAK	3	1	1	74007807	M5(Oxidation)	0	793215943	0	3.70929e-14	132	2.34716e-12	2	1982.93	-2.02475	61.5869	0
High	LIANmPESGPSYEFHLTR	1	1	1	73963815	M5(Oxidation)	0	2.79795e+07	0	8.37472e-06	43.07	0.00242642	2	2078	1.54274	53.1981	0
High	ATAVmPDGQFKDLSLSDYK	2	1	1	356461044	M5(Oxidation)	0	1.56034e+07	0	1.61705e-07	11.72	2.55731	3	2102	-3.1087	57.4746	1
High	QDGPmPKPHSVSLNDTETR	1	2	1	73962054	M5(Oxidation)	0	1.34036e+08	0	2.45091e-06	25	0.122538	3	2124.99	-2.09549	28.868	0
High	KLGEmWNNTAADDKQPYEK	1	1	1	50950133	M5(Oxidation)	0	3.77618e+08	0	3.86934e-09	14.17	1.39348	3	2254.04	-0.562643	36.1861	2
High	WKPPmIDNPNYQGIWKPR	1	1	1	50979014	M5(Oxidation)	0	163698072	2.5e-05	0.00013183	10.34	5.69152	3	2256.13	-3.95705	59.175	0
High	QLTEmLPSILNQLGADSLTSLR	2	1	1	356460939	M5(Oxidation)	0	1.0493e+07	0	2.25452e-05	15.9	1.09884	3	2416.27	-3.03684	76.2075	0
High	YEGLmGKPSVLTYQYAEDLIR	1	1	1	345792119	M5(Oxidation)	0	0	0	1.22639e-07	21.13	0.338812	3	2462.23	-0.44955	69.2533	0
High	QAADmILLDDNFASIVTGVEEGR	1	6	2	545528359;345797874	M5(Oxidation)	0	0	0	1.30515e-14	100.08	3.71101e-09	2	2480.19	-3.41662	76.1903	0
High	SLKDmDLVEVNEAFAPQYLAVEK	1	1	1	545506598	M5(Oxidation)	0	3.89479e+07	0	3.68345e-07	20.46	0.425013	3	2625.31	-2.50118	68.4765	1
High	SGTmNSYEmR	1	1	1	545505244	M4(Oxidation); M9(Oxidation)	0	2.03009e+07	8.5e-05	0.00109136	15.42	0.0617218	2	1207.47	-2.8323	17.4792	0
High	YLEmIYSmcK	1	1	1	73988461	M4(Oxidation); M8(Oxidation); C9(Carbamidomethyl)	0	8.38848e+07	0	2.2325e-05	10.88	0.628768	2	1369.59	2.11024	43.1954	0
High	YDDmAAAmK	1	1	1	545540855	M4(Oxidation); M8(Oxidation)	0	4.2555e+08	6.9e-05	0.000465426	31.56	0.000698232	2	1047.41	-2.97504	16.6928	0
High	YDDmASAmK	1	1	1	359322978	M4(Oxidation); M8(Oxidation)	0	2.06037e+07	1.4e-05	4.83389e-05	31.61	0.000688605	2	1063.4	-2.73546	15.6743	0
High	YEDmAAFmK	2	1	1	545491676	M4(Oxidation); M8(Oxidation)	0	1.52431e+08	1.4e-05	7.81508e-05	34.73	0.00114414	2	1137.46	-1.08836	29.8783	0
High	YDEmVESmKK	1	1	1	73967156	M4(Oxidation); M8(Oxidation)	0	9.77558e+07	0	2.99729e-06	30.16	0.0100238	2	1291.55	-1.73249	17.4783	1
High	GDAmImEETGK	1	1	1	73968311	M4(Oxidation); M6(Oxidation)	0	46337015	0	1.23211e-05	41.78	0.000368377	2	1213.5	-2.50275	20.8124	0
High	SLAmEmVLTGDR	1	1	1	545548490	M4(Oxidation); M6(Oxidation)	0	35874325	5.9e-05	0.000290535	17.09	0.679133	2	1354.64	2.88477	40.6786	0
High	EGDmmmGQQVAR	1	1	1	545517915	M4(Oxidation); M5(Oxidation); M6(Oxidation)	0	2.71979e+07	2.5e-05	0.000159516	60.27	3.24205e-06	2	1400.56	-3.51916	16.721	0
High	KLLmmAGIDDcYTSAR	1	3	1	545502625	M4(Oxidation); M5(Oxidation); C11(Carbamidomethyl)	0	3.363e+07	0	3.02442e-07	27.29	0.0463795	2	1876.86	-1.03435	43.1714	1
High	TILmmGR	1	1	1	359322142	M4(Oxidation); M5(Oxidation)	0	2.3769e+08	0.005774	0.123445	10.38	2.33178	2	853.428	0.606458	24.1559	0
High	ILYmmDEINNPSLTVK	2	3	1	17737325	M4(Oxidation); M5(Oxidation)	0	234062490	0	4.9516e-10	64.85	1.63834e-05	2	1912.94	-0.47313	55.449	0
High	ITGmLLEIDNSELLHmLESPESLR	1	9	2	73974130;545523510	M4(Oxidation); M16(Oxidation)	0	0	0	7.08872e-12	41.06	0.0035411	3	2772.37	-2.17973	72.4089	0
High	SVGmIAGGTGITPmLQVIR	2	1	1	114326313	M4(Oxidation); M14(Oxidation)	0	293336504	0	2.11009e-09	59.48	6.55465e-05	2	1933.02	-1.4874	62.3161	0
High	NLAmGVNLTSmSK	1	1	1	345789675	M4(Oxidation); M11(Oxidation)	0	151095000	0	5.6425e-07	24.32	0.125926	2	1397.67	-1.97451	40.019	0
High	EYWmDPEGEmKPGR	1	2	1	345798927	M4(Oxidation); M10(Oxidation)	0	2.48131e+07	7.7e-05	0.000642654	19.88	0.065793	2	1756.73	1.67174	39.0347	0
High	YDDmAAcmK	2	2	1	545520485	M4(Oxidation); C7(Carbamidomethyl); M8(Oxidation)	0	1.03326e+08	0	3.23899e-05	23.61	0.0043448	2	1136.4	-1.13406	17.1489	0
High	YDDmATcmK	1	1	1	57098115	M4(Oxidation); C7(Carbamidomethyl); M8(Oxidation)	0	84300048	0	2.27662e-05	39.23	0.000119116	2	1166.41	-1.99524	16.885	0
High	YDDmAAcMK	2	2	1	545520485	M4(Oxidation); C7(Carbamidomethyl)	0	131341317	1.4e-05	7.75297e-05	32.42	0.000571439	2	1120.41	-1.00386	24.0291	0
High	QYEmGEcTR	1	8	1	545551359	M4(Oxidation); C7(Carbamidomethyl)	0	1.87455e+07	0	2.3493e-05	20.25	0.0231295	2	1189.46	-0.453434	17.5382	0
High	VFImDNcEELIPEYLNFIR	4	1	1	545508859	M4(Oxidation); C7(Carbamidomethyl)	0	1.66068e+08	0	2.44196e-13	111.55	2.79237e-10	2	2431.17	0.780181	76.3509	0
High	ILDmccAPGGK	2	1	1	545546584	M4(Oxidation); C5(Carbamidomethyl); C6(Carbamidomethyl)	0	3.5018e+07	0	4.11626e-06	31.98	0.00950805	2	1237.54	2.42301	26.8256	0
High	FLEmcDDLLAR	1	2	1	114158648	M4(Oxidation); C5(Carbamidomethyl)	0	1.25927e+08	0	1.04455e-06	59.17	3.72864e-05	2	1398.64	0.122688	55.2858	0
High	VLPmNTGVEAGETAcK	1	1	1	545548244	M4(Oxidation); C15(Carbamidomethyl)	0	173953828	0	1.73248e-08	64.12	1.32442e-05	2	1692.79	-0.991732	33.7922	0
High	GVGmNEPLVDcEGYPR	1	1	1	73994527	M4(Oxidation); C11(Carbamidomethyl)	0	20768031	0.000861	0.0160464	10.31	2.53727	2	1808.8	3.41239	47.5354	0
High	GVLmYGPPGcGK	1	3	1	545488512	M4(Oxidation); C10(Carbamidomethyl)	0	69372811	0	4.1647e-06	23.02	0.162387	2	1251.59	-0.197567	41.6409	0
High	LAAmLR	1	1	1	345796375	M4(Oxidation)	0	3.3458e+07	0.005896	0.127705	20.33	0.379073	2	690.396	-1.12058	22.4876	0
High	LDAmFR	1	2	1	73947828	M4(Oxidation)	0	5.9892e+07	0.0014	0.0260912	10.43	1.86128	2	768.371	-0.130311	30.6498	0
High	LDImIR	1	7	2	545511704;545544367	M4(Oxidation)	0	3.98997e+07	0.006782	0.149137	20.29	0.659929	2	776.434	1.07861	43.0616	0
High	KIEmVR	1	1	1	545500683	M4(Oxidation)	0	1.0484e+07	0.00259	0.0502543	21.85	0.293909	2	791.444	-0.914974	14.9911	1
High	LTGmAFR	12	4	2	50978862;345807932	M4(Oxidation)	0	6501775544	0.00015	0.00263626	31.17	0.0221894	2	811.412	-1.28216	30.1759	0
High	DDAmLLK	1	1	1	545555747	M4(Oxidation)	0	1.61289e+08	0.003425	0.0709893	21.43	0.321594	2	821.41	3.13292	27.743	0
High	TILmMGR	5	1	1	359322142	M4(Oxidation)	0	197430319	0.002127	0.0409068	17.01	0.759442	2	837.432	-0.0606976	39.2037	0
High	IPAmTIAK	1	1	1	545555747	M4(Oxidation)	0	2155346220	8.5e-05	0.00120934	43.34	0.00331133	2	860.49	-0.687074	22.7237	0
High	IADmGHLK	1	1	1	345789675	M4(Oxidation)	0	1.25361e+07	8.5e-05	0.000956255	13.4	1.29813	2	900.458	-3.13388	16.7466	0
High	FDLmYAK	2	11	2	345792156;545556306	M4(Oxidation)	0	4.10639e+08	0.000252	0.00380345	13.34	1.30924	2	903.429	0.586838	44.369	0
High	VFDmLNR	2	2	2	345796421;354623039	M4(Oxidation)	0	1.08393e+08	0.000113	0.00172127	15.33	1.10348	2	910.444	-1.46311	34.0451	0
High	YNImLVR	1	2	1	545550950	M4(Oxidation)	0	256378116	0.000379	0.00569733	18.19	0.598476	2	924.497	-0.00795415	45.3884	0
High	MPEmHFK	2	1	1	545531227	M4(Oxidation)	0	1.19706e+08	0.000306	0.00477284	11.94	1.16432	2	935.411	-0.980613	20.7735	0
High	APAmFNIR	3	3	1	545524789	M4(Oxidation)	0	603920624	7.7e-05	0.000669449	16.73	1.14549	2	935.475	-1.71037	37.9855	0
High	VAAmSVAQR	1	1	1	73951633	M4(Oxidation)	0	1.04254e+07	2.5e-05	0.000119861	25.28	0.195531	2	948.492	-1.00286	17.3632	0
High	GEGmPQYR	1	2	1	359319053	M4(Oxidation)	0	3.89469e+07	0.000132	0.00194964	22.63	0.0851382	2	953.415	0.332757	18.4972	0
High	LVVmQPEK	1	1	1	359321459	M4(Oxidation)	0	1.41878e+08	0.002919	0.0597326	13.61	2.77421	2	959.521	-2.06517	24.6593	0
High	LADmGIAIR	1	1	1	73969943	M4(Oxidation)	0	1.04625e+08	5.9e-05	0.000340847	28.78	0.0895917	2	975.528	-0.775291	37.1437	0
High	TGTmALEVR	1	1	1	545509598	M4(Oxidation)	0	9.6642e+07	0.000167	0.00332112	12.24	3.29862	2	993.506	2.56839	26.41	0
High	ALAmGYKPK	2	1	1	545527246	M4(Oxidation)	0	120300160	8.5e-05	0.000866367	26.38	0.103795	3	994.538	-0.73661	20.5436	0
High	TIVmGASFR	1	1	1	359321944	M4(Oxidation)	0	1.05989e+08	0.000196	0.00342947	16.71	0.820156	2	997.509	-4.33319	36.228	0
High	ITTmQLER	1	2	1	545548105	M4(Oxidation)	0	0	8.5e-05	0.00089935	42.37	0.00319265	2	1007.52	0.33691	26.1191	0
High	LGFmSAFVK	1	1	1	359320080	M4(Oxidation)	0	1.81224e+07	2.5e-05	0.000168691	33.03	0.0232692	2	1015.53	-2.57601	55.115	0
High	FFVmTSLR	1	1	1	345791555	M4(Oxidation)	0	11343763	8.5e-05	0.00096577	17.65	0.901902	2	1016.52	-2.09387	52.3994	0
High	QLQmDVIR	1	2	1	73996743	M4(Oxidation)	0	3.98078e+07	5.9e-05	0.000282974	25.77	0.199564	2	1018.53	-1.04381	31.0089	0
High	TTYmDPTGK	1	1	1	73949060	M4(Oxidation)	0	7.78948e+07	2.5e-05	0.000141244	26.83	0.0272851	2	1029.46	-0.631962	20.6253	0
High	YDDmAAAMK	2	1	1	545540855	M4(Oxidation)	0	2.26142e+08	1.4e-05	4.22269e-05	41.25	0.000172476	2	1031.42	-0.613452	23.0779	0
High	LATmLEALR	1	1	1	73988716	M4(Oxidation)	0	4.31287e+07	2.5e-05	0.000100789	39.23	0.0072296	2	1033.57	1.04962	45.9778	0
High	IYFmAGSSR	3	1	1	50979166	M4(Oxidation)	0	708490325	2.5e-05	0.000163314	32.47	0.0158264	2	1047.49	-0.690479	34.6072	0
High	LQEmEGTVK	1	1	1	160425231	M4(Oxidation)	0	2.51302e+08	2.5e-05	0.000164692	21.85	0.328198	2	1050.51	-2.02196	18.0911	0
High	GPLmMYISK	6	1	1	359322142	M4(Oxidation)	0	8.93572e+07	6.9e-05	0.000456554	50.51	0.000337896	2	1055.53	-0.0393299	49.9331	0
High	ALVmLLEVR	1	3	1	359318972	M4(Oxidation)	0	5.3649e+07	1.4e-05	8.15215e-05	48.45	0.000617282	2	1059.62	-1.43133	63.7734	0
High	DSAmLEYLK	2	1	1	558757359	M4(Oxidation)	0	3.18267e+08	6.9e-05	0.000427594	46.77	0.000553294	2	1085.52	1.21105	43.1547	0
High	AAVmVHQLSK	1	2	1	545538200	M4(Oxidation)	0	0	0	3.23491e-05	31.37	0.0330809	2	1099.59	-1.2896	21.7761	0
High	SPQmVSAIVR	1	2	1	545538200	M4(Oxidation)	0	83277163	1.4e-05	4.3997e-05	26.81	0.141016	2	1103.59	1.54844	31.8317	0
High	FDAmPFTLR	2	1	1	73968311	M4(Oxidation)	0	1.32034e+08	0	1.4616e-05	19.67	0.322605	2	1113.54	-1.28296	57.6728	0
High	ELAmPGEDLK	1	1	1	345802027	M4(Oxidation)	0	1.68532e+08	3.7e-05	0.000202854	22.96	0.189937	2	1118.54	-0.575868	32.8274	0
High	EGAmQTIAQR	1	1	1	345782292	M4(Oxidation)	0	2.73787e+07	6.9e-05	0.000474763	26.1	0.119913	2	1120.54	-1.34724	20.2778	0
High	YEDmAAFMK	2	1	1	545491676	M4(Oxidation)	0	3.14745e+07	0	3.45967e-05	12.97	0.373449	2	1121.46	-0.304525	39.6453	0
High	GAAmVTAVAYR	1	4	2	545528063;345798984	M4(Oxidation)	0	1.38345e+08	1.4e-05	4.1564e-05	22.76	0.200213	2	1125.57	-0.953986	32.5421	0
High	KEDmTYAVR	2	1	1	545511431	M4(Oxidation)	0	1.15887e+08	0	2.56846e-05	34.09	0.00982654	2	1128.54	-0.205976	19.7777	1
High	HAEmVHTGLK	1	3	1	545523483	M4(Oxidation)	0	2.25461e+07	1.4e-05	6.64035e-05	11.26	3.24331	3	1138.56	-2.37615	15.9446	0
High	DAGmQLHGYR	3	1	1	559098466	M4(Oxidation)	0	2.87139e+08	0	4.52787e-06	61.38	1.29909e-05	2	1163.53	-0.921524	24.0134	0
High	AFPmPGFDER	2	4	1	545513832	M4(Oxidation)	0	3.17245e+08	0.000167	0.00332194	10.55	1.71364	2	1182.53	0.355048	47.0078	0
High	IVQmTEAEVR	1	1	1	50978672	M4(Oxidation)	0	238622294	0.006465	0.139021	17.04	1.2702	2	1191.62	17.2629	24.7	0
High	GVLmYGPPGTGK	2	2	1	345783922	M4(Oxidation)	0	131176396	0	1.75403e-07	64.96	1.94046e-05	2	1192.6	-0.0514484	42.0849	0
High	GDAmIMEETGK	2	1	1	73968311	M4(Oxidation)	0	46994903	0	3.60266e-05	41.3	0.000963703	2	1197.51	-2.29727	29.7072	0
High	DLQmVNISLR	1	1	1	345791621	M4(Oxidation)	0	2.79732e+08	0	2.45917e-05	36.35	0.0135568	2	1204.63	-0.769708	53.141	0
High	GNTmQQFLQK	1	1	1	545559913	M4(Oxidation)	0	29193523	6.9e-05	0.000386601	11.38	3.1804	2	1210.59	0.917659	30.7526	0
High	AIEmLGGELGSK	1	1	1	57089039	M4(Oxidation)	0	7.58302e+07	0	7.78009e-06	23.54	0.25648	2	1220.61	-6.70712	42.8265	0
High	VADmALHYANK	2	2	1	545550950	M4(Oxidation)	0	353652685	0	2.30336e-08	49.81	0.000510346	2	1248.61	0.674166	25.4976	0
High	AATmEVQAGPLR	1	1	1	73974852	M4(Oxidation)	0	257163237	0	1.24368e-06	57.26	0.000100637	2	1259.64	1.90376	31.0192	0
High	TDYmVGSYGPR	2	1	1	73964747	M4(Oxidation)	0	2.55571e+08	0	1.40788e-06	45.84	0.000308829	2	1261.55	-0.0974665	39.1768	0
High	LLDmDGIIVEK	1	2	1	545548105	M4(Oxidation)	0	1.70492e+08	6.9e-05	0.000452268	14.32	2.0544	2	1261.67	0.716691	49.4627	0
High	GLGmTLSYLFR	1	3	1	545529653	M4(Oxidation)	0	6.24057e+06	1.4e-05	6.12307e-05	31.1	0.0479333	2	1273.66	-4.15266	72.0102	0
High	TIAmDGTEGLVR	1	1	1	73968432	M4(Oxidation)	0	2.50582e+08	1.4e-05	5.42494e-05	13.25	2.2451	2	1278.64	1.62732	39.0065	0
High	LGEmWSEQSAK	1	1	1	73993609	M4(Oxidation)	0	133272716	0	1.58087e-06	30.34	0.0178467	2	1281.58	-1.3302	34.6229	0
High	LSTmETGTGLIR	1	3	1	545537933	M4(Oxidation)	0	69384180	2.5e-05	0.000187974	14.88	1.6937	2	1294.67	0.0676829	39.2551	0
High	DNPmNEGTDAAR	1	1	1	545514789	M4(Oxidation)	0	9.3285e+06	0	2.73792e-06	48.16	9.31815e-05	2	1306.53	-1.41048	17.3009	0
High	IAEmTDLGPVLR	1	2	1	73949192	M4(Oxidation)	0	3.20096e+07	1.4e-05	7.3913e-05	17.67	1.05764	2	1330.7	0.782399	48.3026	0
High	NADmVQSQEAPK	1	1	1	50978924	M4(Oxidation)	0	30490344	0	6.13392e-07	38.76	0.0030667	2	1333.6	-0.6813	18.3672	0
High	TQPmTAQAASYR	1	1	1	345783055	M4(Oxidation)	0	55398396	0	3.91793e-06	25.04	0.0916486	2	1340.62	-1.44638	24.0051	0
High	TSLmNQYVNKK	1	1	1	50979156	M4(Oxidation)	0	0	8.5e-05	0.000839089	30.21	0.044305	2	1341.68	-5.73437	24.5751	1
High	INQmATAPDSQR	1	1	1	345792795	M4(Oxidation)	0	3.09551e+07	0	3.3156e-06	41.06	0.00247564	2	1347.63	-2.14172	18.6463	0
High	AEQmASVQNAQR	1	10	1	50978966	M4(Oxidation)	0	9.02194e+07	0	3.87853e-06	56.57	6.00297e-05	2	1348.62	-7.30748	16.9453	0
High	AGEmTEVLSNQR	1	5	1	345791055	M4(Oxidation)	0	4.93492e+07	0	2.91602e-06	36.38	0.0083082	2	1350.63	-2.07339	27.1185	0
High	MLDmGFEPQIR	1	8	3	558611352;545515948;545557869	M4(Oxidation)	0	154903013	2.5e-05	9.57806e-05	12.83	2.0509	2	1352.63	-0.699526	52.9517	0
High	QTLmWSATWPK	2	3	2	558611352;545515948	M4(Oxidation)	0	1.04123e+08	0	2.1689e-06	29.94	0.0486171	2	1364.67	-1.25279	61.4841	0
High	NLAmGVNLTSMSK	3	1	1	345789675	M4(Oxidation)	0	1.40308e+08	0	7.58558e-07	55.28	0.000149576	2	1381.68	0.948522	50.7131	0
High	HVGmAVAGLLADAR	5	2	1	73963046	M4(Oxidation)	0	1.10339e+08	0	3.0379e-08	59.45	5.98151e-05	2	1396.74	-0.0117672	53.0082	0
High	EAQmDGTGPPHSR	1	2	1	545512738	M4(Oxidation)	0	1.96847e+06	5.9e-05	0.000349623	26.82	0.0300516	2	1398.6	-2.95984	14.7422	0
High	VIGmHYFSPVDK	2	1	1	359321587	M4(Oxidation)	0	77926275	0	1.19773e-06	36.1	0.0133413	2	1408.7	1.4976	41.3917	0
High	TNSmSSSGLGSPNR	1	4	1	545514107	M4(Oxidation)	0	1.58242e+07	0	1.43846e-05	36.02	0.00542575	2	1410.63	-1.20519	18.7678	0
High	VQNmALYADVSGK	1	2	1	325301273	M4(Oxidation)	0	64379495	0	2.86228e-06	14.09	1.39014	2	1411.69	-1.56361	40.5506	0
High	GSPmEISLPIALSK	1	1	1	345781076	M4(Oxidation)	0	152438131	3.7e-05	0.000203647	45.66	0.00144786	2	1458.79	-0.53447	63.8078	0
High	VAGmDVELTVEER	5	3	1	73967156	M4(Oxidation)	0	1.88258e+08	0	1.20509e-08	69.4	4.82225e-06	2	1463.7	0.106089	44.7614	0
High	AHTmTDDVTFWK	1	2	1	73966629	M4(Oxidation)	0	1.28146e+08	6.9e-05	0.000427487	10.13	2.42627	2	1467.66	1.85702	46.1855	0
High	VLAmSGDPNYLHR	2	2	1	545487521	M4(Oxidation)	0	1.90512e+08	0	1.20217e-07	64.86	1.35534e-05	2	1488.73	0.608722	34.3843	0
High	QDLmNIAGTTLSSK	2	3	1	545514079	M4(Oxidation)	0	1.56411e+08	0	1.7594e-08	45.97	0.00133547	2	1494.75	1.61156	46.7959	0
High	EREmQNLSQHGR	1	2	1	73952189	M4(Oxidation)	0	2.53316e+06	6.9e-05	0.000392309	13.41	1.09677	3	1500.69	-1.84857	14.7119	1
High	SGGmSNELNNIISR	2	2	1	545510629	M4(Oxidation)	0	4.30296e+08	0	3.8071e-08	73.49	1.46626e-06	2	1507.72	-1.15986	48.4015	0
High	LKQmEDEKNSFK	1	1	1	160425231	M4(Oxidation)	0	1.17411e+07	2.5e-05	0.000109498	26.55	0.0962696	2	1512.73	-2.5628	17.4906	2
High	AGVmALANLLQIQR	2	1	1	345804364	M4(Oxidation)	0	1.43527e+08	0	1.11757e-08	40.13	0.00368309	2	1513.85	0.0674306	70.4436	0
High	SQDmGFWEGESVK	1	4	1	73996688	M4(Oxidation)	0	5.10438e+07	0	1.32756e-05	24.44	0.0262617	2	1515.64	-1.59686	48.9223	0
High	YSSmIDYNPLEKK	2	1	1	114326271	M4(Oxidation)	0	229854560	0.00183	0.0346108	10.84	3.63857	2	1603.77	-1.31065	55.578	1
High	SQGmASLNLPAVSWK	1	1	1	345778074	M4(Oxidation)	0	65830342	1.4e-05	7.54704e-05	21.57	0.374785	2	1604.8	-5.22238	62.7317	0
High	KYEmFAQTLQQSR	2	1	1	73971210	M4(Oxidation)	0	167326466	0	2.96657e-09	69.05	5.18963e-06	2	1645.8	1.56625	40.2617	1
High	GEMmDLQHGSLFLR	3	4	1	545536994	M4(Oxidation)	0	2.8503e+08	0	1.32085e-06	39.48	0.00431717	2	1649.78	-1.18562	57.9941	0
High	LVTmQIWDTAGQER	1	1	1	50979156	M4(Oxidation)	0	49058698	0	4.48476e-07	23.02	0.242707	2	1663.81	-2.76131	55.2816	0
High	NELmKLPSDIVTAVR	1	1	1	545548244	M4(Oxidation)	0	0	0	2.89175e-05	34.22	0.0188843	2	1701.92	1.1367	61.0831	1
High	GSNmDFREPTEEER	1	1	1	545500770	M4(Oxidation)	0	9.99375e+07	0.003054	0.062343	18.28	0.123333	2	1712.72	-1.40155	29.0384	1
High	YLTmDDLTTALEGNR	3	2	1	545546092	M4(Oxidation)	0	1.45992e+08	0	4.30242e-09	99.71	3.46374e-09	2	1728.81	-1.90971	62.1318	0
High	RGVmLAVDAVIAELKK	1	1	1	545555747	M4(Oxidation)	0	6.53572e+07	0	3.54491e-11	54.6	7.02142e-05	3	1729	-2.35461	68.6465	2
High	EASmVITESPAALQLR	1	1	1	217416483	M4(Oxidation)	0	2.6247e+07	0	9.00674e-06	31.39	0.0411339	2	1731.9	2.21075	56.6208	0
High	LAEmPADSGYPAYLGAR	1	1	1	57109638	M4(Oxidation)	0	8.93535e+07	0	4.4539e-09	42.22	0.00218624	2	1797.84	-1.55746	51.0108	0
High	QAEmEGAVQSIQGELSK	1	1	1	359320368	M4(Oxidation)	0	0	0	4.81476e-07	25.44	0.136736	2	1820.87	0.730918	51.3283	0
High	TYYmSGGLQPVPIVFR	1	2	1	545533270	M4(Oxidation)	0	1.12086e+08	0	4.01853e-11	81.66	3.38781e-07	2	1843.94	-2.37054	68.1448	0
High	VLTmAPGLITLEIVPFR	2	1	1	545552192	M4(Oxidation)	0	32362096	0	2.51653e-05	34.17	0.00857527	3	1886.08	-2.1416	75.2227	0
High	EAYmGNVLQGGEGQAPTR	2	2	1	73955189	M4(Oxidation)	0	9.76145e+07	0	5.61276e-09	53.33	0.000124258	2	1893.87	-1.55862	39.9389	0
High	ILYmMDEINNPSLTVK	2	3	1	17737325	M4(Oxidation)	0	1.42172e+08	0	2.77501e-08	40.06	0.0051829	2	1896.94	-0.519354	62.4667	0
High	SVGmIAGGTGITPMLQVIR	2	1	1	114326313	M4(Oxidation)	0	2.02421e+08	0	5.4068e-09	59.96	4.60219e-05	2	1917.03	1.06914	69.4299	0
High	HTAmVSWGGVSIPNSPFR	1	1	1	74008809	M4(Oxidation)	0	47267919	0	3.11256e-08	16	1.10649	3	1958.95	-2.63739	65.424	0
High	VTTmDAELEFAIQPNTTGK	3	5	2	558757359;545497495	M4(Oxidation)	0	169231576	0	1.06387e-11	71.81	3.0289e-06	2	2082	-1.95272	58.9989	0
High	IPGmLIIDTPGHESFSNLR	1	3	1	545515309	M4(Oxidation)	0	2.05949e+08	0	1.25847e-12	57.14	0.000107031	3	2113.07	-0.931459	61.8451	0
High	LGEmWNNTAADDKQPYEK	2	1	1	50950133	M4(Oxidation)	0	266565128	0	5.09889e-09	65.15	4.30744e-06	2	2125.94	-3.26055	40.0498	1
High	NVDmLSELVQEYDEPILK	1	2	1	545530426	M4(Oxidation)	0	3.6353e+07	0	2.35953e-10	67.62	7.99175e-06	2	2151.05	-3.12883	72.9895	0
High	SYSmIVNNLLKPISVEGSSK	1	2	1	57088975	M4(Oxidation)	0	84890203	0	3.05782e-10	25.96	0.118898	3	2182.14	-1.90019	69.645	0
High	LGEmWNNTAADDKQPYEKK	1	1	1	50950133	M4(Oxidation)	0	4.93395e+07	0	3.48283e-07	11.11	2.86551	3	2254.04	-0.237706	35.2668	2
High	KPGmFFNPEESELDLTYGNR	2	2	1	74009187	M4(Oxidation)	0	143305341	0	4.73453e-08	27.34	0.0448339	3	2360.08	-1.54591	62.9722	0
High	GLTmLDPEQVSPEDPGAQFLVR	2	2	1	57036395	M4(Oxidation)	0	9.71472e+07	0	2.26329e-13	56.73	9.91555e-05	2	2415.18	-1.35699	68.6146	0
High	GVAmNPVEHPFGGGNHQHIGKPSTIR	1	1	1	73974792	M4(Oxidation)	0	160875516	0.001326	0.0247686	11.31	3.72021	5	2753.36	-2.78602	39.767	0
High	SQEmVHLVNKEPSETPDQYTTADETR	1	8	1	308081450	M4(Oxidation)	0	6.67122e+07	0	6.36225e-10	27.79	0.0308563	3	3021.37	-1.66132	40.5468	1
High	NSFGLAPAAPLQVHAPLSPNQTVEISLPLNTVGSVmK	1	5	1	545544367	M36(Oxidation)	0	62613200	0	7.98414e-08	15.26	0.551026	3	3814.02	1.05957	71.9718	0
High	TEGNIDDSLIGGNASAEGPEGEGTESTVITGVDIVmNHHLQETSFTK	1	1	1	545537467	M36(Oxidation)	0	4.01988e+08	0	1.94985e-16	27.57	0.0264227	4	4873.25	-1.41222	69.0871	0
High	VVmALGDYmGAScHAcIGGTNVR	1	1	1	354623039	M3(Oxidation); M9(Oxidation); C13(Carbamidomethyl); C16(Carbamidomethyl)	0	167155791	0	1.96562e-11	33.68	0.00597825	3	2471.1	1.12838	47.6195	0
High	TLmELLNQmDGFDTLHR	1	2	1	545552363	M3(Oxidation); M9(Oxidation)	0	1.58673e+07	0	2.66177e-05	17.56	0.618243	3	2065.96	-4.99594	65.9123	0
High	TEmEDLmSSK	1	1	1	160425231	M3(Oxidation); M7(Oxidation)	0	5.60942e+07	0	3.36926e-05	24.19	0.0121941	2	1202.49	-1.19868	18.2719	0
High	IQmSNLmNQAR	1	2	1	545547009	M3(Oxidation); M7(Oxidation)	0	57867104	0	2.15545e-05	29.4	0.0433428	2	1337.63	-0.401531	23.1609	0
High	LKmPDmHIK	2	1	1	545531227	M3(Oxidation); M6(Oxidation)	0	33460520	0.000103	0.0014704	11.83	3.55959	3	1144.58	-3.3503	17.6635	1
High	FKmPEmNIK	1	1	1	545531227	M3(Oxidation); M6(Oxidation)	0	4.97e+08	0.000157	0.0032026	13.39	1.66076	2	1169.57	0.0891837	23.5559	1
High	FKmPEmHFK	4	1	1	545531227	M3(Oxidation); M6(Oxidation)	0	2.88704e+08	0.000103	0.0015759	14.65	0.843209	2	1226.57	-1.47779	22.3665	1
High	YAmQmEQLNGVLLHLESELSQTR	1	1	1	57106334	M3(Oxidation); M5(Oxidation)	0	3.8694e+07	0	2.69019e-12	51.6	0.000248367	3	2722.32	-0.198561	74.5801	0
High	LLmmAGIDDcYTSAR	1	3	1	545502625	M3(Oxidation); M4(Oxidation); C10(Carbamidomethyl)	0	1.22497e+08	0	2.03395e-09	49.79	0.000128044	2	1748.77	1.33261	46.7991	0
High	GEmmDLQHGSLFLR	3	4	1	545536994	M3(Oxidation); M4(Oxidation)	0	372053664	0	4.2707e-07	48.37	0.000441732	2	1665.77	-1.05286	50.7118	0
High	TDmDNQIVVSDYVQmDR	1	2	1	359320591	M3(Oxidation); M15(Oxidation)	0	19503587	0	1.27686e-06	27.68	0.01544	2	2060.88	-4.43224	51.8247	0
High	FGmAAALAGTmR	1	2	1	345800110	M3(Oxidation); M11(Oxidation)	0	6.95025e+07	1.4e-05	4.4066e-05	31.31	0.0223361	2	1228.58	1.06456	34.9322	0
High	HImGQNVADYmR	1	1	1	545503787	M3(Oxidation); M11(Oxidation)	0	1.27592e+08	3.7e-05	0.000206862	22.71	0.0688499	2	1466.65	-1.1819	27.7529	0
High	TAmNVNEIFmAIAK	1	1	1	50979062	M3(Oxidation); M10(Oxidation)	0	1.34091e+07	0	6.1939e-06	11.74	3.03458	2	1584.78	0.108164	72.4443	0
High	STmVGTPYWmAPEVVTR	1	9	2	73987875;74002818	M3(Oxidation); M10(Oxidation)	0	7.44803e+07	1.4e-05	8.33983e-05	21.3	0.257976	2	1956.91	-2.74984	58.6929	0
High	GLmGMcVNER	1	2	1	345805358	M3(Oxidation); C6(Carbamidomethyl)	0	1.81394e+07	8.5e-05	0.000962944	11.67	0.820327	2	1182.5	-2.35144	33.6787	0
High	IHmGNcAENTAK	1	2	1	73955189	M3(Oxidation); C6(Carbamidomethyl)	0	2.67682e+06	0.004362	0.0961013	15.26	0.357422	2	1361.59	-2.53581	13.8639	0
High	DLmAcAQTGSGK	1	8	1	545557869	M3(Oxidation); C5(Carbamidomethyl)	0	47421978	0	4.5676e-07	39.28	0.00139868	2	1254.54	-0.416802	21.1909	0
High	GImGEDSYPYKGQDGDcK	1	1	1	345798093	M3(Oxidation); C17(Carbamidomethyl)	0	2.82152e+07	1.4e-05	8.45426e-05	25.98	0.0111033	2	2035.83	-2.43012	32.4472	1
High	VVmALGDYMGAScHAcIGGTNVR	1	1	1	354623039	M3(Oxidation); C13(Carbamidomethyl); C16(Carbamidomethyl)	0	1.52644e+07	0	6.2818e-08	16.11	0.407769	3	2455.09	-2.10392	54.0032	0
High	SVmDATQIAGLNcLR	1	2	1	114158648	M3(Oxidation); C13(Carbamidomethyl)	0	54635322	0	2.69135e-09	30.01	0.0549733	2	1664.81	0.339914	55.7183	0
High	LGmLSPEGIcK	1	1	1	545509598	M3(Oxidation); C10(Carbamidomethyl)	0	130531358	0	9.742e-07	24.23	0.186332	2	1220.6	-0.452747	42.0446	0
High	FPmPR	1	3	2	359320045;545539773	M3(Oxidation)	0	1.33806e+06	0.006805	0.149544	23.24	0.171201	2	663.328	-0.614842	23.9034	0
High	VMmVAK	1	1	1	345794865	M3(Oxidation)	0	0	0.006346	0.135141	22.67	0.220357	2	694.361	-2.23906	17.9947	0
High	GFmVTR	1	1	1	259490360	M3(Oxidation)	0	41303878	0.009223	0.201461	17.26	0.436002	2	726.359	-1.63534	26.1316	0
High	YLmGER	1	4	1	545536994	M3(Oxidation)	0	3.07707e+08	0.00183	0.0345613	23.62	0.0601797	2	784.364	-2.49646	18.6441	0
High	ITmNLGK	1	1	1	73982080	M3(Oxidation)	0	2.65203e+07	0.000741	0.0117433	11.04	4.21069	2	792.423	-6.30701	19.4656	0
High	LSmPGFK	2	1	1	545531227	M3(Oxidation)	0	51811764	0.001431	0.0268929	12.48	1.96316	2	795.407	0.0549664	27.3201	0
High	VImATNR	1	6	3	73965193;354459384;545488512	M3(Oxidation)	0	4.49923e+06	0.000748	0.0121429	18.65	0.798281	2	820.434	-1.08957	15.8466	0
High	LTmAQLK	1	2	1	50979066	M3(Oxidation)	0	0	0.000953	0.018288	15.81	1.51417	2	820.457	-3.84631	21.216	0
High	FSmPGFK	2	1	1	545531227	M3(Oxidation)	0	458091369	0.000324	0.00522323	26.86	0.0352368	2	829.392	1.2603	33.6702	0
High	HWmLDK	2	3	1	354725914	M3(Oxidation)	0	2.43964e+08	0.000306	0.0049297	17.07	0.357332	2	845.396	-2.12778	27.5303	0
High	LVmAAANR	1	1	1	545527246	M3(Oxidation)	0	27413174	7.7e-05	0.000549715	23.66	0.329999	2	861.459	-2.46596	17.1724	0
High	DNmALQR	1	1	1	73970888	M3(Oxidation)	0	1.46992e+07	0.001488	0.0281123	11.22	2.35966	2	863.4	-4.29713	16.5099	0
High	GTmDPALR	1	1	1	73988461	M3(Oxidation)	0	70476556	0.000869	0.0163513	24.42	0.172212	2	876.427	2.70315	19.9047	0
High	NVmVSTGR	1	2	1	359320354	M3(Oxidation)	0	5.02733e+06	0.001326	0.0249324	12.35	2.27893	2	879.435	0.166133	18.3064	0
High	KLmVALAK	1	1	1	50950177	M3(Oxidation)	0	392308553	0	7.53048e-06	39.03	0.00177537	2	889.554	-0.473124	27.8328	1
High	AGmTHIVR	1	1	1	356461025	M3(Oxidation)	0	1.61678e+07	0.000289	0.00447965	62.32	1.72911e-05	2	900.47	-1.84547	15.2816	0
High	LImGIGHR	2	2	1	545510629	M3(Oxidation)	0	409005208	7.7e-05	0.000646153	25.74	0.0918733	3	912.509	0.223351	24.1982	0
High	ALmDEVVK	2	1	1	74007807	M3(Oxidation)	0	209423494	0.000113	0.0016821	29.06	0.0802728	2	920.474	-1.44755	28.827	0
High	DVmPEVNR	1	2	1	73947982	M3(Oxidation)	0	2.40674e+08	0.000668	0.00967074	24.92	0.107584	2	975.456	-0.373173	21.0808	0
High	KImSSPLSK	2	1	1	356991204	M3(Oxidation)	0	9.69557e+07	0	2.21194e-06	58.23	6.92197e-05	2	1006.56	-1.72673	19.9886	1
High	VImVGSGGVGK	1	2	2	545529283;545531994	M3(Oxidation)	0	0	7.7e-05	0.000524778	40	0.005725	2	1019.56	1.37808	30.0618	0
High	NLmFLVLR	1	1	1	545485232	M3(Oxidation)	0	7.7586e+07	0.000643	0.00915449	21.33	0.258777	2	1021.58	-1.91674	66.8965	0
High	ILmEHIHK	2	1	1	545510947	M3(Oxidation)	0	4.76447e+08	1.4e-05	6.41097e-05	28.92	0.0714258	2	1036.56	-1.43024	19.5842	0
High	LFmVLWLK	1	1	1	356460954	M3(Oxidation)	0	5.18886e+07	1.4e-05	5.53417e-05	51.98	0.000200303	2	1065.62	0.141249	72.4462	0
High	EVmLVGIGDK	1	2	1	545490041	M3(Oxidation)	0	257842928	2.5e-05	0.000131725	16.09	1.66075	2	1076.56	-0.770381	45.5155	0
High	DLmPHDLAR	1	1	1	545527246	M3(Oxidation)	0	148446999	8.5e-05	0.000960485	32.62	0.0193097	2	1083.53	0.542797	29.3508	0
High	GGmVTSNPLGF	1	2	1	345800110	M3(Oxidation)	0	3.38348e+07	0.000315	0.00501277	17.06	0.556912	2	1095.51	-4.14354	59.8159	0
High	ILmVGLDAAGK	1	5	2	354548804;73985218	M3(Oxidation)	0	0	0	5.73612e-06	10.52	6.05484	2	1103.61	0.420998	48.7075	0
High	VTmQNLNDR	3	7	3	61740600;359279911;57091567	M3(Oxidation)	0	1.45494e+09	2.5e-05	0.000134406	31.52	0.0270602	2	1106.52	-1.33268	19.0462	0
High	ILmLGLDAAGK	1	1	1	57090551	M3(Oxidation)	0	5.10063e+07	0	3.58649e-07	46.01	0.00157509	2	1117.63	-1.46344	54.5366	0
High	KAmEAVAAQGK	1	2	1	345792633	M3(Oxidation)	0	7.62779e+06	0	1.8773e-07	85.38	1.93108e-07	2	1119.58	-1.68648	13.3897	1
High	ITmQNLNDR	6	5	2	73965817;359279916	M3(Oxidation)	0	1598028334	0	3.48543e-05	61.94	3.1283e-05	2	1120.54	-1.77407	22.8442	0
High	YGmHQNTLR	2	2	1	345796501	M3(Oxidation)	0	8.96819e+06	8.5e-05	0.000923574	16.38	0.768682	3	1135.53	-1.25531	17.1906	0
High	FLmANGQLVK	1	2	2	50978926;50978936	M3(Oxidation)	0	63923101	0.005444	0.11642	16.25	1.01495	2	1136.6	-8.0351	42.304	0
High	ETmQDLNDR	1	1	1	57106334	M3(Oxidation)	0	1.38536e+08	2.5e-05	0.000178831	61.88	7.49173e-06	2	1137.48	-3.07511	17.794	0
High	FVmQEEFSR	3	1	1	345794865	M3(Oxidation)	0	405698444	0	3.24018e-05	15.69	0.364195	2	1188.53	-0.820231	35.9325	0
High	LNmILVQILK	1	1	1	545515705	M3(Oxidation)	0	32889561	0	4.74591e-06	27.14	0.0303319	2	1200.74	-0.554436	68.905	0
High	ISmPDVGLNLK	1	1	1	545531227	M3(Oxidation)	0	0	1.4e-05	4.5605e-05	28.84	0.0864032	2	1202.64	-1.47194	49.0803	0
High	LNmTPEEAER	1	1	1	73974299	M3(Oxidation)	0	39263679	2.5e-05	0.000114945	13.56	0.900935	2	1205.55	-0.562561	22.1815	0
High	FGmAAALAGTMR	1	2	1	345800110	M3(Oxidation)	0	9.34614e+07	0	1.74349e-05	24.08	0.168062	2	1212.59	2.4219	44.7557	0
High	YVmTTTTLER	1	1	1	545507741	M3(Oxidation)	0	46464332	0	4.96153e-06	33.55	0.017442	2	1230.6	-1.24329	31.2813	0
High	TLmNLGGLAVAR	2	1	1	345797882	M3(Oxidation)	0	7.01326e+08	0	4.68033e-07	57.6	8.54998e-05	2	1231.68	-1.69252	52.7185	0
High	NLmNAVVQTVK	1	3	1	345778074	M3(Oxidation)	0	3.57987e+07	1.4e-05	8.44187e-05	23.45	0.242873	2	1232.67	5.44606	42.9449	0
High	QEmQEVQSSR	1	3	1	545522776	M3(Oxidation)	0	4.69868e+07	0	1.10194e-05	34.22	0.0065849	2	1237.55	-0.508716	14.7778	0
High	KEmQPTHPIR	4	6	3	545520485;57098115;545540855	M3(Oxidation)	0	2.67069e+08	0	1.87437e-05	40.4	0.0051939	3	1252.64	-2.18796	14.5088	1
High	ISmPDVNLNLK	2	1	1	545531227	M3(Oxidation)	0	268701368	0	2.9284e-05	33.33	0.0288464	2	1259.67	-0.998335	49.1315	0
High	EHmQPTHPIR	4	2	2	359322978;545500683	M3(Oxidation)	0	2.17899e+08	0	3.05445e-05	32.35	0.025176	3	1261.61	-1.89147	14.488	0
High	AImAQLPQEQK	1	1	1	345778074	M3(Oxidation)	0	111356582	1.4e-05	7.3831e-05	10.25	5.75405	2	1272.67	3.12785	33.4693	0
High	ISmPDLDLNLK	8	1	1	545531227	M3(Oxidation)	0	3.25126e+08	0	3.27158e-06	30.45	0.0698718	2	1274.67	-0.153096	55.0887	0
High	GImGEDSYPYK	1	1	1	345798093	M3(Oxidation)	0	121582101	0	1.77317e-05	25.49	0.0247177	2	1275.56	-0.881961	35.1882	0
High	ISmPDFDLSLK	1	1	1	545531227	M3(Oxidation)	0	6.48187e+07	8.5e-05	0.000874221	19.89	0.466159	2	1281.63	-5.3434	59.8393	0
High	SFmALSQDIQK	1	1	1	73982183	M3(Oxidation)	0	8.94812e+07	0	6.4188e-06	17.31	0.699463	2	1283.63	0.361835	45.6865	0
High	SGmVQTEAQYR	1	2	1	545543882	M3(Oxidation)	0	18913294	7.7e-05	0.000568675	13.27	1.03615	2	1285.59	1.31203	22.816	0
High	NVmILTNPVAAK	1	1	1	274326247	M3(Oxidation)	0	8.9749e+07	2.5e-05	0.000176363	27.19	0.103801	2	1286.71	-1.96397	48.1777	0
High	ISmPEIDLNLK	1	1	1	545531227	M3(Oxidation)	0	51366550	0	4.19342e-06	27.46	0.105351	2	1288.68	0.681693	55.9578	0
High	FLmSLVNQVPK	1	1	1	359322420	M3(Oxidation)	0	7.55995e+07	0	4.56024e-07	46.22	0.00116048	2	1291.71	0.470224	57.1172	0
High	AWmEQEGVTVK	3	2	1	73953207	M3(Oxidation)	0	1.7107e+08	0	1.05744e-05	37.09	0.0071138	2	1293.61	-2.08282	37.1746	0
High	SEmEVQDAELK	1	1	1	73968311	M3(Oxidation)	0	1.23062e+08	0	1.83225e-05	26.72	0.0478831	2	1294.59	3.85147	29.2884	0
High	ISmPDVDFNLK	1	1	1	545531227	M3(Oxidation)	0	45649694	2.5e-05	0.000107123	15.31	1.2823	2	1294.64	0.642201	53.5404	0
High	MSmPDVDLHLK	3	1	1	545531227	M3(Oxidation)	0	33366847	0	3.7264e-05	11.81	2.00389	3	1301.62	-0.514562	49.3159	0
High	ISmPDLDFNLK	1	1	1	545531227	M3(Oxidation)	0	4.48843e+07	0	2.97302e-05	25.84	0.138908	2	1308.65	0.52294	59.6702	0
High	GDmENEFVLIK	1	1	1	359323093	M3(Oxidation)	0	410393096	2.5e-05	0.000164256	49.2	0.000455057	2	1310.63	-1.35738	55.2795	0
High	LVmEEAPESYK	1	1	1	73969943	M3(Oxidation)	0	1.69859e+08	0	2.58274e-05	39.23	0.00385061	2	1311.61	0.325584	31.2826	0
High	TVmPYISTTPAK	2	2	1	545489482	M3(Oxidation)	0	139716377	1.4e-05	5.28458e-05	36.53	0.0112388	2	1324.68	-1.2569	35.9899	0
High	ISmPDFDLHLK	1	1	1	545531227	M3(Oxidation)	0	120300438	0.00014	0.00223091	13.9	2.19171	2	1331.66	-3.14438	53.6602	0
High	NGmILKPHFHK	1	1	1	57086947	M3(Oxidation)	0	2.10772e+07	0	1.88112e-05	27.45	0.0981284	2	1337.71	-0.165328	23.4537	0
High	DLmVGDEASELR	1	1	1	57093381	M3(Oxidation)	0	175665278	0	2.48319e-06	57.08	6.35645e-05	2	1350.62	0.630273	47.5174	0
High	NSmPASSFQQQK	1	11	2	545525201;345802463	M3(Oxidation)	0	6.70838e+07	0	5.87176e-06	16.55	0.617453	2	1368.62	-0.469986	22.4488	0
High	NQmLIEEEVQK	1	2	1	545556677	M3(Oxidation)	0	0	0	2.44756e-05	17.01	0.99036	2	1376.67	1.40327	38.769	0
High	TGmILLAGEITSR	1	1	1	559146618	M3(Oxidation)	0	1.44587e+07	2.5e-05	9.9582e-05	22.74	0.289733	2	1377.74	1.02104	56.017	0
High	AAmDNSEIAGEKK	1	5	1	545527945	M3(Oxidation)	0	1.46097e+07	5.9e-05	0.000309666	37.57	0.00556451	2	1379.65	-1.1966	16.2838	1
High	VImVTGDHPITAK	1	8	2	545528359;345797874	M3(Oxidation)	0	125018004	0	7.71223e-07	27.98	0.0651213	2	1397.75	0.952684	32.5514	0
High	VTmFLTDSNNIK	2	2	1	73956988	M3(Oxidation)	0	80186438	0	7.70579e-07	18.57	0.679687	2	1398.7	2.09507	44.9599	0
High	SQmDGLIPGVEPR	1	3	1	545555889	M3(Oxidation)	0	0	0.000244	0.00373208	10.8	3.95504	2	1414.71	3.92267	47.8357	0
High	KPmSTKPSSSTPR	1	1	1	345787491	M3(Oxidation)	0	389971	0.005157	0.111403	26.31	0.135185	3	1419.72	-0.98733	12.61	0
High	ALmGSPQLVAAVVR	2	1	1	558611341	M3(Oxidation)	0	73110286	0	2.26445e-07	22.09	0.277489	2	1427.8	-1.01447	57.0529	0
High	DGmDNQGGYGSVGR	1	2	1	545495061	M3(Oxidation)	0	5.32284e+07	0	4.46063e-08	46.06	0.000130065	2	1428.58	0.222638	24.497	0
High	KYmEENDQLKK	2	1	1	545559817	M3(Oxidation)	0	206997172	0	7.99556e-08	60.43	3.53689e-05	2	1441.7	-2.33608	16.8597	2
High	GVmLAVDAVIAELK	1	1	1	545555747	M3(Oxidation)	0	29655268	0	9.15857e-09	53.72	0.000209337	2	1444.8	-2.48154	74.2837	0
High	HImGQNVADYMR	2	1	1	545503787	M3(Oxidation)	0	1.24486e+08	0	1.34833e-07	51.24	0.000142433	2	1450.65	-1.3343	40.1277	0
High	RKmDETDASSAVK	1	1	1	545492450	M3(Oxidation)	0	5.87366e+06	0	1.63283e-06	21.86	0.252506	3	1453.7	0.341587	14.8072	2
High	ASmQQQQQLASAR	1	4	1	545505686	M3(Oxidation)	0	103592550	0	5.25462e-07	18.67	0.568454	2	1462.71	-1.1216	21.2401	0
High	AGmSTEQAQGLLEK	1	3	1	345781205	M3(Oxidation)	0	30472276	0	6.79841e-07	15.9	1.26463	2	1478.72	0.0050521	37.4022	0
High	QLmTLTSELSQAR	4	1	1	558757359	M3(Oxidation)	0	9.57172e+08	0	4.09286e-09	58.83	6.59828e-05	2	1493.76	0.230888	52.6145	0
High	DAmPSDANLNSINK	1	3	1	545551597	M3(Oxidation)	0	3.12142e+07	0	1.87016e-06	31.94	0.0149698	2	1505.69	1.1249	34.3876	0
High	FAmVAPDVQIEDGK	1	2	1	345785166	M3(Oxidation)	0	54126537	0	1.62384e-07	21.76	0.327736	2	1535.74	2.00028	48.7641	0
High	HEmLPANLIQAQR	1	1	1	73950940	M3(Oxidation)	0	143335042	0	6.81148e-07	21.3	0.416987	2	1536.79	-1.49794	44.8337	0
High	TAmNVNDLFLAIAK	1	1	1	73968313	M3(Oxidation)	0	205686365	0	4.42172e-08	77.06	1.03806e-06	2	1536.81	-1.90418	70.5087	0
High	ISmQDVDLSFGSPK	1	1	1	545531227	M3(Oxidation)	0	1.58813e+08	0	3.73694e-07	34.35	0.0152422	2	1539.73	-2.30353	52.3352	0
High	YLmEEDEDAYKK	5	1	1	545503787	M3(Oxidation)	0	1.32358e+08	0	1.06807e-06	36.13	0.00280348	2	1549.67	-0.833714	30.0107	1
High	SLmPYFLLTQAVR	1	1	1	73966003	M3(Oxidation)	0	1.96077e+06	5.9e-05	0.000333683	11.07	3.52123	2	1554.84	1.38756	71.8609	0
High	ISmPDIDLNLKGPK	2	1	1	545531227	M3(Oxidation)	0	62635951	0	3.48871e-07	10.56	4.93571	3	1556.84	1.53861	50.5945	1
High	GVmLAVDAVIAELKK	3	1	1	545555747	M3(Oxidation)	0	2.67513e+08	0	5.05937e-10	61	2.14866e-05	3	1572.9	-1.51146	71.9484	1
High	LQmEQQQQLQQR	1	1	1	545514823	M3(Oxidation)	0	4.34795e+07	0	2.15181e-08	35.6	0.0123803	2	1573.77	-1.22975	23.6329	0
High	KPmSLASGLVPAAPPK	3	1	1	345787491	M3(Oxidation)	0	9.94145e+07	2.5e-05	0.000138188	21.29	0.212875	2	1579.89	-0.375812	44.1831	0
High	SAmPFTASPASSSAPR	2	1	1	545548354	M3(Oxidation)	0	2.52171e+08	0	4.37248e-09	47.51	0.000560644	2	1580.73	-2.975	35.1244	0
High	SSmSVTSLEAELQAK	1	1	1	545495737	M3(Oxidation)	0	57535963	0	7.46525e-08	19.14	0.583896	2	1596.78	-0.607981	57.8012	0
High	LQmEAPHIIVGTPGR	7	1	1	354623039	M3(Oxidation)	0	778160523	0	6.04809e-10	94.42	1.83235e-08	2	1634.87	-0.548705	43.084	0
High	TSmGGTQQQFVEGVR	1	2	1	545538200	M3(Oxidation)	0	0	0	5.83357e-08	70.22	3.12749e-06	2	1640.77	1.66521	37.3311	0
High	HLmETPANEMTPTR	1	1	1	545493958	M3(Oxidation)	0	26829741	1.4e-05	7.87239e-05	20.2	0.228721	2	1643.75	0.117021	28.9897	0
High	IDmNLTDLLGELQR	1	3	2	359320045;545539773	M3(Oxidation)	0	34802036	0	1.00753e-08	57.28	0.000111493	2	1646.84	-3.95398	72.9857	0
High	EEmQNNVEVVHTYR	2	1	1	548923713	M3(Oxidation)	0	1.26626e+08	0	3.05178e-09	69.04	3.54881e-06	2	1763.8	0.149253	31.5132	0
High	KTmQLPSSVLETTLEK	1	1	1	73970116	M3(Oxidation)	0	0	0	3.71387e-06	21.48	0.453043	2	1820.97	0.457459	54.1797	1
High	VAmPVELNEPLNTLQR	1	4	1	73976072	M3(Oxidation)	0	0	3.7e-05	0.000230794	12.86	2.56992	2	1839.96	0.143669	57.2539	0
High	DLmDDLKSELSGNFER	1	1	1	55742853	M3(Oxidation)	0	70493290	0	3.47063e-07	28.81	0.0329464	2	1884.86	-3.01033	68.4113	1
High	HEmPPHIYAITDTAYR	2	1	1	160425231	M3(Oxidation)	0	268887314	0	3.92891e-09	64.99	1.02694e-05	3	1930.92	1.7644	44.6956	0
High	FSmPGFKGEGPEVDVNLPK	2	1	1	545531227	M3(Oxidation)	0	1.95201e+08	0	3.3687e-05	21.62	0.320568	2	2064.01	1.07109	54.9907	1
High	VTmQNLNDRLASYLDKVR	1	2	2	61740600;359279911	M3(Oxidation)	0	6.8125e+07	0	7.61635e-09	22.42	0.284393	3	2152.12	-0.846723	63.5796	2
High	VLmENGEAADQTLSLIEQLR	1	3	1	545533782	M3(Oxidation)	0	9.25436e+06	0	1.95865e-05	14.29	1.88058	3	2246.12	-6.06431	72.7207	0
High	SPEEGAETPVYLALLPSDAEGPHGEFLmEK	1	1	1	74001424	M28(Oxidation)	0	2.76387e+08	0	1.48182e-14	24.64	0.0982576	3	3229.52	-1.08466	70.9594	0
High	YGPQYGHPPPPPPPPEYGPHADSPVLmVYGLDQSK	1	3	1	545488600	M27(Oxidation)	0	0	0	4.34729e-10	16.48	0.616241	4	3800.82	2.58682	62.3779	0
High	IVKPNGEKPDEFESGISQALLELEmNSDLK	1	1	1	545526854	M25(Oxidation)	0	2.37481e+07	0	2.0953e-10	23.83	0.167877	4	3346.66	-2.5384	74.097	0
High	TANLSEEVNKGDILVVATGQPEmVK	1	2	1	73964198	M23(Oxidation)	0	2.35725e+08	0	1.97892e-13	45.06	0.00126939	3	2658.37	0.489088	60.3734	1
High	QLYEEEIHELQSQISDTSVVLSmDNSR	1	1	1	359323093	M23(Oxidation)	0	3.3996e+08	0	1.48058e-13	28.8	0.0372408	3	3166.48	-1.85172	72.4429	0
High	KVGTFFSEVKPAGPTVEQQGDmAR	1	4	1	345792599	M22(Oxidation)	0	5.02205e+07	0	5.52655e-06	11.2	3.75875	3	2595.28	-1.56785	48.035	1
High	KIGYNPDTVAFVPISGWNGDNmLEPSANMPWFK	1	1	1	545518203	M22(Oxidation)	0	0	0	2.27751e-05	22.39	0.162648	3	3711.75	-3.23179	74.3317	1
High	IGYNPDTVAFVPISGWNGDNmLEPSANmPWFK	1	1	1	545518203	M21(Oxidation); M28(Oxidation)	0	4.90172e+07	0	1.06975e-09	23.75	0.0974119	3	3599.67	2.25113	74.75	0
High	KGDVVIVLTGWRPGSGFTNTmR	1	7	3	545550333;545550327;545550325	M21(Oxidation)	0	7.88488e+07	2.5e-05	0.000124544	18.02	0.728856	4	2407.25	-2.10345	64.9458	1
High	SINPDEAVAYGAAVQAAILmGDK	1	4	2	50978734;57094365	M20(Oxidation)	0	5.07409e+07	0	1.15536e-10	61.9	3.28315e-05	2	2320.15	0.696534	74.136	0
High	GPVKPSGGPGGGGTQTQQQmNQLK	1	1	1	545497186	M20(Oxidation)	0	111267929	0	1.15653e-09	53.72	0.000212734	3	2368.17	-0.331537	23.459	0
High	AVTGYTDPYTGEQISLFQAmQK	1	1	1	73974852	M20(Oxidation)	0	0	0	1.72801e-10	34.58	0.0134458	2	2464.17	-0.769351	66.0578	0
High	LNFLSPELPAVAEFSTSETmGHSADR	1	1	1	545527246	M20(Oxidation)	0	159449965	0	6.87991e-12	25.62	0.0948585	3	2822.32	-1.98636	71.5423	0
High	TVSLGAGAKDELHIVEAEAmNYEGSPIK	3	2	1	356460875	M20(Oxidation)	0	404130236	0	7.91917e-17	51.8	0.000269233	3	2945.45	-0.771932	68.7731	1
High	IIEHAENEYQTAISENYQTmSDTTFK	1	1	1	73981496	M20(Oxidation)	0	4.2418e+07	0	3.81553e-09	18.41	0.202617	3	3079.39	2.64487	55.2578	0
High	FmQDASDVmQLLLK	1	1	1	545537844	M2(Oxidation); M9(Oxidation)	0	0	0	5.41899e-07	36.9	0.00935116	2	1670.81	-4.08391	63.5726	0
High	SmLEVNYPmENGIVR	1	2	1	57093381	M2(Oxidation); M9(Oxidation)	0	4.90209e+07	0	3.56191e-06	31.06	0.0272634	2	1783.84	1.00037	52.2758	0
High	SmSTDGLmK	1	1	1	73968367	M2(Oxidation); M8(Oxidation)	0	3.42261e+07	0.004908	0.10677	15.15	0.232174	2	1001.43	-2.77092	17.3817	0
High	FmDQHPEmDFSK	1	1	1	73950139	M2(Oxidation); M8(Oxidation)	0	6.03218e+07	4.9e-05	0.000244499	11.45	0.179036	2	1543.62	-1.00279	30.4214	0
High	EmNDAAmFYTNR	1	3	1	545523483	M2(Oxidation); M7(Oxidation)	0	7.6038e+07	0	1.27685e-06	22.86	0.0248451	2	1494.6	1.26743	38.0015	0
High	LmSESLmLVTALNPHIGYDK	1	1	1	57089039	M2(Oxidation); M7(Oxidation)	0	0	0	1.83527e-07	22.58	0.278247	3	2264.12	-3.39628	67.6563	0
High	LmEEImSEK	1	2	1	558611352	M2(Oxidation); M6(Oxidation)	0	6.13332e+07	0.000431	0.00652665	10.76	1.62436	2	1141.51	-1.04049	23.6879	0
High	EmDQTmAANAQK	1	1	1	359321356	M2(Oxidation); M6(Oxidation)	0	4.33758e+06	0	1.40642e-05	28.24	0.0103478	2	1369.57	-0.986331	14.0423	0
High	SmVAVmDSDTTGK	1	1	1	73947828	M2(Oxidation); M6(Oxidation)	0	5.55544e+07	0	2.84371e-07	30.67	0.00621352	2	1373.59	-4.39724	20.3918	0
High	LmVALmYPPYR	4	3	1	73953207	M2(Oxidation); M6(Oxidation)	0	1.44822e+08	0	9.90052e-06	27.23	0.101619	2	1385.7	1.55171	58.7097	0
High	VmYTPmAPGNYLIGVK	1	5	2	545533305;73985178	M2(Oxidation); M6(Oxidation)	0	0	0.000157	0.00277896	12.27	3.2018	2	1785.9	3.65391	60.0019	0
High	MmEImTR	2	2	1	545524789	M2(Oxidation); M5(Oxidation)	0	82853419	0.000386	0.00594728	15.09	0.253988	2	943.404	-0.249936	22.0987	0
High	AmGImNSFVNDIFER	1	14	1	345796930	M2(Oxidation); M5(Oxidation)	0	2.52446e+07	0	1.094e-08	58.28	3.84857e-05	2	1775.81	-2.04511	70.1254	0
High	DmTmFVTASK	2	1	1	545491433	M2(Oxidation); M4(Oxidation)	0	1.2065e+08	2.5e-05	0.000113007	23.56	0.0680657	2	1162.51	1.7396	30.3215	0
High	NmmAAcDPR	1	9	4	545512496;545518414;345796951;345803407	M2(Oxidation); M3(Oxidation); C6(Carbamidomethyl)	0	1.58902e+07	5.9e-05	0.000282127	44.17	5.35955e-05	2	1097.41	-2.2715	15.3193	0
High	LmmDPLTGLNR	2	7	1	545519814	M2(Oxidation); M3(Oxidation)	0	366427698	0	1.56145e-05	19.44	0.571089	2	1292.63	-0.0670794	45.9916	0
High	LmmDPLSGQNR	1	4	1	545491908	M2(Oxidation); M3(Oxidation)	0	8.30691e+07	1.4e-05	5.1572e-05	16.15	0.492602	2	1293.59	1.72769	30.0947	0
High	AmmGGSGEAQALAR	1	1	1	73960289	M2(Oxidation); M3(Oxidation)	0	35769314	0	5.76192e-08	49.08	0.000298481	2	1381.62	-1.08966	24.9046	0
High	DmmLNIINSSITTK	1	3	1	345802573	M2(Oxidation); M3(Oxidation)	0	2.26357e+08	0	1.07793e-07	28.91	0.0646499	2	1612.79	0.460678	54.591	0
High	EmFGSGTAcVVcPVSDILYK	1	2	1	545546092	M2(Oxidation); C9(Carbamidomethyl); C12(Carbamidomethyl)	0	42362007	0	1.87812e-07	41.15	0.00177644	2	2249.03	-1.60079	68.4688	0
High	VmSQNFTNcHTK	1	1	1	345799503	M2(Oxidation); C9(Carbamidomethyl)	0	14738399	0	8.4256e-06	19.25	0.123604	2	1482.64	-5.38565	19.9085	0
High	SmGPGAGcSPR	1	2	1	345783819	M2(Oxidation); C8(Carbamidomethyl)	0	0	0	3.22369e-05	37.46	0.00112171	2	1092.45	-1.95268	16.0857	0
High	TmVQLGIcAFR	1	1	1	73958588	M2(Oxidation); C8(Carbamidomethyl)	0	23639489	2.5e-05	0.000167453	17.63	0.801652	2	1311.65	-0.765528	58.2385	0
High	TmGFcYQILTEPNADPR	1	1	1	73988461	M2(Oxidation); C5(Carbamidomethyl)	0	5.0351e+07	0	5.20426e-06	23.89	0.0977925	2	2028.92	2.04196	62.2083	0
High	YmAccLLYR	1	8	2	345792156;545556306	M2(Oxidation); C4(Carbamidomethyl); C5(Carbamidomethyl)	0	5.05143e+08	0	1.74467e-05	40.98	0.000833904	2	1265.55	-0.715771	48.4352	0
High	KmcLFAGFQR	1	1	1	545505093	M2(Oxidation); C3(Carbamidomethyl)	0	1.17872e+07	2.5e-05	0.000102851	15.76	1.11493	3	1273.62	-1.44094	47.0995	1
High	TmcTSDFYEGQGR	2	1	1	545560439	M2(Oxidation); C3(Carbamidomethyl)	0	1.71999e+08	0	2.62293e-07	42.61	0.000101431	2	1567.61	-1.44657	34.6879	0
High	LmDLDVEQLGIPEQEYScVVK	1	1	1	345789675	M2(Oxidation); C18(Carbamidomethyl)	0	1.11808e+08	0	7.3051e-12	45.56	0.00102571	2	2481.18	-3.485	69.0727	0
High	AmTEDGFLAVcSEAK	1	1	1	545522461	M2(Oxidation); C11(Carbamidomethyl)	0	2.61119e+07	0	1.25734e-07	58.42	1.53232e-05	2	1644.72	-1.67385	50.8717	0
High	EmQNQTFQDcYSSK	1	1	1	545548490	M2(Oxidation); C10(Carbamidomethyl)	0	1.22804e+07	0	1.34139e-06	33.53	0.00117556	2	1781.71	1.59745	32.9913	0
High	LmATLR	2	8	1	160425231	M2(Oxidation)	0	8.54922e+07	0.004947	0.107199	19.27	0.590338	2	720.407	0.0262302	23.429	0
High	ImIPLK	1	4	1	345791028	M2(Oxidation)	0	0	0.008136	0.178428	16.13	1.47731	2	730.453	0.120978	43.9254	0
High	ImPVQK	1	3	1	545502625	M2(Oxidation)	0	1.55156e+07	0.006407	0.136174	16.13	1.76132	2	731.411	-1.7119	16.5211	0
High	ImADIR	2	2	1	57106334	M2(Oxidation)	0	1.55382e+08	0.002439	0.0472451	17.07	1.17114	2	734.386	-0.253494	23.1761	0
High	LmVALAK	8	1	1	50950177	M2(Oxidation)	0	1.99254e+08	0.000324	0.00531298	21.51	0.292415	2	761.458	-1.27504	34.4042	0
High	DmIGIAK	1	1	1	345804940	M2(Oxidation)	0	1.7376e+07	0.00807	0.175635	27.25	0.127146	2	763.408	7.35125	33.925	0
High	LmLAVVK	1	2	1	545496029	M2(Oxidation)	0	36942516	0.002009	0.0375316	18.86	0.212578	2	789.49	0.0211642	40.5144	0
High	MmVAGFK	1	1	1	545505093	M2(Oxidation)	0	1.20791e+08	0.000676	0.00993325	30.41	0.0173338	2	799.383	-1.23974	34.4112	0
High	LmVPLLK	1	3	1	545537844	M2(Oxidation)	0	3.15481e+07	0.000475	0.00723582	15.87	1.04564	2	829.52	-1.43813	53.9294	0
High	AmVLDLR	1	1	1	73962540	M2(Oxidation)	0	1.54661e+07	0.003958	0.08653	18.25	0.819189	2	833.453	-2.41982	39.6293	0
High	LmVELSK	1	1	1	359323746	M2(Oxidation)	0	3.65144e+08	0.003108	0.0645953	14.8	1.42386	2	835.46	0.197484	33.187	0
High	LmDQASR	1	5	1	545559844	M2(Oxidation)	0	1.30023e+06	0.005805	0.123863	13.99	1.24895	2	836.389	-4.39317	13.8459	0
High	SmIEISR	1	3	1	345802573	M2(Oxidation)	0	1.03434e+08	0.006307	0.134868	12.16	2.38389	2	851.429	0.297879	25.2452	0
High	VmPAPPPK	1	4	1	345791797	M2(Oxidation)	0	62831413	0.000113	0.00174796	41.67	0.00254608	2	852.463	-2.6679	17.6562	0
High	AmDVYQK	1	1	1	545531041	M2(Oxidation)	0	2.97843e+07	0.000157	0.00285308	19.35	0.19222	2	870.4	-2.64263	16.8576	0
High	VmSEFNK	1	2	1	545513614	M2(Oxidation)	0	7.33094e+07	0.000709	0.01096	27.39	0.0305503	2	870.401	-1.46203	20.059	0
High	YmEEER	1	2	1	114158648	M2(Oxidation)	0	3.61176e+06	0.000701	0.0103382	28.69	0.00243373	2	872.344	-2.22715	15.191	0
High	QmSLLLR	1	2	1	560891938	M2(Oxidation)	0	371485096	0.003339	0.0680974	38.27	0.00660532	2	876.497	-0.159069	37.3227	0
High	LmDQNLK	2	9	1	545504091	M2(Oxidation)	0	1.37398e+08	0.000828	0.0148016	18.74	0.736464	2	877.445	-0.0176851	18.9729	0
High	QmSGAQIK	1	18	2	545545299;57093423	M2(Oxidation)	0	5.6743e+06	0.000709	0.010866	13.22	2.52747	2	878.439	-0.794189	14.2623	0
High	ImSSPLSK	1	1	1	356991204	M2(Oxidation)	0	2.08924e+08	0.000431	0.00652874	19.76	0.59446	2	878.464	-1.84036	22.9315	0
High	LmVMEIR	1	3	1	57090023	M2(Oxidation)	0	2.11622e+07	0.001012	0.0190467	19.94	0.576916	2	907.472	-1.8046	46.0995	0
High	EmPSVFGK	1	3	3	345782170;74000237;73948077	M2(Oxidation)	0	2.4463e+07	0.00027	0.00417696	14.11	1.49244	2	910.434	-0.256928	31.1236	0
High	VmEHFIK	1	1	1	345806081	M2(Oxidation)	0	8.0848e+07	0.000563	0.00838385	14.87	2.0658	3	919.47	-1.16229	23.6321	0
High	VmVTDAER	1	7	1	545500574	M2(Oxidation)	0	2.72006e+07	0.001326	0.0243223	16.35	0.799501	2	936.445	-1.00233	20.2516	0
High	LmTEILGR	1	2	1	73950369	M2(Oxidation)	0	39051082	0.000157	0.00302	18.3	1.00653	2	948.518	0.151727	40.1627	0
High	FmRDPIR	1	2	2	345796421;354623039	M2(Oxidation)	0	8.01201e+07	0.004954	0.107999	14.51	2.08858	3	950.487	-0.836104	22.4538	1
High	YmEYSTR	1	6	1	545513654	M2(Oxidation)	0	9.80327e+06	0.000748	0.0123094	10.02	0.811255	2	965.399	-4.25604	20.2585	0
High	WmSLHHR	1	2	1	545488376	M2(Oxidation)	0	3.50889e+07	0.000386	0.00622018	28.48	0.0453389	2	982.465	-3.02209	18.4495	0
High	HmLPTVLR	1	2	1	545487521	M2(Oxidation)	0	181203281	0.000969	0.0184699	21.5	0.228313	2	982.551	0.91472	32.4205	0
High	AmEAVAAQGK	1	2	1	345792633	M2(Oxidation)	0	1.39678e+07	5.9e-05	0.000320289	38.26	0.00687432	2	991.486	-2.27443	15.4212	0
High	QmVETELK	2	3	1	73967156	M2(Oxidation)	0	3.27456e+08	0.000103	0.00157538	23.04	0.245317	2	993.491	-1.23095	24.6008	0
High	AmQDAEVSK	1	1	1	73970888	M2(Oxidation)	0	1.59791e+07	0.00044	0.00695395	42.79	0.00144655	2	994.451	-0.439617	14.1151	0
High	EmHVGHLR	1	1	1	73953488	M2(Oxidation)	0	3.49858e+06	0.000113	0.00171843	14.72	1.60717	2	994.488	-0.982182	15.2569	0
High	EmVELPLR	1	1	1	73971210	M2(Oxidation)	0	175801479	0.00027	0.00424622	20.58	0.600239	2	1002.53	-0.171744	46.5195	0
High	ImKIDIEK	1	1	1	73966996	M2(Oxidation)	0	243774354	0.000828	0.015406	19.89	0.516416	2	1005.56	-0.210266	24.2307	1
High	ImKDILEK	1	1	1	545508859	M2(Oxidation)	0	243774354	0.001238	0.0223441	19.61	0.550807	2	1005.56	-0.210266	24.2307	1
High	NmGYVQQR	1	2	1	545548225	M2(Oxidation)	0	1.41683e+07	0.000386	0.00585258	29.43	0.0285633	2	1011.47	-0.641366	18.0555	0
High	ImLALPTVR	1	3	1	545543181	M2(Oxidation)	0	1.20637e+07	0.000725	0.0114152	29.92	0.057143	2	1029.61	0.138107	60.1886	0
High	FmEQVIFK	1	3	1	345784150	M2(Oxidation)	0	9.76964e+07	0.002715	0.0540899	12.17	2.06594	2	1057.54	0.353461	50.308	0
High	KmADEDALR	1	1	1	545517783	M2(Oxidation)	0	35847736	0.002296	0.0441502	13.33	1.89522	2	1064.5	-2.13964	41.706	1
High	AmVASGSELGK	1	3	1	73949913	M2(Oxidation)	0	1.03834e+08	0	3.19803e-05	15.74	1.07341	2	1065.52	-2.83835	21.9679	0
High	EmPPTNPIR	2	1	1	545491676	M2(Oxidation)	0	723331696	0.001054	0.0195733	19.74	0.368939	2	1070.53	-0.808915	28.4842	0
High	LmELFPANK	1	2	1	57110923	M2(Oxidation)	0	1.33501e+08	2.5e-05	9.49202e-05	22.68	0.387908	2	1078.56	-0.432353	45.8272	0
High	YmEVSGNLR	1	1	1	73976918	M2(Oxidation)	0	0	6.9e-05	0.0004714	20.95	0.203292	2	1084.51	2.80156	27.7292	0
High	ImGPNYTPGK	4	1	1	359322142	M2(Oxidation)	0	1005656080	1.4e-05	3.89982e-05	30.74	0.0413656	2	1093.54	0.678249	27.8068	0
High	LmDVGLIAIR	2	1	1	545531041	M2(Oxidation)	0	2.49375e+08	0	3.8948e-06	52.68	0.000269216	2	1116.64	-1.12673	58.0439	0
High	LmTTGNNTVR	1	1	1	545511107	M2(Oxidation)	0	5.45644e+07	7.7e-05	0.00062819	27.64	0.0812722	2	1122.56	-1.68442	18.6811	0
High	EmQPTHPIR	8	6	3	545520485;57098115;545540855	M2(Oxidation)	0	1531551633	1.4e-05	8.22249e-05	13.74	1.76675	3	1124.55	-1.16234	18.2995	0
High	KmNLGVGAYR	1	1	1	559098466	M2(Oxidation)	0	4.28037e+07	0.000252	0.00394536	18.9	0.536556	2	1124.59	-1.92178	27.5736	1
High	GmGPGTPAGYGR	2	1	1	545525020	M2(Oxidation)	0	4.56064e+08	2.5e-05	0.000135833	31.09	0.0208125	2	1136.52	-0.177721	23.9229	0
High	DmILQFISR	1	13	2	545534710;359322085	M2(Oxidation)	0	1.53886e+07	6.9e-05	0.000383847	18.9	0.729793	2	1138.59	-2.56378	64.0655	0
High	EmIDIYSTR	1	1	1	73966003	M2(Oxidation)	0	6.00888e+07	0.000431	0.0068864	22.92	0.128903	2	1143.54	2.656	40.2148	0
High	SmQSHAAVFR	2	1	1	545553458	M2(Oxidation)	0	8.90515e+07	5.9e-05	0.000302101	29.29	0.0461622	3	1149.54	-2.07557	20.275	0
High	TmQTLLSLVK	1	1	1	50979220	M2(Oxidation)	0	70130672	2.5e-05	0.000111282	26.47	0.0827306	2	1149.65	0.00561473	61.4998	0
High	ImLPWDPSGK	4	1	1	57102362	M2(Oxidation)	0	59275200	0	3.16679e-05	47.22	0.000844982	2	1159.58	-1.54773	64.3167	0
High	QmQVLHPAAR	2	2	1	359320591	M2(Oxidation)	0	2.40763e+08	0.000103	0.00158833	19.6	0.576748	2	1166.61	-3.48339	19.0627	0
High	EmYSASKPLK	1	1	1	73991635	M2(Oxidation)	0	6.69638e+07	6.9e-05	0.000462979	13.8	1.59036	2	1169.59	-0.87991	20.7172	0
High	DmVGIAQTGSGK	1	1	1	545515948	M2(Oxidation)	0	660308935	0.000103	0.00159822	24.76	0.121647	2	1179.55	-17.2266	23.1319	0
High	AmVASGSELGKK	1	3	1	73949913	M2(Oxidation)	0	2.47757e+07	0	8.55126e-07	47.55	0.000989711	3	1193.62	-2.6467	18.2393	1
High	AmLNNAVSPSGK	1	2	1	545537060	M2(Oxidation)	0	5.15609e+07	0	1.65134e-06	27.58	0.0991627	2	1204.6	-0.15918	23.6252	0
High	HmYHSLYLK	1	1	1	545510947	M2(Oxidation)	0	1.9195e+08	0.000315	0.00510893	31.02	0.0415502	2	1207.59	1.386	28.4673	0
High	ImGPNYTPGKK	2	1	1	359322142	M2(Oxidation)	0	3.83742e+08	0	4.89908e-06	36.41	0.0122965	2	1221.63	-0.491459	23.1907	1
High	EmVQNLMVLR	2	2	1	74009187	M2(Oxidation)	0	58582956	2.5e-05	9.07105e-05	20.89	0.536483	2	1248.64	0.00175966	54.691	0
High	RmGHAGAIIAGGK	1	1	1	545528017	M2(Oxidation)	0	1.55072e+07	0	2.62341e-09	65.68	1.30736e-05	3	1254.67	-2.56841	17.0964	1
High	AmQHAEVYYK	1	2	1	545558565	M2(Oxidation)	0	3.04724e+07	0	8.63097e-07	26.14	0.0445093	2	1255.58	-0.626385	22.6585	0
High	FmLQDVIDLR	2	16	2	545492012;545554149	M2(Oxidation)	0	25776938	2.5e-05	0.000195453	39.94	0.00620007	2	1265.66	2.72037	71.643	0
High	LmMDPLTGLNR	1	7	1	545519814	M2(Oxidation)	0	0	0.000547	0.00800787	15.66	1.62036	2	1276.63	-5.48534	57.3641	0
High	NmVPQQALVIR	2	5	1	545528359	M2(Oxidation)	0	475561353	0	1.67037e-05	45.52	0.00108991	2	1284.71	0.333224	43.6713	0
High	VmSEFNKDFR	1	2	1	545513614	M2(Oxidation)	0	2.90713e+07	1.4e-05	4.84408e-05	29.66	0.0255759	2	1288.6	0.419582	34.6589	1
High	ImGGSGTEATTEK	1	2	1	545491914	M2(Oxidation)	0	6.02622e+06	5.9e-05	0.000301856	10.15	2.29437	2	1297.59	-3.33466	16.4067	0
High	KmDETDASSAVK	1	1	1	545492450	M2(Oxidation)	0	3.62055e+07	0	1.38125e-07	61.95	1.55417e-05	2	1297.59	-1.82946	15.9575	1
High	SmSHQAAIASQR	1	1	1	345800033	M2(Oxidation)	0	2.75068e+06	8.5e-05	0.00103987	19.58	0.334317	2	1302.62	-0.53959	16.2131	0
High	YmEENDQLKK	1	1	1	545559817	M2(Oxidation)	0	120893474	1.4e-05	3.90272e-05	39.79	0.00198364	2	1313.6	-3.02906	19.2372	1
High	FmERDPDELR	1	2	1	345788659	M2(Oxidation)	0	1.39901e+07	2.5e-05	0.000124039	11.81	1.21288	3	1323.6	-1.47498	30.5359	1
High	NmSVIAHVDHGK	4	1	1	359322142	M2(Oxidation)	0	9.67033e+08	0	4.32535e-07	55.78	0.000112038	2	1323.65	-1.80499	19.7216	0
High	AmKEYEEEER	1	1	1	73986801	M2(Oxidation)	0	1.13526e+07	6.9e-05	0.000411439	25.58	0.0145264	2	1329.55	-9.08542	17.5741	1
High	ImNTFSVVPSPK	3	4	2	545512496;545518414	M2(Oxidation)	0	3.91883e+08	0	6.71521e-07	52.97	0.000296993	2	1335.7	0.574701	49.6469	0
High	NmITQYWPDR	1	1	1	73988461	M2(Oxidation)	0	21152168	4.9e-05	0.000243463	18.74	0.307417	2	1339.61	-1.43062	53.3239	0
High	LmELHGEGSSSGK	4	3	1	545524789	M2(Oxidation)	0	268435966	0	3.21475e-10	86	6.30483e-08	2	1347.62	-1.50801	19.0623	0
High	AmTGVEQWPYR	2	3	1	345802573	M2(Oxidation)	0	448318572	0	1.17709e-06	63.31	1.55631e-05	2	1353.63	0.18158	46.1093	0
High	SmVAVMDSDTTGK	1	1	1	73947828	M2(Oxidation)	0	0	0	2.89716e-07	28.91	0.017737	2	1357.6	-1.18114	28.832	0
High	EmEAELEDEKK	1	1	1	160425231	M2(Oxidation)	0	1.80917e+07	0	9.73244e-06	20.02	0.162749	2	1366.6	-2.97744	19.3619	1
High	LmVALMYPPYR	4	3	1	73953207	M2(Oxidation)	0	4.41669e+07	2.5e-05	0.000166489	36.73	0.010234	2	1369.71	3.11553	65.0052	0
High	FmELLEPLSER	1	3	1	545515600	M2(Oxidation)	0	8.2233e+07	2.5e-05	0.000167446	30.14	0.052868	2	1379.68	-3.22772	59.4915	0
High	TmQNTNDVETAR	1	2	1	545538200	M2(Oxidation)	0	2.6386e+07	0	4.2184e-06	47.79	0.000278622	2	1395.61	-3.02935	18.27	0
High	GmAAAGNYAWVNR	1	1	1	73969943	M2(Oxidation)	0	153350792	0	3.09234e-07	34.89	0.00843283	2	1396.64	0.721771	42.2425	0
High	SmSGHPEAAQIVR	1	3	1	545530217	M2(Oxidation)	0	27383971	0.00014	0.0021568	11.38	3.15856	2	1398.68	-2.53481	23.4195	0
High	ImNVIGEPIDER	2	1	1	73968432	M2(Oxidation)	0	1.70532e+08	0	1.21019e-05	60.71	4.7639e-05	2	1401.7	-0.910158	46.8402	0
High	ImVLDFVTPTPR	1	1	1	169881283	M2(Oxidation)	0	0	0	1.20868e-05	20.43	0.525325	2	1404.75	-1.19057	67.3107	0
High	VmLFQISEDVSK	1	1	1	114158608	M2(Oxidation)	0	20787551	0	2.57923e-06	38.74	0.00598126	2	1411.71	-3.56197	60.5281	0
High	ImVANIEEVLQR	1	1	1	57098751	M2(Oxidation)	0	5.66733e+07	0	7.8724e-07	64.11	2.15423e-05	2	1430.76	-1.96007	67.1593	0
High	DmGGYSTTTDFIK	1	2	1	73991469	M2(Oxidation)	0	5.69637e+07	0	7.13125e-07	38.09	0.00183958	2	1451.63	-2.12602	49.0864	0
High	WmIQYNNLNLK	1	2	1	73964198	M2(Oxidation)	0	2.05239e+08	0	3.43014e-06	25.48	0.140862	2	1452.73	-0.792064	61.6606	0
High	EmDRETLIDVAR	1	1	1	545500762	M2(Oxidation)	0	8.39301e+07	0.000431	0.00650742	16.33	1.10584	2	1463.73	6.94496	40.6338	1
High	EmNDAAMFYTNR	1	3	1	545523483	M2(Oxidation)	0	111686817	0	3.62736e-06	35.19	0.00157399	2	1478.61	0.979287	45.0663	0
High	ImTISSGDVYASNK	2	1	1	73996826	M2(Oxidation)	0	1.48888e+07	0	2.12894e-06	51.1	0.000270134	2	1501.72	-2.08802	38.0099	0
High	QmKNEVATLQAAGK	1	2	1	545490041	M2(Oxidation)	0	57891846	0	3.36945e-07	48.47	0.000807883	2	1504.78	1.03457	28.6144	1
High	VmAGALEGDIFIGPK	2	2	1	50978894	M2(Oxidation)	0	6.78177e+07	0	1.14283e-07	66.24	1.44868e-05	2	1533.79	-3.56899	64.1503	0
High	GmFYNSYPQQDGK	1	1	1	545520040	M2(Oxidation)	0	27470692	0	9.59963e-07	12.76	0.436972	2	1550.66	-1.37678	37.1739	0
High	RmEELHNQEVQK	2	1	1	545558431	M2(Oxidation)	0	5.41475e+07	0	4.87009e-06	13.11	1.67119	3	1556.75	-1.5721	16.393	1
High	SmSDVSAEDIQNLR	1	9	1	545537700	M2(Oxidation)	0	4.62963e+07	0	2.32459e-08	35.22	0.00695907	2	1580.72	-1.04365	45.4573	0
High	DmMLNIINSSITTK	1	3	1	345802573	M2(Oxidation)	0	50969676	0	5.3844e-06	31.24	0.0381073	2	1596.79	-3.86593	66.0693	0
High	QmTDPNVALTFLEK	1	1	1	73982052	M2(Oxidation)	0	134265581	0	2.99106e-07	23.55	0.254786	2	1622.81	-1.89315	67.181	0
High	YmEAFKPFLGIGLK	1	2	1	73966186	M2(Oxidation)	0	7.58389e+07	0	1.81165e-05	34.08	0.0205387	2	1629.87	-2.75705	67.6479	0
High	FmQDASDVMQLLLK	1	1	1	545537844	M2(Oxidation)	0	1.08807e+08	0	6.00245e-07	23.55	0.208421	2	1654.81	-2.91776	72.8605	0
High	NmQNVEHVPLSLDR	2	1	1	73974057	M2(Oxidation)	0	1.51064e+08	0	1.82178e-06	28.28	0.063078	2	1667.81	-3.58167	44.0955	0
High	AmGPLVLTEVLFNEK	1	1	1	73964067	M2(Oxidation)	0	49119159	0	3.19775e-09	69.09	6.8499e-06	2	1676.89	-0.361852	74.2745	0
High	GmGTDEAAIIEILSSR	2	3	1	50979052	M2(Oxidation)	0	1.19568e+08	0	5.63155e-12	65.97	1.5024e-05	2	1678.83	-0.735253	72.4611	0
High	AmAPLSSGINLPLLDR	1	2	1	545491925	M2(Oxidation)	0	0	0	1.76719e-05	30.95	0.0386094	2	1683.92	4.66526	69.7282	0
High	QmEQISQFLQAAER	2	1	1	345797882	M2(Oxidation)	0	5.28416e+08	0	5.26276e-07	29.73	0.046237	3	1694.81	-1.3211	65.9405	0
High	AmDSDWFAQNYMGR	1	1	1	545527246	M2(Oxidation)	0	4.01018e+07	0	5.6235e-09	41.15	0.000345313	2	1707.69	-1.32994	63.5566	0
High	RmEELHNQEVQKR	1	1	1	545558431	M2(Oxidation)	0	2.34634e+06	0.000493	0.00747499	11.07	4.2716	3	1712.85	-2.09696	15.5521	2
High	ImLNTPEDVQALVSGK	1	1	1	73966860	M2(Oxidation)	0	0	0	5.77798e-07	21.55	0.452798	2	1730.9	-1.44903	67.2544	0
High	FmQTFVLAPEGSVANK	1	1	1	345799503	M2(Oxidation)	0	79929668	0	1.66386e-10	61.34	4.18673e-05	2	1754.88	-1.14424	56.701	0
High	GmGGAFVLVLYDELKK	4	3	2	74008194;73979580	M2(Oxidation)	0	2.59044e+07	0	2.26644e-07	35.01	0.014513	2	1755.93	-2.13237	73.3905	1
High	AmDQEITVNPQFVQK	1	2	1	545498458	M2(Oxidation)	0	31432294	0	1.76636e-07	22.29	0.308085	2	1763.86	-1.32481	49.3115	0
High	TmLELLNQLDGFDSR	1	1	1	354459384	M2(Oxidation)	0	0	0	1.11935e-10	69.38	4.54461e-06	2	1767.85	-2.93653	70.8364	0
High	TmLELINQLDGFDPR	1	1	1	345782896	M2(Oxidation)	0	5.68785e+07	0	5.77782e-08	57.53	9.29819e-05	2	1777.88	-1.12807	70.7705	0
High	KmNVSPDVNYEELAR	1	2	1	345783922	M2(Oxidation)	0	3.97651e+07	0	2.07879e-08	32.31	0.0272008	2	1780.85	-1.13332	45.8073	1
High	SmGSQEDDSGNKPSSYS	1	2	1	545498458	M2(Oxidation)	0	1.56851e+07	7.7e-05	0.000717795	14.66	0.0683959	2	1791.7	0.743299	19.8257	0
High	VmLGETNPADSKPGTIR	2	2	1	68299781	M2(Oxidation)	0	1.00603e+08	0	4.97127e-07	12.76	3.01908	3	1801.91	-1.20009	36.5879	0
High	VmLGETNPGESKPGTIR	1	1	0		M2(Oxidation)	0.0192	6.13436e+07	0	4.99102e-07	51.44	0.000405195	2	1801.91	-2.47979	36.5245	0
High	TmLELLNQLDGFEATK	1	2	1	73965193	M2(Oxidation)	0	77471508	0	1.0125e-07	25.27	0.161064	2	1838.91	-3.89285	71.2011	0
High	VmQQQQQATQQQLPQK	1	1	1	73995011	M2(Oxidation)	0	29266433	0	2.39807e-07	45.87	0.00137564	2	1927.96	-0.318964	24.1658	0
High	ImEVIDAITTTAQSHQR	2	1	1	359323581	M2(Oxidation)	0	1.05578e+07	0	1.64686e-07	43.41	0.00270658	2	1929.97	-2.48751	53.322	0
High	VmVELLGSYTEDNASQAR	1	1	1	545529881	M2(Oxidation)	0	3.65871e+07	0	7.80004e-10	32.72	0.0200996	2	1998.94	-2.14392	58.0284	0
High	YmIGVTYGGDDIPLSPYR	1	5	2	545533305;73985178	M2(Oxidation)	0	102092089	0	1.01664e-09	68.86	5.26569e-06	2	2032.96	-5.69098	66.4536	0
High	VmTIAPGLFGTPLLTSLPEK	1	1	1	74006997	M2(Oxidation)	0	2.89041e+07	0	2.80969e-07	22.84	0.151059	2	2101.16	-0.131303	73.5867	0
High	SmKGTGTDEETLIHIIVTR	1	3	1	50979052	M2(Oxidation)	0	3.36484e+07	0	1.00058e-08	14.54	1.91073	3	2117.09	-0.66444	66.0224	1
High	GmSLNLEPDNVGVVVFGNDK	1	2	1	560891938	M2(Oxidation)	0	194339102	0	1.24408e-11	63.14	2.21049e-05	2	2120.03	-3.20546	68.32	0
High	NmDPLNDNIATLLHQSSDK	2	1	1	160425231	M2(Oxidation)	0	209244568	0	4.60385e-09	50.83	0.000353957	2	2142.01	-1.4981	65.3985	0
High	NmADQIVQEIYNQIQSQK	3	3	1	545533393	M2(Oxidation)	0	2.04414e+08	0	4.65466e-08	70.55	3.79732e-06	2	2166.04	-2.60539	74.9137	0
High	TmLELLNQLDGFQPNTQVK	1	2	1	345783922	M2(Oxidation)	0	28445970	0	6.26963e-07	24.53	0.192571	3	2205.12	-2.73651	70.5977	0
High	NmGGPYGGGNYGPGGSGGSGGYGGR	3	3	1	545522776	M2(Oxidation)	0	534556870	0	4.64059e-17	162.37	2.52051e-16	2	2205.9	-1.5214	37.8775	0
High	AmEVDERPTEQYSDIGGLDK	1	2	1	345783922	M2(Oxidation)	0	5.6955e+07	0	1.35946e-08	11.3	1.69019	3	2269.03	-1.35884	46.5223	0
High	DmFLRPDLDSLVDFSTSGQK	1	1	1	545497651	M2(Oxidation)	0	5.28003e+07	0	2.47836e-08	15.12	1.29196	3	2287.09	-1.72836	70.744	0
High	VTGEADVEFATHEEAVAAmSK	2	1	1	545547320	M19(Oxidation)	0	2.43519e+07	0	2.2505e-10	29.43	0.0335804	3	2208.01	0.820714	54.1719	0
High	AVANETGAFFFLINGPEImSK	1	1	1	73971210	M19(Oxidation)	0	4.6388e+07	0	8.57645e-09	38.1	0.00904509	2	2272.12	-3.79279	75.0574	0
High	WGDAGAEYVVESTGVFTTmEK	11	4	2	50978862;345807932	M19(Oxidation)	0	610742281	0	3.27184e-16	88.56	2.98832e-08	2	2293.03	-1.70777	69.5915	0
High	KAQPAQPADEPAEKADEPmEH	1	2	1	545536885	M19(Oxidation)	0	3.88829e+07	0	6.42744e-06	24.24	0.0941759	3	2305.04	0.0573051	22.4191	2
High	LLDFGSLSNLQVTQPTVGmNFK	2	2	1	50978790	M19(Oxidation)	0	8.8123e+07	0	1.37652e-12	74.06	1.86114e-06	2	2425.24	-0.936775	71.6576	0
High	VGPVLSVSHGIGIPSTSVmLHEVIK	2	1	1	545560439	M19(Oxidation)	0	6.60269e+07	0	4.12462e-11	26.81	0.0403349	3	2572.41	-2.84841	65.2225	0
High	GVEIEGPLSAETNWEIAHmISGFE	1	1	1	345782656	M19(Oxidation)	0	2.3717e+07	0.006698	0.147684	10.12	2.98633	2	2632.22	-2.41756	73.5906	0
High	VVSQYSSLLSPMSVNAVmK	2	2	1	359320591	M18(Oxidation)	0	61595329	0	8.0771e-08	56.91	0.000107148	2	2056.05	0.138905	64.8787	0
High	GSPHFNPEPDAEALYTAmK	4	2	1	73953207	M18(Oxidation)	0	733666018	0	1.00403e-09	43.5	0.00112341	3	2090.94	-2.53458	54.0048	0
High	FVVDLSDQVAPTDIEEGmR	1	1	1	345782896	M18(Oxidation)	0	63240284	0	9.92493e-08	43.85	0.00165045	2	2137.01	-0.175054	64.7735	0
High	SGLGELILPENEPGSSImPGK	1	1	1	57089039	M18(Oxidation)	0	7.45434e+06	0	2.17438e-07	10.13	4.96416	2	2141.08	0.0238863	66.2867	0
High	AQPAQPADEPAEKADEPmEH	1	2	1	545536885	M18(Oxidation)	0	2.68428e+07	8.5e-05	0.000959558	23.19	0.0623653	2	2176.94	-0.522248	25.8581	1
High	IPSAVGYQPTLATDMGTmQER	2	1	1	73968432	M18(Oxidation)	0	0	0	8.03089e-07	26.6	0.0633357	2	2282.07	-2.40055	57.2513	0
High	IQTYLQSTKPIIDLYEEmGK	1	2	1	359321356	M18(Oxidation)	0	97309758	0	9.80552e-09	25.94	0.12836	3	2386.22	-1.62099	67.5868	0
High	IREYFGGFGEVESIELPmDNK	1	3	1	74001695	M18(Oxidation)	0	62668997	0	1.55225e-10	34.96	0.0125268	3	2446.15	-2.63881	68.5015	1
High	HHNQSTAINLNNPESQSmHLETR	1	2	1	545548105	M18(Oxidation)	0	7.4319e+07	0	3.86695e-12	15.64	0.762749	4	2674.23	-3.40335	34.3069	0
High	APADFGYVGIDSILEQmR	1	1	1	545509639	M17(Oxidation)	0	91711082	0	1.98913e-10	29.98	0.0434999	2	1997.96	-3.24497	71.4297	0
High	SPNTGNDLSPPVSFNLmFK	1	2	1	359321220	M17(Oxidation)	0	76183722	0	3.48232e-08	13.71	1.84923	2	2081	-1.59063	68.3851	0
High	NLRDVDEVSTLLHTSImSK	1	2	1	545550950	M17(Oxidation)	0	4.16411e+07	0	6.21466e-11	33.88	0.0203403	3	2174.11	-1.1692	65.1095	1
High	FLHPTSLPQQLPSQQPmSK	1	3	1	545495992	M17(Oxidation)	0	68717302	1.4e-05	3.92934e-05	20.8	0.414634	3	2180.12	0.382855	48.8785	0
High	IYKVPSTEAEALASSLmGLFEK	1	1	1	50978926	M17(Oxidation)	0	6886166	0	4.38342e-06	13.92	1.92617	3	2400.24	2.71389	75.9714	1
High	VFTTQELVQAFTHAPAmLEADR	1	1	1	73963740	M17(Oxidation)	0	5.69687e+07	0	1.64002e-08	29.5	0.0548106	3	2491.23	1.50517	74.2511	0
High	FLAAGTHLGGTNLDFQmEQYIYK	1	2	1	356582349	M17(Oxidation)	0	176802986	0	1.77393e-07	12.12	2.3415	3	2633.27	-1.41553	65.5121	0
High	NVLLDPQLVPGGGASEmAVAHALTEK	1	3	1	345802573	M17(Oxidation)	0	446744960	0	2.1429e-11	38.68	0.00597639	3	2633.36	-1.70319	69.3684	0
High	SSILLDVKPWDDETDmAKLEEcVR	1	1	1	57110955	M16(Oxidation); C22(Carbamidomethyl)	0	112721399	0	1.55577e-10	14.95	1.25877	3	2865.36	-2.08126	66.9478	1
High	TPSSTPVSGTPQPSPmIER	2	2	1	545501026	M16(Oxidation)	0	70531435	0	2.85576e-05	18.6	0.581142	2	1984.96	-2.52199	37.8215	0
High	FLSQPFQVAEVFTGHmGK	2	1	1	73968432	M16(Oxidation)	0	1.43585e+08	0	2.5949e-09	43.97	0.00202438	3	2039	-0.577545	69.8761	0
High	RLEDLSESIVNDFAYmK	2	1	1	73963665	M16(Oxidation)	0	5.42477e+07	0	1.21392e-09	49.66	0.000413648	2	2045.98	-3.05038	69.4248	1
High	SSILLDVKPWDDETDmAK	1	1	1	57110955	M16(Oxidation)	0	161378960	0	1.54193e-11	47.81	0.000682177	2	2078.99	-0.710131	64.1838	0
High	VIESTQDLGNDLAGVmALQR	1	3	1	545515600	M16(Oxidation)	0	2.82088e+07	0	2.06173e-10	61.32	4.1544e-05	2	2146.08	-2.67157	64.8536	0
High	APEAWDYSQGFVNEEmIR	1	1	1	114326313	M16(Oxidation)	0	7.16626e+07	0	2.9138e-10	32.7	0.0084851	2	2157.95	-0.36668	65.8638	0
High	RLEDLSESIVNDFAYmKK	1	1	1	73963665	M16(Oxidation)	0	2.59886e+07	0	3.0622e-06	28.11	0.0730133	3	2174.06	-7.2561	67.6041	2
High	EYFGGFGEVESIELPmDNK	1	3	1	74001695	M16(Oxidation)	0	149778458	0	3.7009e-11	51	0.000145362	2	2176.96	-6.40319	69.8343	0
High	SPWSNKYDPPLEDGAmPSAR	1	5	1	545492085	M16(Oxidation)	0	0	0	1.06544e-06	10.41	2.54321	3	2234.02	-0.829294	50.206	1
High	APKPDGPGGGPGGSHmGGNYGDDR	1	1	1	545501383	M16(Oxidation)	0	1.63521e+08	0	4.30018e-09	19.24	0.128654	3	2268.97	0.0665315	21.0043	0
High	GVIVPAQEVPPPTVPmDYSWAR	1	2	1	545510629	M16(Oxidation)	0	233386859	0	3.02112e-07	22.22	0.284301	2	2425.23	2.03366	66.6212	0
High	KNPGVGNGDDEAAELmQQVNVLK	2	2	1	354623047	M16(Oxidation)	0	63874214	0	1.47974e-08	38.57	0.00624784	3	2442.19	-0.265882	57.8827	1
High	SVVLMSHLGRPDGVPmPDKYSLGPVAVELK	1	1	1	74007807	M16(Oxidation)	0	7.95023e+07	0	1.45182e-08	17.05	0.640051	4	3207.68	-1.99567	66.4665	1
High	NQAFIEMNTEEAANTmVNYYTSVTPVLR	2	4	1	73987401	M16(Oxidation)	0	3.22519e+07	0	7.2615e-06	48.14	0.000346056	3	3222.49	-6.8317	74.8374	0
High	TGQATVASGIPAGWmGLDcGPESSKK	1	1	1	74007807	M15(Oxidation); C19(Carbamidomethyl)	0	3.54985e+08	0	3.45959e-12	38.01	0.00551065	3	2621.23	-2.19094	57.5978	1
High	TALAESGGSPDVLQmLK	1	2	1	345801007	M15(Oxidation)	0	2.92035e+07	0	1.90528e-05	44.48	0.00248625	2	1732.87	-2.16448	57.5525	0
High	LDILDTAGQEEFGAmR	1	3	2	345787832;57036335	M15(Oxidation)	0	42283890	0	9.81646e-07	13.06	1.67324	2	1781.83	-3.89055	63.5002	0
High	LEEAEKAADESERGmK	1	43	4	345787665;545504091;345795033;545550101	M15(Oxidation)	0	2.9697e+06	0.000748	0.012099	13.48	1.53471	2	1808.83	-1.22515	22.0495	2
High	VMVVVTDGESHDGSmLK	1	1	1	545496205	M15(Oxidation)	0	1.04158e+07	7.7e-05	0.000597102	27.15	0.0617772	2	1819.84	-6.54683	39.3126	0
High	GNAGQTNYGFANSTmER	1	1	1	545509598	M15(Oxidation)	0	42226363	0	3.4172e-08	35.29	0.00180439	2	1833.78	-1.05102	35.3156	0
High	TLQGLEIELQSQLSmK	2	3	2	73965817;359279916	M15(Oxidation)	0	2.8203e+08	0	4.27947e-11	78.66	8.08698e-07	2	1833.96	-2.08096	71.8619	0
High	VNLQNNPGAVEHFHmK	2	1	1	545559817	M15(Oxidation)	0	203753776	0	2.00811e-07	30.32	0.044962	2	1850.9	-0.819657	35.0708	0
High	SDALETLGFLNHYQmK	1	3	1	545488600	M15(Oxidation)	0	130243940	0	3.67114e-10	34.87	0.0134245	2	1882.9	-1.75473	66.6282	0
High	SLIDQFFGVEFETTmK	1	2	1	345803473	M15(Oxidation)	0	0	0	1.64099e-08	58.98	4.26216e-05	2	1907.91	-1.74993	75.7995	0
High	ILGSGIYSSSVLHGmVFK	1	2	1	545550950	M15(Oxidation)	0	121267612	0	7.7326e-13	49.57	0.000556456	2	1911	-1.06609	62.2802	0
High	LPQFGISTPGSDLDmNVK	1	1	1	545531227	M15(Oxidation)	0	52348770	0	1.21543e-08	31.56	0.0352956	2	1934.95	-2.89056	61.8677	0
High	TSFTPVGDVFELNFmNVK	1	2	1	73991908	M15(Oxidation)	0	0	0	1.06867e-08	43.72	0.00198085	2	2061	-1.32867	73.1219	0
High	LTLQPVDNSTISLQmGTNK	1	2	1	545503173	M15(Oxidation)	0	0	0	1.02383e-05	32.64	0.0302471	2	2076.07	2.00893	56.244	0
High	LQNLDALTNLTVLSmQSNR	1	4	1	545543181	M15(Oxidation)	0	2.54517e+07	0	1.41554e-09	68.92	7.24517e-06	2	2147.11	-1.70088	69.9634	0
High	ETFGVNNTVYGIDAmNPSSR	1	1	1	74000441	M15(Oxidation)	0	0	1.4e-05	6.44335e-05	26.43	0.0526685	2	2187.99	-2.34784	56.728	0
High	KDLYANTVLSGGTTmYPGIADR	4	5	3	307938303;545509102;55741585	M15(Oxidation)	0	1.62063e+09	0	1.70032e-14	113.09	2.44472e-10	3	2359.16	-0.461466	57.376	1
High	FGAQLAQIQALISSmEAQLSDVR	2	1	1	359279916	M15(Oxidation)	0	1.75966e+07	0	3.62656e-15	96.5	1.03205e-08	2	2492.3	5.70783	76.3662	0
High	ITSGPFEPDLYKSEmEVQDAELK	1	1	1	73968311	M15(Oxidation)	0	0	0	2.45051e-11	16.31	0.833795	3	2642.25	-1.22795	67.1564	1
High	AQVEIVTDGEEPAEmIQVLGPKPALK	2	2	1	545528002	M15(Oxidation)	0	681629454	0	3.12632e-11	32.11	0.0208545	3	2778.46	-1.24078	63.0109	0
High	NHVQPYIPSILEALmVPTSQGFTEVR	1	2	1	73968197	M15(Oxidation)	0	0	0	9.52335e-14	61.72	3.05868e-05	3	2942.5	-3.36862	75.3575	0
High	KPDEPIDLFMVEImEmK	1	1	1	545500762	M14(Oxidation); M16(Oxidation)	0	3.04118e+07	0	5.35694e-07	35.69	0.0111282	3	2096.99	-3.23355	72.1094	0
High	AAHSEGNTTAGLDmK	2	3	1	545514079	M14(Oxidation)	0	1.92797e+08	0	1.24557e-08	44.12	0.000652529	2	1518.68	-3.95568	18.0062	0
High	AAVAAGNHHADTEmK	1	1	1	57106584	M14(Oxidation)	0	2.38636e+06	0.00014	0.00223968	13.99	1.04744	3	1538.7	-1.1913	13.7776	0
High	AAAQGDGSTQHDLmK	2	1	1	545509598	M14(Oxidation)	0	3.60406e+07	0	3.22516e-08	36.35	0.00475066	3	1545.69	-2.57581	16.822	0
High	AGDIENAENILTVmK	1	1	1	73970116	M14(Oxidation)	0	1.11379e+08	0	4.16321e-06	20.74	0.500941	2	1633.81	-0.0171606	56.5338	0
High	VTNGAFTGEISPGmIK	2	1	1	308082020	M14(Oxidation)	0	3.49304e+08	0	3.30005e-08	53.7	0.000241871	2	1637.82	0.406773	51.2753	0
High	TPAQFDADELRGAmK	2	1	1	558695394	M14(Oxidation)	0	469060720	0	9.2625e-08	24.12	0.149094	3	1665.79	-2.38224	42.4804	1
High	NTVANSPQTLLAGmNK	1	1	1	345781155	M14(Oxidation)	0	0	0	1.09892e-07	42.91	0.0027375	2	1674.85	3.59745	44.6449	0
High	ILLANFLAQTEALmK	2	2	1	73947982	M14(Oxidation)	0	3.35428e+08	0	2.22957e-09	92.68	1.72643e-08	2	1691.94	0.051329	74.1617	0
High	SIPAYLAETLYYAmK	2	1	1	57100553	M14(Oxidation)	0	82578195	0	2.48289e-07	40.67	0.00488083	3	1749.87	-2.59946	73.1057	0
High	GPQISGPQVSAPDmDLK	1	1	1	545531227	M14(Oxidation)	0	9.93773e+07	0	2.81034e-06	21.55	0.360419	2	1755.87	3.85083	44.8206	0
High	DVDEVSTLLHTSImSK	2	2	1	545550950	M14(Oxidation)	0	290952012	0	5.61615e-12	83.9	2.21615e-07	2	1790.88	-0.439962	63.4034	0
High	AIGVLTSGGDAQGmNAAVR	2	1	1	359323581	M14(Oxidation)	0	2.25451e+08	0	8.69915e-09	53.47	0.000268519	2	1803.9	-2.08848	41.5695	0
High	AGKFPSLLTHNENmVAK	1	3	1	545518272	M14(Oxidation)	0	123442736	0	1.15935e-06	31.72	0.0401767	4	1872.96	0.0157628	43.0751	1
High	FNQAQSGNVQSTVmLDK	1	2	1	74005006	M14(Oxidation)	0	1.81563e+07	0	2.71704e-07	36.98	0.00828849	2	1882.9	1.60676	40.0797	0
High	ALIQYFSPYVSADmHK	1	1	1	545508999	M14(Oxidation)	0	778938910	0.005958	0.128736	16.01	0.946056	2	1885.88	-16.6487	64.804	0
High	TPVKDVAPSPESEmVLGK	1	1	1	345787491	M14(Oxidation)	0	2.94265e+07	0	2.91661e-05	35.58	0.0166847	2	1899.98	1.28386	40.3891	1
High	ISVNNVLPVFDNLmQQK	1	1	1	71043798	M14(Oxidation)	0	286549924	0	1.18938e-08	28.47	0.07389	2	1975.03	-1.62238	71.1251	0
High	YPIEHGIITNWDDmEK	8	4	1	57108093	M14(Oxidation)	0	4889602852	0	4.17977e-07	29.85	0.0245329	2	1976.9	-1.23745	56.115	0
High	GHVFEESQVAGTPmFVVK	4	1	1	359322142	M14(Oxidation)	0	671504014	0	2.34621e-13	52.44	0.000357778	2	1977.99	7.93499	53.0658	0
High	GNRPVILTYHDIGmNHK	1	1	1	548923713	M14(Oxidation)	0	4.73063e+07	1.4e-05	5.62665e-05	35.45	0.0155808	2	1981.01	3.10903	39.0309	0
High	DLYANTVLSGGTTmYPGIADR	15	5	3	307938303;545509102;55741585	M14(Oxidation)	0	4.69071e+09	0	8.08929e-16	104.83	1.52587e-09	2	2231.06	-1.19353	65.0136	0
High	LNSNTQVVLLSATmPSDVLEVTK	1	1	1	354623039	M14(Oxidation)	0	1.40939e+08	0	4.0369e-08	49.04	0.000514546	2	2475.3	1.23238	68.9665	0
High	LNSNTQVVLLSATmPSDVLEVTKK	1	1	1	354623039	M14(Oxidation)	0	2.19412e+08	0	1.76947e-12	27.13	0.0639019	3	2603.4	0.674517	66.4543	1
High	QREEYQPATPGLGmFVEVKDPEDK	1	1	1	73970438	M14(Oxidation)	0	0	0	1.12094e-06	10.53	3.76174	3	2779.34	4.50933	56.2705	2
High	YNFPNPNPFVEDDmDKNEVASVAYR	1	1	1	73969188	M14(Oxidation)	0	161196574	0	2.33229e-11	20.12	0.114784	3	2947.31	-3.19886	65.6841	1
High	LGVNNISGIEEVNmFTNQGTVIHFNNPK	1	1	1	356460939	M14(Oxidation)	0	5.81115e+07	0	2.87619e-09	22.86	0.228782	3	3102.52	-2.39332	69.2902	0
High	RPQYSNPPVQGEVmEGADNQGAGEQGRPVR	1	3	1	345780758	M14(Oxidation)	0	256824594	0	6.85306e-14	29.74	0.0316916	4	3239.52	-0.00781615	36.3218	0
High	RVIISAPSADAPmFVmGVNHEK	4	5	2	50978862;345807932	M13(Oxidation); M16(Oxidation)	0	6.01615e+08	0	5.11641e-10	35.33	0.0144933	3	2401.2	-0.757865	51.5935	1
High	AIGAVPLIQGEYmIPcEK	1	1	1	71043798	M13(Oxidation); C16(Carbamidomethyl)	0	1.55753e+08	0	4.07933e-06	22.35	0.34315	2	2005.01	-2.15435	66.5566	0
High	ASSVTTFTGEPNmcPR	1	1	1	359320108	M13(Oxidation); C14(Carbamidomethyl)	0	4.54113e+07	1.4e-05	6.0864e-05	27.23	0.0243166	2	1770.77	-3.45711	39.7047	0
High	LNEAQPSTIATSmR	2	1	1	545541501	M13(Oxidation)	0	4.04089e+08	0	1.07236e-06	31.1	0.0364448	2	1534.75	1.14158	32.4618	0
High	LYSPSQIGAFVLmK	2	1	1	73970888	M13(Oxidation)	0	192497536	0	4.98641e-07	34	0.0233092	2	1569.84	3.60626	69.8073	0
High	TGTITTFEHAHNmR	3	1	1	359322142	M13(Oxidation)	0	1157434722	0	1.03936e-08	50.13	0.000348898	2	1631.76	2.4201	26.6424	0
High	FAGLHFFNPVPLmK	2	2	1	545552216	M13(Oxidation)	0	6.73489e+07	0	4.00759e-09	28.58	0.0867416	2	1633.85	-3.96695	68.8643	0
High	SEAITEEELVGLmNK	1	1	1	74001424	M13(Oxidation)	0	6.98935e+07	0	7.02747e-09	50.02	0.000495712	2	1678.82	-2.25654	58.3078	0
High	FAQPGSFEYEYAmR	1	1	1	545558431	M13(Oxidation)	0	1.9637e+08	0	2.09242e-05	10.68	1.06028	2	1711.74	0.408444	53.4671	0
High	GVIVDKDFSHPQmPK	1	1	1	359323746	M13(Oxidation)	0	6.22934e+07	0	5.5806e-07	37.19	0.00994079	2	1713.86	-1.34958	34.0199	1
High	DPPHNNFFFFDGmK	1	2	1	57036395	M13(Oxidation)	0	4.43631e+07	2.5e-05	0.000159973	28.48	0.0144744	2	1728.74	-4.15462	66.6388	0
High	TVAVYSEQDTGQmHR	1	3	1	545530619	M13(Oxidation)	0	5.23235e+07	0	2.10069e-07	24.39	0.0826087	2	1737.78	-2.9249	25.4084	0
High	VLDQGEDFPVSEmTR	2	1	1	545544611	M13(Oxidation)	0	1.66451e+08	0	1.12426e-08	36.45	0.00661276	2	1738.8	0.210258	47.459	0
High	SVAAIHPSLEIPmLIPK	1	1	1	545498391	M13(Oxidation)	0	2.11953e+07	2.5e-05	8.93622e-05	10.59	2.13005	2	1832.04	1.31377	68.1749	0
High	RFDEILEASDGImVAR	1	7	3	545550333;545550327;545550325	M13(Oxidation)	0	129512128	0	1.34312e-05	26.41	0.133936	3	1837.91	-3.2742	60.1315	1
High	QIQELVEAIVLPmNHK	2	2	1	345783922	M13(Oxidation)	0	38032754	0	1.885e-08	21.4	0.297381	3	1878.01	-0.726332	69.9388	0
High	VLSRPNAMELPSmYQR	2	1	1	345791621	M13(Oxidation)	0	89457147	0	1.08897e-08	30.72	0.0410482	3	1907.95	-0.584664	48.6606	0
High	NIFNENTSDFSGmSETK	1	2	1	545485140	M13(Oxidation)	0	7.38394e+07	0	9.11825e-11	67.28	1.34689e-06	2	1936.82	-1.6132	52.3881	0
High	SLLASLAEPDFVmTDFAK	1	1	1	545557926	M13(Oxidation)	0	1.99101e+08	0	4.40928e-09	14.11	1.88835	2	1970.97	-2.96845	72.2417	0
High	VLSYAPGPLDTDmQQLAR	1	1	1	73981008	M13(Oxidation)	0	8.02841e+07	0	2.75605e-07	18.29	0.876909	2	1990.99	-0.461488	56.4086	0
High	LILPVGPAGGNQmLEQYDK	1	2	1	73945680	M13(Oxidation)	0	3.39079e+07	2.5e-05	9.54594e-05	15.71	1.5763	2	2059.05	-2.45606	62.9253	0
High	AIDIYEQVGTNAmDSPLLK	1	1	1	73947208	M13(Oxidation)	0	0	0	1.26402e-06	14.29	1.74652	2	2094.04	-2.40931	66.3427	0
High	ESTGAQVQVAGDmLPNSTER	2	18	2	545545299;57093423	M13(Oxidation)	0	441545932	0	1.23006e-12	43.86	0.00120672	2	2105.97	-3.0341	42.2944	0
High	GYGYGQGAGTLSmDKGESLGIK	1	1	1	545503976	M13(Oxidation)	0	6.1741e+07	0	8.91703e-08	10.61	3.8017	3	2205.05	-1.70514	48.6657	1
High	TIGTGLVTETPAmTEEDKNLK	2	1	1	345802027	M13(Oxidation)	0	3.09077e+08	0	2.75734e-10	29.4	0.0600484	3	2264.14	1.80097	47.3847	1
High	RVIISAPSADAPmFVMGVNHEK	5	5	2	50978862;345807932	M13(Oxidation)	0	634740511	0	3.56272e-11	51.51	0.000351393	3	2385.2	-0.873304	56.4004	1
High	VIHDHFGIVEGLmTTVHAITATQK	8	3	2	50978862;345807932	M13(Oxidation)	0	1.88576e+09	0	5.61095e-20	107.92	7.33726e-10	3	2634.36	-2.36379	69.5414	0
High	LILPVGPAGGNQmLEQYDKLQDGSVK	1	2	1	73945680	M13(Oxidation)	0	65258871	0	9.55443e-10	28.75	0.0513406	3	2786.44	-0.313859	65.1994	1
High	SYHEEFNPPKEPmKDDITGEPLVR	1	3	1	73949913	M13(Oxidation)	0	0	0	8.42435e-08	29.54	0.0348528	3	2844.34	-4.83871	48.4891	2
High	LFLNEDDKPHNPmVNAGAIVVTSLIK	1	2	1	545555653	M13(Oxidation)	0	8.58393e+07	0	6.09092e-09	31.2	0.0294328	3	2851.49	-4.63491	68.5883	0
High	VVSQYSSLLSPmSVNAVmK	1	2	1	359320591	M12(Oxidation); M18(Oxidation)	0	8.02314e+07	0	6.75266e-07	27.41	0.0946791	2	2072.04	0.235412	58.6272	0
High	VIISAPSADAPmFVmGVNHEK	4	5	2	50978862;345807932	M12(Oxidation); M15(Oxidation)	0	2994550432	0	2.44683e-08	27.1	0.0948599	3	2245.1	-1.03484	55.27	0
High	VIEGLDTGLQGmcVGER	1	2	1	345805358	M12(Oxidation); C13(Carbamidomethyl)	0	0	0	1.97273e-09	49.47	0.000445704	2	1849.88	1.76719	50.9405	0
High	GILAADESVGSmAK	2	1	1	558611348	M12(Oxidation)	0	1.50529e+08	0	3.77725e-08	39.42	0.00561153	2	1364.67	1.22205	39.2526	0
High	GDASKEDIDTAmK	1	1	1	545552216	M12(Oxidation)	0	6.82494e+07	0	8.17574e-07	49.12	0.000247985	2	1396.62	-1.56616	18.6664	1
High	AAAPQTQHVSPmR	3	4	1	545521110	M12(Oxidation)	0	715077965	0	3.80741e-06	52.02	0.00028294	2	1409.69	-2.50705	18.5991	0
High	AYGPGIEPTGNmVK	1	1	1	74008809	M12(Oxidation)	0	3.00494e+08	0	1.04232e-08	32.36	0.0293576	2	1449.7	0.137319	36.2968	0
High	MLDQTLLDLNEm	1	6	1	545504091	M12(Oxidation)	0	0	6.9e-05	0.000372634	13.83	1.31445	2	1451.67	-0.517983	68.6905	0
High	SDIGEVILVGGmTR	2	1	1	73970888	M12(Oxidation)	0	1.44547e+08	0	8.55378e-06	38.66	0.00807337	2	1462.75	-1.6476	58.517	0
High	QIATLHAQVTDmK	1	1	1	160425231	M12(Oxidation)	0	0	0	1.80708e-05	20.5	0.44919	2	1471.75	-2.01404	29.8293	0
High	TAQSLEINLDSmR	1	1	1	57106334	M12(Oxidation)	0	3.39227e+08	0	4.36245e-06	34.9	0.0144808	2	1493.72	-2.38218	49.704	0
High	LFLAGYDPTPTmR	1	2	1	545495101	M12(Oxidation)	0	7.3517e+07	2.5e-05	0.000176072	11.74	3.11161	2	1497.74	-1.25467	58.6366	0
High	TLNDELEIIEGmK	3	1	1	545555747	M12(Oxidation)	0	218358384	0	7.38137e-09	63.85	2.42725e-05	2	1520.75	-3.33578	65.3909	0
High	NLLHVTDTGVGmTR	3	1	1	50979166	M12(Oxidation)	0	7.13606e+08	0	9.92378e-07	37.33	0.00956997	2	1529.78	0.698	41.1228	0
High	DPSQIDNNEPYmK	1	1	1	545491433	M12(Oxidation)	0	3.90959e+07	2.5e-05	0.000186331	10.63	0.817395	2	1566.67	-1.3287	30.9652	0
High	SLELNPNNSIAmLR	1	3	1	545537569	M12(Oxidation)	0	6.60846e+07	0	3.42128e-05	18.7	0.920667	2	1587.81	-4.32462	58.8513	0
High	GQLVPLETVLDmLR	2	2	1	545512398	M12(Oxidation)	0	1.12944e+07	0.00014	0.00219099	16.35	1.17144	2	1599.87	-1.79071	76.1096	0
High	DLKEVTPEGLQmVK	1	4	1	359321105	M12(Oxidation)	0	2.59732e+07	0	3.40626e-05	12.26	3.61032	2	1602.84	-0.811786	47.9461	1
High	ALLQAILQTEDmLK	1	1	1	345796694	M12(Oxidation)	0	2.86693e+07	0	5.56257e-07	23.46	0.222703	2	1602.88	-0.585197	73.1816	0
High	TIVQLENEIFQmK	1	2	1	545528434	M12(Oxidation)	0	3.92811e+07	0	1.92347e-05	24.12	0.237195	2	1608.83	1.74606	70.3983	0
High	VGEVIVTKDDAmLLK	2	1	1	545555747	M12(Oxidation)	0	1.41807e+08	0	7.73714e-10	27.99	0.0791891	2	1646.91	1.66326	49.3625	1
High	ALKPEVDKLNImAAK	1	1	1	345778074	M12(Oxidation)	0	6.6928e+07	0	2.31727e-05	10.39	2.97544	3	1656.94	1.46839	40.1306	1
High	KTDFFVGGEEGmAEK	1	1	1	73950139	M12(Oxidation)	0	2.67695e+07	0	4.14322e-06	25.24	0.0601445	2	1660.75	-0.764755	40.5448	1
High	DLADELALVDVmEDK	2	6	1	545536994	M12(Oxidation)	0	663599814	0	2.52305e-10	52.11	0.000247916	2	1691.8	-1.02514	70.2059	0
High	NLPIYSEEIVEmYK	1	1	1	160425231	M12(Oxidation)	0	183964985	0	4.52842e-06	34.16	0.0171901	2	1743.85	-3.44526	66.4516	0
High	LTEMETLQSQLmAEK	1	1	1	160425231	M12(Oxidation)	0	0	0	7.62195e-06	20.91	0.296001	2	1767.84	-3.32398	60.2087	0
High	YREWHHFLVVNmK	1	1	1	114326321	M12(Oxidation)	0	1.00544e+07	0.000828	0.015387	11.23	4.76874	2	1774.89	2.14607	44.4155	1
High	SGVAAPVTQVTmQTTQR	1	19	1	73974726	M12(Oxidation)	0	129758154	0	1.36601e-08	29.77	0.0635795	2	1790.91	2.41775	39.4837	0
High	LLLLDTQQEAEmLLR	1	2	1	73973202	M12(Oxidation)	0	2.70456e+07	0	9.02181e-09	36.04	0.0122203	2	1801.97	1.10702	72.2491	0
High	HPNIVSLQDVLmQDSR	1	2	1	545494933	M12(Oxidation)	0	3.74242e+07	2.5e-05	9.40183e-05	21.26	0.340417	2	1867.93	0.782475	63.9551	0
High	NATNVEQSFMTmAAEIK	1	1	1	55741705	M12(Oxidation)	0	3.00237e+07	0	3.09077e-08	23.36	0.132859	2	1900.87	-3.04403	66.5043	0
High	AAVDAGFVPNDmQVGQTGK	2	1	1	74000809	M12(Oxidation)	0	2.23281e+08	0	1.31673e-07	16.15	0.86994	2	1920.91	-1.82172	46.447	0
High	DLADELALVDVmEDKLK	2	6	1	545536994	M12(Oxidation)	0	7.54616e+07	0	1.06969e-12	60.2	5.51031e-05	2	1932.98	-0.0570433	70.2334	1
High	TLNDELEIIEGmKFDR	2	1	1	545555747	M12(Oxidation)	0	243634424	0	2.34369e-07	34.64	0.0173669	2	1938.95	1.87592	66.9839	1
High	EDAPIGPHLQSmPSEQIR	1	2	1	545548105	M12(Oxidation)	0	0	0	6.2447e-07	16.09	1.10347	3	2020.97	-2.57902	42.3453	0
High	DMIILPEMVGSmVGVYNGK	2	1	1	545535399	M12(Oxidation)	0	0	5.9e-05	0.000257188	19.73	0.490038	2	2069	-6.69695	71.9795	0
High	IGEHTPSALAImENANVLAR	4	2	1	545501675	M12(Oxidation)	0	422816735	0	3.17968e-11	55.95	0.000157667	3	2123.09	-1.0691	56.5944	0
High	TNLIVNYLPQNmTQDELR	1	2	1	73986922	M12(Oxidation)	0	1.10646e+08	0	9.00664e-12	39.69	0.00644394	2	2178.08	-1.81235	66.1095	0
High	VIISAPSADAPmFVMGVNHEK	11	5	2	50978862;345807932	M12(Oxidation)	0	4768335556	0	1.47297e-10	66.59	1.17644e-05	3	2229.1	-1.98179	60.42	0
High	GGWGSGGLAAGmAGGLAGIGGIQGEK	2	1	1	57106334	M12(Oxidation)	0	117631904	0	6.61568e-12	54.32	0.00018214	2	2245.11	1.26868	65.1638	0
High	ATPLSPTVTLSmSADVPLVVEYK	1	1	1	345789675	M12(Oxidation)	0	1.40462e+08	0	5.30441e-12	73.39	2.10974e-06	2	2434.28	0.1783	69.8953	0
High	QYNGVPLDGRPmNIQLVTSQIDTQR	1	1	1	545509050	M12(Oxidation)	0	1.34207e+08	0	2.15273e-08	11.43	2.82024	3	2859.44	-1.82086	61.9511	0
High	VIISAPSADAPmFVMGVNHEKYDNSLK	1	4	2	50978862;345807932	M12(Oxidation)	0	0	0	9.81178e-10	18.59	0.660653	4	2949.44	-1.40962	61.1096	1
High	LLESKEELDSLmTDETIANVPILILGNK	1	1	1	73971260	M12(Oxidation)	0	2.25939e+07	0	1.8131e-06	11.45	2.18782	3	3114.64	-3.97233	74.3382	1
High	LAEQAERYDDmAAAmK	1	1	1	545540855	M11(Oxidation); M15(Oxidation)	0	6.7811e+07	0.001488	0.0280828	22.77	0.0766246	2	1844.81	-2.48952	30.0042	1
High	LAEQAERYEDmAAFmK	1	1	1	545491676	M11(Oxidation); M15(Oxidation)	0	9.60168e+07	0	1.09971e-06	35.13	0.00515596	2	1934.86	-0.141175	43.3087	1
High	LAEQAERYDEmVESmKK	1	1	1	73967156	M11(Oxidation); M15(Oxidation)	0	1.88143e+08	0	5.46117e-06	23.35	0.11652	3	2088.95	-1.46306	33.5071	2
High	ITVVGVGQVGmAcAISILGK	1	1	1	356461040	M11(Oxidation); C13(Carbamidomethyl)	0	3.78124e+07	0	3.05054e-11	24.71	0.122718	2	1989.08	-1.37251	70.6355	0
High	ITVVGVGAVGmAcAISILMK	2	2	1	545536994	M11(Oxidation); C13(Carbamidomethyl)	0	3.03245e+07	0	7.01861e-10	52.7	0.00020273	2	2006.08	-0.697218	76.3125	0
High	DAGTIAGLNVmR	1	1	1	345806081	M11(Oxidation)	0	887890809	0	7.41633e-06	23.11	0.314203	2	1233.63	-0.311732	44.6616	0
High	AITGASLADImAK	1	1	1	545552684	M11(Oxidation)	0	641034368	0	3.37062e-07	50.4	0.000520302	2	1277.67	-2.09936	50.3751	0
High	TLTLVDTGIGmTK	14	2	1	545519272	M11(Oxidation)	0	2872390068	0	1.38049e-07	67.32	9.20278e-06	2	1365.73	-0.661241	52.4756	0
High	KFGDPVVQSDmK	1	2	1	50978734	M11(Oxidation)	0	6.2366e+07	7.7e-05	0.000799741	13.07	2.06393	2	1366.66	-4.49853	27.7012	1
High	LTEKEETGLAmR	1	1	1	545540670	M11(Oxidation)	0	1.26844e+08	4.9e-05	0.000245363	36.47	0.01197	2	1393.7	-1.99295	25.1736	1
High	DLDVAILVGSmPR	1	1	1	57092971	M11(Oxidation)	0	6.0614e+07	0	5.05967e-10	49.45	0.000666251	2	1401.74	-1.35487	67.6416	0
High	ITVNEVELLVmK	1	1	1	73982052	M11(Oxidation)	0	26678195	0	2.21292e-07	91.87	3.2409e-08	2	1403.78	-1.80088	68.653	0
High	SVVTSGVQSVmGSR	1	1	1	345786721	M11(Oxidation)	0	7.46081e+07	0	5.15815e-06	29.02	0.060652	2	1409.7	-4.50741	38.5281	0
High	GISDLAQHYLmR	2	3	1	345802573	M11(Oxidation)	0	361877604	0	4.15328e-08	39.35	0.00587112	2	1419.7	-2.29523	58.4703	0
High	RFDDAVVQSDmK	3	3	1	545497049	M11(Oxidation)	0	1137043580	0	1.52877e-07	52.29	0.000187684	2	1426.66	-1.32044	28.5865	1
High	QQLGTAVELEmAK	1	1	1	57108515	M11(Oxidation)	0	60916304	0	1.91212e-07	36.46	0.0127658	2	1433.73	1.09293	44.2445	0
High	SLNYWSNLLGmK	1	1	1	73967136	M11(Oxidation)	0	5.45986e+07	0	5.72409e-08	48.34	0.000630918	2	1441.71	-1.73727	69.8285	0
High	LVQQGLLTADmLK	1	2	1	73952813	M11(Oxidation)	0	0	0	7.50808e-06	14.4	1.96607	2	1445.8	-0.0249308	53.2197	0
High	QDPSVLHTEEmR	1	4	1	545514286	M11(Oxidation)	0	3.61057e+07	0	6.25697e-07	29.27	0.0282747	2	1457.67	-1.33536	27.3695	0
High	FQLLEGPPEAmGR	1	2	1	50978936	M11(Oxidation)	0	165041288	1.4e-05	6.30204e-05	20.17	0.499558	2	1460.72	-0.872557	55.1927	0
High	RKPDTIEVQQmK	3	6	3	558757359;545558307;545497495	M11(Oxidation)	0	8.06617e+08	0	1.10547e-06	64.06	2.31464e-05	2	1488.78	-2.2845	18.7843	1
High	THNDIIHNENmR	2	1	1	558757359	M11(Oxidation)	0	5.10147e+08	0	8.19274e-07	46.03	0.000618659	2	1509.68	-2.28351	18.1774	0
High	MSLFYAEATPmLK	1	3	1	545520839	M11(Oxidation)	0	102504778	0	1.02223e-05	19.93	0.459344	2	1517.74	-0.860779	65.3906	0
High	LQLLSNLFHGmDK	1	1	1	545529881	M11(Oxidation)	0	67648728	0	4.94098e-08	35.73	0.0162786	3	1531.79	-1.99224	67.0213	0
High	EQLDNQLDAYmSK	1	3	1	545505686	M11(Oxidation)	0	2.96194e+07	0	7.19566e-06	25.99	0.0566477	2	1570.71	2.29557	44.3487	0
High	TEGLSVLNQAmAVIK	1	1	1	545507741	M11(Oxidation)	0	8.51628e+07	0	5.35614e-10	71.09	3.80849e-06	2	1589.86	-0.657802	66.2074	0
High	YAPSEAGLHEmDIR	1	1	1	74008809	M11(Oxidation)	0	93426416	0	1.74246e-07	36.04	0.00591104	2	1604.74	-1.25076	35.6143	0
High	VFITDDFHDMmPK	2	1	1	50979166	M11(Oxidation)	0	7.30526e+07	0	1.07923e-05	28.35	0.025515	2	1611.71	-2.39697	55.6001	0
High	FLFDSVSSQNmGLR	1	1	1	545537844	M11(Oxidation)	0	253455015	0	1.12687e-07	42.27	0.00233909	2	1616.77	-2.68407	60.2874	0
High	AVLVDLEPGTmDSVR	2	2	1	545512496	M11(Oxidation)	0	314881074	0	6.06563e-06	24.09	0.219537	2	1617.81	-1.95629	55.2777	0
High	MTGSEFDFEEmKR	1	1	1	50978926	M11(Oxidation)	0	4.02806e+07	0	5.60488e-07	29.95	0.00753627	2	1622.68	-0.948078	44.7665	1
High	VSATSIFFESmPYK	2	4	1	545513832	M11(Oxidation)	0	1.9544e+08	0	1.08567e-07	39.02	0.00463662	2	1622.77	-4.20579	64.9921	0
High	DVSELTGFPEmLGGR	1	1	1	74005449	M11(Oxidation)	0	25919096	0	2.54681e-07	24.81	0.119924	2	1623.77	-1.37669	64.4928	0
High	GFDVFNALDLmENK	1	2	1	545510279	M11(Oxidation)	0	1.56212e+07	0	3.84824e-07	29.63	0.0326135	2	1628.76	-3.12042	71.6883	0
High	AILVDLEPGTmDSVR	2	5	3	545518414;345796951;545554779	M11(Oxidation)	0	1.48768e+08	0	4.91154e-06	25.32	0.188156	2	1631.83	-2.10442	59.0762	0
High	EDVLTLLLPVmGDSK	1	1	1	345796375	M11(Oxidation)	0	4.92519e+07	0	7.11716e-07	12.08	3.92106	2	1645.87	-1.51045	73.6473	0
High	YAPTEVGLHEmHIR	1	5	2	545533305;73985178	M11(Oxidation)	0	9.18741e+07	0	8.33834e-09	23.91	0.193061	2	1668.82	1.91112	34.0781	0
High	ALTVPELTQQmFDAK	1	5	2	545512496;345803407	M11(Oxidation)	0	206464778	0	1.51411e-07	11.1	4.25383	2	1707.86	0.324539	60.3836	0
High	IVIDFDSINNmPSQK	1	1	1	359321528	M11(Oxidation)	0	9.58859e+06	2.5e-05	0.000122404	19.67	0.545947	2	1736.85	-1.95738	59.9468	0
High	TGEEIFGTIGmRPNAK	1	5	1	545487751	M11(Oxidation)	0	131339941	0	7.04184e-08	47.52	0.000992146	2	1736.86	-1.6172	49.0115	0
High	SETHGSLEEAmLTVVK	3	3	1	73953207	M11(Oxidation)	0	2.2246e+08	0	6.97186e-09	61.69	3.19169e-05	2	1746.86	0.856565	44.3743	0
High	VWDAVSGDELmTLAHK	2	1	1	57106953	M11(Oxidation)	0	1.108e+08	0	7.56471e-11	67.98	6.16981e-06	2	1787.86	-1.72229	60.108	0
High	GDQENVHPDVmLVQPR	2	2	1	73966186	M11(Oxidation)	0	1.89539e+08	0	6.23543e-07	24.98	0.118656	2	1849.88	-5.1137	41.3663	0
High	EVQGNESDLFmSYFPR	2	2	1	545528002	M11(Oxidation)	0	6.05113e+08	0	3.95841e-11	96.09	3.96119e-09	2	1934.86	-1.22558	68.8851	0
High	VADGLPLAASmQEDEQSGR	1	1	1	57098751	M11(Oxidation)	0	9.55004e+07	0	1.10843e-11	61.66	1.84573e-05	2	1989.91	-1.87341	45.624	0
High	FEGGVVIAADmLGSYGSLAR	2	2	1	345782656	M11(Oxidation)	0	2.79793e+07	0	5.87263e-10	32.72	0.027343	2	2029.01	0.307094	68.7989	0
High	ITAFEDYVQSmDVAAFNK	1	1	1	57110955	M11(Oxidation)	0	63656266	0	2.77781e-09	35.17	0.00714608	2	2064.96	-1.3377	67.3999	0
High	GQVGGDVNVEmDAAPGVDLSR	2	1	1	359279911	M11(Oxidation)	0	96580875	0	1.19665e-11	94.71	9.73627e-09	2	2101.98	-2.7995	50.8639	0
High	ITAFEDYVQSmDVAAFNKI	1	1	1	57110955	M11(Oxidation)	0	1.19445e+08	0	2.52288e-08	36.52	0.00972712	3	2178.04	-2.51873	71.1617	1
High	WLPAGDALLQmITIHLPSPVTAQK	2	1	1	359322142	M11(Oxidation)	0	3.31808e+08	0	1.51719e-11	36.66	0.00509228	3	2616.42	-1.15344	76.137	0
High	NYQFFIGENmNPDGmVALLDYR	2	1	1	545537467	M10(Oxidation); M15(Oxidation)	0	36311800	0	2.0096e-09	43.29	0.000864961	2	2639.19	0.323034	71.553	0
High	KALDIAENEmPGLmR	1	1	1	73991635	M10(Oxidation); M14(Oxidation)	0	7.88541e+07	1.4e-05	6.39406e-05	18.52	0.688963	3	1719.84	1.11061	40.8486	1
High	EFQQYLPVVmGPLmK	1	1	1	545537844	M10(Oxidation); M14(Oxidation)	0	129902466	0	1.6071e-05	10.24	4.9299	2	1811.9	-3.55921	65.8204	0
High	STGGGLMEEmNAmLAR	3	2	2	50979054;545486243	M10(Oxidation); M13(Oxidation)	0	0	0	2.17182e-06	43.56	0.000442758	2	1699.74	-4.52487	43.2135	0
High	SISGPSVGVmEmR	1	1	1	545555438	M10(Oxidation); M12(Oxidation)	0	1.01129e+07	0.002208	0.0423036	12.69	1.59866	2	1381.63	-7.71136	33.9583	0
High	NATNVEQSFmTmAAEIK	2	1	1	55741705	M10(Oxidation); M12(Oxidation)	0	1.15018e+08	0	1.08367e-10	59.61	2.68566e-05	2	1916.87	-1.44846	56.9565	0
High	VFITDDFHDmmPK	2	1	1	50979166	M10(Oxidation); M11(Oxidation)	0	148010689	0	6.60828e-07	27.84	0.0225279	2	1627.71	-3.8991	47.5987	0
High	AAAPAPEEEmDEcEQALAAEPK	2	1	1	73983414	M10(Oxidation); C13(Carbamidomethyl)	0	48855580	0	4.48872e-10	46.11	0.000237559	2	2373.02	0.014368	46.4528	0
High	LEAVSHASDmHcGYGDSAPK	1	3	1	545523483	M10(Oxidation); C12(Carbamidomethyl)	0	1.65252e+08	0	5.26819e-10	21.66	0.0607281	3	2147.91	0.38536	25.7206	0
High	FPEELTQTFmScNLITGMFQR	1	1	1	73983414	M10(Oxidation); C12(Carbamidomethyl)	0	5.43825e+06	5.9e-05	0.000251042	10.85	1.7596	2	2566.17	-3.54446	75.5911	0
High	EITALAPSTmK	24	9	3	57108093;307938303;545509102	M10(Oxidation)	0	10945902882	0	5.85272e-06	46.27	0.00135255	2	1177.61	-0.861076	34.6444	0
High	QFQQGAAGNmK	1	1	1	50979080	M10(Oxidation)	0	0	1.4e-05	7.9442e-05	10.48	2.18469	2	1195.54	-7.62309	16.9309	0
High	ELLPVLISAmK	1	1	1	345798988	M10(Oxidation)	0	45201793	1.4e-05	4.94007e-05	17.4	0.518615	2	1229.72	3.6798	65.3175	0
High	HGVVPLATYmR	1	2	1	354725920	M10(Oxidation)	0	137764044	8.5e-05	0.000918123	12.62	3.08243	2	1259.66	-0.108467	38.6982	0
High	EAAVSHAGSmHR	1	1	1	345797072	M10(Oxidation)	0	607709	0.002583	0.0499155	14.59	0.896643	3	1268.58	-0.428305	12.5087	0
High	FDDAVVQSDmK	1	3	1	545497049	M10(Oxidation)	0	4.07598e+08	0	1.72009e-08	41	0.00123518	2	1270.56	-0.197647	31.2422	0
High	QVVQATAEQmR	1	2	1	545517323	M10(Oxidation)	0	2.84517e+07	0.000132	0.00197841	12.24	3.5643	2	1276.63	0.127755	20.7772	0
High	IQASQQDDSmR	1	4	1	545488918	M10(Oxidation)	0	1.51042e+07	1.4e-05	7.47476e-05	45.22	0.000366741	2	1294.57	-1.98392	15.9125	0
High	NIVLSGGSTmFR	3	1	1	345784150	M10(Oxidation)	0	148003820	1.4e-05	4.67093e-05	16.98	0.917046	2	1297.66	-0.797524	48.462	0
High	VSHKPSGLVmAR	1	1	1	114326323	M10(Oxidation)	0	80817491	0	2.85107e-06	19.14	0.48272	3	1297.7	-0.841066	19.2302	0
High	IPDQLVILDmK	1	1	1	73963665	M10(Oxidation)	0	2.78629e+08	0	1.91872e-09	55.13	0.000212837	2	1300.72	-2.05625	60.778	0
High	HEVGHIDNSmR	2	3	1	73953406	M10(Oxidation)	0	1.65674e+07	1.4e-05	7.58456e-05	37.51	0.00364596	2	1310.59	-2.36099	15.0882	0
High	VDLPSVNLSmPK	1	1	1	545531227	M10(Oxidation)	0	128152100	0	1.00733e-05	33.72	0.0265812	2	1315.69	0.918873	53.4652	0
High	NSLESYAFNmK	4	2	1	545497049	M10(Oxidation)	0	1.99294e+09	0	8.38814e-07	66.48	4.03705e-06	2	1319.59	-1.01815	48.1849	0
High	AKLDSSETTmVK	1	2	1	57036395	M10(Oxidation)	0	3.13812e+07	0	2.53391e-06	61.48	3.61296e-05	2	1325.66	-2.56741	20.4846	1
High	EAPVDLLSQmGR	1	1	1	545531399	M10(Oxidation)	0	4.74147e+07	7.7e-05	0.000741268	24.2	0.203972	2	1331.66	-2.1498	52.0081	0
High	KPDTIEVQQmK	2	6	3	558757359;545558307;545497495	M10(Oxidation)	0	2.57958e+08	0	4.06391e-09	51.85	0.00039841	2	1332.68	-0.594189	20.5563	0
High	ADQIETQQLmR	1	3	2	359321796;345782170	M10(Oxidation)	0	6.39312e+07	0	1.29724e-05	13.26	2.47597	2	1348.65	0.0216434	31.3512	0
High	FTHVFSSDLmR	1	1	1	345791680	M10(Oxidation)	0	4.86718e+07	1.4e-05	6.08361e-05	14.82	1.25746	2	1355.64	-0.0172241	43.4081	0
High	AWQGAADGGmIDR	1	1	1	545535675	M10(Oxidation)	0	0	8.5e-05	0.00102297	26.16	0.0462417	2	1363.61	2.67704	34.0268	0
High	TQSINSNANmLR	1	3	1	545530217	M10(Oxidation)	0	2.98716e+07	8.5e-05	0.00113427	12.87	2.21284	2	1364.66	-0.184248	26.2453	0
High	LTPQMFQQLmK	1	1	1	545554149	M10(Oxidation)	0	77875134	0	7.70258e-06	29.54	0.0624237	2	1380.7	-1.07013	56.0694	0
High	NTSQFDWALmR	1	1	1	73970116	M10(Oxidation)	0	7.49637e+07	0.000902	0.0172259	14.4	0.875018	2	1384.63	-3.32049	57.5132	0
High	DMAEAHEEAmSR	1	1	1	73994527	M10(Oxidation)	0	4523485	7.7e-05	0.000587985	10.15	0.19321	2	1392.55	-0.17447	20.2848	0
High	YNILGTNTImDK	1	1	1	545505093	M10(Oxidation)	0	807279604	0	3.85032e-07	55.54	0.00013865	2	1398.69	0.793101	50.4737	0
High	VINDKHDDVmAK	2	2	1	545542839	M10(Oxidation)	0	1.38952e+07	0	4.30159e-07	44.37	0.00161045	2	1400.68	-1.76501	15.5797	1
High	VVGAHSLEEmVSK	3	1	1	73950940	M10(Oxidation)	0	1.34353e+08	0	4.72494e-09	48.42	0.000843855	2	1401.71	1.09998	35.2145	0
High	LATQLTGPVmPIR	2	2	1	57086947	M10(Oxidation)	0	842813737	0	8.40361e-08	53.09	0.000194154	2	1412.79	-0.992874	50.3016	0
High	NAVEEYVYEmR	1	2	1	114158648	M10(Oxidation)	0	1.33727e+08	0	2.01752e-06	34.01	0.00554082	2	1418.62	-0.722469	48.8053	0
High	KNFATSLYSmIK	1	1	1	57100553	M10(Oxidation)	0	5.77169e+06	2.5e-05	0.00012121	10.24	6.05119	2	1418.73	-1.2592	55.612	1
High	EQFAHEHEEmK	1	1	1	545519773	M10(Oxidation)	0	3.15573e+06	0.000157	0.00300512	10.51	0.613549	2	1430.6	-0.294314	15.9853	0
High	VLGKPKPEEmNAK	1	3	1	545509737	M10(Oxidation)	0	1.16282e+07	0.000765	0.0125946	17.49	1.02487	2	1456.78	-2.03289	15.9295	0
High	LDAVNTLLTmAER	1	2	1	545547434	M10(Oxidation)	0	0	1.4e-05	5.41708e-05	13.65	2.47692	2	1462.75	-2.05802	64.4979	0
High	AGAGSATLSmAYAGAR	2	3	1	73957776	M10(Oxidation)	0	6.8203e+08	0	2.29429e-09	71.86	1.94837e-06	2	1470.7	-0.0184795	38.9502	0
High	TPLFDQIIDmLR	1	4	1	345792599	M10(Oxidation)	0	3.78715e+07	0	2.28792e-08	45.59	0.00143826	2	1477.77	-0.651392	76.1942	0
High	KGEITGEVHmPSGK	1	5	2	545533305;73985178	M10(Oxidation)	0	4.42586e+07	0	2.36207e-05	33.93	0.0174574	2	1485.73	-3.742	20.1624	1
High	KIYEDGDDDmKR	1	2	1	57088975	M10(Oxidation)	0	0	0	1.46744e-06	63.72	5.01051e-06	2	1500.66	-3.1421	17.042	2
High	LLHTLEGHAmPIR	1	1	1	73951322	M10(Oxidation)	0	0	0.000757	0.012387	13.6	2.26988	2	1503.82	3.6461	34.0705	0
High	HGIVEDWDLmER	1	1	1	345784150	M10(Oxidation)	0	7.42512e+07	0	1.65127e-05	11.19	1.74495	2	1515.69	-0.71919	53.3766	0
High	TALVANTSNmPVAAR	1	1	1	57109638	M10(Oxidation)	0	1.52149e+08	0	1.51399e-06	33.66	0.0263052	2	1531.79	2.26805	31.4421	0
High	MLVLDEADEmLNK	1	1	1	73964736	M10(Oxidation)	0	1.95395e+07	0	3.61075e-08	31	0.0308199	2	1536.73	-2.02828	58.9683	0
High	KTFSYAGFEmQPK	1	1	1	359324375	M10(Oxidation)	0	5.23461e+07	0	7.3864e-06	15.26	1.20183	2	1549.74	5.85271	43.3923	1
High	TFAPEEISAmVLTK	3	1	1	345806081	M10(Oxidation)	0	3.39526e+08	0	2.72549e-08	68.49	7.5745e-06	2	1552.79	-2.45898	64.3717	0
High	MGQMAMGGAmGINNR	1	1	1	545558431	M10(Oxidation)	0	107217965	0.000157	0.00269314	31.29	0.00739304	2	1554.66	0.0592282	37.8869	0
High	LAQSNGWGVmVSHR	1	3	2	545497793;345800677	M10(Oxidation)	0	38604868	0	8.25399e-06	42.57	0.0020723	2	1557.76	-1.6093	38.7725	0
High	YYTSASGDEmVSLK	8	1	1	545508859	M10(Oxidation)	0	76412367	0	1.7656e-08	53.61	8.05697e-05	2	1566.7	-0.779125	39.9184	0
High	TAMNVNEIFmAIAK	2	1	1	50979062	M10(Oxidation)	0	4.03002e+07	0	1.31774e-07	61.67	3.05665e-05	2	1568.77	-7.17839	72.7599	0
High	MFVLDEADEmLSR	5	2	2	345796421;354623039	M10(Oxidation)	0	2.02321e+08	0	1.32051e-08	61.01	3.13831e-05	2	1571.71	-1.27506	64.2968	0
High	RPISADSAImNPASK	1	2	1	73966629	M10(Oxidation)	0	1.70116e+08	0.000196	0.00340805	11.31	3.79048	2	1573.8	-1.09589	29.6177	0
High	TLINAEDPPmIVVR	1	1	1	73951551	M10(Oxidation)	0	96601930	0	1.37036e-05	12.67	2.82815	2	1583.85	0.149538	56.7278	0
High	RMEELHNQEmQK	2	1	1	545525020	M10(Oxidation)	0	4.09836e+07	2.5e-05	0.000142477	45.55	0.000625484	2	1588.72	-1.66872	16.8792	1
High	YGKIETIEVmEDR	2	4	1	545555336	M10(Oxidation)	0	25827999	0	4.2762e-07	16.48	0.920988	2	1598.77	-0.920867	40.6494	1
High	NFTTEQVTAmLLSK	1	2	1	114158648	M10(Oxidation)	0	119729471	0	1.16134e-06	23.11	0.227223	2	1598.8	-5.73288	65.0664	0
High	LAVVDQLFGmQPIR	1	1	1	545522461	M10(Oxidation)	0	1.497e+08	0	6.57825e-09	34.6	0.0188105	2	1602.86	-2.86849	69.2294	0
High	TPIAAGHPSmNLLLR	2	2	1	545493691	M10(Oxidation)	0	9.87085e+07	0	1.54463e-05	15.69	1.19105	2	1606.87	-2.2763	46.1358	0
High	SFYPEEVSSmVLTK	7	3	1	545497049	M10(Oxidation)	0	1024734915	0	4.80234e-08	52.36	0.00023521	2	1632.78	-2.22813	59.4713	0
High	LPLPYGFSAmQGWR	1	1	1	73979982	M10(Oxidation)	0	44858851	1.4e-05	6.61874e-05	17.98	0.857404	2	1638.8	-4.64649	68.0433	0
High	FAAYFQQGDmESNGK	1	2	1	73947982	M10(Oxidation)	0	89933606	0	6.04541e-08	11.51	0.547396	2	1708.72	-2.5811	43.4218	0
High	VPLPSLSPTmQAGTIAR	1	1	1	73954761	M10(Oxidation)	0	495213725	0	1.02815e-08	34.3	0.0153258	2	1754.94	-3.94043	55.1121	0
High	LAQQQAALLmQQEER	2	2	1	545530714	M10(Oxidation)	0	19038668	0	3.77153e-08	46.99	0.00119992	2	1772.9	1.71987	42.9506	0
High	HIVLSGGSTmYPGLPSR	2	2	1	57093381	M10(Oxidation)	0	1.82093e+08	0	2.21507e-06	17.37	1.06916	2	1787.91	-2.67395	49.1199	0
High	AEEYEFLTPmEEAPK	3	1	1	73964747	M10(Oxidation)	0	9.12164e+08	0	4.61554e-11	30.6	0.0183338	2	1799.8	-1.29163	56.9585	0
High	TFVSQASATmQQYAQR	1	11	1	545520591	M10(Oxidation)	0	22934822	0	3.53981e-08	38.1	0.00546732	2	1832.86	-1.91483	44.1627	0
High	SAYDSTIETmNYAQIR	1	2	1	545510629	M10(Oxidation)	0	100882758	0	1.50649e-07	26.61	0.059152	2	1878.85	0.288163	50.0644	0
High	NATNVEQAFmTMAAEIK	1	2	1	73983002	M10(Oxidation)	0.0476	0	0.000103	0.00125513	20.22	0.309897	2	1884.88	-3.76266	73.0576	0
High	TDITYPAGFmDVISIDK	1	2	1	354725914	M10(Oxidation)	0	0	0	1.51869e-07	19.96	0.46577	2	1901.92	-1.78801	68.7413	0
High	HPVSLEQYLmEGSYNK	1	1	1	57036591	M10(Oxidation)	0	7.44853e+07	0	1.93907e-07	43.03	0.00163507	2	1910.89	-3.65957	60.2473	0
High	IIGLDQVAGmSETALPGAFK	1	1	1	160425231	M10(Oxidation)	0	554540139	0	1.37738e-08	44.8	0.00173016	2	2034.05	-3.51102	68.3622	0
High	TQTAIASEDmPNTLTEAEK	1	3	1	545515600	M10(Oxidation)	0	35397493	0	1.43285e-06	46.35	0.000881769	2	2065.97	4.49731	40.4526	0
High	LVQLDSAISmELWQEAFK	1	2	1	545548105	M10(Oxidation)	0	4.39097e+07	0	1.02676e-09	59.11	6.8307e-05	2	2124.06	-3.61658	75.7525	0
High	YHTSQSGDEmTSLSEYVSR	3	2	1	545519272	M10(Oxidation)	0	6.17596e+08	0	2.94022e-11	67.1	1.93035e-06	2	2192.94	-0.173938	43.6962	0
High	DNLTLWTSDmQGDGEEQNK	1	2	1	73967156	M10(Oxidation)	0	7.2871e+07	0	6.92105e-10	45.06	0.000265106	2	2196.94	0.120182	54.6481	0
High	VETGVLKPGmVVTFAPVNVTTEVK	13	2	1	545518203	M10(Oxidation)	0	2416221194	0	2.25398e-14	72.96	1.17351e-06	2	2531.38	0.530301	65.7479	0
High	mSxTFIGNSTAIQELFK	4	6	2	545512496;345796951	M1(Oxidation); X3(A)	0	153727850	0	6.42973e-12	73.7	2.29713e-06	2	1873.93	-2.31588	71.9438	0
High	mGAGLGHGmDR	1	8	2	545534926;545534924	M1(Oxidation); M9(Oxidation)	0	1.80924e+06	0.001326	0.0237274	22.36	0.049365	2	1133.48	-2.48377	15.2756	0
High	mGPLGLDHmASSIER	1	8	2	545534926;545534924	M1(Oxidation); M9(Oxidation)	0	87538185	0	2.43431e-06	22.14	0.19764	2	1645.77	1.72436	39.4452	0
High	mSGGWELDmNGTEAK	1	1	1	73955331	M1(Oxidation); M9(Oxidation)	0	45935842	0	4.49539e-11	69.94	4.5626e-07	2	1657.68	0.32225	41.6486	0
High	mSQYLESmK	2	1	1	114326313	M1(Oxidation); M8(Oxidation)	0	1.41711e+08	0	5.80115e-06	53.17	5.10865e-05	2	1148.5	0.0994251	23.8928	0
High	mGGGGAmNmGDPYGSGGQK	1	1	1	545525020	M1(Oxidation); M7(Oxidation); M9(Oxidation)	0	3.73495e+07	0	1.64284e-08	49.4	1.14543e-05	2	1819.7	-1.00675	20.2381	0
High	mHGGGPmVTAGLPLPEAYIVENLELVEK	1	2	1	73964198	M1(Oxidation); M7(Oxidation)	0	21257935	0	2.72822e-14	36.43	0.0109432	3	2996.51	-0.190958	76.2958	0
High	mVPAGmGAGLER	1	8	2	545534926;545534924	M1(Oxidation); M6(Oxidation)	0	1.36112e+08	0.001313	0.0233183	11.15	3.24978	2	1220.58	1.13308	25.8768	0
High	mQQENmKPQEQLTLEPYER	1	1	1	345785044	M1(Oxidation); M6(Oxidation)	0	51192700	0	1.88131e-05	15.18	0.807015	3	2424.11	-1.85978	45.8988	0
High	mGPVmDR	1	8	2	545534926;545534924	M1(Oxidation); M5(Oxidation)	0	3.8711e+06	0.000103	0.0015457	33.91	0.00646245	2	837.357	-2.45283	14.8195	0
High	mGAGmGFGLER	2	8	2	545534926;545534924	M1(Oxidation); M5(Oxidation)	0	2.20052e+08	0	4.75753e-06	27.57	0.0240604	2	1157.51	0.7199	37.1622	0
High	mGLAmGGGGGASFDR	1	8	2	545534926;545534924	M1(Oxidation); M5(Oxidation)	0	1.24605e+08	0	1.68561e-05	29.35	0.0113241	2	1415.6	-1.3116	32.357	0
High	mGPAmGPALGAGIER	2	8	2	545534926;545534924	M1(Oxidation); M5(Oxidation)	0	3.66306e+08	0	6.31226e-06	32.04	0.0245068	2	1459.7	-2.43658	40.9057	0
High	mLGQmTDQVAELR	1	1	1	345798988	M1(Oxidation); M5(Oxidation)	0	32024440	0	1.57983e-07	49.12	0.000464742	2	1523.72	0.450871	41.0743	0
High	mKPLmGVIYVPLTDKEK	1	2	1	73945680	M1(Oxidation); M5(Oxidation)	0	0	0	3.7128e-07	24.38	0.169246	3	1994.07	-2.40137	51.7418	1
High	mGQmAmGGAmGINNR	1	1	1	545558431	M1(Oxidation); M4(Oxidation); M6(Oxidation); M10(Oxidation)	0	1.78739e+07	5.9e-05	0.000312721	31.91	0.0019003	2	1602.64	-3.37247	18.7437	0
High	mLDmGFEPQIR	2	8	3	558611352;545515948;545557869	M1(Oxidation); M4(Oxidation)	0	3.25157e+08	0	2.09881e-05	20	0.304	2	1368.63	-1.79231	48.1862	0
High	mImQDKLEK	1	4	2	545542136;73983932	M1(Oxidation); M3(Oxidation)	0	51720151	1.4e-05	8.77715e-05	22.57	0.22964	2	1167.57	-1.46765	18.5618	1
High	mSmPDVDLHLK	1	1	1	545531227	M1(Oxidation); M3(Oxidation)	0	109324100	0	1.97277e-05	21.73	0.1927	2	1317.62	-1.54904	39.5217	0
High	mmIGR	1	11	3	545550333;545550327;545550325	M1(Oxidation); M2(Oxidation)	0	2.71152e+06	0.006913	0.15125	23.62	0.0684354	2	639.295	-1.04334	14.6974	0
High	mTAAQPSETTVGNmVR	1	1	1	545508079	M1(Oxidation); M14(Oxidation)	0	1.20008e+07	0.006944	0.152283	11.93	1.91401	2	1724.79	-0.809965	30.2872	0
High	mKQEPVKPEEGRDmANR	1	1	1	336455146	M1(Oxidation); M14(Oxidation)	0	3.34246e+07	2.5e-05	0.00013273	11.87	2.24945	4	2046.97	-2.04522	16.1866	2
High	mTGSEFDFEEmKR	1	1	1	50978926	M1(Oxidation); M11(Oxidation)	0	2.9381e+07	0	1.72371e-05	18.71	0.0834433	2	1638.68	-1.48588	40.7146	1
High	mLLDPMGGIVmTNDGNAILR	1	2	1	345802573	M1(Oxidation); M11(Oxidation)	0	0	0.000306	0.00459734	16.65	1.10082	2	2163.05	-4.8361	69.0554	0
High	mFVLDEADEmLSR	1	2	2	345796421;354623039	M1(Oxidation); M10(Oxidation)	0	1.40495e+08	0	5.51605e-08	43.61	0.00139582	2	1587.7	-1.36552	57.7029	0
High	mDQAIIFcR	1	2	1	545527018	M1(Oxidation); C8(Carbamidomethyl)	0	7.4066e+07	0	2.85936e-05	25.82	0.0737019	2	1169.55	0.727842	46.0005	0
High	mLPDKDcR	5	4	1	57099669	M1(Oxidation); C7(Carbamidomethyl)	0	7.05345e+08	7.7e-05	0.000696551	36.07	0.00535128	2	1050.47	-2.19798	17.0167	1
High	mVVPLAcLLTPLK	1	2	1	545539773	M1(Oxidation); C7(Carbamidomethyl)	0	1.43217e+07	2.5e-05	9.39114e-05	13.94	1.77806	2	1470.84	-2.24596	73.0371	0
High	mDGTYAcSYTPVK	1	5	2	545533305;73985178	M1(Oxidation); C7(Carbamidomethyl)	0	98280977	0	1.72561e-08	59.93	5.84343e-06	2	1508.64	-0.934026	36.2292	0
High	mGVPYcIIK	2	1	1	558611350	M1(Oxidation); C6(Carbamidomethyl)	0	5.46468e+07	7.7e-05	0.000586307	12.01	2.42675	2	1096.55	-1.201	49.6743	0
High	mLScAGADR	2	4	1	57112881	M1(Oxidation); C4(Carbamidomethyl)	0	7.51179e+07	2.5e-05	0.000101601	42.87	0.000591297	2	996.422	-2.05817	17.8478	0
High	mADcGGLPQISQPAK	2	1	1	548923713	M1(Oxidation); C4(Carbamidomethyl)	0	449473144	0	9.67849e-11	70.51	3.03662e-06	2	1588.75	0.0106424	41.5879	0
High	mGTcSISIADVDLNAAAPR	1	1	1	545531227	M1(Oxidation); C4(Carbamidomethyl)	0	0	0	1.20498e-11	103.52	1.88746e-09	2	1977.94	-0.623759	61.9725	0
High	mcLFAGFQR	1	1	1	545505093	M1(Oxidation); C2(Carbamidomethyl)	0	1.47452e+08	2.5e-05	0.000168384	19.7	0.188587	2	1145.52	0.966562	56.0581	0
High	mcGETAFIAPK	1	4	1	359321105	M1(Oxidation); C2(Carbamidomethyl)	0	138072700	0	6.79716e-07	29.5	0.0265918	2	1240.57	-0.0115607	38.8395	0
High	mPPELFLDLYSPPcR	1	1	1	359323010	M1(Oxidation); C14(Carbamidomethyl)	0	3.20679e+07	0	4.85201e-06	10.02	3.77259	2	1850.88	-2.44074	71.9143	0
High	mSSFGDFIALSDIcDVPTAK	1	1	1	74005449	M1(Oxidation); C14(Carbamidomethyl)	0	84418697	0	4.8374e-12	63.38	1.05845e-05	2	2190	-3.84755	72.3274	0
High	mGLGHEQGFGAPcLK	2	1	1	274326247	M1(Oxidation); C13(Carbamidomethyl)	0	8.01652e+07	0	1.77231e-08	41.96	0.00180213	2	1617.75	-3.11352	44.1237	0
High	mKLNISFPATGcQK	2	1	1	356460872	M1(Oxidation); C12(Carbamidomethyl)	0	257556486	0	2.36366e-06	46.22	0.00111511	2	1610.8	-0.735589	48.7415	1
High	mSSYAFFVQTcR	2	2	2	50950133;73993609	M1(Oxidation); C11(Carbamidomethyl)	0	432121008	0	5.80162e-09	80.03	1.42016e-07	2	1512.66	-1.20517	58.7447	0
High	mQPDQQVVINcAIVR	2	2	2	50979054;545486243	M1(Oxidation); C11(Carbamidomethyl)	0	1.73866e+08	0	1.22695e-09	67.08	9.85299e-06	2	1786.89	0.220723	51.5113	0
High	mSSVLAGGAcR	1	2	2	359279911;73965817	M1(Oxidation); C10(Carbamidomethyl)	0	70689746	7.7e-05	0.000631598	16.21	0.786204	2	1124.52	-0.0319634	24.33	0
High	mGIILR	1	1	1	545548244	M1(Oxidation)	0	8.30508e+07	0.008604	0.186456	17.85	0.690688	2	718.427	-1.48628	33.2025	0
High	mFGIDR	1	3	1	545533393	M1(Oxidation)	0	8.22981e+07	0.00556	0.118735	28.89	0.0258889	2	754.355	-0.342322	32.5985	0
High	mEGIGLK	1	1	1	73985077	M1(Oxidation)	0	19249369	0.001724	0.0326634	17.55	1.15496	2	763.401	-0.643847	26.7919	0
High	mQIFVK	3	5	1	73995130	M1(Oxidation)	0	1.4788e+08	0.004145	0.0911983	12.21	1.54502	2	781.427	-1.4	28.6174	0
High	mNIPFR	1	1	1	73946745	M1(Oxidation)	0	1.73897e+07	0.003794	0.081277	20.32	0.449155	2	793.403	0.471847	35.8521	0
High	mQASIEK	2	2	1	356460875	M1(Oxidation)	0	2.40363e+07	0.001313	0.0232785	22.54	0.196687	2	822.401	-1.77001	15.2217	0
High	mLYAATR	1	4	2	545533080;73996743	M1(Oxidation)	0	50953442	0.000828	0.0148289	15.85	0.748846	2	841.424	0.805426	22.4974	0
High	mVVPAALK	1	3	1	345786084	M1(Oxidation)	0	3.54183e+08	0.000103	0.00153271	22.78	0.321083	2	844.496	-0.367233	32.8025	0
High	mGPYPQR	1	3	1	545497162	M1(Oxidation)	0	0	0.000196	0.00345053	21.52	0.286105	2	864.401	-2.09449	18.9618	0
High	mLGEALSK	2	1	1	345791621	M1(Oxidation)	0	2.82007e+08	8.5e-05	0.000987567	28.69	0.0855186	2	864.449	-0.158304	26.624	0
High	mVLVGDVK	1	8	2	74008042;545557449	M1(Oxidation)	0	0	0.000157	0.0030615	16.06	1.57564	2	876.484	-1.91192	31.9682	0
High	mQHLIAR	1	7	3	545550333;545550327;545550325	M1(Oxidation)	0	143360027	0.00014	0.00211289	49.16	0.000417406	2	884.475	-1.96377	18.2423	0
High	mPSGEFAR	1	1	1	345789675	M1(Oxidation)	0	1.6887e+08	7.7e-05	0.000636353	51.61	0.000145641	2	910.408	-1.32574	22.6324	0
High	mKGDYFR	2	4	2	57098115;545540855	M1(Oxidation)	0	834141290	0.000431	0.00689076	17.05	0.38265	2	932.429	-0.0819119	22.6068	1
High	mLEILEGK	1	1	1	545537232	M1(Oxidation)	0	2.15094e+07	7.7e-05	0.00058795	18.51	0.99989	2	948.509	1.6956	44.8322	0
High	mAILQIMK	2	1	1	359318542	M1(Oxidation)	0	86020829	0.000103	0.00137829	24.43	0.178486	2	963.538	1.17383	50.5154	0
High	mLNTDLSR	2	2	1	356991214	M1(Oxidation)	0	5.04102e+07	5.9e-05	0.000340151	12.76	2.39938	2	965.469	-2.73164	27.3402	0
High	mGATPTPFK	1	10	1	50978966	M1(Oxidation)	0	1.42207e+08	1.4e-05	4.27278e-05	38.77	0.00586045	2	965.474	-1.84832	28.7587	0
High	mEGFIVNR	1	1	1	545517915	M1(Oxidation)	0	5.72946e+08	0.00014	0.00212707	24.88	0.137512	2	981.483	0.311003	36.8364	0
High	mTAMDNASK	2	2	1	545490041	M1(Oxidation)	0	4.40323e+06	1.4e-05	8.25958e-05	28.6	0.0102839	2	984.408	-4.31177	14.4937	0
High	mIDLIIPR	1	4	1	345792599	M1(Oxidation)	0	7.63425e+07	0.000103	0.00149461	26.61	0.151154	2	986.57	-0.573216	57.9207	0
High	mPEEYVGR	2	1	1	545502366	M1(Oxidation)	0	2.7486e+07	8.5e-05	0.00114424	10.71	1.61344	2	996.445	-0.99319	24.232	0
High	mEFGTAGLR	1	1	1	73951890	M1(Oxidation)	0	53385399	2.5e-05	0.000100049	28.39	0.0361469	2	997.477	-0.59771	36.39	0
High	mVINHLEK	2	2	1	545550950	M1(Oxidation)	0	362341322	7.7e-05	0.000814895	35.41	0.0131641	2	999.527	-2.14114	20.3901	0
High	mIIEEAKR	1	1	1	359323746	M1(Oxidation)	0	2.57902e+07	0.000177	0.00332986	24.22	0.23804	3	1005.54	-0.857486	19.2709	1
High	mNEAFGDTK	1	1	1	359318542	M1(Oxidation)	0	5.70122e+07	5.9e-05	0.000306936	15.11	0.283653	2	1028.44	-0.0446959	20.7207	0
High	mHLSQIQR	2	2	1	545548105	M1(Oxidation)	0	2.25355e+08	0.000113	0.00172381	19.76	0.40846	2	1028.53	-1.11786	19.1069	0
High	mAGDPVANVR	1	2	1	545487521	M1(Oxidation)	0	2.22163e+08	1.4e-05	4.48407e-05	55.88	9.91588e-05	2	1045.51	1.62769	25.6244	0
High	mSSPTETER	1	1	1	57098823	M1(Oxidation)	0	5.31733e+06	7.7e-05	0.000792627	35.47	0.00370348	2	1053.45	-2.25723	15.1442	0
High	mGPGATAGGAEK	2	1	1	55741705	M1(Oxidation)	0	1.21001e+07	0	8.06245e-06	47.21	0.000572225	2	1062.49	-1.21045	14.7063	0
High	mDELQLFR	1	1	1	73971210	M1(Oxidation)	0	1.83502e+08	6.9e-05	0.000369645	52.66	0.000202166	2	1067.52	0.59448	56.4275	0
High	mKNLPEISK	1	2	1	545506706	M1(Oxidation)	0	0	0	1.2674e-05	17.7	1.12339	2	1075.58	-0.637873	25.7522	1
High	mGHAGAIIAGGK	1	1	1	545528017	M1(Oxidation)	0	40274672	8.5e-05	0.000960132	30.99	0.032961	3	1098.57	0.525167	19.9484	0
High	mGAGLGHGMDR	2	8	2	545534926;545534924	M1(Oxidation)	0	101279355	2.5e-05	0.000193433	37.64	0.00232452	2	1117.49	0.0306648	20.5369	0
High	mPVLGLGTWK	2	1	1	356991232	M1(Oxidation)	0	156950781	0	2.14432e-06	62.56	4.01272e-05	2	1117.6	-2.31773	60.4476	0
High	mSTEEIIQR	1	2	1	345783922	M1(Oxidation)	0	1.50228e+08	1.4e-05	7.86856e-05	42.47	0.00235839	2	1122.54	-1.03238	30.1893	0
High	mIAEAIPELK	2	3	1	73957776	M1(Oxidation)	0	4.29974e+08	0	5.70894e-06	51.65	0.00046677	2	1130.61	0.171825	51.2177	0
High	mLFDYLADK	1	1	1	73974299	M1(Oxidation)	0	3.08221e+07	2.5e-05	0.000132942	31.83	0.0207014	2	1131.54	-2.60344	60.5924	0
High	mPLIGLGTWK	1	1	1	356460865	M1(Oxidation)	0	140258224	0	2.31404e-06	37.66	0.0116292	2	1131.62	-1.01665	63.2582	0
High	mGAGMGFGLER	1	8	2	545534926;545534924	M1(Oxidation)	0	3.28678e+07	3.7e-05	0.000203049	24.12	0.0759025	2	1141.51	1.40836	46.6447	0
High	mVQEAEKYK	1	4	2	545497049;50978734	M1(Oxidation)	0	18375906	0.000853	0.0158101	29.17	0.0392234	2	1141.55	-2.24785	17.1468	1
High	mQEENIIPR	1	1	1	73970116	M1(Oxidation)	0	112385836	1.4e-05	6.05223e-05	15.74	1.23209	2	1145.56	1.01404	34.8302	0
High	mLVVLLQGTR	1	2	1	545496029	M1(Oxidation)	0	228706194	2.5e-05	0.000165506	18.53	0.530965	2	1145.67	-1.56867	53.4845	0
High	mIMQDKLEK	1	4	2	545542136;73983932	M1(Oxidation)	0	45157586	6.9e-05	0.000367146	10.83	3.82456	2	1151.58	0.986458	24.8356	1
High	mDETDASSAVK	1	1	1	545492450	M1(Oxidation)	0	0	0	8.40253e-06	41.8	0.000782922	2	1169.49	-5.68371	18.4205	0
High	mWVQLLIPR	1	3	1	73965646	M1(Oxidation)	0	3.61499e+07	0	6.66466e-06	51.25	0.000485182	2	1171.66	-1.85766	69.7575	0
High	mAQEVLTHLK	1	1	1	545515705	M1(Oxidation)	0	2.12363e+08	0	3.28906e-06	24.84	0.165852	2	1185.63	2.58236	31.9811	0
High	mLATLEPEQR	1	4	1	345792599	M1(Oxidation)	0	220180708	0	8.75647e-07	57.68	0.000101085	2	1203.6	0.863819	33.7756	0
High	mVPAGMGAGLER	2	8	2	545534926;545534924	M1(Oxidation)	0	40388843	7.7e-05	0.000581076	17.16	0.844237	2	1204.58	-0.843809	37.9398	0
High	mIETAQVDER	1	1	1	359320530	M1(Oxidation)	0	1.81752e+07	6.9e-05	0.000445708	20.97	0.258746	2	1207.56	-1.89647	25.6619	0
High	mPLFEHYTR	1	1	1	545493958	M1(Oxidation)	0	74528108	3.7e-05	0.000224232	13.95	1.45784	2	1209.58	3.97296	37.4336	0
High	mKLDYILGLK	2	1	1	545487328	M1(Oxidation)	0	2.53273e+08	0	7.7548e-06	55.62	7.88203e-05	2	1209.69	-1.21637	57.764	1
High	mATNAAAQNAIK	1	2	1	359320831	M1(Oxidation)	0	0	0	2.63889e-07	48.13	0.000732931	2	1219.61	-0.586886	20.8154	0
High	mLEENTNILK	1	1	1	57108515	M1(Oxidation)	0	7.40428e+07	0	2.01659e-05	16.82	1.22702	2	1220.62	1.50987	40.5345	0
High	mVLAAAGGVEHR	1	2	1	73985642	M1(Oxidation)	0	3.65492e+07	0	1.88144e-06	40.73	0.00377417	2	1226.63	0.442754	26.717	0
High	mVNHFIAEFK	9	3	1	545497049	M1(Oxidation)	0	3.48e+09	0	1.02389e-07	59.27	5.95661e-05	2	1251.62	0.350054	46.3006	0
High	mKETAEAYLGK	1	1	1	345806081	M1(Oxidation)	0	227420496	0	2.42183e-07	44.45	0.00132622	2	1256.62	0.883765	27.843	1
High	mVDREQLVQK	1	1	1	545500683	M1(Oxidation)	0	73266019	0.004637	0.100191	12.12	3.77157	2	1261.66	-1.40081	22.5454	1
High	mQEQQADLQR	1	10	1	545528160	M1(Oxidation)	0	0	6.9e-05	0.000374399	20.8	0.19089	2	1262.58	-2.74119	19.1885	0
High	mFHELTQTDK	2	2	1	73964198	M1(Oxidation)	0	1.4588e+08	0	2.03282e-05	24.15	0.100955	2	1265.58	-0.723288	24.0406	0
High	mKETIMNQEK	1	1	1	356460939	M1(Oxidation)	0	35095030	0.00128	0.0228487	16.55	0.749133	2	1267.6	-4.66812	19.446	1
High	mKEIAEAYLGK	3	3	1	545497049	M1(Oxidation)	0	9.23393e+08	0	2.19846e-07	75.93	1.40526e-06	2	1268.65	-0.770648	36.4662	1
High	mELLAHLLGEK	1	3	1	345781205	M1(Oxidation)	0	7558137	2.5e-05	0.000174988	14.83	1.24306	2	1269.69	-0.981042	62.9756	0
High	mTLPDVDLDLK	1	1	1	545531227	M1(Oxidation)	0	5.43672e+07	1.4e-05	5.0993e-05	21.22	0.4523	2	1275.65	-0.831616	59.0546	0
High	mEGLQSLVNLR	1	4	1	545543181	M1(Oxidation)	0	6.47623e+07	0	3.95585e-07	26.46	0.15624	2	1275.67	-2.36193	61.8482	0
High	mRPLTEEETR	1	2	1	73957155	M1(Oxidation)	0	4.8023e+07	0.000157	0.00325026	18.38	0.604078	2	1277.61	-1.69648	20.1748	0
High	mHFESGSTLKK	1	2	1	345788659	M1(Oxidation)	0	2.98462e+07	0.001551	0.0303136	20.27	0.459525	2	1280.63	-3.04059	18.1684	1
High	mVVESAYEVIK	3	1	1	356461040	M1(Oxidation)	0	8.55527e+08	0	1.90785e-07	53.16	0.000196122	2	1283.65	-0.211486	48.7179	0
High	mLLADQGQSWK	1	3	2	356461051;545530557	M1(Oxidation)	0	9.85784e+07	2.5e-05	0.000193159	31.38	0.0346787	2	1292.63	0.946206	44.0001	0
High	mAENLGFLGPLK	2	1	1	57100954	M1(Oxidation)	0	92523763	0	6.29214e-07	61.92	3.49943e-05	2	1305.69	-1.33562	64.7908	0
High	mTGLVDEAIDTK	1	1	1	345798988	M1(Oxidation)	0	0	0	5.27212e-07	46.58	0.0010308	2	1308.63	-0.416577	43.7823	0
High	mVIPGGIDVHTR	1	2	1	73993697	M1(Oxidation)	0	47907363	0.000886	0.0166138	21.06	0.397199	2	1310.69	2.26569	40.9761	0
High	mHIVEVLAGDGR	1	1	1	545509598	M1(Oxidation)	0	97903045	0	3.96811e-07	41.89	0.00325513	2	1312.67	-0.637263	38.8796	0
High	mQELQEAQNAR	1	9	1	50978966	M1(Oxidation)	0	38059204	0	2.00433e-06	34.96	0.0102608	2	1333.62	-0.589409	22.9621	0
High	mPEDESTPEKR	1	4	1	545526939	M1(Oxidation)	0	1.51229e+06	0.001551	0.0300287	11.34	1.03566	2	1334.59	-2.70147	15.0453	1
High	mKPILLQGHER	1	1	1	545491433	M1(Oxidation)	0	64858386	0	3.73239e-06	41.63	0.00291661	2	1337.74	0.457111	25.1195	0
High	mLSLDFLDDVR	1	2	1	545493163	M1(Oxidation)	0	1.01254e+07	0	5.64916e-07	50.51	0.000365017	2	1339.65	-2.10227	71.7137	0
High	mFVGGLSWDTSK	1	1	1	545516330	M1(Oxidation)	0	35905873	0	9.18492e-06	25.05	0.0750259	2	1343.62	-7.20246	58.5638	0
High	mDQYFNQMEK	1	16	2	545554149;545492012	M1(Oxidation)	0	3.84254e+07	0	1.46874e-05	22.18	0.0233056	2	1349.55	-1.54501	39.8352	0
High	mVVPGLDGAQVPR	1	2	2	545509598;671002810	M1(Oxidation)	0	83346904	0.000252	0.00395927	17.21	0.896358	2	1354.7	-7.34825	48.3434	0
High	mKFNPFVTSDR	4	1	1	356991204	M1(Oxidation)	0	4.49085e+08	0	2.7663e-06	53.58	0.000177166	2	1357.66	-0.762279	44.6585	1
High	mTNYDVEHTIK	1	2	1	545496029	M1(Oxidation)	0	7.34793e+07	0	1.90286e-06	14.77	0.743541	2	1366.63	-2.41272	30.4038	0
High	mLLLEILHEIK	2	1	1	73963815	M1(Oxidation)	0	1.15499e+08	0	9.55321e-08	39.52	0.00260229	2	1367.79	-1.75259	72.2767	0
High	mEPLNNLQVAVK	2	7	2	545511704;545544367	M1(Oxidation)	0	104357760	0	1.09371e-06	24.54	0.185975	2	1371.73	-0.701833	47.687	0
High	mLPEIDQNKDR	1	1	1	545537232	M1(Oxidation)	0	3.76579e+07	0.000814	0.0135246	11.77	2.85735	2	1374.67	-1.51383	28.3506	1
High	mSVEADINGLRR	1	1	1	359279916	M1(Oxidation)	0	6.23788e+07	8.5e-05	0.000954826	12.49	3.56219	3	1376.69	-1.0366	44.3078	1
High	mLGGEEFLVPLR	1	1	1	359319512	M1(Oxidation)	0	46434923	0	6.97565e-07	55.98	0.000160872	2	1376.73	2.80427	66.5984	0
High	mIASDSHRPEVK	1	2	1	545485436	M1(Oxidation)	0	2.95814e+07	7.7e-05	0.000730615	36.85	0.00901538	2	1385.69	1.06102	17.3134	0
High	mALIGLGVGHPVLK	1	1	1	57087967	M1(Oxidation)	0	8.72871e+07	0	1.56606e-07	25.65	0.0438355	2	1420.83	-2.00141	55.5118	0
High	mKQEPVKPEEGR	3	1	1	336455146	M1(Oxidation)	0	8.12644e+07	0	7.08797e-08	55.1	0.000147253	3	1443.72	-2.50672	15.1976	1
High	mVIITGPPEAQFK	1	8	3	545511114;73976012;345796405	M1(Oxidation)	0	277423479	0	3.13867e-05	12.95	3.1256	2	1446.77	-0.108857	52.6397	0
High	mGPGAASGGERPNLK	3	2	1	73983002	M1(Oxidation)	0	223193507	0	1.92692e-08	52.74	0.000186238	2	1457.72	-0.359637	22.4784	0
High	mKQEPVRSEEGR	1	1	1	73981616	M1(Oxidation)	0	2.15369e+06	0.006004	0.129309	13.73	1.92122	3	1461.71	-2.45322	13.8326	2
High	mFVGGLSWDTSKK	2	1	1	545516330	M1(Oxidation)	0	176661833	0	1.19043e-07	36.28	0.0097499	2	1471.72	-1.26666	51.7062	1
High	mLVSGQGPVVENAR	1	1	1	345792119	M1(Oxidation)	0	60730765	0	3.5954e-08	50.73	0.00042433	2	1472.76	2.93959	35.6851	0
High	mGPSGGEGVEPERR	1	1	1	73966152	M1(Oxidation)	0	1.32604e+08	0	8.12233e-06	23.97	0.0982123	3	1473.67	-0.739919	19.7546	1
High	mIAPEGSLVFHEK	1	2	1	73994863	M1(Oxidation)	0	4.47547e+07	0	1.15188e-05	19.15	0.573432	3	1473.74	-0.918276	46.6963	0
High	mDDPTVNWSNER	1	2	1	545502164	M1(Oxidation)	0	3.05325e+07	0	4.14083e-07	48.86	7.47598e-05	2	1479.62	-0.22408	40.2948	0
High	mFIGGLSWDTSKK	1	3	1	545551806	M1(Oxidation)	0	4.45476e+07	0.000103	0.00145739	11.36	3.58258	2	1485.74	-0.285599	56.3486	1
High	mEIATKDPLNPIK	1	1	1	545496523	M1(Oxidation)	0	3.17056e+07	0	4.158e-07	48.07	0.000913898	2	1485.8	0.0262971	41.5366	1
High	mLDNDSILVDAIR	1	4	1	545487308	M1(Oxidation)	0	0	1.4e-05	5.64885e-05	17.41	1.13742	2	1490.75	-0.413166	64.2158	0
High	mFGVPVVVAVNAFK	1	2	1	73964198	M1(Oxidation)	0	210631544	0	4.01246e-07	28.89	0.0633343	2	1493.82	-2.31971	70.7849	0
High	mFIGGLSWDTTKK	1	3	1	74001695	M1(Oxidation)	0	2.33582e+07	0	3.75893e-07	28.61	0.0673455	3	1499.76	-0.186475	56.5417	1
High	mLLNDFLNDQNR	1	1	1	545496246	M1(Oxidation)	0	152715333	0	1.43395e-05	23.78	0.165633	2	1508.72	-0.756147	62.2655	0
High	mQHNLEQQIQAR	1	8	1	545513111	M1(Oxidation)	0	60106651	0	5.23894e-07	34.81	0.0151474	2	1511.74	1.3281	29.4273	0
High	mLLDSEQHPGQLK	1	3	1	545505181	M1(Oxidation)	0	1.70066e+07	0	2.53303e-06	32.82	0.0253362	2	1511.75	1.15734	34.6037	0
High	mLNIHPSLLPSFK	2	2	1	345795391	M1(Oxidation)	0	1.34689e+08	0	2.26586e-08	43.68	0.00178276	3	1512.82	-1.18445	62.4619	0
High	mYQTQVSDAGLYR	1	1	1	545529107	M1(Oxidation)	0	2.36069e+07	0	9.22157e-06	16.2	0.654881	2	1547.71	-0.898849	42.1019	0
High	mAFPVLDMVDLQR	1	1	1	345792119	M1(Oxidation)	0	9.46646e+06	5.9e-05	0.000339524	41.24	0.00414144	2	1550.77	-2.73496	72.0121	0
High	mFESFIESVPLLK	1	1	1	345787467	M1(Oxidation)	0	3.22457e+07	0	5.80935e-08	40.42	0.00510195	2	1555.81	0.431228	72.8784	0
High	mANITSSQILDQLK	1	3	1	545517323	M1(Oxidation)	0	24897996	0	1.68432e-08	40.86	0.0049016	2	1577.82	-0.49348	60.763	0
High	mLGIPVIVTEQYPK	1	1	1	345777749	M1(Oxidation)	0	32475886	0	9.74321e-06	22.55	0.298521	2	1603.87	-1.87397	66.8503	0
High	mKETAENYLGHTAK	1	1	1	73970888	M1(Oxidation)	0	66503173	0	1.46625e-08	55.4	0.000137424	2	1608.77	1.68676	24.834	1
High	mGPLGLDHMASSIER	1	8	2	545534926;545534924	M1(Oxidation)	0	7.06159e+07	0	1.1077e-06	29.34	0.0429563	2	1629.77	-1.82819	52.5966	0
High	mATEVAADALGEEWK	2	1	1	356460872	M1(Oxidation)	0	2.38471e+08	0	1.73878e-10	62.2	1.52146e-05	2	1636.75	-1.37262	57.8483	0
High	mLITILGTVRPSANR	1	2	1	545506706	M1(Oxidation)	0	1.08958e+09	0	2.71567e-05	23.5	0.126411	3	1657.94	-1.47777	58.5171	0
High	mDATANDVPSPYEVR	3	1	1	345794865	M1(Oxidation)	0	614940507	0	2.46114e-09	78.17	2.91856e-07	2	1680.76	1.02231	43.1798	0
High	mIAGQVLDINLAAEPK	1	3	1	345780967	M1(Oxidation)	0	1.43226e+08	0	1.17481e-11	68.17	7.82601e-06	2	1698.91	-1.50466	64.2036	0
High	mTAAQPSETTVGNMVR	1	1	1	545508079	M1(Oxidation)	0	1.58074e+07	0.003794	0.0807982	11.08	2.83858	2	1708.8	-1.86454	41.5154	0
High	mTNPAIQNDFSYYR	2	2	1	545520839	M1(Oxidation)	0	1.06622e+08	0	6.76562e-08	34.45	0.00662211	2	1735.77	-4.3802	54.4771	0
High	mDENQFVAVTSTNAAK	1	5	2	73993697;545490589	M1(Oxidation)	0	125423585	0	8.77686e-09	50.91	0.000205579	2	1741.8	-5.06111	42.5418	0
High	mLTGPVYSQSTALTHK	1	2	1	73968655	M1(Oxidation)	0	104764106	0	2.37303e-06	11.05	4.30309	3	1749.89	2.90131	40.8946	0
High	mRIESLSSQLSNLQK	1	1	1	545516609	M1(Oxidation)	0	6.65474e+07	2.5e-05	0.000122978	22.96	0.298689	2	1749.92	1.25172	50.5703	1
High	mAPYQGPDAVPGALDYK	1	5	1	73947736	M1(Oxidation)	0	60570664	0	1.88051e-07	17.35	0.705936	2	1808.85	-2.48684	52.6004	0
High	mTDQEAIQDLWQWR	2	2	1	356460875	M1(Oxidation)	0	592594857	0	1.88949e-10	51.53	0.000220062	2	1835.83	-1.93589	71.6484	0
High	mAATFIGNSTAIQELFK	3	2	1	345803407	M1(Oxidation)	0	2.92598e+08	0	7.0414e-07	32.71	0.0313173	2	1857.94	-0.673371	72.5186	0
High	mWDPHNDPNAQGDAFK	1	2	1	545487829	M1(Oxidation)	0	0	0	2.40504e-06	26.06	0.0198194	2	1858.78	0.264501	38.7891	0
High	mSQVAPSLSALIGEAVGAR	1	3	1	545540168	M1(Oxidation)	0	2.98388e+07	0	9.14427e-07	14.67	2.04033	2	1872.98	-1.68141	74.3155	0
High	mAVTFIGNSTAIQELFK	1	2	1	545518414	M1(Oxidation)	0	1.54072e+07	0	1.09341e-09	25.74	0.148811	2	1885.98	1.38134	73.4726	0
High	mQINAEEVVVGDLVEVK	1	1	1	345797874	M1(Oxidation)	0	0	2.5e-05	0.000113752	12.07	3.6445	2	1887.97	-0.712337	65.6597	0
High	mASNIFGPTEEPQNIPK	1	1	1	359319808	M1(Oxidation)	0	77094563	0	9.28305e-07	46.76	0.000823419	2	1888.91	-1.34545	53.3038	0
High	mQQQLDEYQELLDIK	1	1	1	560891942	M1(Oxidation)	0	237396480	0	6.86973e-10	72.84	2.04098e-06	2	1909.92	-2.20246	68.24	0
High	mIALSVDSVEDHLAWSK	2	1	1	345803242	M1(Oxidation)	0	1.92227e+08	0	2.83532e-12	80.84	3.93526e-07	2	1916.94	-2.30706	67.4866	0
High	mQEVYNLNAINNSEIR	1	1	1	345781076	M1(Oxidation)	0	60706093	0	1.32771e-08	43.27	0.00164136	2	1923.91	-5.17946	54.7737	0
High	mLDYLQGSGETPQTDVR	1	4	1	345783257	M1(Oxidation)	0	34980034	0	9.09785e-11	94.96	9.17567e-09	2	1925.89	-1.57291	47.4439	0
High	mALNHPYFNDLDNQIK	1	1	1	545494933	M1(Oxidation)	0	4.08683e+07	0	4.34362e-07	25.89	0.103568	2	1948.92	0.773429	54.2321	0
High	mLLADQGQSWKEEVVTK	1	1	1	545530557	M1(Oxidation)	0	5.56294e+07	0	1.96573e-10	87.17	1.22603e-07	2	1978	0.523281	50.8728	1
High	mLVTFDEELRPLPVSVR	1	1	1	345796375	M1(Oxidation)	0	44159456	0	1.69736e-06	24.56	0.166574	3	2017.08	0.47582	66.7195	0
High	mAGNEYVGFSNATFQSER	1	2	1	545555653	M1(Oxidation)	0	97638002	0	4.68783e-09	48.24	0.000266194	2	2023.89	5.54945	54.0408	0
High	mIQDGKGDVTITNDGATILK	1	2	1	359320591	M1(Oxidation)	0	7.91157e+07	0	6.65782e-08	70.47	5.34868e-06	2	2106.08	0.429658	48.0953	1
High	mNLASEPQEVLHIGSAHNR	1	1	1	545548354	M1(Oxidation)	0	94257600	0	1.0853e-08	34.41	0.0172428	3	2119.03	-2.47662	49.8656	0
High	mNLSEEVDLEDYVARPDK	2	3	1	545488512	M1(Oxidation)	0	2.197e+07	0	3.13544e-11	66.5	8.17133e-06	2	2138.98	-3.59996	61.4096	0
High	mDVDENLYPDLLVGSLSDR	1	2	1	545511155	M1(Oxidation)	0	0	2.5e-05	0.000147979	19.36	0.41658	2	2167.01	-4.81576	71.407	0
High	mITSAAGIISLLDEEEPQLK	1	2	1	545542839	M1(Oxidation)	0	4.59308e+07	0	1.24968e-11	65.78	1.33706e-05	2	2174.13	0.931466	74.7702	0
High	mLISSEDVLHSWAVPSLGLK	2	3	1	17737325	M1(Oxidation)	0	1.69436e+08	0	5.17337e-13	55.46	0.000140374	2	2198.15	-3.01736	71.6915	0
High	mATEVAADALGEEWKGYVVR	2	1	1	356460872	M1(Oxidation)	0	64877904	0	1.96674e-13	78.08	7.19634e-07	2	2211.07	-2.94662	66.6105	1
High	mSVQPTVSLGGFEITPPVVLR	5	2	1	356460875	M1(Oxidation)	0	5.5331e+08	0	7.60561e-14	96.06	9.45137e-09	2	2243.21	-0.670613	73.242	0
High	mGLVDQLVEPLGPGLKPPEER	1	1	1	359321587	M1(Oxidation)	0	2.99742e+08	0	3.17135e-11	33.67	0.0186634	3	2290.21	0.768727	67.022	0
High	mHDLNTDQENLVGTHDAPIR	1	2	1	545548225	M1(Oxidation)	0	8.74891e+07	0	1.82926e-11	26.98	0.0559248	3	2292.07	-0.594271	41.6149	0
High	mLPTIIADNAGYDSADLVAQLR	1	3	1	545514079	M1(Oxidation)	0	160705174	0	9.73801e-14	74.9	1.61311e-06	2	2363.19	0.290213	71.4265	0
High	mPGGPKPGGGPGLSTPGGHPKPPHR	2	1	1	545525020	M1(Oxidation)	0	1.72325e+08	0	3.32176e-08	19.24	0.59979	3	2386.22	0.147372	24.6943	0
High	mEGEIQAPDLDISSPGIHVEGPDIK	1	1	1	545531227	M1(Oxidation)	0	4.1695e+07	0	2.1582e-09	28.08	0.0722746	3	2663.29	0.659026	63.9998	0
High	mHHDDGLEDFLFLPSGTTSAAAFTER	1	1	1	345787491	M1(Oxidation)	0	3.67382e+07	0	2.74478e-12	28.33	0.0364294	3	2881.31	1.27909	71.5101	0
High	EHPYLFSQcQAIHcR	2	1	1	345781076	C9(Carbamidomethyl); C14(Carbamidomethyl)	0	2.71225e+08	0	1.34058e-10	42.7	0.00104453	2	1945.88	-0.545595	42.7411	0
High	SVSAFAPIcNPVLcAWGK	1	1	1	545537416	C9(Carbamidomethyl); C14(Carbamidomethyl)	0	1.12152e+08	0	7.05388e-06	15.86	1.2465	2	1976.96	-6.47515	72.1022	0
High	ALGALVDScAPGLcPDWESWDPR	1	5	2	545533305;73985178	C9(Carbamidomethyl); C14(Carbamidomethyl)	0	64243614	0	1.58319e-06	34.31	0.00806231	2	2572.15	-5.19856	71.9037	0
High	ALGALVDScAPGLcPDWDSWDASKPVNNAR	1	1	1	74008809	C9(Carbamidomethyl); C14(Carbamidomethyl)	0	179131434	0	7.01962e-15	39.05	0.00289972	3	3242.49	-4.00431	68.8589	0
High	QIESTETScHGcR	1	1	1	345790182	C9(Carbamidomethyl); C12(Carbamidomethyl)	0	8.24976e+06	0	2.55666e-08	50.98	5.54606e-05	2	1564.65	-0.964689	17.3396	0
High	HTGVKPHAcQVcGK	1	2	1	545552678	C9(Carbamidomethyl); C12(Carbamidomethyl)	0	485182	0.000725	0.0113668	12.05	2.89725	3	1578.76	-1.8866	14.4887	0
High	FQMTQEVVcDEcPNVK	1	3	1	545553745	C9(Carbamidomethyl); C12(Carbamidomethyl)	0	0	0	2.05215e-08	70.16	9.30095e-07	2	1983.85	-3.4356	51.8666	0
High	EMFGSGTAcVVcPVSDILYK	1	2	1	545546092	C9(Carbamidomethyl); C12(Carbamidomethyl)	0	99443287	0	7.85647e-13	92.95	1.54886e-08	2	2233.03	0.155836	70.4424	0
High	EVFGSGTAcQVcPVHQILYQGK	1	4	1	545487849	C9(Carbamidomethyl); C12(Carbamidomethyl)	0	221871903	0	3.04798e-07	20.97	0.297938	3	2478.18	-2.78083	59.5879	0
High	TTSEGATNcVcR	2	2	1	545491925	C9(Carbamidomethyl); C11(Carbamidomethyl)	0	11950304	0	6.22199e-07	91.17	3.62822e-09	2	1355.57	-0.421196	18.8901	0
High	NHDEESLEcLcR	1	16	2	545554149;545492012	C9(Carbamidomethyl); C11(Carbamidomethyl)	0	6.01538e+07	0	3.66264e-07	32.16	0.00249335	2	1561.64	1.08231	37.2412	0
High	GHIISDGGcScPGDVAK	1	1	1	73962579	C9(Carbamidomethyl); C11(Carbamidomethyl)	0	1.70342e+07	0.000103	0.00126653	11.9	1.09116	2	1729.76	-0.121507	28.9232	0
High	LAESHQQEccQK	2	3	1	545539830	C9(Carbamidomethyl); C10(Carbamidomethyl)	0	1.17555e+07	0	4.46115e-09	48.31	0.000157901	2	1517.65	-0.99616	14.2661	0
High	LGDGLFLQccEEVAELYPK	1	4	1	73991469	C9(Carbamidomethyl); C10(Carbamidomethyl)	0	5.97609e+07	0	6.79625e-13	89.65	3.8913e-08	2	2241.05	-2.62843	71.9699	0
High	IPVNNGAGcR	1	3	1	73953406	C9(Carbamidomethyl)	0	3.54181e+07	0	3.03964e-05	30.42	0.0297765	2	1057.52	-1.72744	19.6104	0
High	TALEGTATcR	1	1	1	57106504	C9(Carbamidomethyl)	0	2.46171e+08	1.4e-05	7.27166e-05	31.54	0.0314953	2	1079.52	0.138041	22.1937	0
High	LVIVGDGAcGK	1	2	2	73981616;336455146	C9(Carbamidomethyl)	0	525051321	0	8.62137e-06	46.9	0.0014282	2	1088.57	-2.21832	36.2647	0
High	SLADGILLcK	1	1	1	345789298	C9(Carbamidomethyl)	0	8.80063e+07	6.9e-05	0.0003954	40.29	0.00625786	2	1089.6	-0.987793	56.7259	0
High	ASLLSTPPcR	1	2	1	545547434	C9(Carbamidomethyl)	0	0	5.9e-05	0.000339422	26.07	0.153494	2	1101.57	-1.29723	37.9022	0
High	SSDEAVILcK	1	1	1	73982052	C9(Carbamidomethyl)	0	9.68065e+07	0	1.46926e-05	28.67	0.0745714	2	1121.55	-0.478626	36.0389	0
High	STLTDSLVcK	2	1	1	359322142	C9(Carbamidomethyl)	0	2990720096	2.5e-05	9.97441e-05	63.82	2.21793e-05	2	1123.57	1.02992	41.6015	0
High	ADSVVVLLcR	1	2	1	73986070	C9(Carbamidomethyl)	0	3.37486e+07	0	1.17471e-05	29.4	0.0748022	2	1131.62	-1.3379	56.8223	0
High	IGKPHTVPcK	6	3	1	545502625	C9(Carbamidomethyl)	0	3.02401e+08	0	3.07431e-06	47.72	0.000764925	2	1136.62	-3.0846	16.2055	0
High	VIAVADDFcK	1	4	1	545527691	C9(Carbamidomethyl)	0	1.25174e+08	0	1.46733e-05	55.41	0.000153509	2	1137.56	-0.40692	46.4001	0
High	TDGFGIDTcR	1	1	1	73947828	C9(Carbamidomethyl)	0	2.87247e+08	0	1.5293e-06	63.44	5.18568e-06	2	1141.49	-0.102564	40.5646	0
High	SDGFSIETcK	2	1	1	545505244	C9(Carbamidomethyl)	0	210627676	0	6.64198e-06	23.54	0.0701503	2	1143.5	-0.115912	37.9948	0
High	GGHQTLEScR	1	5	1	545506026	C9(Carbamidomethyl)	0	7.12602e+06	7.7e-05	0.000515361	20.63	0.133205	2	1144.51	-1.2976	16.252	0
High	ILDILGETcK	1	2	1	545535675	C9(Carbamidomethyl)	0	5.64605e+07	3.7e-05	0.000198637	48.19	0.00101567	2	1161.61	-4.40461	56.7966	0
High	INSITVDNcK	1	3	1	545523483	C9(Carbamidomethyl)	0	3.29147e+08	0	1.8595e-06	81.44	4.22422e-07	2	1163.57	0.325098	27.7738	0
High	IDATADYIcK	1	2	1	545510629	C9(Carbamidomethyl)	0	706976514	0	8.64529e-06	39.29	0.00306178	2	1169.55	-1.3898	38.6859	0
High	LIDGEDGScVK	1	1	1	57091567	C9(Carbamidomethyl)	0	0	1.4e-05	5.55674e-05	24.32	0.114092	2	1192.55	-0.251763	27.7548	0
High	IYGETPEAcR	1	2	1	545497977	C9(Carbamidomethyl)	0	2.6587e+07	0.00037	0.00562996	16.3	0.500493	2	1195.54	-5.15545	27.1876	0
High	VGSVLQEGcEK	1	1	1	545553458	C9(Carbamidomethyl)	0	2.61812e+08	0	2.31866e-07	39.7	0.00462896	2	1205.58	0.245792	27.5808	0
High	LLYEALVDcK	1	1	1	545529881	C9(Carbamidomethyl)	0	94427253	0	6.75483e-07	60.99	4.51422e-05	2	1223.63	-1.59985	59.5489	0
High	IISDNLTYcK	1	3	1	545555889	C9(Carbamidomethyl)	0	123271398	8.5e-05	0.00089652	19.5	0.438709	2	1226.61	1.1802	39.9522	0
High	LLEVIILQcK	1	2	1	73988461	C9(Carbamidomethyl)	0	1.65776e+08	0	2.65865e-06	49.08	0.000319492	2	1228.73	-1.56453	65.9239	0
High	QNVAVNEScGR	2	1	1	545525881	C9(Carbamidomethyl)	0	5.07783e+07	0	3.45848e-05	40.61	0.00182916	2	1233.56	-2.55732	20.2554	0
High	NLQDAMQVcR	2	3	1	345802573	C9(Carbamidomethyl)	0	322819392	0	2.45615e-05	61.16	2.28913e-05	2	1234.57	1.132	40.176	0
High	ASVGFGGScFQK	1	1	1	545494172	C9(Carbamidomethyl)	0	3.64803e+08	0	7.26339e-06	22.75	0.112813	2	1244.57	-2.52742	41.9018	0
High	FLLADNLYcK	1	2	1	545559966	C9(Carbamidomethyl)	0	0	0	4.67712e-06	39.51	0.00509344	2	1256.64	0.802361	61.7386	0
High	SKFDNLYGcR	2	1	1	73991635	C9(Carbamidomethyl)	0	4.47052e+08	1.4e-05	8.17174e-05	41.64	0.0015732	2	1259.58	-1.8314	36.6648	1
High	LKTEGSDLcDK	1	1	1	73984484	C9(Carbamidomethyl)	0	126456851	0	1.49037e-05	38.87	0.00489037	2	1265.6	0.224783	20.3116	1
High	GLAAALLLcQNK	1	1	1	545531560	C9(Carbamidomethyl)	0	2.9404e+07	0	1.01979e-07	41.18	0.00398186	2	1271.71	-2.05386	61.9519	0
High	ALQEQEIEcR	1	1	1	73986206	C9(Carbamidomethyl)	0	49911420	1.4e-05	7.9877e-05	26.91	0.0729261	2	1275.6	2.06122	30.7971	0
High	IWDTASGQcLK	1	1	1	545512781	C9(Carbamidomethyl)	0	4.65945e+07	2.5e-05	0.000159568	23.88	0.172503	2	1278.61	-4.36165	41.2241	0
High	INSITVDNcKK	1	3	1	545523483	C9(Carbamidomethyl)	0	260905140	0	5.0938e-07	75.47	1.73113e-06	2	1291.67	0.00988451	22.3401	1
High	TLSGMESYcVR	1	2	1	359320591	C9(Carbamidomethyl)	0	5.22746e+08	2.5e-05	0.000136031	22.7	0.075453	2	1302.58	1.20088	43.3626	0
High	FTFNKEETcK	1	1	1	73989439	C9(Carbamidomethyl)	0	8.02399e+07	1.4e-05	7.82383e-05	34.9	0.00797658	2	1303.6	1.8077	29.3802	1
High	TIYAGNAIcTVK	1	1	1	74000809	C9(Carbamidomethyl)	0	132728924	0	2.61714e-05	23.2	0.254871	2	1310.67	-1.90208	42.1519	0
High	LTVSQLLLcLR	1	2	1	545489974	C9(Carbamidomethyl)	0	8.39989e+06	1.4e-05	5.40639e-05	57.29	5.77645e-05	2	1315.77	-4.28008	74.6801	0
High	GYVPVAPIcTDK	1	1	1	345786899	C9(Carbamidomethyl)	0	27353211	0.000748	0.0123428	10.5	5.20936	2	1319.67	3.49542	47.4871	0
High	AVDLLYAMcDR	1	1	1	545531522	C9(Carbamidomethyl)	0	3.02445e+07	0	3.36105e-05	22.93	0.111798	2	1326.62	-1.04663	64.5878	0
High	IGAFGYMEcSAK	1	1	1	336455146	C9(Carbamidomethyl)	0	2.44009e+08	0	3.4658e-07	39.72	0.00142924	2	1333.59	-1.54482	52.4448	0
High	QGFGNLPIcMAK	1	2	1	73964198	C9(Carbamidomethyl)	0	215932754	0	1.38648e-07	34.96	0.0149683	2	1335.65	-1.21248	60.4771	0
High	ISAFGYLEcSAK	1	1	1	73981616	C9(Carbamidomethyl)	0	105222688	0	3.2779e-08	62.09	2.62348e-05	2	1345.64	-1.2074	60.5815	0
High	NMSVHLSPcFR	1	1	1	73947970	C9(Carbamidomethyl)	0	4.25724e+07	0	4.0031e-06	24.66	0.102594	2	1347.63	-1.54659	48.8412	0
High	LLYEALVDcKK	1	1	1	545529881	C9(Carbamidomethyl)	0	2.8856e+07	0	1.32388e-07	34.43	0.0170734	3	1351.73	-1.02871	52.358	1
High	ITNSLTVLcSEK	1	1	1	74000441	C9(Carbamidomethyl)	0	134198244	0	1.13214e-06	49.8	0.000600005	2	1364.71	-0.6359	49.3039	0
High	TIIPLISQcTPK	1	3	1	73957776	C9(Carbamidomethyl)	0	1.18611e+09	0	6.04352e-06	34.75	0.0152242	2	1370.77	-1.31205	60.1342	0
High	SGIYFDPDcSSK	1	1	1	545486350	C9(Carbamidomethyl)	0	6.87595e+07	0	3.04549e-05	22.2	0.0409741	2	1375.58	-0.415794	47.1016	0
High	VDVFREDLcTK	1	3	1	57090023	C9(Carbamidomethyl)	0	68330700	0	5.41931e-06	28.67	0.0698852	2	1381.68	-0.315122	45.8525	1
High	YQQGDFGYcPR	1	2	1	545518519	C9(Carbamidomethyl)	0	176918114	0	6.1338e-06	31.55	0.00374415	2	1390.58	-1.38659	41.2178	0
High	SFGQFNPGcVER	1	4	1	50950169	C9(Carbamidomethyl)	0	6.44541e+07	0	5.74635e-06	12.9	1.22061	2	1397.62	-1.46242	49.7844	0
High	WVPEITHHcPK	1	1	1	55742784	C9(Carbamidomethyl)	0	7.57634e+07	0	1.06694e-05	19.02	0.578325	2	1403.69	-1.14829	34.1063	0
High	GSGGLGGAcGGAGFGSR	2	4	1	345791910	C9(Carbamidomethyl)	0	1.60204e+08	0	3.62664e-08	46.29	0.000400612	2	1424.63	-1.82943	35.5783	0
High	GLSNLFLScPIPK	1	2	1	73987978	C9(Carbamidomethyl)	0	3.06373e+07	0	1.53095e-06	17.02	1.33267	2	1445.79	2.60825	69.3706	0
High	FYNSGLAYcHSK	1	2	1	545507796	C9(Carbamidomethyl)	0	2.35854e+07	0	5.15584e-07	43.77	0.000543588	2	1446.64	-3.16709	36.0765	0
High	TDKDTEIScTER	2	1	1	545516000	C9(Carbamidomethyl)	0	1.17371e+08	0	1.60312e-06	51.43	0.000107198	2	1454.64	-2.82257	20.1691	1
High	VMSQNFTNcHTK	1	1	1	345799503	C9(Carbamidomethyl)	0	7.51968e+07	0	1.43769e-07	33.48	0.00592344	2	1466.65	-0.671602	24.405	0
High	LWDFQGFEcIR	1	1	1	545512200	C9(Carbamidomethyl)	0	2.2572e+07	0	7.56763e-08	24.21	0.0944494	2	1470.68	-2.15536	71.3544	0
High	YHTINGHNcEVK	2	4	1	545555336	C9(Carbamidomethyl)	0	5.52303e+07	0	3.63172e-05	14.23	0.836322	3	1471.67	-1.4023	19.1268	0
High	QFWPASYLcFR	1	1	1	545497651	C9(Carbamidomethyl)	0	2.10887e+07	0	6.67115e-06	13.96	1.41229	2	1474.69	-3.73459	72.4333	0
High	GVSLDGKPcYEVR	1	4	1	545530684	C9(Carbamidomethyl)	0	85404875	0	1.02552e-07	48.28	0.000780116	2	1479.73	0.506134	37.9997	0
High	QGQGQLVTcSGAFK	1	1	1	73983859	C9(Carbamidomethyl)	0	1.2942e+08	0	6.22586e-07	26.1	0.11709	2	1480.72	0.00390034	40.2576	0
High	VNQAIWLLcTGAR	1	1	1	57036143	C9(Carbamidomethyl)	0	5.37153e+08	0	5.32676e-09	52.57	0.00033699	2	1501.79	-1.37123	67.7319	0
High	NALANSLYcPDYR	2	1	1	57087967	C9(Carbamidomethyl)	0	180071106	0	5.51592e-07	29.83	0.026622	2	1556.71	-1.34024	52.8683	0
High	VPQTFTVDcSQAGR	1	3	1	545522107	C9(Carbamidomethyl)	0	45797416	0	9.99322e-09	39.14	0.00488815	2	1565.74	1.6265	40.2093	0
High	LLAQLAQEcQEHR	1	3	1	345783183	C9(Carbamidomethyl)	0	0	0	1.5039e-08	43.37	0.00250149	2	1595.8	1.24318	41.3716	0
High	YHTINGHNcEVKK	1	4	1	545555336	C9(Carbamidomethyl)	0	2.74962e+06	0.000953	0.0180714	14.83	1.34994	2	1599.77	0.0923191	16.5019	1
High	ENVNATENcISAVGK	1	1	1	545537844	C9(Carbamidomethyl)	0	75962031	0	7.31554e-09	31.38	0.023289	2	1605.75	-0.731261	38.0978	0
High	QLNNLALLcQNQGK	1	13	2	545519194;73948170	C9(Carbamidomethyl)	0	72705062	0	7.85453e-07	23.86	0.245456	2	1613.84	-1.08638	53.0279	0
High	IWSVPNAScVQVVR	1	1	1	73983508	C9(Carbamidomethyl)	0	5.47607e+08	0	1.24294e-06	22.53	0.284541	2	1614.83	-5.70459	59.6128	0
High	NNVSLLQScIDLFK	1	3	1	545539830	C9(Carbamidomethyl)	0	2.75372e+07	0	4.52896e-08	25.18	0.161858	2	1650.85	-4.02872	71.8925	0
High	NTPSEPIHcIVWAK	1	2	1	345785166	C9(Carbamidomethyl)	0	2.97537e+08	1.4e-05	4.83578e-05	37.88	0.00863527	2	1651.83	1.07345	50.6865	0
High	GGDEYDNHcGMEQR	1	2	1	545546431	C9(Carbamidomethyl)	0	13926261	0	2.19663e-05	19.52	0.0111422	2	1667.62	-0.66368	23.1495	0
High	NIAFFSTNcVEGTAR	1	1	1	545528359	C9(Carbamidomethyl)	0	175777096	0	4.7183e-08	60.55	2.89865e-05	2	1686.79	-2.49161	59.9815	0
High	TQPPEDIScIAWNR	1	9	1	74001751	C9(Carbamidomethyl)	0	49258353	0	5.33276e-07	15.99	0.911399	2	1686.8	4.52811	56.4077	0
High	LLQFYAETcPAPER	1	3	1	545512109	C9(Carbamidomethyl)	0	83654876	0	1.46396e-07	39.5	0.00525105	2	1694.82	-0.365432	56.2699	0
High	IREIADGLcLEVEGK	2	1	1	545537467	C9(Carbamidomethyl)	0	9.26849e+07	0	8.50305e-11	52.15	0.000360846	2	1701.88	-0.510605	57.116	1
High	DTLLTLAGcTPYEVR	1	1	1	545508171	C9(Carbamidomethyl)	0	3.18491e+07	1.4e-05	3.81066e-05	28.78	0.0701239	2	1708.85	-4.31287	67.3828	0
High	NVTDVVNTcHDAGISK	1	1	1	73969943	C9(Carbamidomethyl)	0	1.62585e+08	0	1.78373e-11	51.66	0.000251783	2	1729.82	1.12048	36.7878	0
High	VTEETVYTcTGHPLK	1	5	1	345790910	C9(Carbamidomethyl)	0	15755579	0	4.03566e-09	23.29	0.219405	2	1734.84	1.09828	37.5725	0
High	LEALELNDcVDHTPK	3	2	1	359323247	C9(Carbamidomethyl)	0	1.92907e+08	0	1.64243e-09	41.71	0.00282627	2	1753.84	-0.851416	49.5063	0
High	VQVQDNEGcPVDATVK	1	1	1	74008809	C9(Carbamidomethyl)	0	2.28161e+08	0	2.2218e-09	45.27	0.000894471	2	1758.83	-3.8662	35.1966	0
High	GTEGEFSTcFTELQR	1	2	1	114326365	C9(Carbamidomethyl)	0	5.77521e+07	0	5.35131e-08	28.36	0.0178705	2	1761.78	1.95973	60.1221	0
High	VDKITEYLcEPLRK	1	7	2	545511704;545544367	C9(Carbamidomethyl)	0	1.70443e+07	1.4e-05	6.77004e-05	14.21	2.03313	2	1763.94	0.610049	52.6061	2
High	LTSLPAEFcGLTHLVK	3	1	1	345805550	C9(Carbamidomethyl)	0	1.73991e+08	0	2.49823e-09	43.59	0.00259013	3	1785.95	-1.41464	70.2019	0
High	VLISSLQDcLHGIESK	2	1	1	545514197	C9(Carbamidomethyl)	0	87544216	0	9.91002e-10	59.54	5.8755e-05	2	1798.93	-1.70761	64.1458	0
High	ISPDAWQVcAEALAQR	1	2	1	545513976	C9(Carbamidomethyl)	0	2.83163e+07	0	9.0471e-09	33.55	0.0233149	2	1814.88	-1.44649	67.3056	0
High	TDDYLDQPcLETINR	1	2	1	50978936	C9(Carbamidomethyl)	0	1.38457e+08	0	2.63353e-08	51.57	0.000121561	2	1852.83	-4.90393	56.2824	0
High	NVTDVVNTcHDAGISKK	1	1	1	73969943	C9(Carbamidomethyl)	0	1.05971e+07	0	2.88446e-07	49.66	0.00055802	2	1857.91	1.24072	32.0127	1
High	AHPGEFSIcFTELQQK	1	2	1	114326371	C9(Carbamidomethyl)	0	72176334	0	2.43388e-06	13.75	1.74372	3	1891.9	-1.06162	61.5276	0
High	LNIISNLDcVNEVIGIR	2	5	2	545487521;545497447	C9(Carbamidomethyl)	0	2.47378e+08	0	1.221e-14	124.94	1.40595e-11	2	1942.04	-1.73069	73.3623	0
High	EAGDGVFEcEYYPVVPGK	1	3	1	545522107	C9(Carbamidomethyl)	0	48975106	1.4e-05	5.54122e-05	24.56	0.0649148	2	2015.9	-0.383225	62.3498	0
High	LATGSDDNcAAFFEGPPFK	1	1	1	195546936	C9(Carbamidomethyl)	0	49575972	0	2.17722e-07	21.65	0.12413	2	2043.91	0.186737	67.1135	0
High	LIEVANLAcSISNNEEGVK	2	1	1	345778074	C9(Carbamidomethyl)	0	1.6392e+08	0	1.33429e-09	56.64	0.000116514	2	2060.03	-0.207277	66.3514	0
High	VADPVVTFcETVVETSSLK	1	1	1	545510310	C9(Carbamidomethyl)	0	24685364	0	2.56482e-10	24.5	0.191777	2	2081.05	0.338224	73.1377	0
High	GGINLTATcPQSELDAETVK	1	2	1	73995091	C9(Carbamidomethyl)	0	22372513	0	3.44302e-06	10.03	4.26047	2	2104.02	-0.126787	57.2571	0
High	KLGGTIDDcELVEGLVLTQK	1	2	1	359320591	C9(Carbamidomethyl)	0	8.76246e+07	0	1.05015e-07	39.79	0.00502731	2	2188.15	-2.65563	68.7014	1
High	VPADTEVVcAPPTAYIDFAR	3	1	1	308082020	C9(Carbamidomethyl)	0	1.85822e+09	0	9.82345e-13	55.27	0.000149178	2	2192.06	-2.42824	68.4356	0
High	FSVPLQHFcGGDPSTPIQVR	2	1	1	284795268	C9(Carbamidomethyl)	0	4.35764e+08	0	8.30863e-09	28.59	0.068279	3	2242.1	-1.65577	62.2417	0
High	VAVPSTIHcDHLIEAQLGGEK	1	1	1	73968966	C9(Carbamidomethyl)	0	5.85548e+07	0	3.08468e-12	51.27	0.000395618	2	2274.16	0.338533	52.1681	0
High	DDVFLSVPcILGQNGISDVVK	1	2	1	545536994	C9(Carbamidomethyl)	0	0	0	6.462e-07	19.32	0.591767	2	2275.16	-0.0480589	75.2097	0
High	AFTKPEEAcSFIMSADFPALVVK	1	2	1	345795391	C9(Carbamidomethyl)	0	1.23902e+08	0	3.25487e-07	40.37	0.00419678	3	2558.25	-5.6154	72.38	0
High	ETGANLAIcQWGFDDEANHLLLQNNLPAVR	1	1	1	359323746	C9(Carbamidomethyl)	0	4.24857e+08	0	2.83907e-16	37.81	0.00781523	3	3379.65	0.344504	72.6039	0
High	LFVALQGcmDK	1	2	1	345800110	C8(Carbamidomethyl); M9(Oxidation)	0	57428724	0.00014	0.00206446	17.01	0.654932	2	1297.62	-7.24591	48.2273	0
High	ELANNPDcPQmcAYK	1	2	1	73994863	C8(Carbamidomethyl); M11(Oxidation); C12(Carbamidomethyl)	0	2.84003e+07	0	6.14709e-06	31.06	0.00313372	2	1826.74	-3.16062	31.6798	0
High	GAHFIQVccQR	1	1	1	73950143	C8(Carbamidomethyl); C9(Carbamidomethyl)	0	2.49492e+07	0	9.78113e-06	16.27	0.581858	2	1375.63	-2.25443	33.2188	0
High	VHLFSYPccQPR	1	3	1	73947299	C8(Carbamidomethyl); C9(Carbamidomethyl)	0	7.29489e+07	0	2.69371e-05	16.34	0.696821	3	1563.72	-0.105387	46.7026	0
High	AGKPIGLccIASVLAAK	1	1	1	545551504	C8(Carbamidomethyl); C9(Carbamidomethyl)	0	1.24746e+07	0	3.31737e-07	33.05	0.0204869	3	1728.94	-3.64997	68.4272	0
High	NETLGGTcLNVGcIPSK	1	1	1	55742732	C8(Carbamidomethyl); C13(Carbamidomethyl)	0	1.41959e+08	0	4.45174e-09	57.35	7.84169e-05	2	1819.86	-2.91502	53.2767	0
High	HFIMQVVcEATQcPDTR	1	2	1	73966186	C8(Carbamidomethyl); C13(Carbamidomethyl)	0	0	0	2.2072e-07	47.08	0.000259547	2	2091.92	-8.52134	59.3261	0
High	ELANNPDcPQMcAYK	1	2	1	73994863	C8(Carbamidomethyl); C12(Carbamidomethyl)	0	3.29433e+07	0	1.28776e-05	40.1	0.000718269	2	1810.75	-2.69347	40.5844	0
High	HEPLVLFcEScDTLTcR	2	1	1	359318542	C8(Carbamidomethyl); C11(Carbamidomethyl); C16(Carbamidomethyl)	0	131819604	0	1.37596e-10	39.81	0.00170289	3	2136.95	-2.13618	61.0581	0
High	GSIITSPcVVcR	1	2	1	73959041	C8(Carbamidomethyl); C11(Carbamidomethyl)	0	28183778	0	2.66391e-05	10.38	5.12625	2	1348.67	-3.10641	45.9022	0
High	LQINAQNcVHcK	2	2	1	587651902	C8(Carbamidomethyl); C11(Carbamidomethyl)	0	64433185	0	1.30973e-07	64.15	1.38838e-05	2	1484.71	-0.634109	28.9101	0
High	NEASATTcVAcQNPSK	1	2	1	545515155	C8(Carbamidomethyl); C11(Carbamidomethyl)	0	4.75143e+07	0	4.71358e-11	72.65	6.68198e-07	2	1737.75	-1.07092	24.1101	0
High	VGAFTVVcK	3	1	1	559098466	C8(Carbamidomethyl)	0	873780836	0	2.53515e-07	64.55	1.64152e-05	2	980.523	-0.3023	41.473	0
High	SSAVPSPcGK	1	2	1	345800110	C8(Carbamidomethyl)	0	0	2.5e-05	0.000115438	23.58	0.123227	2	989.47	-2.60269	20.9248	0
High	TVGVQGDcR	1	2	1	545539443	C8(Carbamidomethyl)	0	25770428	0.002825	0.0571287	17.19	0.555767	2	991.463	0.397351	18.0224	0
High	ALDLDSNcK	1	1	1	545531041	C8(Carbamidomethyl)	0	3.53294e+08	1.4e-05	4.52733e-05	23.33	0.157935	2	1035.48	0.23709	27.7725	0
High	FILSLAScK	1	2	1	545529825	C8(Carbamidomethyl)	0	2.95209e+07	8.5e-05	0.00108317	13.48	1.95653	2	1038.56	-0.393202	57.4312	0
High	VLLAAAVcTK	2	1	1	73954685	C8(Carbamidomethyl)	0	1.53382e+08	1.4e-05	7.16433e-05	21.87	0.304261	2	1045.61	1.03558	42.6542	0
High	ALLPHVLcK	3	1	1	345783239	C8(Carbamidomethyl)	0	262200954	6.9e-05	0.000458079	21.79	0.173832	2	1050.61	-0.516855	44.3824	0
High	VVFAELAcR	1	1	1	359320884	C8(Carbamidomethyl)	0	1.58078e+08	2.5e-05	0.000149511	16.72	1.37371	2	1064.56	-0.183841	52.1082	0
High	ALENDPDcR	1	4	1	545559088	C8(Carbamidomethyl)	0	5.29261e+07	0.000157	0.0028902	19.01	0.0954583	2	1089.46	-1.85431	19.2602	0
High	LWNTLGVcK	1	1	1	545516103	C8(Carbamidomethyl)	0	454130924	0	3.42404e-05	50.15	0.000703285	2	1090.57	-0.529007	51.5712	0
High	LHIVQVVcK	1	1	1	356460954	C8(Carbamidomethyl)	0	4.54323e+08	2.5e-05	9.17366e-05	46.74	0.000508407	2	1095.63	-0.91903	37.7394	0
High	IEDFGVHcK	1	1	1	545548789	C8(Carbamidomethyl)	0	3.88364e+07	1.4e-05	6.5052e-05	28.24	0.0395917	2	1104.51	-1.19351	31.4477	0
High	NLFNVVDcK	1	1	1	545501183	C8(Carbamidomethyl)	0	0	8.5e-05	0.000850733	26.41	0.0905097	2	1108.54	-1.89498	54.5228	0
High	SITNTTVcTK	1	9	1	345783164	C8(Carbamidomethyl)	0	243547843	2.5e-05	0.000142606	56.1	0.000107884	2	1124.56	-1.03409	22.5173	0
High	ALANSLAcQGK	2	2	1	545501675	C8(Carbamidomethyl)	0	2.92044e+09	0	4.43484e-06	75.6	1.5162e-06	2	1132.58	-1.33473	29.647	0
High	KLLEGEEcR	1	30	4	545545104;345791910;545545380;545545383	C8(Carbamidomethyl)	0	1.41424e+08	0.000132	0.00200547	31.85	0.0375877	2	1133.57	3.9332	21.3404	1
High	ATILDLScNK	1	1	1	345805550	C8(Carbamidomethyl)	0	7.08151e+08	1.4e-05	7.57393e-05	43.37	0.00255442	2	1134.58	-1.99155	47.9225	0
High	IAVAAQNcYK	2	1	1	308082020	C8(Carbamidomethyl)	0	0	0	4.37073e-06	75.69	1.52153e-06	2	1137.57	-1.03277	29.2418	0
High	GIYSSTScHK	1	1	1	345798093	C8(Carbamidomethyl)	0	8.07404e+07	2.5e-05	0.000136011	48.72	0.000240355	2	1139.51	-1.77115	17.6554	0
High	GAPLVVIcQGK	1	3	1	545490589	C8(Carbamidomethyl)	0	3.78901e+08	0	6.40995e-07	33.59	0.0143945	2	1141.64	0.608973	43.4098	0
High	KVEEAFNcR	1	1	1	345786771	C8(Carbamidomethyl)	0	7.41976e+07	1.4e-05	4.21351e-05	19.33	0.415384	2	1152.55	-0.103173	22.525	1
High	MDQAIIFcR	1	2	1	545527018	C8(Carbamidomethyl)	0	1.21377e+08	0	6.34818e-06	33.13	0.0166594	2	1153.55	0.880124	52.2235	0
High	GYAFITFcGK	1	4	1	545491908	C8(Carbamidomethyl)	0	53605752	0	6.27537e-06	47.13	0.00076876	2	1163.55	-3.22457	61.3171	0
High	ALEFAPAcHR	1	3	1	545510615	C8(Carbamidomethyl)	0	6.58724e+07	3.7e-05	0.000209959	10.23	3.40956	2	1171.57	0.0438064	34.6176	0
High	VDGMDILcVR	1	3	1	74006565	C8(Carbamidomethyl)	0	7.44348e+07	0	1.56853e-06	25.67	0.114235	2	1177.57	-1.54062	61.5178	0
High	GHFGPIHcVR	2	1	1	57106953	C8(Carbamidomethyl)	0	2.0857e+08	0	5.46705e-06	29.22	0.068274	3	1179.58	0.486255	27.6395	0
High	QYSGIFDcAK	1	1	1	345802120	C8(Carbamidomethyl)	0	8.03469e+07	0	1.71898e-05	29	0.0169955	2	1188.54	-0.289029	46.4451	0
High	GYAFVTFcTK	2	7	1	545519814	C8(Carbamidomethyl)	0	1.73553e+08	0	1.29511e-05	32.76	0.0187501	2	1193.56	-0.8431	58.3835	0
High	AWNAYPYcR	1	3	2	73994863;345805028	C8(Carbamidomethyl)	0	164384692	7.7e-05	0.000640159	17.26	0.240553	2	1200.52	-2.91127	46.2422	0
High	LEALQEVcSR	1	1	1	345777075	C8(Carbamidomethyl)	0	3.99003e+07	0	1.21893e-06	33	0.028693	2	1204.6	-0.75807	41.3278	0
High	ATLITFLcDR	1	1	1	169790794	C8(Carbamidomethyl)	0	48894680	1.4e-05	5.113e-05	41.82	0.00333104	2	1209.62	-4.53215	68.7111	0
High	FWDASGVcLR	1	2	1	545509432	C8(Carbamidomethyl)	0	45403476	0	5.39814e-06	45.4	0.000870978	2	1210.57	-0.995891	56.7035	0
High	LHIVQVVcKK	1	1	1	356460954	C8(Carbamidomethyl)	0	8.02621e+07	1.4e-05	5.74296e-05	17.5	0.259629	2	1223.73	1.3723	30.8296	1
High	FQGSFLNcVR	2	1	1	57035936	C8(Carbamidomethyl)	0	57132877	1.4e-05	7.29404e-05	11.26	2.7196	2	1227.59	-0.625657	55.7338	0
High	HYLGHTDcVK	2	4	1	545527691	C8(Carbamidomethyl)	0	1.94632e+08	0	3.75168e-07	39.46	0.00268945	2	1229.57	-1.90873	17.7589	0
High	AVLLVGLcNSGK	1	1	1	545539003	C8(Carbamidomethyl)	0	4.97083e+07	0	6.81693e-07	36.55	0.012161	2	1230.69	-0.386762	54.9651	0
High	LFIFETFcR	1	1	1	73974299	C8(Carbamidomethyl)	0	39350684	2.5e-05	9.64464e-05	45.28	0.00164548	2	1232.61	-1.45829	71.7801	0
High	TTANAIYcPPK	1	1	1	73966860	C8(Carbamidomethyl)	0	150567634	1.4e-05	5.94761e-05	38.66	0.00670512	2	1235.61	-2.26496	33.3432	0
High	ELEVLLMcNK	1	2	1	356460868	C8(Carbamidomethyl)	0	73339404	0	3.90808e-06	38.53	0.00834674	2	1248.63	0.107957	61.8987	0
High	DHHTAGLcQGR	1	1	1	545540670	C8(Carbamidomethyl)	0	20167411	0	2.39488e-07	46.36	0.00049825	3	1251.56	-3.30247	15.7822	0
High	NQALFPAcVLK	2	2	1	545527018	C8(Carbamidomethyl)	0	90984727	0	1.58957e-05	17.17	1.24905	2	1260.68	0.550976	60.0182	0
High	RPPGVLHcTTK	1	2	1	345805335	C8(Carbamidomethyl)	0	43413732	0	2.62728e-06	19.82	0.599854	2	1265.68	-2.38192	18.4172	0
[truncated: 16,928 more rows]
