# Supplementary material for: The Minute Virus of Canines (MVC) Activates the RhoA/ROCK1/MLC2 Signal Transduction Pathway Resulting in the Dissociation of Tight Junctions and Facilitating Occludin-Mediated Viral Infection
Source: Microorganisms. 2025 Mar 20;13(3):695. doi: 10.3390/microorganisms13030695 (PMC11944487; doi:10.3390/microorganisms13030695)
Supplement: Supplementary file 1 [file microorganisms-13-00695-s001.zip › b-peptides.xlsx]

## Sheet: Sheet1
A2	Sequence	# PSMs	# Proteins	# Protein Groups	Protein Group Accessions	Modifications	ΔCn	q-Value	PEP	IonScore	Exp Value	Charge	MH+ [Da]	ΔM [ppm]	RT [min]	# Missed Cleavages
High	NQILNLTTDNANILLQIDNAR	2	3	1	928144442		0	0	8.55243e-12	122.79	1.99624e-11	2	2367.27	2.87992	41.071	0
High	LTTDFNVIVEALSK	1	1	1	74004835		0	0	3.771e-09	114.37	9.70654e-11	2	1549.86	6.42255	43.2338	0
High	SLADELALVDVLEDK	1	1	1	356461040		0	0	1.558e-09	111.87	2.75005e-10	2	1629.88	10.3053	43.3934	0
High	AMGIMNSFVNDIFER	2	13	1	345796930		0	0	1.386e-06	108.96	4.16113e-10	2	1743.82	0.695564	43.8859	0
High	VINEPTAAALAYGLDK	2	1	1	73970888		0	0	4.787e-09	107.82	8.68106e-10	3	1645.88	2.05875	32.5146	0
High	SINPDEAVAYGAAVQAAILMGDK	2	3	1	924859494		0	0	2.808e-09	100.55	4.54181e-09	2	2304.16	2.20297	43.7143	0
High	LSEQETEDLMAWMR	1	1	1	928137961		0	0	1.131e-07	96.54	3.98166e-09	2	1738.78	2.48832	40.7419	0
High	LGEYGFQNALLVR	3	2	1	545520919		0	0	6.088e-07	96.16	9.85359e-09	2	1479.8	4.75505	34.3806	0
High	NEGTATYAAAVLFR	1	1	1	558611341		0	0	1.208e-07	92.38	2.83267e-08	2	1483.76	6.03584	34.6972	0
High	LGFSEVELVQMVVDGVK	2	2	1	359320104		0	0	8.989e-08	90.94	3.3544e-08	2	1848.99	5.83001	45.5158	0
High	GLEAIANDVVSLATK	2	1	1	73954761		0	0	1.241e-07	90.12	3.41921e-08	2	1500.84	8.26184	42.4219	0
High	STNGDTFLGGEDFDQALLR	1	1	1	73970888		0	0	1.567e-07	89.77	3.62182e-08	2	2055.97	3.12165	38.4139	0
High	LAVEALSSLDGDLAGR	2	1	1	359320104		0	0	9.352e-07	89.26	5.16402e-08	2	1586.85	5.24818	35.8107	0
High	LTDFNFLMVLGK	1	3	1	928143895		0	0	1.269e-05	87.36	6.57481e-08	2	1397.75	2.09039	43.8545	0
High	SLNDQFASFIDK	1	1	1	73996461		0	0	9.319e-07	87.13	8.72358e-08	2	1384.68	4.04277	32.311	0
High	MLGGEEFLVPLR	1	1	1	359319512		0	0	1.447e-06	87.11	1.01742e-07	2	1360.73	3.2269	38.3354	0
High	SINPDEAVAYGAAVQAAILSGDK	4	1	1	545497049		0	0	2.786e-05	86.8	1.05718e-07	3	2260.16	6.06844	42.4912	0
High	ASSSLGLQDFDLLR	2	1	1	928180686		0	0	3.926e-07	85.82	1.29207e-07	2	1521.8	5.2927	39.6337	0
High	FEELNADLFR	2	2	2	545497049;57090217		0	0	0.0001804	85.81	9.81458e-08	2	1253.62	2.4305	34.3363	0
High	WELLQQVDTSTR	2	1	1	50979272		0	0	2.738e-06	85.56	1.34816e-07	2	1475.75	2.404	32.4777	0
High	ALDTmNFDVIK	1	6	2	73974130;545523510	M5(Oxidation)	0	0	8.513e-06	85.04	1.04965e-07	2	1282.63	-0.589021	28.579	0
High	LLVPTQYVGAIIGK	1	2	1	545511114		0	0	9.757e-05	84.38	2.02438e-08	2	1471.89	3.90603	39.9081	0
High	TLEGELHDLR	2	1	1	560891942		0	0	6.814e-05	84.33	1.4796e-07	2	1182.61	1.23394	24.4885	0
High	IINEPTAAAIAYGLDR	2	1	1	924859494		0	0	3.544e-08	82.58	2.77419e-07	2	1687.9	-0.666595	34.1169	0
High	VHTVEDYQAIVDAEWNILYDK	1	1	1	359324375		0	0	4.905e-08	81.92	2.62538e-07	3	2521.23	0.343769	41.7442	0
High	mLGGEEFLVPLR	1	1	1	359319512	M1(Oxidation)	0	0	0.0001001	81.87	3.60822e-07	2	1376.73	2.4496	35.8689	0
High	LTDTQVLTVEK	1	1	1	545558239		0	0	4.43e-06	81.09	3.47393e-07	2	1246.69	4.64303	22.5863	0
High	ELVSNASDALEK	1	1	1	928137961		0	0	1.045e-05	81.09	3.83183e-07	2	1275.64	0.284331	21.1183	0
High	ALEEANADLEVK	1	1	1	545510666		0	0	9.105e-07	81.08	3.48974e-07	2	1301.66	0.25176	21.5484	0
High	KGPGLAIQSGDK	1	1	1	345783055		0	0	2.389e-06	81.03	2.7334e-07	2	1170.65	1.12258	16.1847	1
High	IINEPTAAAIAYGLDK	4	5	3	545497049;345806081;57090217		0	0	9.124e-07	80.72	3.38467e-07	3	1659.9	2.79848	33.439	0
High	YLDLILNDFVR	1	2	1	73956988		0	0	3.449e-05	80.66	3.4833e-07	2	1380.76	5.49112	42.6902	0
High	SLNNQFASFIDK	1	1	1	50979272		0	0	5.385e-06	79.71	4.73591e-07	2	1383.69	2.28934	33.3996	0
High	TLLEGEESR	1	1	1	50979272		0	0	0.005644	79.28	7.07602e-07	2	1033.52	3.85656	18.4642	0
High	TNQELQEINR	1	2	1	50950177		0	0	7.107e-05	78.89	5.8234e-07	2	1244.63	2.03642	18.2077	0
High	EVLDSFLDLVR	1	1	1	548923853		0	0	6.825e-06	78.41	5.62425e-07	2	1305.71	7.04414	42.9082	0
High	AELAGALAEMETMK	2	1	1	345802034		0	0	1.847e-06	78.29	6.08574e-07	2	1464.71	2.71044	35.6623	0
High	FQAEASEDSGLK	1	1	1	545558239		0	0	2.543e-05	77.13	5.15088e-07	2	1281.6	1.00827	18.0093	0
High	FEELNMDLFR	1	1	1	345806081		0	0	9.822e-05	76.7	6.26423e-07	2	1313.62	3.18472	38.5884	0
High	TAAENDFVTLK	1	2	1	925114678		0	0	1.586e-05	76.23	1.20784e-06	2	1208.62	2.49931	24.8509	0
High	VTmQNLNDR	1	9	2	359279911;928144442	M3(Oxidation)	0	0	0.0001123	76.19	8.84806e-07	2	1106.53	1.53561	13.3141	0
High	VGSTSENITQK	1	4	1	545557869		0	0	4.252e-06	76.14	1.18935e-06	2	1163.59	-0.0375908	13.8701	0
High	SLNNQFASFIDKVR	1	1	1	50979272		0	0	5.25e-08	76.08	1.1948e-06	3	1638.87	3.20048	35.6376	1
High	GHYTEGAELVDSVLDVVR	1	5	1	545554235		0	0	1.673e-07	75.35	1.34785e-06	3	1958.99	4.74875	41.0893	0
High	FDDAVVQSDMK	2	1	1	545497049		0	0	5.297e-05	74.79	8.01525e-07	2	1254.57	2.94689	22.2406	0
High	HPPSLHGSTELLTLSR	1	1	1	345802034		0	0	1.551e-06	74.79	1.52174e-06	3	1744.93	0.102003	24.6294	0
High	KFESEILEAISQNSVVIIR	1	2	1	545504558		0	0	8.883e-07	74.76	7.0181e-07	3	2175.21	3.39483	41.4374	1
High	LGANSLLDLVVFGR	1	2	1	928180195		0	0	0.0003083	73.94	8.67838e-07	2	1473.85	6.1178	45.2375	0
High	VQQTVQDLFGR	2	1	1	73970888		0	0	1.355e-05	73.83	2.59785e-06	2	1290.68	3.19242	28.834	0
High	MLDMGFEPQIR	1	6	3	558611352;545515948;545557869		0	0	0.001991	73.76	1.77757e-06	2	1336.64	2.51991	33.3623	0
High	HLLQAPLDDAQEILQAR	1	3	1	928169693		0	0	1.506e-05	73.72	1.47768e-06	3	1931.04	4.48242	35.9508	0
High	LALDVEIATYR	1	12	5	73996461;928173591;345791904;925114678;345791910		0	0	0.0006125	73.23	1.76349e-06	2	1263.71	8.50232	33.3242	0
High	GVVDSEDIPLNLSR	2	3	2	928137961;545519272		0	0	0.0001232	73.08	1.98292e-06	2	1513.79	4.56393	30.5852	0
High	AQIHDLVLVGGSTR	2	1	1	924859494		0	0	9.129e-05	72.94	1.38473e-06	2	1465.82	3.80356	24.8147	0
High	LADALQELR	1	1	1	560891942		0	0	0.0002464	72.45	2.73334e-06	2	1028.58	3.31584	26.5258	0
High	VEIAGPGFINVHLR	1	1	1	73953488		0	0	2.014e-07	72.32	1.72325e-06	3	1521.85	-0.781364	32.137	0
High	AQFEGIVTDLIR	2	1	1	73970888		0	0	0.001995	72.29	2.73558e-06	3	1361.74	1.49671	39.1913	0
High	LSVEIWDWDR	1	2	1	928143895		0	0	0.002739	71.69	2.62247e-06	2	1318.65	3.74574	39.8697	0
High	MGANSLER	1	9	1	545534926		0	0	0.001646	71.62	3.02663e-06	2	877.421	1.99792	16.0776	0
High	ESTLHLVLR	2	5	1	73995130		0	0	0.0001232	71.36	1.48421e-06	2	1067.62	2.59591	24.6279	0
High	TNDQDSLISGILR	1	2	1	345776521		0	0	9.955e-06	70.61	5.29197e-06	2	1431.75	3.04191	35.1264	0
High	VIEASDVVLEVLDAR	2	3	1	545533473		0	0	0.001574	70.41	3.48952e-06	3	1627.9	3.11846	43.217	0
High	DELHIVEAEAMNYEGSPIK	1	1	1	356460875		0	0	1.201e-05	69.76	4.04233e-06	3	2145.03	5.90896	36.4752	0
High	TLVLSNLSYSATEETLQEVFEK	1	2	1	345790650		0	0	1.088e-05	69.62	4.76414e-06	3	2501.27	3.61582	43.9691	0
High	FLSDVYPDGFK	1	3	1	928166562		0	0	0.0001237	69.56	3.55226e-06	2	1287.63	4.4764	31.4867	0
High	MQQQLDEYQELLDIK	2	1	1	560891942		0	0	4.111e-08	69.47	6.04441e-06	2	1893.93	3.79526	37.4304	0
High	LALDMEISAYR	1	2	2	928162900;928148738		0	0	3.477e-05	69.22	6.0196e-06	2	1281.65	2.75673	33.1859	0
High	SIAYEVWLTQTVAELK	2	1	1	359319512		0	0	1.266e-07	68.94	4.3718e-06	2	1851	4.94854	43.6981	0
High	LAELEEALQK	1	1	1	345791904		0	0	0.00187	68.81	7.48363e-06	2	1143.63	1.82913	26.2234	0
High	MGAGLGHGMDR	2	9	1	545534926		0	0	0.001135	68.44	1.71863e-06	2	1101.5	2.83975	16.4797	0
High	EDLQELNDR	1	1	1	560891942		0	0	0.01062	68.29	3.69147e-06	2	1131.53	5.54278	19.2067	0
High	LLGQFTLIGIPPAPR	8	1	1	73970888		0	0	4.77e-05	67.93	7.89216e-07	2	1592.96	2.9615	40.4333	0
High	ALDTMNFDVIK	1	6	2	73974130;545523510		0	0	0.0006641	67.92	7.2969e-06	2	1266.64	3.86982	33.3248	0
High	NFGEDMDDER	1	1	1	73974130		0	0	5.736e-06	67.9	1.86508e-07	2	1227.46	1.36643	19.5934	0
High	TNAENEFVTIK	1	1	1	50979272		0	0	0.001063	67.57	9.52792e-06	2	1265.64	3.75625	24.3525	0
High	SGVSLAALK	1	4	1	928181049		0	0	0.001976	67.33	1.06888e-05	2	845.511	2.09407	24.3531	0
High	ASNGDAWVEAHGK	1	1	1	73970888		0	0	1.826e-05	67.27	4.17186e-06	2	1341.61	-3.77495	17.1895	0
High	FGDPVVQSDMK	1	1	1	924859494		0	0	3.221e-06	67.13	6.69034e-06	2	1222.58	1.99432	22.3003	0
High	VLENAEGAR	1	1	1	73970888		0	0	0.002299	67.09	1.02212e-05	2	958.498	2.73351	14.0753	0
High	VPEANSSWLDTVIR	1	1	1	73954761		0	0	0.0001277	67.09	9.06814e-06	2	1586.82	1.96044	36.8636	0
High	VALTGLTVAEYFR	1	1	1	73968432		0	0	0.0001821	67.08	5.61209e-06	2	1439.79	0.849875	39.8043	0
High	IIAHLLLQQYLK	2	2	1	928174282		0	0	1.316e-08	66.79	1.41353e-06	2	1452.9	3.34908	35.3514	0
High	SQIHDIVLVGGSTR	5	1	1	545497049		0	0	6.505e-05	66.68	7.43149e-06	2	1481.81	2.00761	23.6896	0
High	TPLSEAEFEEIMNR	2	1	1	928146453		0	0	4.547e-06	66.48	6.57848e-06	2	1665.78	0.968841	36.0205	0
High	FGSGMNMGR	1	9	1	545534926		0	0	0.0002706	66.45	1.92495e-06	2	956.41	1.98998	19.4151	0
High	LLQDFFNGR	1	1	1	924859494		0	0	0.0005268	66.41	1.18165e-05	2	1109.58	4.75663	33.121	0
High	GPAVGIDLGTTYScVGVFQHGK	1	1	1	545497049	C14(Carbamidomethyl)	0	0	3.441e-06	66.29	1.02679e-05	3	2263.12	-0.982569	32.8959	0
High	TTPSYVAFTDTER	2	5	3	545497049;924859494;57090217		0	0	6.768e-05	66	5.388e-06	3	1487.69	-4.29651	25.9566	0
High	LNSLAIGLR	1	5	1	345792599		0	0	0.003857	65.71	6.13601e-06	2	956.593	3.95738	27.5163	0
High	YSQYQQAIYK	1	3	1	928141478		0	0	1.01e-05	65.7	1.13583e-05	2	1291.63	-1.20526	20.0001	0
High	mKEIAEAYLGK	1	1	1	545497049	M1(Oxidation)	0	0	1.369e-05	65.52	1.38588e-05	2	1268.66	3.94413	20.0799	1
High	SDALETLGFLNHYQMK	2	1	1	545488600		0	0	2.633e-05	65.19	1.35606e-05	2	1866.91	4.59518	36.9103	0
High	QSVEADINGLR	1	5	2	73965817;928144442		0	0	7.692e-05	65.01	1.66269e-05	2	1201.62	2.05989	24.6391	0
High	LFADAEEEQR	1	2	1	73965153		0	0	0.0001165	64.83	9.6518e-06	2	1207.56	1.80821	19.6167	0
High	SKDDQVTVIGAGVTLHEALAAAELLK	2	1	1	545533393		0	0	2.57e-06	64.7	5.15043e-06	3	2649.46	4.60158	42.4767	1
High	ITESEEVVSR	1	1	1	560891942		0	0	0.002113	64.69	1.79832e-05	2	1148.58	0.196889	16.7022	0
High	SHFEQWGTLTDcVVMR	1	2	1	928167243	C12(Carbamidomethyl)	0	0	6.12e-07	64.67	7.13093e-06	3	1965.9	3.05388	32.5494	0
High	AAYEAELGDAR	1	1	1	560891942		0	0	6.833e-05	64.53	1.38482e-05	2	1165.55	-0.787913	19.9298	0
High	AFYPEEISSMVLTK	2	3	1	924859494		0	0	1.641e-05	64.44	1.71061e-05	2	1614.82	5.03749	38.9465	0
High	QAASSLQQASLK	1	1	1	73970888		0	0	1.714e-05	64.42	1.90644e-05	2	1231.66	-3.98975	17.7177	0
High	AQLTDLLSEQR	1	1	1	345802034		0	0	0.0001072	64.1	2.19616e-05	2	1273.68	4.90272	30.0859	0
High	NDFQLIGIQDGYLSLLQDSGEVR	1	1	1	545497935		0	0	5.152e-06	63.71	1.83859e-05	3	2580.31	5.4999	44.0311	0
High	KPLVIIAEDVDGEALSTLVLNR	2	1	1	928182667		0	0	1.124e-06	63.31	5.08659e-06	3	2365.34	2.27249	41.5128	0
High	SAVEDEGLK	1	1	1	924859494		0	0	0.0007259	63.3	2.14223e-05	2	947.469	0.57331	15.8945	0
High	NIPGITLLNVSK	1	2	1	356991214		0	0	1.696e-05	62.97	9.26053e-06	2	1268.76	1.86785	35.0712	0
High	QFLSQFEMQSR	1	1	1	928146453		0	0	0.0003094	62.89	1.60896e-05	2	1400.67	3.57037	31.012	0
High	TLLADQGEIR	1	2	1	545531214		0	0	0.003238	62.83	3.12456e-05	2	1115.61	2.79567	22.3189	0
High	SVVTVIDVFYK	1	3	1	928159323		0	0	0.0001169	62.77	1.70424e-05	2	1269.71	1.69005	39.9293	0
High	GTITIQDTGIGMTQEELVSNLGTIAR	1	1	1	928137961		0	0	3.588e-05	62.52	1.77723e-05	3	2718.42	8.91805	41.5136	0
High	MGSGIER	1	9	1	545534926		0	0	0.01977	62.44	2.62846e-05	2	749.361	0.44766	14.0628	0
High	VDSPTVTTTLK	1	10	1	545508639		0	0	0.0001964	62.3	2.94716e-05	2	1161.64	3.12214	19.7092	0
High	TTAENEFVmLK	1	1	1	345791904	M9(Oxidation)	0	0	0.001513	62.28	2.31301e-05	2	1298.64	4.46572	25.4743	0
High	LLQSEEVTSR	1	1	1	73969959		0	0	0.002532	62.17	3.58278e-05	2	1161.61	3.02015	17.8799	0
High	VLDELTLAR	1	3	2	359279916;545510666		0	0	0.01163	62.04	3.41969e-05	2	1029.6	2.94302	27.7555	0
High	YEELQQTAGR	1	1	1	345791904		0	0	9.47e-06	62.01	2.02701e-05	2	1194.58	2.36493	16.6663	0
High	LSFYETGEIPR	1	1	1	545540164		0	0	6.813e-05	61.98	2.78586e-05	2	1311.66	3.362	29.6409	0
High	SDIGEVILVGGMTR	2	1	1	73970888		0	0	4.047e-05	61.97	3.58644e-05	2	1446.77	2.58192	35.2159	0
High	KLDDLYGTWR	1	2	1	356991214		0	0	0.001628	61.93	2.93995e-05	2	1266.65	2.20976	27.5138	1
High	YEELQVTAGR	2	1	1	928173591		0	0	0.0002216	61.77	3.41285e-05	2	1165.59	4.4545	20.5488	0
High	ISEQFTAMFR	1	7	1	545554235		0	0	0.0006495	61.52	2.8223e-05	2	1229.61	6.10054	33.3468	0
High	YIASLVNADK	1	1	1	73951227		0	0	0.0002451	61.43	2.93895e-05	2	1093.59	2.74616	22.8485	0
High	SDIDEIVLVGGSTR	2	1	1	345806081		0	0	3.879e-06	61.27	4.24729e-05	2	1460.76	3.09987	31.5054	0
High	FGSGmNMGR	1	9	1	545534926	M5(Oxidation)	0	0	0.001251	61.25	3.67448e-06	2	972.405	1.9141	15.3049	0
High	YLLLVLMDAER	1	1	1	54607206		0	0	0.000283	61.23	2.87028e-05	2	1335.74	3.95001	42.9612	0
High	LLQLVEDR	1	1	1	558611352		0	0	0.006525	61.22	3.31863e-05	2	985.572	4.10179	26.0572	0
High	RFDDAVVQSDMK	1	1	1	545497049		0	0	0.0001909	61.17	2.7078e-05	3	1410.67	1.38897	20.4888	1
High	ETGVDLTK	1	1	1	73970888		0	0	0.01295	60.97	4.85899e-05	2	862.454	2.15375	16.6302	0
High	VTMQNLNDR	1	9	2	359279911;928144442		0	0	0.03169	60.95	4.11405e-05	2	1090.53	2.71596	17.986	0
High	IINEPTAAAIAYGLDKK	2	2	2	545497049;57090217		0	0	5.503e-06	60.71	2.51782e-05	3	1787.99	2.05221	30.0069	1
High	TFFPEEISSMVLTK	1	1	1	57090217		0	0	0.0003171	60.7	3.82161e-05	2	1628.83	4.82277	41.3383	0
High	MGANNLER	1	9	1	545534926		0	0	0.009338	60.61	2.55474e-05	2	904.434	3.85578	15.5015	0
High	LGSLTQGGEHAILR	1	1	1	73963103		0	0	2.227e-05	60.61	2.84585e-05	3	1451.8	4.0164	22.0946	0
High	QTALVELLK	2	2	1	545520919		0	0	0.004227	60.58	2.55058e-05	2	1014.62	2.77806	32.5302	0
High	VVAGVANALAHK	1	1	1	399567834		0	0	3.251e-06	60.55	2.07487e-05	2	1149.68	1.43815	19.5702	0
High	IQTLLTVTHNLEVSEIPK	2	1	1	545558239		0	0	6.021e-08	60.49	1.25063e-05	2	2035.15	2.76842	35.6556	0
High	THINIVVIGHVDSGK	2	3	1	73950627		0	0	8.348e-07	60.14	3.6843e-05	3	1588.88	0.933317	23.3143	0
High	LFSIELVDESGEIR	1	1	1	359320313		0	0	5.713e-05	59.76	4.58659e-05	2	1606.84	5.74981	38.2838	0
High	VPTALLQLLLSR	1	2	1	545509202		0	0	0.0001038	59.71	2.0312e-06	2	1323.84	2.82202	44.3778	0
High	NSNLVGAAHEELQQSR	1	1	1	560891942		0	0	6.011e-08	59.64	4.69879e-05	3	1752.86	0.614542	21.5354	0
High	TPASPVVHIR	2	1	1	545488600		0	0	2.889e-05	59.55	3.49945e-05	3	1076.62	1.33886	17.9677	0
High	YILVTGGVISGIGK	1	2	1	545523404		0	0	1.096e-05	59.55	1.30328e-05	2	1376.82	4.45167	33.9737	0
High	DAGTIAGLNVLR	3	1	1	545497049		0	0	0.0007345	59.52	4.95329e-05	2	1199.68	3.38509	31.9672	0
High	LGIIGVVNR	1	9	1	73996848		0	0	0.0006238	59.45	1.74792e-05	2	940.596	2.44172	27.8189	0
High	LLVPTQFVGAIIGK	4	7	1	928154157		0	0	0.0009514	59.45	5.7318e-06	2	1455.9	5.47667	42.8681	0
High	IWDSEEILAGYK	1	2	1	928123081		0	0	3.938e-06	59.3	5.22242e-05	2	1423.72	5.27619	34.5625	0
High	DLLDLLVEAK	1	4	1	545557869		0	0	0.0001247	59.11	4.99568e-05	2	1128.65	3.06322	43.7661	0
High	FSPAGPVLSIR	1	5	1	545523510		0	0	0.001028	59.11	6.53611e-05	2	1143.66	3.42949	29.6058	0
High	MKEIAEAYLGK	1	1	1	545497049		0	0	0.0003818	59.03	5.84496e-05	3	1252.66	-0.879542	22.7938	1
High	LIITEETAK	1	1	1	74005575		0	0	0.02753	58.88	8.69053e-05	2	1017.58	1.18772	20.3353	0
High	ETAEAYLGK	1	1	1	345806081		0	0	0.004803	58.84	4.05566e-05	2	981.492	3.01125	19.3788	0
High	FEETTADGR	1	3	1	928174762		0	0	0.0007504	58.82	1.92237e-05	2	1025.46	3.27016	14.3979	0
High	IISWYDNEFGYSNR	2	4	1	345791297		0	0	0.001128	58.78	4.05911e-05	2	1763.81	3.18045	35.5625	0
High	DAGVIAGLNVLR	2	3	1	924859494		0	0	7.031e-05	58.76	3.39266e-05	2	1197.7	1.87186	34.8088	0
High	ITALDLNPER	1	3	1	73993996		0	0	0.006139	58.67	3.91194e-05	2	1141.62	2.81699	26.1186	0
High	SLVFEDDLR	1	1	1	73986206		0	0	0.003915	58.09	7.42041e-05	2	1093.55	-2.17171	30.1973	0
High	ILAHNNFVGR	2	5	2	928154157;545511114		0	0	0.001315	57.93	5.15407e-05	2	1140.63	3.0541	18.3076	0
High	NLDDTIDDEK	1	5	1	545523510		0	0	0.005904	57.91	2.12778e-05	2	1177.52	2.33074	19.2587	0
High	FASFIDKVR	2	21	5	928173591;345791918;345791904;925114678;345791910		0	0	0.0006648	57.77	5.20545e-05	2	1082.6	2.641	25.0561	1
High	IYTELINLYK	1	2	1	114326371		0	0	0.00323	57.75	5.8926e-05	2	1269.71	2.95562	34.9415	0
High	DAALATALGDK	1	1	1	928148738		0	0	7.889e-05	57.64	0.000123975	2	1045.55	-1.58046	23.5462	0
High	LGALALPR	1	1	1	545535617		0	0	0.001082	57.46	8.70446e-06	2	810.521	1.94381	26.2177	0
High	SFYPEEVSSMVLTK	6	1	1	545497049		0	0	0.005402	57.39	7.45061e-05	3	1616.79	2.75058	35.9609	0
High	AMQDAEVSK	1	1	1	73970888		0	0	0.004768	57.27	5.95311e-05	2	978.457	0.656516	13.497	0
High	LcYVALDFEQEMATAASSSSLEK	3	3	1	924183513	C2(Carbamidomethyl)	0	0	0.0001034	57.22	5.56683e-05	4	2550.19	7.4773	41.9745	0
High	QTQTFTTYSDNQPGVLIQVYEGER	1	1	1	545497049		0	0	3.877e-05	57.18	8.17387e-05	3	2774.33	2.7778	36.2245	0
High	ASSLNVLNVGGK	1	4	1	545508639		0	0	1.387e-05	57.15	0.000113049	2	1158.65	1.56426	25.6324	0
High	VDEAVAVLQAHQAK	1	1	1	73974130		0	0	3.707e-06	56.91	7.92409e-05	3	1478.8	-0.538946	21.8229	0
High	EVATNSELVQSGK	1	2	1	359279911		0	0	0.0002387	56.82	0.00012031	2	1361.7	4.09442	17.1293	0
High	LIQLMEEIMAEK	1	1	1	545515948		0	0	0.0005272	56.79	0.000113187	2	1447.76	6.65847	41.3884	0
High	SLDLDSIIAEVK	2	4	2	928173591;345791904		0	0	0.001211	56.53	0.000100494	2	1302.72	6.04792	41.087	0
High	APILIATDVASR	1	2	2	558611352;545515948		0	0	0.0002275	56.47	6.59365e-05	2	1226.71	3.47751	27.4948	0
High	NLDLDSIIAEVK	2	4	1	345791910		0	0	0.0009211	56.43	0.000133889	2	1329.73	2.04257	40.9039	0
High	EPFPTIYIDSQK	1	2	1	928123081		0	0	2.964e-05	56.3	9.62306e-05	2	1437.73	2.9219	32.1172	0
High	LGSAVVTR	1	5	1	345792599		0	0	0.007605	56.19	0.000222163	2	802.478	0.184158	15.6509	0
High	AGFAGDDAPR	1	7	2	73980981;924183513		0	0	0.001392	56.16	4.951e-05	2	976.451	2.24977	16.835	0
High	EADIDGDGQVNYEEFVQMMTAK	1	1	1	345777291		0	0	4.97e-06	55.93	2.6931e-05	3	2490.09	4.0158	41.6808	0
High	TLAEINANR	1	11	1	928181969		0	0	0.007708	55.87	0.000170563	2	1001.54	1.01688	17.9134	0
High	SPILVATAVAAR	1	4	1	545557869		0	0	0.0001674	55.82	2.60509e-05	2	1168.71	3.32549	27.3281	0
High	SFLLDLLNATGK	1	4	1	545557869		0	0	0.0001651	55.78	8.32359e-05	2	1291.73	2.79033	43.512	0
High	VFEVSLADLQNDEVAFR	1	1	1	545524789		0	0	0.000164	55.59	0.000146173	2	1951.98	2.33461	40.6429	0
High	LEQEIATYR	1	10	4	359279911;73965817;359279916;545510666		0	0	0.00998	55.56	0.000155386	2	1122.58	2.52401	19.8861	0
High	WGDAGAEYVVESTGxFTTMEK	4	8	1	345791297	X15(V)	0	0	5.826e-06	55.5	6.90504e-05	2	2277.05	3.76679	40.289	0
High	MGPPVGGHR	2	1	1	545488600		0	0	0.001915	55.46	0.000163557	2	907.463	7.03062	13.9696	0
High	RVLDELTLTK	2	3	1	928144442		0	0	0.03357	55.44	8.52991e-05	2	1187.7	3.11635	24.6641	1
High	DSYVGDEAQSK	1	7	2	73980981;924183513		0	0	5.557e-05	55.35	3.88018e-05	2	1198.53	3.04141	15.1964	0
High	VKDVLQNIFK	2	2	1	928174282		0	0	0.0003642	55.26	7.10376e-05	2	1203.71	1.01497	31.1296	1
High	TVTNAVVTVPAYFNDSQR	3	1	1	545497049		0	0	0.000123	55.25	0.000135238	3	1982	2.11756	31.732	0
High	VDALmDEINFMK	1	1	1	345791904	M5(Oxidation)	0	0	0.002453	55.22	8.82283e-05	2	1441.68	4.28869	34.0531	0
High	IQVWHEEHR	1	3	1	928185024		0	0	0.001668	55.18	0.00017278	2	1233.61	2.06261	16.7783	0
High	LAVATFAGIENK	1	2	1	345780137		0	0	0.0002229	55.04	0.000122981	2	1233.69	5.18918	29.3251	0
High	RGELAQLVIDLNNQMQQK	1	3	1	73993996		0	0	3.941e-08	55	0.000119692	3	2098.12	5.64579	40.715	1
High	LSSPATLNSR	7	1	1	57097397		0	0	0.0008835	54.97	0.000217003	2	1045.57	3.10916	16.1982	0
High	TLLDLDNTR	1	1	1	928144051		0	0	0.01624	54.91	0.000219538	2	1060.57	2.11025	25.5506	0
High	IIGHFYASQMAQR	1	3	1	545511114		0	0	1.166e-05	54.9	0.00017377	3	1521.77	1.32712	22.7614	0
High	IMLEDGNLHVTQGAGR	1	6	1	545490587		0	0	1.931e-06	54.77	0.000178717	3	1710.86	3.21998	23.6738	0
High	DAGTIAGLNVMR	1	1	1	345806081		0	0	0.0006174	54.76	0.00022508	2	1217.64	3.72871	29.3048	0
High	YIDQEELNK	1	2	1	545519272		0	0	0.009008	54.69	0.000152662	2	1151.56	5.06876	18.2173	0
High	VLDELTLTK	2	3	1	928144442		0	0	0.01859	54.56	0.000127555	2	1031.6	3.04064	26.58	0
High	FSSQELILR	1	1	1	545540174		0	0	0.0008502	54.49	0.000145631	2	1092.61	3.75525	28.3579	0
High	DQLIYLLEQLPGK	2	1	1	73951227		0	0	0.001222	54.29	0.000149515	3	1529.86	3.10809	42.3997	0
High	SQMDGLIPGVEPR	1	2	1	545555885		0	0	0.007081	54.24	0.000173849	2	1398.71	2.16478	29.9977	0
High	LDNVMLDSEGHIK	1	3	1	928143895		0	0	3.631e-05	54.2	0.000137819	3	1470.73	3.74988	23.8472	0
High	DLESMSQER	1	1	1	345802034		0	0	0.02537	54.14	6.61095e-05	2	1094.48	2.67476	19.501	0
High	TQLIQLSTLLR	1	2	1	345776521		0	0	0.001281	54.14	6.78442e-05	2	1285.79	3.32266	39.3246	0
High	FLLGYFPWDSTK	1	2	1	345776521		0	0	0.008959	54.13	0.000185843	2	1473.75	7.90226	42.8972	0
High	NALESYAFNmK	1	3	1	924859494	M10(Oxidation)	0	0	0.0005939	54.12	7.49344e-05	2	1303.6	1.12079	25.8193	0
High	LQEVDSLWK	1	1	1	545555885		0	0	0.000683	53.91	0.000234111	2	1117.59	3.66127	29.5635	0
High	LSQALQVR	1	1	1	345802034		0	0	0.02828	53.74	0.000216618	2	914.544	2.09664	18.5082	0
High	NSLESYAFNMK	2	1	1	545497049		0	0	0.0001482	53.6	0.000104109	2	1303.6	4.24542	30.1539	0
High	TNYDIVVR	1	1	1	545486699		0	0	0.004044	53.3	0.00022194	2	979.524	3.35175	22.4008	0
High	TALINSTGEEVAMR	1	1	1	560891942		0	0	0.000975	53.23	0.000240995	2	1491.75	3.18379	24.3344	0
High	GLTSVINQK	1	1	1	356461040		0	0	0.03253	53.18	0.000248113	2	959.557	5.63944	12.9428	0
High	AQYEEIAQR	1	5	1	345791910		0	0	0.02638	53.13	0.000210371	2	1107.54	0.830252	17.6271	0
High	ISMVEELEK	1	2	1	73956988		0	0	0.01129	53.11	0.000241394	2	1077.55	3.42538	27.4782	0
High	QEYDESGPSIVHR	1	3	1	924183513		0	0	4.913e-06	53.07	0.000121074	3	1516.71	5.2249	18.2271	0
High	YENEVALR	1	3	1	928144442		0	0	0.002587	52.93	0.000241168	2	993.502	2.48384	18.8379	0
High	SGAQASSTPLSPTR	1	1	1	560891942		0	0	0.01334	52.9	0.000292075	2	1359.69	5.46585	16.5161	0
High	FLIIDEADR	1	2	1	545543427		0	0	0.009471	52.85	0.000274964	2	1091.58	3.98593	30.2307	0
High	LQGEIAHVK	2	1	1	925114678		0	0	0.007621	52.67	0.000185749	2	994.571	2.50551	15.1026	0
High	ASLENSLEETK	1	1	1	359279911		0	0	0.0006692	52.65	0.000249624	2	1220.6	2.37575	21.0935	0
High	GVMLAVDAVIAELK	2	1	1	928182667		0	0	0.001355	52.65	0.000168136	2	1428.82	4.44024	45.4267	0
High	VEAVNMAEGIIHDTETK	2	1	1	73970888		0	0	9.098e-05	52.61	0.000240145	3	1856.91	2.90739	33.293	0
High	GIGMGNIGPAGMGMEGIGFGINK	1	7	1	545534926		0	0	7.867e-05	52.57	0.000244027	3	2178.06	2.06449	39.7969	0
High	VEIIANDQGNR	3	6	4	545497049;924859494;345806081;57090217		0	0	0.01771	52.42	0.000243725	3	1228.63	1.45296	18.0517	0
High	VIQIVLMR	1	4	1	545533151		0	0	0.009425	52.39	0.000123428	2	971.608	0.6405	32.2739	0
High	KQTALVELLK	1	2	1	545520919		0	0	0.03084	52.36	8.68243e-05	3	1142.72	2.18844	27.4239	1
High	SSSGLLEWESK	1	1	1	545488600		0	0	0.0001775	52.28	0.000304654	2	1222.6	2.06158	28.684	0
High	SSLGSHQLPR	1	2	1	545548127		0	0	0.0003531	52.25	0.000229926	2	1081.58	2.21603	15.8977	0
High	TVELLSGVVDQTK	1	2	1	345780137		0	0	0.001521	52.19	0.000283252	2	1388.77	5.647	30.4889	0
High	LFPLIQAMHPTLAGK	3	1	1	73974130		0	0	1.731e-06	52.15	0.00013105	3	1636.93	3.12002	36.8919	0
High	VVDGAVGAQWLAEFR	1	1	1	73954761		0	0	5.146e-05	52.06	0.000306483	3	1617.85	4.15779	40.0024	0
High	SGVGNIFIK	1	3	1	73974130		0	0	0.01115	52.05	0.000232341	2	934.538	2.22145	27.8692	0
High	ISGLIYEETR	1	8	1	928180988		0	0	3.294e-05	52	0.000259323	2	1180.62	3.33057	25.211	0
High	VAVLQALASTVSR	1	3	1	545527955		0	0	0.0005615	52	0.000155846	2	1314.78	2.548	37.2306	0
High	VTHAVVTVPAYFNDAQR	1	1	1	345806081		0	0	0.0001284	51.95	0.000311473	3	1887.97	0.638231	27.4559	0
High	EAALSTALSEK	1	1	1	560891942		0	0	0.0001164	51.88	0.000391451	2	1119.59	4.82388	21.6399	0
High	LEAALGEAK	1	1	1	560891942		0	0	0.01916	51.87	0.000431686	2	901.5	1.52132	17.809	0
High	NTIEMQAITALAHLR	1	1	1	928127091		0	0	2.343e-05	51.86	0.000236215	3	1681.91	2.76356	40.6404	0
High	SLETENAGLR	1	1	1	560891942		0	0	0.007609	51.58	0.000380873	2	1089.56	1.77707	18.1918	0
High	MVNHFIAEFK	3	1	1	545497049		0	0	1.709e-05	51.37	0.00039719	2	1235.64	13.429	27.0362	0
High	NELESYAYSLK	1	1	1	345806081		0	0	0.007173	51.26	0.000288419	2	1316.64	3.04976	29.245	0
High	ITISSLQDLTLYNPER	1	3	1	545511114		0	0	1.573e-05	51.24	0.000311172	2	1862.99	2.10006	39.0876	0
High	FLTWILNR	1	2	1	928123081		0	0	0.01175	51.23	0.000187209	2	1062.61	3.81295	38.9326	0
High	FLLVLADGLR	1	1	1	928177853		0	0	0.003701	51.21	8.1738e-05	2	1116.68	2.54882	40.1362	0
High	YPASTVQILGAEK	1	1	1	545540164		0	0	0.0008184	50.89	0.000408574	2	1376.75	3.05221	26.2562	0
High	YEDELNKR	6	9	4	925114678;50979272;928173591;345791904		0	0	0.01109	50.88	0.000363787	2	1066.52	3.09382	13.4291	1
High	NVDWDMMEQK	1	1	1	928180686		0	0	0.003154	50.62	8.10609e-05	2	1295.54	4.08022	28.9846	0
High	MVIITGPPEAQFK	1	10	2	928154157;545511114		0	0	0.007519	50.58	0.000451054	2	1430.77	-0.507341	30.7893	0
High	QLAEDFLR	1	1	1	545515948		0	0	0.01633	50.46	0.000540148	2	991.522	0.890292	28.6341	0
High	HWPFMVVNDAGRPK	4	1	1	545497049		0	0	0.0001173	50.45	0.000494061	4	1653.84	2.36108	28.3543	0
High	ATAFNEQVDK	1	1	1	359320313		0	0	0.001206	50.44	0.000331188	2	1122.55	3.2791	17.4219	0
High	RFDDAVVQSDmK	1	1	1	545497049	M11(Oxidation)	0	0	0.009496	50.43	0.00027489	2	1426.67	3.81336	17.406	1
High	TVNELQNLTAAEVVVPR	1	3	1	545511114		0	0	0.0002762	50.28	0.00028455	2	1853.02	4.58523	34.7735	0
High	aALMLEDGSVLR	1	4	1	545527327	N-Term(Acetyl)	0	0	0.002192	50.21	0.000589781	2	1316.69	4.79623	42.2288	0
High	ELVNDDEDIDWVQTEK	1	1	1	928180686		0	0	0.0004727	50.19	0.000247435	3	1947.89	2.3027	30.5254	0
High	DSSGWSSSK	1	4	1	545557869		0	0	0.004135	50.11	8.92116e-05	2	940.399	-1.3182	14.6116	0
High	YMQVVTLDK	1	3	1	545533473		0	0	0.002465	50.07	0.000428537	2	1096.58	4.98659	24.9154	0
High	KYEDEINKR	2	4	1	925114678		0	0	0.005136	49.98	0.000514866	3	1194.61	0.758828	13.0226	2
High	NLESLEALQEK	1	1	1	73969959		0	0	0.0003683	49.89	0.000524621	2	1273.67	2.02716	27.2358	0
High	HVAAGTQQPYTDGVR	2	1	1	558611341		0	0	8.583e-05	49.86	0.000419818	3	1599.79	2.55456	15.9262	0
High	NEHFSNVFGFLSQK	1	1	1	73951227		0	0	4.205e-05	49.85	0.000459086	3	1653.81	3.17076	36.2258	0
High	ATVMDVKPVDYR	2	1	1	359320313		0	0	0.00748	49.79	0.00052687	2	1393.72	6.42521	22.2457	0
High	ELLQESALIR	1	1	1	928137961		0	0	0.002226	49.78	0.000580157	2	1171.67	1.43053	29.0084	0
High	IGEAVGLQPTR	1	1	1	73963103		0	0	0.0002219	49.73	0.000335737	2	1140.64	2.49943	20.2117	0
High	AAPAPAAAVPAAVPGVAPVPSGVFTDVPISNIR	2	1	1	73954761		0	0	2.636e-09	49.68	8.28878e-05	4	3079.72	8.45602	40.0725	0
High	AMGEQAVALAK	1	3	1	928166562		0	0	0.0002699	49.61	0.000564481	2	1088.58	0.131057	20.2905	0
High	GSIGGGFSSGGFSGGSFSR	1	3	1	928144442		0	0	0.000127	49.55	0.000271748	3	1707.78	3.37102	29.1148	0
High	EVTNVSSVGNK	1	5	1	928166147		0	0	0.0003051	49.39	0.000745143	2	1133.58	2.49283	14.756	0
High	GYGFVHFETQEAAER	1	1	1	73974130		0	0	3.213e-05	49.36	0.000325037	3	1740.8	3.40746	26.7669	0
High	HWPFmVVNDAGRPK	4	1	1	545497049	M5(Oxidation)	0	0	0.000235	49.24	0.000508065	3	1669.84	5.68413	25.4372	0
High	NTTIPTK	1	3	3	545497049;73970888;57090217		0	0	0.03519	49.21	0.00102977	2	774.436	0.28061	13.9665	0
High	LSESQLSFR	1	1	1	345783055		0	0	0.001734	49.19	0.000491655	2	1066.56	6.8584	24.2413	0
High	AEAISLQMVK	1	2	1	345776521		0	0	0.0008004	49.14	0.000695434	2	1089.6	2.4797	27.0082	0
High	QAESLEQVR	1	1	1	345802034		0	0	0.004117	49.13	0.000574857	2	1059.55	2.12574	17.3845	0
High	LLVVYPWTQR	1	2	1	345788418		0	0	0.003139	49.13	0.000364707	2	1274.73	3.08182	36.2252	0
High	LLQDFFNGK	2	2	2	545497049;57090217		0	0	0.003104	49.01	0.000441495	2	1081.57	1.87547	32.5153	0
High	LETYNDESR	1	1	1	359320313		0	0	0.001429	48.98	0.000206152	2	1126.5	2.27998	15.334	0
High	QITVNDLPVGR	1	2	1	359322074		0	0	0.00026	48.85	0.000372054	2	1211.68	0.94195	26.1533	0
High	FELFVMK	1	2	1	73956988		0	0	0.01302	48.79	0.000311165	2	913.489	3.84766	36.378	0
High	FFEDYGLFMR	1	1	1	928137961		0	0	0.005556	48.79	0.000294649	2	1324.61	4.84171	39.983	0
High	LENEIQTYR	1	3	1	928144442		0	0	0.002264	48.74	0.000678991	2	1165.59	2.15906	19.551	0
High	NHEEEMLALR	1	1	1	73965817		0	0	0.0212	48.55	0.000416816	2	1241.6	2.4955	22.1515	0
High	IDSLSAQLSQLQK	2	1	1	560891942		0	0	0.004049	48.55	0.000610911	2	1430.79	2.11084	30.0271	0
High	LFEISDIVVK	1	1	1	74005575		0	0	0.0006302	48.49	0.000334835	2	1162.68	4.04237	37.2864	0
High	TFAPEEISAMVLTK	1	1	1	345806081		0	0	0.0001291	48.48	0.0006627	3	1536.8	4.32537	38.8202	0
High	TTEENQELVTR	1	3	1	73993996		0	0	0.000895	48.14	0.000741987	2	1319.65	3.08677	16.6165	0
High	DYQELMNTK	1	1	1	50979272		0	0	0.0056	48.04	0.000332132	2	1141.52	3.64939	22.9534	0
High	QEIAEINR	1	4	1	345791910		0	0	0.008894	47.8	0.000784155	2	972.512	1.10969	17.5109	0
High	EAEAAIYHLQLFEELR	2	2	1	345795146		0	0	1.022e-07	47.77	0.000812986	3	1931.99	2.94265	39.0331	0
High	FLEQQNQVLQTK	1	3	2	50979272;925114678		0	0	0.0005827	47.64	0.000882458	3	1475.79	3.1372	22.2056	0
High	ISVNDFIIK	1	1	1	73954761		0	0	0.004963	47.52	0.000425711	2	1048.61	3.75957	34.6939	0
High	SNVSDAVAQSTR	1	1	1	308082020		0	0	0.003651	47.51	0.00100685	2	1234.61	3.51827	17.0702	0
High	DTTASAVAVGLK	1	1	1	359321587		0	0	0.0003045	47.36	0.000835625	2	1132.63	3.99294	22.0586	0
High	QLNQLGYR	1	1	1	928169495		0	0	0.005233	47.3	0.00102787	2	991.531	-1.36666	19.6374	0
High	TMQNTSDLDTAR	1	1	1	558611341		0	0	0.005906	47.21	0.000500934	2	1352.62	4.42234	16.679	0
High	ALETSEAMK	1	1	1	545558239		0	0	0.0347	47.19	0.000847975	2	979.476	-0.106492	16.2316	0
High	SKVDEAVAVLQAHQAK	1	1	1	73974130		0	0	1.857e-06	47.16	0.000618274	3	1693.93	4.4742	23.2185	1
High	ALVQALNLYAELLNNR	1	4	1	545527955		0	0	0.0007122	47.14	0.000551577	3	1815.01	0.830756	44.0094	0
High	LIAHAGSLLNLAK	2	2	1	545555885		0	0	0.001172	47.13	0.000133613	2	1320.8	2.39613	28.1001	0
High	SFYPEEVSSmVLTK	4	1	1	545497049	M10(Oxidation)	0	0	2.441e-05	46.97	0.000829755	3	1632.78	0.978415	30.7119	0
High	QKPSNTEDVIEDIVK	1	2	1	928174282		0	0	0.001528	46.92	0.00102939	3	1714.89	3.80014	29.8806	0
High	aFPHRPDAPELPDFSMLK	1	1	1	73951227	N-Term(Acetyl)	0	0	1.209e-08	46.9	0.00099841	3	2110.05	3.82887	37.5955	0
High	SWLLSVIQSK	1	1	1	545531153		0	0	0.003826	46.73	0.000738889	2	1160.67	0.293717	39.1821	0
High	AEVDDVIQVR	1	1	1	545504920		0	0	0.001655	46.68	0.00118345	2	1143.61	6.20864	24.1171	0
High	MLATLEPEQR	1	5	1	345792599		0	0	0.001922	46.65	0.00101431	2	1187.61	3.89158	22.6118	0
High	EIDWAQLNHR	1	1	1	73963103		0	0	0.00826	46.52	0.000967141	2	1281.64	3.01599	25.4054	0
High	MAQALEELR	1	1	1	928162900		0	0	0.001351	46.47	0.00182368	2	1060.55	3.75923	24.3441	0
High	HEISPGHDGAWNDGQLQEMAQLR	1	3	1	73993996		0	0	3.314e-05	46.44	0.000613998	4	2589.21	6.52655	28.7748	0
High	DYQELmNTK	2	1	1	50979272	M6(Oxidation)	0	0	0.03401	46.21	0.000324294	2	1157.52	2.50814	17.4717	0
High	KDAEAWFNEK	1	3	1	928144442		0	0	0.0295	46.08	0.000635005	2	1237.59	1.31876	22.6513	1
High	LVNHFVEEFKR	2	1	1	924859494		0	0	0.001306	46.08	0.00121329	3	1417.76	2.0522	22.8609	1
High	AVFVDLEPTVIDEVR	1	4	1	359323129		0	0	0.0007	45.84	0.00132132	3	1701.91	4.36679	38.7938	0
High	DVDAAYmNK	1	9	3	345791918;345791904;345791910	M7(Oxidation)	0	0	0.02776	45.78	0.000290665	2	1042.45	3.57158	15.101	0
High	SKPGAAMVEMADGYAVDR	1	1	1	545488600		0	0	0.0006265	45.73	0.000744432	3	1867.88	5.50069	27.4037	0
High	HVINFDLPSDIEEYVHR	1	4	1	545557869		0	0	2.163e-05	45.61	0.00122556	4	2083.03	3.00478	37.4568	0
High	DLEALLNSK	1	1	1	560891942		0	0	0.005646	45.6	0.00198855	2	1002.55	2.34053	32.568	0
High	RPEIGHIFLLDR	2	1	1	73951227		0	0	5.277e-05	45.52	0.000643847	4	1465.83	0.619818	30.1383	0
High	DNHLLGTFDLTGIPPAPR	2	1	1	345806081		0	0	9.872e-05	45.46	0.00144356	3	1934.02	1.18081	36.6953	0
High	APEAQEVAATQASPTTK	1	1	1	545558239		0	0	2.796e-05	45.42	0.00124592	3	1699.85	1.55887	16.8524	0
High	SGVGNVFIK	1	6	1	545523510		0	0	0.003325	45.35	0.00111592	2	920.521	1.35416	24.6073	0
High	LTNAEGVEFK	1	1	1	50979066		0	0	0.00259	45.33	0.00147277	2	1107.57	1.69072	20.2851	0
High	MGPLGLDHMASSIER	2	9	1	545534926		0	0	0.0001694	45.33	0.000898319	2	1613.78	0.0707591	29.5144	0
High	ITAFVPNDGcLNFIEENDEVLVAGFGR	1	2	1	545486198	C10(Carbamidomethyl)	0	0	0.0003693	45.3	0.00131034	3	2996.46	5.7687	44.0515	0
High	RYDDPEVQK	2	1	1	73970888		0	0	0.007369	45.27	0.00125701	2	1149.55	0.100183	13.5477	1
High	FESPEVAER	1	9	1	545534926		0	0	0.00364	45.08	0.00128063	2	1063.51	3.34694	18.7816	0
High	LEVIPQIWK	1	4	1	545527955		0	0	0.02951	45.08	0.000364786	2	1125.67	3.43664	36.3679	0
High	EGDLmAAQAR	1	1	1	560891942	M5(Oxidation)	0	0	0.01353	44.85	0.000855996	2	1077.5	2.63439	14.5228	0
High	mVNHFIAEFK	3	1	1	545497049	M1(Oxidation)	0	0	0.0001423	44.7	0.00155191	2	1251.62	2.88582	24.9131	0
High	LATHPAGTVLQDGISLIR	2	1	1	359319512		0	0	0.0004342	44.64	0.000614969	3	1862.06	5.19098	34.3014	0
High	AMLWMSEK	1	1	1	359323581		0	0	0.00483	44.61	0.00108279	2	995.471	2.35943	29.5864	0
High	SLSQSFENLLDEPAYGLIQK	1	1	1	345776521		0	0	3.331e-05	44.61	0.00167608	3	2252.15	3.94522	42.5127	0
High	TEAESWYQTK	1	1	1	345791904		0	0	0.001203	44.55	0.000575233	2	1242.57	3.46014	21.0349	0
High	TVTAMDVVYALK	1	8	1	928180988		0	0	0.0003724	44.55	0.00119957	2	1310.7	1.06334	37.4642	0
High	NQVALNPQNTVFDAK	1	1	1	924859494		0	0	7.785e-05	44.32	0.00175853	3	1658.85	2.92737	26.863	0
High	ITPSYVAFTPEGER	1	1	1	345806081		0	0	0.002146	44.23	0.00192184	3	1566.78	2.7461	28.4684	0
High	mGANNLER	1	9	1	545534926	M1(Oxidation)	0	0	0.006636	44.22	0.00102747	2	920.426	0.228675	13.059	0
High	QFTSSSSMK	1	2	2	359279911;73965817		0	0	0.002305	44.18	0.000523264	2	1002.46	2.36554	15.0056	0
High	LVPTHTQVPVHR	1	2	1	928132612		0	0	0.001409	44.12	0.00128376	2	1383.79	3.3368	15.6703	0
High	LALDMEIHAYR	1	1	1	560891942		0	0	6.985e-05	44.06	0.00221452	3	1331.68	1.7309	28.5228	0
High	HQGVMVGMGQK	1	8	2	73980981;924183513		0	0	0.0005399	44.05	0.00112555	2	1171.57	1.42561	16.6148	0
High	ETAENYLGHTAK	2	1	1	73970888		0	0	0.002443	43.77	0.00180077	2	1333.64	3.23507	17.5211	0
High	VDPEIQNVK	1	1	1	925114678		0	0	0.0105	43.6	0.00119824	2	1041.56	2.68735	17.8519	0
High	GYSFTTTAER	1	3	1	924183513		0	0	0.00886	43.46	0.00114282	2	1132.53	4.36778	20.6442	0
High	ISmVEELEK	2	2	1	73956988	M3(Oxidation)	0	0	0.00274	43.39	0.00217617	2	1093.55	3.56016	19.2932	0
High	NQVAmNPTNTVFDAK	1	1	1	545497049	M5(Oxidation)	0	0	0.01508	43.36	0.00161692	3	1665.8	3.45558	22.3579	0
High	DLYANTVLSGGTTMYPGIADR	1	3	1	924183513		0	0	0.0002995	43.34	0.00217588	3	2215.08	5.45133	36.1036	0
High	VLLGVGDPK	1	1	1	545540164		0	0	0.009871	43.32	0.000505161	2	897.542	2.04183	22.7577	0
High	YVGESEANIR	1	2	1	73965153		0	0	0.0003044	43.3	0.0022194	2	1137.56	1.71088	17.9334	0
High	LAALGASLVR	1	1	1	73995433		0	0	0.01179	43.14	0.00103852	2	970.607	2.79516	26.9928	0
High	QLFEEQAK	1	2	1	73956988		0	0	0.03503	43.13	0.0025585	2	992.506	1.56464	19.5349	0
High	EFSPFGSITSAK	1	5	1	545523510		0	0	0.001834	43.13	0.00159542	2	1270.64	4.08691	31.6558	0
High	TEHALLEGFNIR	2	1	1	73951227		0	0	0.003148	43.13	0.00226179	2	1399.74	5.09847	30.3586	0
High	SEDLLDYGPFR	1	1	1	73984484		0	0	0.008034	43.11	0.00160278	2	1311.63	9.97218	36.1364	0
High	SQVFSTAADGQTQVEIK	1	1	1	73970888		0	0	0.0002949	43.11	0.00252878	3	1808.91	1.72065	24.3244	0
High	DMVGIAQTGSGK	1	1	1	545515948		0	0	0.0007696	43.06	0.00247155	2	1163.57	-0.221796	19.8384	0
High	VVHIMDFQR	1	2	1	327532722		0	0	0.001749	43.01	0.00265518	3	1144.59	-1.01008	24.7052	0
High	VGEVTYVELLMDAEGK	1	7	1	545534926		0	0	0.0003544	42.96	0.00233691	3	1752.88	3.00046	41.6966	0
High	LLASQLEEIK	1	1	1	928128856		0	0	0.0008958	42.95	0.00263635	2	1143.67	2.6803	27.7229	0
High	ISSMVVMENVGQQK	1	2	1	928174282		0	0	0.0004655	42.87	0.00257175	3	1549.78	3.05519	26.1124	0
High	ETTELDLLTK	1	1	1	928156234		0	0	0.01378	42.8	0.00287594	2	1162.62	2.68988	29.1702	0
High	AVcMLSNTTAIAEAWAR	2	10	1	359323129	C3(Carbamidomethyl)	0	0	0.001974	42.65	0.00233869	3	1864.91	2.814	39.0536	0
High	AEELIQEIQR	1	1	1	345802034		0	0	0.0004986	42.49	0.0028661	2	1228.65	0.691027	26.4204	0
High	AEAEALYQTK	1	7	1	50979272		0	0	0.01071	42.38	0.00239332	2	1123.58	11.2034	18.267	0
High	EANNFLWPFK	1	1	1	356582337		0	0	0.003244	42.24	0.00298219	2	1265.63	1.25698	40.6796	0
High	VASLEDSEGYK	1	1	1	73969959		0	0	0.002587	42.19	0.00156423	2	1197.56	-0.0160401	18.5605	0
High	VEAVNmAEGIIHDTETK	1	1	1	73970888	M6(Oxidation)	0	0	3.095e-05	42.07	0.00241518	3	1872.91	4.29405	26.3848	0
High	GTLGGMFGMLK	1	1	1	345800040		0	0	0.02235	41.99	0.00282372	2	1111.57	4.3559	37.6187	0
High	WTLLQEQGTK	1	5	2	345791904;345791910		0	0	0.0004194	41.81	0.00357272	2	1203.64	4.28206	27.7171	0
High	AFVHWYVGEGMEEGEFSEAR	1	10	1	359323129		0	0	4.564e-05	41.67	0.000925846	3	2330.02	1.40312	34.5305	0
High	VGWEQLLTTIAR	1	10	1	928142327		0	0	0.03307	41.63	0.00333915	2	1386.77	0.215097	43.2355	0
High	EIIDLVLDR	2	4	1	359323129		0	0	0.01152	41.61	0.00250902	2	1085.62	4.16358	36.6431	0
High	EDFPWSSK	1	2	1	928174282		0	0	0.01632	41.56	0.00174558	2	995.449	1.67127	27.8542	0
High	ETGELYAVK	1	1	1	73963103		0	0	0.02436	41.48	0.00286619	2	1009.52	1.8503	19.8506	0
High	EKPFVYTQGQAVLNR	1	1	1	73960289		0	0	0.009265	41.4	0.00290861	3	1749.93	3.14281	24.3352	0
High	LVNHFVEEFK	1	1	1	924859494		0	0	0.0005935	41.35	0.00404153	2	1261.66	2.15955	25.6648	0
High	DNASWQLLK	1	2	1	114326371		0	0	0.02793	41.32	0.00444587	2	1074.56	2.97931	30.0817	0
High	EAYPGDVFYLHSR	2	1	1	560891938		0	0	2.768e-05	41.32	0.0028151	3	1553.74	2.68096	28.7542	0
High	NLmFLVLR	1	2	1	928123081	M3(Oxidation)	0	0	0.02093	41.26	0.00184798	2	1021.59	6.44758	36.3638	0
High	VTEGLVDVILYHQPDDK	1	2	1	73950226		0	0	0.0004783	41.19	0.00427684	3	1941.01	4.73367	35.936	0
High	VQLQmAELATSHK	2	1	1	345802034	M5(Oxidation)	0	0	7.535e-05	41.18	0.00357034	3	1471.76	1.56406	18.4092	0
High	EVLLFPAMKPEDK	1	2	1	73956988		0	0	0.003437	40.96	0.00466577	3	1516.81	2.76118	31.4326	0
High	GVYSEETLR	1	6	1	545527947		0	0	0.009997	40.93	0.0030231	2	1053.52	3.02631	19.3272	0
High	FFPLIDMNK	1	1	1	359320313		0	0	0.0009902	40.92	0.0029977	2	1124.58	2.097	37.7657	0
High	EFDEDSEDR	1	1	1	928143139		0	0	0.004255	40.8	0.00024537	2	1141.43	4.24697	15.3883	0
High	VSHLLGINVTDFTR	2	1	1	160425231		0	0	3.998e-05	40.73	0.00394323	3	1571.86	2.76825	33.5515	0
High	HIEIQVLGDK	2	3	1	928166562		0	0	0.001548	40.7	0.00284706	2	1151.65	5.88542	23.6517	0
High	VPLILVGNK	1	2	1	545559372		0	0	0.00722	40.58	0.000328119	2	952.62	0.869508	26.9912	0
High	NVTLPAVFK	2	2	1	356991214		0	0	0.01908	40.51	0.00342342	2	988.584	1.83891	31.3951	0
High	FGPALSVK	2	1	1	73974130		0	0	0.03333	40.48	0.00348297	2	818.478	1.25193	23.2688	0
High	DVGEWQHEEFYR	1	1	1	928137961		0	0	0.000159	40.4	0.00120841	3	1594.7	4.64462	26.7296	0
High	AEAESWYQTK	1	3	2	928173591;345791918		0	0	0.002108	40.32	0.00239673	2	1212.56	2.59016	20.8604	0
High	KEFSPFGTITSAK	2	1	1	73974130		0	0	0.03879	40.25	0.00427188	3	1412.75	3.30346	26.8798	1
High	VDEAVAVLQAHHAK	1	5	1	545523510		0	0	0.0003624	40.25	0.00413027	3	1487.8	1.76547	19.2075	0
High	EFSFLDILR	1	2	1	345776521		0	0	0.03117	40.23	0.00308236	2	1139.61	2.63697	44.2451	0
High	TLVTQNSGVEALIHAILR	1	1	1	558611341		0	0	0.03491	40.15	0.00123171	3	1935.11	4.47712	44.3987	0
High	SLHTLFGDK	1	2	1	545520919		0	0	0.03354	40.05	0.00633663	3	1017.54	1.31944	23.3861	0
High	LQAGEYVSLGK	1	3	1	545558974		0	0	0.007229	39.8	0.00384296	2	1164.63	3.40805	23.8843	0
High	MVPAGMGAGLER	2	9	1	545534926		0	0	0.004541	39.75	0.00421583	2	1188.59	3.69901	23.1949	0
High	YESLTDPSK	1	1	1	545519272		0	0	0.002252	39.74	0.0029409	2	1039.49	-0.422597	17.5195	0
High	DAGQISGLNVLR	1	1	1	73970888		0	0	0.02101	39.72	0.00468236	2	1242.69	4.38822	29.4925	0
High	AQLGLGHSYSR	2	1	1	545540164		0	0	0.003667	39.61	0.00610428	2	1188.62	2.83754	17.7588	0
High	LNIIIIAEGAIDR	2	1	1	359323581		0	0	0.005452	39.59	0.00137376	2	1410.84	6.32984	42.8916	0
High	TPTQLEGAAR	1	2	1	545531214		0	0	0.006528	39.55	0.00489146	2	1043.55	1.14095	16.163	0
High	YDDPEVQK	1	1	1	73970888		0	0	0.006031	39.46	0.00336323	2	993.452	-0.206617	14.9313	0
High	ATAGDTHLGGEDFDNR	1	3	1	924859494		0	0	0.0002503	39.35	0.00124275	3	1675.74	2.58349	18.5747	0
High	LEALDLAGNQLK	1	3	1	50950239		0	0	0.01705	39.32	0.00427452	2	1284.72	2.95068	34.4125	0
High	AYFHLLNQIAPK	2	5	1	74008146		0	0	0.0002503	39.26	0.00557904	2	1414.79	1.75107	30.9209	0
High	AVAFSPVTELK	1	1	1	359323581		0	0	0.008551	39.25	0.00505708	2	1161.65	2.48195	28.9837	0
High	IEWLESHQDADIEDFK	1	1	1	345806081		0	0	4.748e-05	39.16	0.00296674	3	1974.91	2.56659	31.8406	0
High	QPDSGIASIR	1	1	1	73984484		0	0	0.009942	39.13	0.00538814	2	1043.55	1.49188	19.5417	0
High	ADILEDKDGK	1	9	1	545534926		0	0	0.004593	38.91	0.00654211	2	1103.56	2.49669	15.9832	1
High	EAMEADMK	1	1	1	545558239		0	0	0.02241	38.9	0.000856686	2	924.382	2.01793	15.7417	0
High	VVIVTGAGGGLGR	3	72	1	126352659		0	0	0.004936	38.87	0.00415746	2	1155.68	0.303501	23.8316	0
High	INEILSNALK	1	3	1	545534926		0	0	0.005741	38.86	0.00482363	2	1114.65	3.35255	28.1497	0
High	DYQELmNVK	1	1	1	925114678	M6(Oxidation)	0	0	0.02211	38.79	0.00342216	2	1155.54	4.95247	19.9609	0
High	VPLVAPEDLR	1	3	1	928141478		0	0	0.01167	38.76	0.00306005	2	1108.64	2.97716	27.0346	0
High	MDDSALQLNHTANEFAR	1	2	1	928132612		0	0	7.865e-05	38.76	0.00305339	3	1932.89	2.64974	26.5112	0
High	AFDILGIKPVQR	1	1	1	73953488		0	0	2.343e-05	38.69	0.00398185	3	1356.8	2.63016	31.8862	0
High	EFIWGVFGK	1	1	1	73963103		0	0	0.006795	38.68	0.00475671	2	1082.57	3.32813	40.5606	0
High	ELEEIVQPIISK	1	1	1	345806081		0	0	0.01196	38.68	0.00378775	2	1397.79	4.05483	31.4504	0
High	ITGLTLLHLNEADLER	1	1	1	345789628		0	0	0.0006281	38.52	0.00368384	3	1808	4.92033	35.7965	0
High	NPGFEIIHGLLDR	2	1	1	74005575		0	0	0.003139	38.51	0.00503116	2	1480.8	3.00671	38.1176	0
High	mPASGWYK	1	2	1	928143895	M1(Oxidation)	0	0	0.01556	38.45	0.0022005	2	955.434	-0.451989	19.5018	0
High	QFIDGPPGPVK	1	2	1	928174706		0	0	0.00745	38.44	0.00575023	2	1154.62	0.554337	23.4069	0
High	EQVANSAFVER	1	1	1	545519272		0	0	0.01256	38.39	0.00681647	2	1249.62	2.4692	19.6358	0
High	VYEGERPLTK	1	1	1	345806081		0	0	0.0009135	38.3	0.00738075	2	1191.64	2.99349	15.2616	0
High	APHAELVQR	1	1	1	545515124		0	0	0.03576	38.27	0.00841489	3	1020.56	1.42068	14.5025	0
High	GTAYTFFTPGNLK	1	1	1	545515948		0	0	0.01449	38.24	0.0080683	2	1416.72	1.91439	33.7614	0
High	IRPYAVAAVLR	1	1	1	74005575		0	0	0.008425	38.21	0.00163089	3	1228.76	2.20617	26.6281	0
High	SGGTGGGNTNWK	1	1	1	359320313		0	0	0.007302	38.19	0.00311754	2	1135.51	1.83776	14.4631	0
High	HYGFNEILK	1	2	1	345776521		0	0	0.0118	38.02	0.0115166	2	1120.58	1.57826	25.4203	0
High	NAVITVPAYFNDSQR	1	1	1	73970888		0	0	0.0005045	37.87	0.00925124	3	1694.85	2.76305	31.7685	0
High	NPLDFFTSLAQR	1	3	1	545533473		0	0	0.02898	37.47	0.0101796	2	1408.73	3.79152	42.8738	0
High	AENSSLNLIGK	1	2	1	73965153		0	0	0.0144	37.41	0.0118462	2	1145.62	2.3487	23.2361	0
High	QHGSSINAVAWSPSGSHVVSVDK	1	3	1	73993996		0	0	0.001744	37.27	0.00807185	4	2349.16	1.99785	23.354	0
High	KFGDPVVQSDMK	1	1	1	924859494		0	0	0.03611	36.96	0.0100384	2	1350.67	0.90193	19.8536	1
High	VAPEEHPVLLTEAPLNPK	2	3	1	924183513		0	0	0.001024	36.88	0.00569198	3	1954.08	5.64551	12.3934	0
High	VAPDEHPILLTEAPLNPK	1	1	0			0	0	0.001024	36.88	0.00569198	3	1954.08	5.64551	12.3934	0
High	GVTHNIALLR	1	3	1	928166562		0	0	0.03321	36.75	0.00203952	2	1093.66	8.08338	22.061	0
High	NAVESYTYNIK	1	1	1	57090217		0	0	0.01555	36.73	0.00753752	2	1301.64	5.2697	23.1564	0
High	ALTSEIASLQSR	1	1	1	73984484		0	0	0.004704	36.7	0.012614	3	1275.69	2.23339	26.7762	0
High	DALNIETAIK	1	2	1	50950177		0	0	0.01216	36.68	0.0131125	2	1087.6	4.59396	28.1026	0
High	EQQIVIQSSGGLSK	2	1	1	73970888		0	0	0.0003376	36.67	0.0128413	3	1473.79	1.11433	21.2129	0
High	QVQNLVNK	1	1	1	345796694		0	0	0.02746	36.57	0.00896591	2	942.539	2.90175	15.7849	0
High	LVFPGTFGPFSEGFSHSR	1	1	1	928148548		0	0	4.012e-05	36.47	0.00928747	3	1968.97	4.1848	39.2923	0
High	YADLSHNR	1	1	1	73953488		0	0	0.009109	36.41	0.0082853	2	975.46	-4.76593	13.1612	0
High	LALDIEIATYR	3	8	1	345791918		0	0	0.00695	36.4	0.00793786	3	1277.71	0.210506	36.1324	0
High	EmQDLGGGER	1	2	1	50950135	M2(Oxidation)	0	0	0.0177	36.37	0.00346012	2	1107.48	2.17923	13.4801	0
High	IPPPVIMVQNVSFK	1	1	1	928156234		0	0	0.0005518	36.33	0.00640225	3	1568.89	1.76069	36.6626	0
High	FSPAGPILSIR	1	2	1	73974130		0	0	0.009735	36.31	0.0118111	2	1157.68	8.74401	32.0495	0
High	VVSTHEQVLR	1	1	1	359279911		0	0	0.03898	36.28	0.00752438	2	1167.65	2.63721	15.3908	0
High	IVATKPLYVALAQR	1	1	1	73974130		0	0	0.01698	36.27	0.00126286	3	1542.94	2.52415	27.8909	0
High	LAQALHEMR	1	1	1	928148738		0	0	0.001194	36.14	0.00817221	3	1068.56	1.44951	16.8859	0
High	LHNMIVDLDNVVQK	1	6	1	545527947		0	0	0.01571	35.85	0.0110247	3	1637.87	3.97745	31.4558	0
High	LKYENEVALR	1	3	1	928144442		0	0	0.03097	35.73	0.00997031	2	1234.68	1.53441	19.9758	1
High	FGDPVVQSDmK	1	1	1	924859494	M10(Oxidation)	0	0	0.001584	35.63	0.00746728	2	1238.57	1.93469	19.1469	0
High	DAVTYTEHAK	1	8	1	928180988		0	0	0.004455	35.56	0.0107019	2	1134.55	2.93927	14.5486	0
High	ESTSYIEEHIDR	1	1	1	73951227		0	0	9.439e-05	35.54	0.00841952	3	1478.68	1.89475	20.9311	0
High	FLTALAQDGVINEEALSVTELDR	1	2	1	73989664		0	0	0.001357	35.31	0.0119396	3	2504.3	5.06809	41.2687	0
High	FSDHVALLSVFQAWDDAR	1	2	1	545504558		0	0	0.007272	35.25	0.0126729	3	2077.02	0.777436	43.0467	0
High	TFLVWVNEEDHLR	1	1	1	924442948		0	0	0.0002145	35.2	0.0153867	3	1657.83	0.476102	35.6967	0
High	IWTVDDYR	1	3	1	73993996		0	0	0.0345	35.18	0.0103456	2	1067.52	3.8891	27.3447	0
High	LNDYIFSFDK	1	1	1	73953488		0	0	0.0003023	35.11	0.013381	2	1261.61	2.95158	35.9244	0
High	LQSSQEPETPIPR	1	1	1	545558239		0	0	0.01403	34.93	0.0151685	3	1481.76	1.82173	19.5742	0
High	AGLQFPVGR	1	20	1	928180988		0	0	0.03534	34.88	0.0190501	2	944.535	3.5067	27.0612	0
High	EYTDVYPEIIER	2	5	1	545558239		0	0	0.0165	34.76	0.0132675	2	1526.74	3.03238	30.5401	0
High	SYTFPELAYR	1	1	1	74005575		0	0	0.03631	34.72	0.0125977	2	1246.61	2.04496	32.1489	0
High	GLIDYETFK	1	1	1	345796694		0	0	0.01154	34.6	0.0119971	2	1085.55	2.51802	30.254	0
High	EYQELmNVK	1	9	3	928173591;345791918;345791910	M6(Oxidation)	0	0	0.01884	34.5	0.00899452	2	1169.55	3.61927	18.7539	0
High	NHEEEMNALR	1	3	2	359279911;545510666		0	0	0.01814	34.46	0.00454782	2	1242.55	0.432365	16.3889	0
High	DMAIATGGAVFGEEGLTLNLEDVQPHDLGK	1	1	1	928182667		0	0	0.001597	34.37	0.0133442	3	3097.56	13.41	40.6819	0
High	GFGFVSFER	1	1	1	73974130		0	0	0.007754	34.36	0.0125871	2	1045.51	1.83763	34.3591	0
High	FVIKPIDK	1	7	1	928185024		0	0	0.01284	34.25	0.00657715	3	959.595	2.66162	21.0364	0
High	FELFVmK	1	2	1	73956988	M6(Oxidation)	0	0	0.02374	34.18	0.014151	2	929.482	2.35734	30.8261	0
High	DVNAAIATIK	1	6	1	359323129		0	0	0.008716	34.12	0.024223	2	1015.58	1.80628	24.2995	0
High	EIAEAYLGGK	1	1	1	57090217		0	0	0.005923	34.12	0.0206408	2	1050.55	-0.206543	22.741	0
High	VTVLGHVQR	1	2	1	359323581		0	0	0.005893	34.11	0.00875279	3	1008.6	2.5843	17.1134	0
High	LALLNVATQGVHLWDLQDR	1	2	1	545505219		0	0	0.0006173	34.07	0.00883378	3	2162.19	6.95612	41.5875	0
High	vDAFVGTWK	1	1	1	545491467	N-Term(Acetyl)	0	0	0.02277	33.83	0.0215487	2	1064.55	4.93921	41.2076	0
High	EALEEETAAR	1	1	1	345802034		0	0	0.02115	33.8	0.0120684	2	1118.53	0.369424	16.3246	0
High	ILTATVDNANVLLQIDNAR	1	1	1	359279911		0	0	0.0001164	33.79	0.0101533	3	2054.13	1.80148	36.812	0
High	VAGQDGSVVQFK	1	2	1	356582495		0	0	0.009885	33.65	0.0252007	2	1234.65	3.80284	21.1419	0
High	IAPLEEGTLPFNLAEAQR	1	2	1	345780137		0	0	0.0006846	33.58	0.018221	3	1969.04	2.08409	38.3934	0
High	EDAVLEYLK	1	3	1	928185024		0	0	0.01347	33.57	0.0193398	2	1079.57	4.7268	31.5248	0
High	ISYSGQFLVK	1	3	1	545511114		0	0	0.01026	33.38	0.0129723	2	1141.63	2.94872	27.7773	0
High	AKFEELNMDLFR	1	1	1	345806081		0	0	0.01217	33.38	0.0194241	3	1512.75	1.70103	34.8128	1
High	FPEILQK	1	1	1	73953488		0	0	0.01839	33.06	0.024938	2	874.506	2.95673	26.4575	0
High	GNFGGSFAGSFGGAGGHAPGVAR	1	9	1	545534926		0	0	0.001446	32.88	0.0184452	3	2034.96	4.05685	26.9154	0
High	LLQDSVDFSLADAINTEFK	1	1	1	559098393		0	0	0.01738	32.87	0.0228514	2	2126.09	12.0299	42.5305	0
High	IDVVVNNAGILR	1	95	1	126352659		0	0	0.001713	32.86	0.0118273	2	1282.75	5.05846	29.0486	0
High	LFEAEAQDLFR	1	1	1	74000237		0	0	0.005454	32.76	0.0257946	2	1338.67	2.43184	35.5886	0
High	HINELSMK	1	2	1	345776521		0	0	0.01052	32.48	0.0147731	2	971.5	2.2515	16.9011	0
High	LLRDYQELMNVK	1	1	1	925114678		0	0	0.01769	32.38	0.024598	3	1521.81	0.0270037	28.7619	1
High	DSSAMSHAIAGGGSGDHSHQVR	2	1	1	928180686		0	0	0.000156	32.2	0.00777302	5	2163.96	2.19196	15.1702	0
High	TVQVVPHITDAIQEWVMR	1	1	1	545523404		0	0	2.854e-05	32.19	0.0270569	3	2122.11	0.753947	41.3986	0
High	VLATVTKPVGGDK	1	2	1	928172521		0	0	0.01472	31.94	0.0196718	2	1284.75	0.945137	16.3301	0
High	SSEAVIWEVLR	2	1	1	545558239		0	0	0.0002198	31.86	0.0357092	2	1288.69	0.364537	39.4182	0
High	AAVPSGASTGIYEALELR	1	4	1	345800677		0	0	0.001529	31.75	0.0357564	3	1804.95	1.19663	36.2473	0
High	QAHLTNQYMQR	1	1	1	73974130		0	0	0.02076	31.7	0.0318773	2	1389.67	0.00413902	16.8549	0
High	FEPYANPTK	1	7	1	545534926		0	0	0.03229	31.68	0.0313452	2	1066.52	2.52933	19.0179	0
High	AFITNIPFDVK	1	7	1	545534926		0	0	0.007176	31.61	0.0235027	2	1264.7	3.27367	36.7477	0
High	IRHQEELTELHK	1	3	1	73993996		0	0	0.002167	31.58	0.0337782	3	1532.82	2.59215	15.0855	1
High	HLEFMNQLK	1	10	1	545508639		0	0	0.02202	31.53	0.0390557	2	1159.6	6.1503	25.3399	0
High	VISGVLQLGNIVFK	1	1	1	160425231		0	0	0.02154	31.44	0.00724972	3	1486.9	1.83595	41.8587	0
High	EIDKNDHLYILLSTLEPTDAGILGTTK	2	1	1	545558239		0	0	0.02482	31.08	0.0194958	3	2970.58	2.68503	41.3256	1
High	DVFLVMPTGGGK	1	2	1	928174282		0	0	0.00911	30.97	0.0431111	2	1220.64	1.79659	32.5665	0
High	NLPFDFTWK	1	9	1	545534926		0	0	0.02029	30.82	0.0322483	2	1167.59	2.44773	40.3118	0
High	NFLLTQIQK	1	2	1	114326371		0	0	0.01963	30.79	0.02401	2	1104.64	2.93803	30.2998	0
High	GSGTAEVELK	1	3	1	345795146		0	0	0.02294	30.72	0.0469788	2	990.512	2.06395	17.1682	0
High	TINWTLLEK	1	4	1	545533151		0	0	0.02899	30.71	0.039402	2	1117.63	2.78464	34.1017	0
High	NKYEDEINKR	2	2	2	50979272;345791904		0	0	2.147e-05	30.58	0.0402493	3	1308.66	1.11875	14.8667	2
High	STSIQSFK	1	2	1	74008146		0	0	0.03566	30.57	0.0222758	2	897.47	2.36538	18.4281	0
High	VILQELSEK	1	2	1	928127212		0	0	0.01461	30.2	0.0554373	2	1058.61	1.31493	24.9281	0
High	TTYLVLDEADR	1	1	1	558611352		0	0	0.0009541	30.17	0.0356277	2	1295.65	1.64291	28.0067	0
High	FSTPEQAAK	1	1	1	545488600		0	0	0.006726	29.99	0.0435	2	978.493	3.92054	15.9817	0
High	TFGKPGGTSLASSSGGTQVK	1	1	1	359320313		0	0	0.003375	29.87	0.0499222	3	1866.96	0.648647	17.8098	0
High	IDLGERPVVQR	1	2	1	345776521		0	0	0.03747	29.77	0.0279413	2	1281.73	-0.450221	19.9773	0
High	VLPSHLITYK	1	1	1	545515124		0	0	0.0008951	29.69	0.0324882	3	1170.69	1.97536	23.0287	0
High	ANLLNNEAHVITMQMK	1	2	1	928174282		0	0	4.023e-05	29.57	0.0453224	3	1826.93	2.11831	30.4299	0
High	STAGDTHLGGEDFDNR	2	2	2	545497049;57090217		0	0	0.007056	29.55	0.00903977	3	1691.73	1.95996	18.6082	0
High	VFGWVHR	1	2	1	928123081		0	0	0.002914	29.52	0.035963	3	900.486	2.1346	23.9022	0
High	KEDGTFYEFGEDIPEAPER	1	2	1	928123081		0	0	5.016e-05	29.51	0.0221089	3	2229.01	3.44292	31.3131	1
High	APIRPDIVNFVHTNLR	2	2	1	356991214		0	0	9.554e-07	29.43	0.022634	3	1862.04	2.3459	31.0112	0
High	TRPVILDPAEPTGDVGGGDR	1	2	1	114326371		0	0	0.004528	29.3	0.0602722	3	2022.03	4.28595	23.3372	0
High	WLDLSHNR	1	1	1	545502603		0	0	0.001558	29.05	0.0385177	3	1040.53	1.01115	22.7473	0
High	HWPFQVVNDGDKPK	1	1	1	924859494		0	0	0.0003324	28.83	0.0703685	3	1666.84	3.01585	25.0077	0
High	SLQSVAEER	1	1	1	924183624		0	0	0.01584	28.7	0.0701461	2	1018.51	-1.56423	18.139	0
High	FEEDFISK	1	2	1	928132612		0	0	0.02489	28.68	0.0298142	2	1014.48	3.84116	24.8687	0
High	NFGEDmDDER	1	1	1	73974130	M6(Oxidation)	0	0	0.02093	28.59	0.00138029	2	1243.46	2.88583	15.7841	0
High	QEIENETER	1	9	1	73996848		0	0	0.02313	28.57	0.028772	2	1147.52	1.39101	13.8878	0
High	NmQDLVEDFK	1	3	1	345791904	M2(Oxidation)	0	0	0.02441	28.56	0.034202	2	1254.57	3.82657	26.1277	0
High	AQMVQEDLEK	1	3	1	928185024		0	0	0.02942	28.36	0.0622914	2	1190.58	4.47761	18.946	0
High	VVWVEESDKR	1	4	1	545557869		0	0	0.0292	28.35	0.0923365	3	1246.64	0.450687	19.5726	1
High	LMAEIQDLK	1	2	1	73994935		0	0	0.0339	28.32	0.104387	2	1060.58	4.21621	26.6976	0
High	EYQELmNTK	1	5	1	345791904	M6(Oxidation)	0	0	0.03955	28.17	0.0311669	2	1171.53	1.62322	15.9713	0
High	TITLEVEPSDTIENVK	1	5	1	73995130		0	0	0.003665	28.09	0.0726517	3	1787.93	1.99172	30.1545	0
High	MGLAMGGGGGASFDR	1	9	1	545534926		0	0	0.01756	27.95	0.0285378	2	1383.61	-0.928382	26.4009	0
High	LDNVmLDQDGHIK	1	4	1	545533151	M5(Oxidation)	0	0	0.005672	27.95	0.0537889	3	1513.74	2.90656	19.8016	0
High	TNFSLAILNVGAPAAGMNAAVR	1	1	1	359323581		0	0	0.01208	27.79	0.0625443	3	2158.15	2.70188	40.6601	0
High	LGIQAGAYHANMEPEDK	1	2	1	928174282		0	0	0.003095	27.53	0.0724959	3	1843.87	4.3378	22.1142	0
High	FHWEQDQIAHMK	1	1	1	928156234		0	0	0.003953	27.32	0.0500454	3	1569.73	1.48293	23.4803	0
High	WQVVDTPGILDHPLEDR	1	1	1	928127091		0	0	2.475e-06	27.32	0.0945301	3	1990.01	3.98848	34.3418	0
High	SIYYITGESK	1	1	1	545519272		0	0	0.03016	27.16	0.0990392	2	1160.59	3.80398	23.4787	0
High	VGSHITGGDIYGIVNENSLIK	1	1	1	57109638		0	0	0.009894	27.08	0.089813	3	2186.15	2.58526	33.2371	0
High	LPANHPLLTGQR	1	1	1	57109638		0	0	0.0003267	27	0.0799103	3	1316.75	2.32565	18.3917	0
High	LALDmEIHAYR	1	1	1	560891942	M5(Oxidation)	0	0	0.003188	27	0.0937773	3	1347.67	0.207331	24.6512	0
High	DITSTIHFEAYR	1	1	1	928143139		0	0	0.001083	27	0.0819055	3	1452.72	3.32936	29.3395	0
High	VLTFDLTK	1	1	1	345807186		0	0	0.02406	26.98	0.0394881	2	936.542	2.135	30.0462	0
High	GLFPASYVQVIR	1	2	1	928132612		0	0	0.00902	26.66	0.0648402	2	1349.75	-3.01067	37.0569	0
High	GNVMSNFFGK	1	6	1	928166147		0	0	0.03266	26.6	0.0487871	2	1100.53	5.15273	32.9948	0
High	QQILHSEEFLSFFDHSTR	1	11	1	928181969		0	0	0.0002083	26.4	0.108931	4	2221.08	4.59419	37.2978	0
High	ASVDSSRPILLQVAESAYR	1	3	1	345780137		0	0	0.006781	26.36	0.106471	3	2062.1	3.24434	36.5938	0
High	LLPLEEHYR	1	4	1	345782170		0	0	0.004439	26.04	0.105279	3	1169.63	0.948282	23.3525	0
High	SQIFSTASDNQPTVTIK	1	1	1	345806081		0	0	0.003118	25.96	0.124475	3	1836.94	0.875184	26.184	0
High	AQAVHPGYGFLSENK	1	3	1	928166562		0	0	0.01215	25.16	0.128012	3	1617.8	1.43042	23.5834	0
High	LLAEALNQVTQR	1	4	1	545533151		0	0	0.003084	25.12	0.0781329	3	1355.77	2.78601	28.6854	0
High	VVIEAcDELGIILAHTNLR	1	1	1	74005449	C6(Carbamidomethyl)	0	0	0.006191	25.1	0.0890005	3	2136.16	3.78712	41.3104	0
High	MGPLGLDHmASSIER	1	9	1	545534926	M9(Oxidation)	0	0	0.002256	25.08	0.105089	3	1629.77	1.49662	23.3287	0
High	GYAFVHFETQEAADK	1	5	1	545523510		0	0	0.0002528	24.92	0.0958268	3	1712.8	3.45468	26.9197	0
High	QNLEPLFEQYINNLR	1	5	2	345791904;345791910		0	0	0.01468	24.91	0.179989	3	1890.98	5.65856	42.7689	0
High	LQTLKEELDFQK	1	1	1	560891942		0	0	0.02812	24.78	0.132731	3	1491.81	3.53348	26.2616	1
High	DLGFFGIYK	1	2	1	345780137		0	0	0.02395	24.47	0.210791	2	1059.56	5.02164	39.7952	0
High	ELYGQVLYR	1	1	1	50979066		0	0	0.01854	24.17	0.160021	2	1140.61	4.3639	26.7688	0
High	VATAQDDITGDGTTSNVLIIGELLK	1	5	1	545511757		0	0	0.03614	24.05	0.106652	3	2544.36	6.45129	42.5361	0
High	LGLRPGIHHSLFGDVK	2	1	1	545558239		0	0	0.002068	23.48	0.0967046	3	1745.99	6.96848	24.6924	0
High	ISMADYVSGELEHVTR	1	1	1	359323581		0	0	0.001177	22.93	0.230472	3	1806.87	1.83708	37.1061	0
High	AATFGLILDDVSLTHLTFGK	1	1	1	158819069		0	0	0.0028	22.38	0.201466	3	2119.15	4.05418	43.3942	0
High	VLPAYNALGLSEKPSSQIYR	1	2	1	114326371		0	0	0.00288	21.99	0.172332	3	2206.19	2.72	30.3036	0
High	YVATLGVEVHPLVFHTNR	1	1	1	303228324		0	0	0.002772	21.42	0.276905	4	2052.1	0.282062	30.1965	0
High	IIEEAPGPGIKPDVR	1	1	1	74003228		0	0	0.000658	21.32	0.203293	3	1590.89	2.77718	20.7467	0
High	VTIAQGGVLPNIQAVLLPK	1	14	1	928180988		0	0	0.02085	21.28	0.0197354	3	1931.18	3.57508	41.6614	0
High	INQQEEPGFEVITR	1	2	1	345776521		0	0	0.002264	20.58	0.351743	3	1659.84	2.80856	27.3098	0
High	LPVEEAYKR	1	1	1	345796694		0	0	0.03442	20.52	0.542939	3	1104.61	1.02242	17.3508	1
High	TNHPVVIDMPEHNPGQMGGTMR	1	1	1	545523404		0	0	0.002165	20.37	0.191013	4	2418.11	1.09631	22.9226	0
High	SVQNDSQAIAEVLNQLK	1	1	1	345796694		0	0	0.03837	20.18	0.437007	3	1856.98	6.06726	41.115	0
High	APQVLVLAPTR	1	1	1	345798963		0	0	0.01008	20.17	0.0581775	2	1164.71	3.48202	27.0664	0
High	GYAFIEFASFEDAK	1	2	1	345790650		0	0	0.0001545	20.1	0.286331	2	1594.75	1.76552	40.4918	0
High	VPNSNPPEYEFFWGLR	1	1	1	545558239		0	0	0.01458	19.72	0.385041	3	1951.94	4.38262	41.6875	0
High	mGAGLGHGMDR	1	9	1	545534926	M1(Oxidation)	0	0	0.02059	19.61	0.152607	3	1117.49	1.05638	14.501	0
High	LVDHIDQTPGFSLQHLR	1	2	1	545543427		0	0	0.007899	19.29	0.523446	4	1976.02	-8.45241	27.7447	0
High	YPIEHGIITNWDDMEK	1	4	1	73980981		0	0	0.007115	18.8	0.353293	3	1960.92	2.34647	30.4321	0
High	QADFEAHNILR	1	2	1	545539443		0	0	0.003744	18.3	0.566499	3	1313.66	2.53319	22.5364	0
High	FIIHHSMSK	2	2	1	928174282		0	0	0.005201	18.17	0.551707	3	1099.57	2.33057	15.5796	0
High	VSHAGFGVVLGEDK	1	1	1	73953488		0	0	0.01703	17.71	0.895458	3	1414.74	2.86671	24.8539	0
High	VVYIFGPPVK	1	2	1	545539443		0	0	0.0284	16.91	0.377871	2	1118.66	-0.0689214	32.8368	0
High	APEGVAGAPNEAALLALLAR	1	3	1	50950169		0	0	0.01556	16.57	0.516586	3	1904.07	3.16372	41.9641	0
High	HISQISVAEDDDESLLGHLMIVGK	1	1	1	73971081		0	0	0.005393	16.46	1.05177	4	2606.32	3.82513	38.4567	0
High	AIEALHGHELRPGR	1	2	1	345783055		0	0	0.01965	15.22	1.13329	4	1555.85	1.70955	16.6337	0
High	LDNVLLDSEGHIK	1	1	1	928180686		0	0	0.006903	14.54	1.37987	3	1452.77	2.03795	26.8092	0
High	aFPHRPDAPELPDFSmLK	1	1	1	73951227	N-Term(Acetyl); M16(Oxidation)	0	0	0.001333	14.43	1.5559	3	2126.04	2.11525	34.5889	0
High	LGIQAGAYHANmEPEDK	1	2	1	928174282	M12(Oxidation)	0	0	0.01279	14.12	1.4193	3	1859.86	2.86681	19.0818	0
High	IVLEDGTLHVTEGSGR	1	2	1	73993705		0	0	0.01116	13.58	1.94708	3	1682.87	2.0747	24.3744	0
High	SEEEFIHINNK	1	2	1	73956988		0	0	0.01701	13.23	1.7326	3	1359.66	0.848145	21.844	0
High	DYAFVHMEK	1	1	1	345783055		0	0	0.007622	13.17	1.05306	3	1139.52	4.01303	24.3384	0
High	LSTDDLNSLIAHAHR	1	6	1	545527947		0	0	0.002832	12.54	2.69121	4	1662.86	2.92699	29.3602	0
High	IIEQVLER	1	1	1	73951227		0	0.001	0.04335	61.21	2.7246e-05	2	999.588	4.38563	23.0476	0
High	ARFEELNADLFR	1	2	2	545497049;57090217		0	0.001	0.04293	56.47	0.000108091	3	1480.76	2.05172	31.2546	1
High	QSLHTYLR	1	1	1	545540164		0	0.001	0.04156	49.12	0.000769059	2	1017.55	3.09224	18.3222	0
High	DLFIEADLMSPLDR	1	1	1	73951227		0	0.001	0.04197	43.28	0.00238706	2	1634.83	11.9253	42.5579	0
High	AEAVAAVQR	1	1	1	345802034		0	0.001	0.03999	38.44	0.00564998	2	914.505	-0.0465908	14.6222	0
High	VTMFLTDSNNIK	1	2	1	73956988		0	0.001	0.04402	38.34	0.00626522	2	1382.7	3.82703	29.3188	0
High	SDLSLGAR	1	2	1	928132612		0	0.001	0.04324	38.14	0.0108421	2	818.438	1.40692	18.6878	0
High	ITITNDQNR	1	1	1	345806081		0	0.001	0.04002	37.83	0.010062	2	1074.56	2.07209	15.7979	0
High	NLFEQLVR	1	1	1	928174706		0	0.001	0.04359	34.49	0.0180127	2	1018.57	1.06826	35.657	0
High	VNVDEVGGEALGR	1	2	1	399567834		0	0.001	0.0423	32.64	0.019711	2	1314.67	1.62664	23.5774	0
High	DLNPNFKPPK	2	2	1	928123081		0	0.001	0.04298	30.08	0.0403989	3	1169.63	1.94875	20.1032	0
High	IYQYVINK	1	1	1	545523404		0	0.001	0.04317	28.85	0.0383131	2	1040.58	2.50286	21.9985	0
High	LALGQINIAK	1	1	1	928127091		0	0.001	0.04316	27.16	0.0251925	2	1040.65	2.08889	28.6817	0
High	SDLHSVLAHK	2	3	1	73993996		0	0.001	0.04254	25.88	0.116331	2	1106.6	0.277747	16.9479	0
High	QAEDLNEK	1	2	1	928174282		0	0.001	0.04078	25.27	0.0897443	2	946.449	1.24444	13.0105	0
High	VWINTSDIILVGLR	1	1	1	74007185		0	0.001	0.04073	24.27	0.0722033	2	1598.93	1.92737	42.4858	0
High	FPVISVPHLPEK	1	2	1	928132612		0	0.001	0.04352	19.45	0.248567	3	1362.78	2.63363	31.887	0
High	DWVLNEFR	1	1	1	545515948		0	0.002	0.04745	50.6	0.000448546	2	1078.53	3.04896	36.2423	0
High	VISPSEDR	1	2	1	928143895		0	0.002	0.0471	42.66	0.00286176	2	902.458	0.586495	14.0915	0
High	SGYLAGDK	1	3	1	928185024		0	0.002	0.04793	41.1	0.00153697	2	810.401	2.07947	15.5809	0
High	GFALVGVGSEASSK	1	1	1	928146453		0	0.002	0.04572	39.65	0.00490477	2	1308.69	4.3914	27.7178	0
High	ALLENEK	1	3	1	928185024		0	0.002	0.04554	34.73	0.025659	2	816.447	0.689093	16.5182	0
High	SDYDGIGSR	1	4	1	545557869		0	0.002	0.04533	33.98	0.00425941	2	969.429	1.36589	17.1815	0
High	AFLDALQNQAEASSK	1	1	1	928137961		0	0.002	0.04715	32.26	0.0299523	2	1592.8	3.60216	30.2642	0
High	FNIDMPHR	1	4	1	545533151		0	0.002	0.04607	31.86	0.0147268	3	1029.5	2.51199	23.0885	0
High	EDAANNYAR	1	11	1	359323129		0	0.002	0.04774	29.39	0.0177799	2	1023.45	-0.147699	13.3622	0
High	QGWQNSIR	1	2	1	928135521		0	0.002	0.04621	26.66	0.0940777	2	988.497	1.12856	20.0332	0
High	VATAFDLSR	1	1	1	545557311		0	0.002	0.04507	20.05	0.409261	2	979.528	7.56845	24.2242	0
High	NLDDGIDDER	1	1	1	73974130		0	0.003	0.05722	48.41	0.000126185	2	1161.5	2.50282	18.9475	0
High	SAEAVGLK	1	1	1	359320313		0	0.003	0.05728	44.66	0.00292221	2	774.436	0.648846	15.8141	0
High	EIAEAYLGK	1	1	1	545497049		0	0.003	0.0507	41.48	0.00301199	2	993.528	3.0845	22.3786	0
High	EYEAALNSK	1	1	1	928148738		0	0.003	0.05267	40.38	0.00310599	2	1024.5	4.36285	16.4875	0
High	MGAGmGFGLER	1	9	1	545534926	M5(Oxidation)	0	0.003	0.05395	39.46	0.00211759	2	1141.51	-2.12057	23.7668	0
High	ALDEYYDK	1	1	1	57109638		0	0.003	0.04872	36.83	0.00300862	2	1016.46	4.6222	19.8702	0
High	EEAAEYAK	1	1	1	356460872		0	0.003	0.05314	35.93	0.0057691	2	910.417	1.92053	13.4986	0
High	ISFVPGDFFK	1	1	1	545557311		0	0.003	0.05686	34.88	0.0121745	2	1156.61	4.56082	40.0089	0
High	LIDSWMGK	1	2	1	928174282		0	0.003	0.05271	33.56	0.0234375	2	949.484	2.40738	27.6253	0
High	ASITALEAK	1	1	1	160425231		0	0.003	0.05385	31.83	0.0392375	2	903.518	3.32525	20.1722	0
High	NVESYTK	1	1	1	73984484		0	0.003	0.05517	31.27	0.0182133	2	840.412	2.59702	14.2441	0
High	ITDAFSSLAK	1	1	1	73951227		0	0.003	0.05705	30.56	0.0425007	2	1052.56	0.929845	26.0681	0
High	MKETAEAYLGK	1	1	1	345806081		0	0.003	0.05672	28.85	0.0490642	2	1240.63	2.30649	18.7919	1
High	TMVQLFEK	1	1	1	345800040		0	0.003	0.05582	28.04	0.0621078	2	995.529	6.22999	29.6826	0
High	TGQAFTLLLK	1	2	1	545543427		0	0.003	0.05159	25.33	0.0611091	2	1091.65	2.07911	34.4059	0
High	STLNPQWNESFTFK	1	2	1	928143895		0	0.003	0.04854	23.29	0.152599	2	1698.81	1.59977	33.981	0
High	DVFLVmPTGGGK	1	2	1	928174282	M6(Oxidation)	0	0.003	0.0489	23.06	0.25111	2	1236.64	5.98401	26.7795	0
High	TAFDEAIAELDTLSEESYK	1	1	1	928151832		0	0.003	0.05279	22.79	0.169378	3	2131.99	0.235659	44.5133	0
High	aAAAPAAAGEDGWPR	1	1	1	345802034	N-Term(Acetyl)	0	0.003	0.04867	20.97	0.311935	2	1452.69	2.67301	27.5554	0
High	SDIGEVILVGGmTR	1	1	1	73970888	M12(Oxidation)	0	0.003	0.051	19.11	0.640723	2	1462.76	1.94085	30.8424	0
High	AGQVVTIWAAGAGATHSPPTDLVWK	1	1	1	560891942		0	0.003	0.05013	16.52	0.845691	3	2533.33	2.34021	36.8309	0
High	IILPAPNPDHVGGYK	1	2	1	345780137		0	0.003	0.05865	13.91	1.54042	3	1590.87	4.91363	24.6359	0
High	QDQLGIISLQLQEALK	1	5	1	545508242		0	0.003	0.05875	12.4	1.20842	3	1797.02	3.14234	40.4513	0
High	NLSDVATK	1	1	1	558611341		0	0.004	0.05933	49.34	0.000717684	2	847.454	2.16258	15.7245	0
High	QLAEDFLK	1	1	1	558611352		0	0.004	0.05988	37.36	0.00998159	2	963.517	2.80145	28.0199	0
High	ESQSVEEALK	1	2	1	545539443		0	0.004	0.05941	29.34	0.0574496	2	1119.56	4.72666	18.7547	0
High	mAEDTSSILR	1	3	1	928166562	M1(Oxidation)	0	0.004	0.0594	17.83	0.465606	2	1138.54	0.441912	19.6884	0
High	LVLVLNK	1	5	1	545533473		0	0.005	0.06051	54.08	2.05191e-05	2	798.547	2.21038	26.1285	0
High	LIFYDLR	1	2	1	73956988		0	0.005	0.06516	51.38	0.000146648	2	939.532	2.43823	33.7704	0
High	ILIPEGTR	1	1	1	73954761		0	0.005	0.07135	50.26	0.000185552	2	898.534	-2.30861	21.6072	0
High	LAVYIDR	1	1	1	560891942		0	0.005	0.06197	50.08	0.000316123	2	849.485	2.42572	22.7909	0
High	YIQELWR	1	1	1	924183624		0	0.005	0.06583	42.32	0.00195184	2	1007.54	5.52267	29.1741	0
High	LLATGGmDR	1	3	1	73993996	M7(Oxidation)	0	0.005	0.067	41.85	0.0035269	2	949.48	2.84334	15.2623	0
High	DLLFQALGR	1	1	1	74005575		0	0.005	0.06343	38.38	0.00731138	2	1032.59	3.02957	37.5069	0
High	mEALIPVINK	1	8	1	73996848	N-Term(Acetyl)	0	0.005	0.06678	37.68	0.00491352	2	1169.67	6.39472	42.7491	0
High	RGDLPFVVPR	1	1	1	160425231		0	0.005	0.06769	37.49	0.00596206	3	1155.66	0.865312	27.4223	1
High	SNYNLPMHK	1	2	1	356991214		0	0.005	0.07015	36.52	0.00801122	2	1103.53	-1.83544	18.2866	0
High	NYLSLAPLFFK	1	2	1	545535327		0	0.005	0.06476	34.3	0.0128737	2	1312.74	6.22781	43.3579	0
High	LGIHEDSTNR	1	1	1	545519272		0	0.005	0.06645	33.91	0.0125185	2	1141.56	-1.65076	14.447	0
High	IEEELGSK	1	2	1	345800677		0	0.005	0.06032	33.66	0.0232915	2	904.467	4.94336	15.7833	0
High	KIEQVDKEDEIIEK	1	2	1	545555885		0	0.005	0.0644	33.04	0.0271884	3	1715.91	3.6059	17.9407	2
High	LHFFMPGFAPLTSR	1	6	1	545554235		0	0.005	0.07056	30.9	0.0462907	3	1620.84	2.97125	39.5999	0
High	QVIQGLEALK	1	10	1	545508639		0	0.005	0.06532	29.86	0.0286075	2	1098.65	2.76834	27.9463	0
High	DHAVDLIQK	1	1	1	928150787		0	0.005	0.06029	29.71	0.0436174	2	1038.56	3.90535	18.4062	0
High	MGPAMGPALGAGIER	1	9	1	545534926		0	0.005	0.06312	29.13	0.0456953	2	1427.72	3.12513	27.7415	0
High	VGHSELVGEIIR	1	1	1	57109638		0	0.005	0.06346	28.16	0.0353632	3	1308.73	2.44357	25.1339	0
High	VLEEANQAINPK	1	1	1	545515948		0	0.005	0.06016	24.38	0.161221	2	1325.71	4.29673	18.9307	0
High	VLEDSDLKK	1	1	1	345806081		0	0.005	0.07142	21.49	0.473288	3	1046.58	2.89473	14.9516	1
High	AQHEDQVEQYK	1	1	1	560891942		0	0.005	0.06183	20.59	0.209077	2	1374.63	1.86068	13.7462	0
High	QWDYYSR	1	1	1	345779604		0	0.005	0.06485	19.65	0.0785847	2	1017.44	0.969792	22.635	0
High	NTVVATGGYGR	1	2	1	928180195		0	0.005	0.06704	17.68	0.823185	2	1094.56	2.84864	16.9868	0
High	VVNIVPVIAK	1	1	1	928143139		0	0.005	0.06395	16.93	0.0202288	2	1051.69	3.1094	29.1982	0
High	AGLTDQVSHHAR	1	1	1	359321609		0	0.005	0.06057	16.09	1.25848	3	1291.65	0.346547	14.2928	0
High	TLGAIVR	2	81	1	126352659		0	0.006	0.07673	47.76	0.000945505	2	729.464	3.24571	19.8964	0
High	LSPSPTSQR	1	1	1	560891942		0	0.006	0.07165	47.61	0.000819222	2	972.513	2.43794	13.427	0
High	MGPAIER	1	9	1	545534926		0	0.006	0.07666	46.42	0.000628234	2	773.399	1.60065	16.9981	0
High	LPLSLLK	1	1	1	160837874		0	0.006	0.07445	40.24	0.000444731	2	783.536	2.06465	30.3005	0
High	LTQDEIISK	1	10	1	545508639		0	0.006	0.08054	38.47	0.0094656	2	1046.58	3.442	19.0383	0
High	LIDGIVLTK	1	1	1	345800040		0	0.006	0.07632	35.47	0.00411498	2	971.615	1.59384	28.9707	0
High	LWEVFGDK	1	3	1	73993996		0	0.006	0.0764	34.71	0.0167849	2	993.508	3.76219	33.139	0
High	SLYNLGGSK	1	2	1	345791904		0	0.006	0.07939	34.12	0.0112498	2	938.495	1.02663	21.4726	0
High	VLLQEEGTR	1	1	1	345796694		0	0.006	0.07955	33.44	0.0259963	2	1044.57	3.93086	18.7106	0
High	LEALITQTR	1	1	1	54607206		0	0.006	0.07721	32.72	0.0207678	2	1044.61	6.61551	22.5715	0
High	DIPAYSQDTFK	1	1	1	73984484		0	0.006	0.07406	31.76	0.0200375	2	1284.62	3.37575	24.6731	0
High	SAQAFTHLK	1	1	1	545531153		0	0.006	0.07328	31.45	0.0368814	3	1002.54	2.01454	17.1838	0
High	QNGDDPLLTYR	1	1	1	560891942		0	0.006	0.07286	30.43	0.0393994	2	1291.63	2.15964	25.9031	0
High	GAMTSSMER	1	1	1	928176823		0	0.006	0.07869	29.28	0.0126294	2	969.414	0.942449	15.2458	0
High	TTLLPGLLK	1	1	1	74005575		0	0.006	0.08006	27.04	0.0207582	2	955.621	2.75544	33.7153	0
High	VFLENVIR	1	8	1	928180988		0	0.006	0.07864	26.19	0.0794642	2	989.579	0.654329	31.0964	0
High	IVLQIDNAR	1	2	1	359279916		0	0.006	0.08109	24.4	0.097668	2	1041.61	2.32357	24.593	0
High	QTQIFTTYSDNQPGVLIQVYEGER	1	3	1	924859494		0	0.006	0.07502	17.33	0.83402	3	2786.36	-1.88273	38.4738	0
High	VLHGEQYLEIYKPLPR	2	82	1	126352659		0	0.006	0.08156	13.3	1.4149	3	1955.08	4.75241	28.4227	0
High	VLPIMFPALYR	1	1	1	545519171		0	0.007	0.08327	30.62	0.0250119	2	1319.76	5.97486	42.5402	0
High	EAYFWLR	1	1	1	73989883		0	0.008	0.08634	51.87	0.000184962	2	984.498	3.79265	35.5821	0
High	mGANSLER	1	9	1	545534926	M1(Oxidation)	0	0.008	0.08525	46.2	0.000785618	2	893.416	1.43698	13.4489	0
High	DVDAAYMNK	1	9	3	345791918;345791904;345791910		0	0.008	0.08344	44.11	0.000679263	2	1026.46	2.95457	18.2806	0
High	LAVPTGLK	1	6	1	928166147		0	0.008	0.08712	36.51	0.00260211	2	798.511	2.82578	23.0148	0
High	YYGGGSEGGR	1	1	1	545488600		0	0.008	0.08667	27.77	0.0103608	2	1002.43	1.90503	13.4625	0
High	NFFNPPIISR	1	1	1	545504920		0	0.008	0.08745	23.73	0.208644	2	1204.65	3.55923	33.986	0
High	IGLHEVEVK	1	1	1	545535669		0	0.008	0.08533	14.45	0.816547	3	1023.59	4.09078	19.3332	0
