# Supplementary material for: The Minute Virus of Canines (MVC) Activates the RhoA/ROCK1/MLC2 Signal Transduction Pathway Resulting in the Dissociation of Tight Junctions and Facilitating Occludin-Mediated Viral Infection
Source: Microorganisms. 2025 Mar 20;13(3):695. doi: 10.3390/microorganisms13030695 (PMC11944487; doi:10.3390/microorganisms13030695)
Supplement: Supplementary file 1 [file microorganisms-13-00695-s001.zip › b_peptides.xlsx]

## Sheet: Sheet1
A2	Sequence	# PSMs	# Proteins	# Protein Groups	Protein Group Accessions	Modifications	ΔCn	q-Value	PEP	IonScore	Exp Value	Charge	MH+ [Da]	ΔM [ppm]	RT [min]	# Missed Cleavages
High	ILTATVDNANVLLQIDNAR	2	1	1	359279911		0	0	0.000177	160.26	2.31234e-15	2	2054.13	3.05599	36.9696	0
High	NQILNLTTDNANILLQIDNAR	3	3	1	928144442		0	0	8.672e-07	133.4	1.73008e-12	2	2367.27	3.49871	41.1772	0
High	VLAQNSGFDLQETLVK	2	4	1	928139790		0	0	1.549e-05	122.83	2.29586e-11	2	1761.95	4.95231	32.765	0
High	TLTEDEIATILQSTLK	2	1	1	73992062		0	0	0.0003419	109.15	4.25665e-10	2	1775.97	4.48542	43.9162	0
High	LGEGSYGSVYK	1	1	1	73992062		0	0	0.01539	106.6	7.81031e-10	2	1159.57	3.49518	20.2019	0
High	EMEENFAVEAANYQDTIGR	2	1	1	559098393		0	0	0.004123	102.74	9.23208e-10	2	2186.97	1.61809	33.0708	0
High	SDALETLGFLNHYQMK	2	1	1	545488600		0	0	0.0001948	97.87	6.66285e-09	2	1866.91	3.67977	37.0736	0
High	VESLQEEIAFLK	1	1	1	559098393		0	0	0.001675	93.56	1.91201e-08	2	1405.76	3.45957	37.6238	0
High	AIADTGANVIVTGGK	1	2	1	928178280		0	0	0.003366	91.35	4.07084e-08	2	1386.76	4.16269	22.6223	0
High	SLNNQFASFIDK	1	1	1	50979272		0	0	0.01899	88.75	5.80082e-08	2	1383.69	0.78959	33.6349	0
High	ALEEANADLEVK	2	1	1	545510666		0	0	0.0001042	87.22	8.48776e-08	2	1301.66	-0.592266	21.7052	0
High	LTLVVVEDDVQGK	1	7	2	50950163;928161429		0	0	0.0005188	87.21	9.8761e-08	2	1414.78	1.29062	31.269	0
High	DPVQEAWAEDVDLR	2	3	1	928177040		0	0	5.476e-05	86.59	7.22529e-08	2	1642.77	1.76405	34.1138	0
High	FGQAATMEGIGAIGGTPPAFNR	2	1	1	545558431		0	0	0.0003266	86.54	1.1701e-07	2	2163.07	2.34796	33.984	0
High	WELLQQVDTSTR	2	1	1	50979272		0	0	0.03833	85.37	1.45637e-07	2	1475.75	2.65215	32.6194	0
High	DMLEAGILDTYLGK	1	2	1	928178280		0	0	0.0001568	85.31	1.33677e-07	2	1538.79	6.34365	41.6527	0
High	IYVDDGLISLQVK	2	3	1	928177040		0	0	0.04913	84.75	9.26179e-08	2	1462.82	5.09162	35.8241	0
High	EAEAAIYHLQLFEELR	2	2	1	928177040		0	0	2.238e-06	84.61	1.71586e-07	2	1932	4.56079	39.2059	0
High	YISENLIINTDELGR	1	1	1	57032236		0	0	0.000777	84.19	2.19113e-07	2	1749.91	4.65076	34.4282	0
High	EALSLAQMQEQTLQLEQQSK	1	1	1	73956580		0	0	0.0002373	83.58	1.91638e-07	2	2303.16	3.91403	34.8503	0
High	LAPITSDPTEAAAVGAVEASFK	2	2	1	928177040		0	0	6.3702e-07	82.92	2.40448e-07	2	2145.11	2.93962	39.5266	0
High	NSNILEDLETLR	1	1	1	73954685		0	0	0.01145	80.59	4.73587e-07	2	1416.74	3.78867	40.8209	0
High	LFVTNDAATILR	1	2	1	928178280		0	0	0.0009059	80.49	3.15783e-07	2	1333.75	2.64882	33.0075	0
High	FMLVLASNQPEQFDWAVNDR	1	1	1	73956580		0	0	2.56e-05	79.99	3.39781e-07	3	2380.14	1.11654	41.4823	0
High	SLDLDSIIAEVK	3	4	2	928173591;345791904		0	0	0.002172	79.28	5.84849e-07	2	1302.72	1.92495	33.5374	0
High	TALLDAAGVASLLTTAEVVVTEIPK	1	1	1	928182667		0	0	0.001336	78.52	1.49041e-07	3	2482.41	4.15648	45.5579	0
High	EmEENFAVEAANYQDTIGR	1	1	1	559098393	M2(Oxidation)	0	0	0.0004979	77.93	2.27101e-07	3	2202.97	3.82537	30.9074	0
High	TAAENDFVTLK	1	2	1	925114678		0	0	0.02835	77.89	8.05459e-07	2	1208.62	3.10531	25.0262	0
High	DALSDLALHFLNK	1	1	1	359320591		0	0	2.133e-05	77.75	8.7046e-07	2	1456.79	4.15213	42.5746	0
High	MSVEADINGLR	1	1	1	359279916		0	0	0.07628	77.74	8.935e-07	2	1204.6	2.9781	27.5289	0
High	FVPIQTEEMELAIFEK	2	7	2	50950163;928161429		0	0	0.0009448	77.11	9.06538e-07	2	1923.99	4.3202	41.9684	0
High	VDALMDEINFMK	1	1	1	345791904		0	0	0.007954	75.9	8.71364e-07	2	1425.68	4.70872	38.8847	0
High	DLNLDSIIDEVR	1	1	1	308081611		0	0	0.0003457	75.87	1.29152e-06	2	1401.73	5.32805	41.7847	0
High	TNQELQEINR	1	2	1	50950177		0	0	0.001706	74.91	1.42215e-06	2	1244.63	4.88067	18.2512	0
High	SLNDQFASFIDK	1	1	1	73996461		0	0	0.0005316	74.72	1.50261e-06	2	1384.68	1.22172	32.4324	0
High	LGDLYEEEMR	1	1	1	559098393		0	0	0.0003871	74.67	6.94328e-07	2	1254.57	0.814251	25.4703	0
High	mEGPLSVFGDR	2	1	1	57032236	N-Term(Acetyl)	0	0	0.02685	74.33	1.47776e-06	2	1249.59	4.84924	42.709	0
High	EVATNSELVQSGK	1	2	1	359279911		0	0	0.001314	74.33	2.129e-06	2	1361.69	3.01868	17.1611	0
High	LLALDPMMEQEIEEIR	1	1	1	73992062		0	0	0.0001183	74.26	2.13922e-06	3	1929.98	6.68751	42.1242	0
High	VSLLDGTDVSVDLPK	1	7	2	50950163;928161429		0	0	0.0002886	73.59	2.10667e-06	2	1557.85	5.46739	35.4104	0
High	IITITGTQDQIQNAQYLLQNSVK	1	1	1	375065844		0	0	0.0002147	73.39	9.25447e-07	3	2589.39	1.4137	39.7021	0
High	FGIYDIDNK	1	2	1	345793181		0	0	0.009207	72.4	1.89032e-06	2	1084.53	1.63309	29.1449	0
High	AAIDWFDGK	1	2	1	545501383		0	0	0.02938	72.31	2.2824e-06	2	1022.5	2.88279	32.5172	0
High	QDVDNASLAR	1	1	1	559098393		0	0	0.0009609	71.99	2.63083e-06	2	1088.54	1.79184	15.7979	0
High	AAGDEMGTVR	1	1	1	73992062		0	0	0.04078	71.72	1.92808e-06	2	1006.47	5.37292	15.6423	0
High	AVANQTSATFLR	1	1	1	354459384		0	0	0.0001889	71.34	3.49261e-06	2	1278.68	3.12691	22.7931	0
High	NLDLDSIIAEVK	1	4	1	545545386		0	0	0.0007988	71.07	4.59206e-06	2	1329.73	2.13437	41.0278	0
High	IIDSLFNTVTDK	1	1	1	545494172		0	0	0.005442	71.07	3.36882e-06	2	1365.73	3.96243	33.3491	0
High	EAAWAISNLTISGR	1	3	1	545537328		0	0	0.0001018	71.01	4.14874e-06	2	1488.79	3.0162	34.5592	0
High	LALDVEIATYR	1	12	5	73996461;928173591;345791904;925114678;545545386		0	0	0.00132	70.49	3.47049e-06	2	1263.7	5.60442	33.2723	0
High	SLNNQFASFIDKVR	2	1	1	50979272		0	0	0.001158	70.06	4.45798e-06	2	1638.87	6.33702	35.7864	1
High	DVDEVSTLLHTSIMSK	1	2	1	928178280		0	0	6.75e-05	70.03	5.65083e-06	2	1774.89	1.643	36.418	0
High	ISDSVLVDIK	1	1	1	928180201		0	0	0.01803	69.47	5.005e-06	2	1088.62	3.90377	28.8039	0
High	KPLVIIAEDVDGEALSTLVLNR	1	1	1	928182667		0	0	0.01	69.38	1.25726e-06	3	2365.34	2.11767	41.6923	0
High	GADFLVTEVENGGSLGSK	1	3	1	928177040		0	0	0.01197	69.12	5.1985e-06	2	1779.88	3.42516	34.2995	0
High	LAELEEALQK	1	1	1	345791904		0	0	0.01004	69.1	5.86838e-06	2	1143.63	4.07065	26.3282	0
High	TLVTQNSGVEALIHAILR	1	1	1	558611341		0	0	0.02089	68.96	1.60728e-06	3	1935.11	4.09863	44.5444	0
High	LALDIEIATYR	6	8	1	359323093		0	0	0.01722	68.75	4.17392e-06	2	1277.72	5.3323	36.2244	0
High	TNAENEFVTIK	2	1	1	50979272		0	0	0.02811	68.71	7.71851e-06	2	1265.64	2.79176	24.4087	0
High	LEYEQLLDIK	1	5	1	57091567		0	0	0.0009548	68.27	6.8734e-06	2	1263.69	4.64603	35.9227	0
High	STLPVIPSVPSGPVLAEIESLPR	2	6	1	928161429		0	0	0.0004345	68	2.25055e-06	3	2358.34	3.68598	44.0126	0
High	ENADIIR	1	1	1	73956580		0	0	0.0453	67.8	1.33514e-05	2	830.438	1.68058	17.1711	0
High	GSGTAEVELK	1	3	1	928177040		0	0	0.06775	67.57	9.54541e-06	2	990.513	2.98824	17.1367	0
High	VAEEHAPSIVFIDEIDAIGTK	1	1	1	354459384		0	0	0.0008588	67.26	6.67157e-06	3	2254.17	5.94802	39.9427	0
High	LGEYGFQNALLVR	2	2	1	545520919		0	0	3.503e-05	67.05	8.13624e-06	2	1479.8	2.19783	34.3923	0
High	AALEAAIADAEQR	1	1	1	359323093		0	0	0.005692	66.74	1.13968e-05	2	1328.69	5.90868	28.4977	0
High	LADMGIAIR	1	1	1	73969943		0	0	0.04327	66.73	1.48946e-05	2	959.539	4.47144	27.2555	0
High	LISQIVSSITASLR	1	6	1	359323129		0	0	0.04508	66.14	2.99161e-06	2	1487.89	5.06426	43.8778	0
High	GILLDLAYAYGK	1	1	1	545560324		0	0	0.02175	65.93	9.0238e-06	2	1296.73	4.07485	41.1136	0
High	IALPLPNFSSLNLR	1	1	1	559098393		0	0	0.001848	65.74	4.48032e-06	2	1554.91	5.65558	42.0957	0
High	LVFPGTFGPFSEGFSHSR	2	1	1	928148548		0	0	0.00152	65.27	1.13369e-05	3	1968.96	0.0929964	39.6019	0
High	FASFIDKVR	2	21	6	928173591;345791904;925114678;308081611;545545386;359323093		0	0	0.01161	64.06	1.22309e-05	2	1082.6	2.18997	25.102	1
High	TEVIDNTLNPDFVR	1	5	1	73996815		0	0	0.0578	63.79	2.33776e-05	2	1632.83	5.27746	30.3375	0
High	LDIDSPPITAR	1	2	1	928177040		0	0	0.03041	63.52	1.82299e-05	2	1197.65	3.82735	25.4952	0
High	AGFAGDDAPR	1	7	1	924183513		0	0	0.001215	63.49	9.15574e-06	2	976.45	1.93723	16.8707	0
High	TLVLSNLSYSATEETLQEVFEK	1	2	1	345790650		0	0	0.01708	63.33	2.07174e-05	3	2501.28	5.15311	44.1156	0
High	KDAEAWFNEK	1	3	1	928144442		0	0	0.008168	62.84	1.33379e-05	2	1237.59	1.81194	22.6579	1
High	LEQEIATYR	1	10	4	359279911;73965817;359279916;545510666		0	0	0.008663	62.39	2.9617e-05	2	1122.58	3.28519	19.9467	0
High	QLDMILDEQR	1	2	1	545485185		0	0	0.001641	62.33	2.5029e-05	2	1260.63	2.38944	28.8446	0
High	TAAENEFVTLK	1	4	1	545545386		0	0	0.006203	62.2	2.81395e-05	2	1222.63	2.45021	25.3412	0
High	YEELQVTAGR	1	1	1	928173591		0	0	0.006223	62.11	2.98053e-05	2	1165.59	2.88358	20.5299	0
High	QVDQLTNDK	1	1	1	559098393		0	0	0.00347	61.9	3.89007e-05	2	1060.53	2.35283	14.9798	0
High	STLPVIPSVPSGPVLAEIENLPR	1	1	1	50950163		0	0	0.006811	61.72	9.72451e-06	3	2385.35	3.37338	43.7275	0
High	IADGYEQAAR	1	1	1	928180201		0	0	0.01471	61.22	3.32996e-05	2	1093.53	4.31512	16.2552	0
High	THINIVVIGHVDSGK	1	3	1	73950627		0	0	0.001668	61.21	2.78893e-05	3	1588.89	5.54296	23.4777	0
High	mALDIEIATYR	1	2	1	559098393	M1(Oxidation)	0	0	0.01961	61.04	3.463e-05	2	1311.67	4.7831	30.9285	0
High	FAEAFEAIPR	1	2	1	928178280		0	0	0.001443	60.7	3.5535e-05	2	1150.59	0.17536	30.0313	0
High	SSSGLLEWESK	1	1	1	545488600		0	0	0.002039	60.39	4.70768e-05	2	1222.6	1.56235	28.8203	0
High	LYGPTNFSPIINHVAR	1	1	1	345793181		0	0	0.0004955	60.37	3.44375e-05	3	1798.97	4.7798	31.6637	0
High	RFDEILEASDGIMVAR	2	3	1	928177040		0	0	0.0001172	60.32	4.52871e-05	3	1821.92	2.68318	34.5099	1
High	VGGTSDVEVNEK	1	1	1	928182667		0	0	0.0008599	60.27	4.46369e-05	2	1233.6	5.10463	15.2096	0
High	ALEEANTELEVK	1	3	1	73965817		0	0	0.006638	60.11	5.52332e-05	2	1345.69	1.08603	21.9234	0
High	ALEESNYELEGK	1	3	1	928144442		0	0	0.0414	60.1	3.13693e-05	2	1381.65	0.367633	20.847	0
High	LSSPATLNSR	4	1	1	57097397		0	0	0.01107	59.93	5.85359e-05	2	1045.57	4.6269	17.7537	0
High	MALDIEIATYR	1	2	1	559098393		0	0	0.008963	59.66	4.68261e-05	2	1295.67	5.15717	34.5964	0
High	VVEGMPLADGR	1	1	1	73961491		0	0	0.01833	58.96	4.99336e-05	2	1143.58	-0.481278	22.7923	0
High	VLDTKWTLLQEQGTK	1	5	2	345791904;545545386		0	0	0.001237	58.52	5.01959e-05	3	1759.97	3.78361	29.1333	1
High	YEELQQTAGR	1	1	1	345791904		0	0	0.04139	58.43	4.82324e-05	2	1194.58	1.7518	16.7018	0
High	DSQVVQVVLDGLK	1	1	1	545537328		0	0	0.0154	58.42	5.90627e-05	2	1399.78	1.85356	39.6391	0
High	IISIFSGTEK	1	1	1	74002818		0	0	0.04689	58.41	5.03298e-05	2	1094.61	4.84029	30.5248	0
High	DGSHDFIGEFTTSYR	1	5	1	73996815		0	0	0.003707	58.12	1.79608e-05	3	1731.76	-2.32722	32.4567	0
High	TPASPVVHIR	1	1	1	545488600		0	0	0.05444	57.65	5.19667e-05	3	1076.62	2.52937	18.0511	0
High	LGHFAPVDAVADQR	1	1	1	545507975		0	0	0.02324	57.46	8.52498e-05	3	1495.77	0.619862	23.6766	0
High	ATLNAFLHR	2	1	1	73956580		0	0	0.02823	57.22	6.92298e-05	2	1042.58	2.33204	25.0829	0
High	VELQELNDR	1	2	1	559098393		0	0	0.01695	56.84	8.65319e-05	2	1115.57	2.69804	21.4442	0
High	LFTAESLIGLK	1	1	1	73954685		0	0	0.02223	56.73	3.11055e-05	2	1191.7	3.89294	38.0485	0
High	DGNDYSLGLTPTGVLVFEGETK	1	7	2	50950163;928161429		0	0	0.06554	56.2	0.000121981	2	2312.15	10.3871	40.8399	0
High	AEAEALYQTK	1	7	2	50979272;308081611		0	0	0.021	56.04	0.000115981	2	1123.57	6.74897	18.2936	0
High	EMELLIMTK	1	2	1	928175910		0	0	0.06824	55.45	0.000138987	2	1107.58	3.6404	34.3569	0
High	LGVQVVITDPEK	1	1	1	57032236		0	0	0.004608	55.41	7.42369e-05	2	1297.74	4.60322	27.4398	0
High	ALAAAGYDVEK	1	8	1	928181049		0	0	0.0115	55.36	0.000152813	2	1107.57	5.5482	19.8829	0
High	LLSKPQDALEGVVLSPSLEAR	1	1	1	73956580		0	0	0.000653	55.3	4.29401e-05	3	2222.24	-0.586411	34.2074	0
High	DGNVLLHEMQIQHPTASLIAK	1	4	1	928136172		0	0	0.001494	55.18	0.000132733	3	2315.23	3.17009	31.9566	0
High	VGLQVVAVK	1	1	1	928182667		0	0	0.004334	55.06	3.80505e-05	2	912.591	3.2364	23.9038	0
High	VATAQDDITGDGTTSNVLIIGELLK	2	5	2	928139790;928136172		0	0	0.06117	55	7.82664e-05	3	2544.36	9.04202	42.6353	0
High	SKPGAAMVEMADGYAVDR	1	1	1	545488600		0	0	0.01723	54.75	8.99382e-05	3	1867.87	2.85392	27.4913	0
High	TLLDLDNTR	1	1	1	928144051		0	0	0.02553	54.68	0.000256668	2	1060.57	2.91594	25.6199	0
High	AFHNEAQVNPER	2	1	1	57032236		0	0	0.02743	54.21	0.000116639	2	1411.68	4.54826	15.0635	0
High	VLDELTLTK	1	3	1	928144442		0	0	0.02321	54.2	0.000136298	2	1031.6	2.92231	26.6526	0
High	RVLDELTLTK	1	3	1	928144442		0	0	0.01106	54.13	0.000104512	3	1187.7	3.56753	24.7126	1
High	ISGLIYEETR	1	8	1	928181355		0	0	0.0008428	53.77	0.000188472	2	1180.63	5.60524	25.308	0
High	LYAVHQEGNK	1	2	1	928178280		0	0	0.002041	53.71	0.000201308	2	1158.59	3.28885	13.9676	0
High	SYNDELQFLEK	1	1	1	73969943		0	0	0.06278	53.34	0.000133241	2	1385.67	6.07242	32.2365	0
High	LASYLDKVR	2	12	5	359279911;73965817;359279916;928144442;545510666		0	0	0.01662	53.19	0.000129768	2	1064.61	4.01276	20.3909	1
High	TRLEQEIATYR	1	7	3	359279911;73965817;545510666		0	0	0.00624	53.02	0.000214021	3	1379.73	2.8428	23.2897	1
High	ASLENSLEETK	1	1	1	359279911		0	0	0.0003083	52.96	0.000239508	2	1220.6	1.47568	21.1298	0
High	GIDPFSLDALAK	1	2	2	928139790;928136172		0	0	0.001242	52.92	0.000285372	2	1246.67	3.36365	38.4847	0
High	YVSSLTEEISK	1	2	1	545485185		0	0	0.05942	52.88	0.000203773	2	1255.65	3.68458	24.1863	0
High	FSELTSEK	1	1	1	928180201		0	0	0.05488	52.79	0.000148074	2	940.465	2.68801	17.7026	0
High	QSSVSFR	1	1	1	345791904		0	0	0.0574	52.52	0.000158971	2	810.413	2.60721	16.7203	0
High	GSIGGGFSSGGFSGGSFSR	1	3	1	928144442		0	0	0.000175	52.35	0.000142615	3	1707.78	3.47824	29.2689	0
High	ILLAELEQLK	1	1	1	559098393		0	0	0.01015	51.89	0.00012231	2	1169.72	2.79679	37.2842	0
High	ETEGDVTSVK	1	2	1	928178280		0	0	0.01283	51.87	0.000251275	2	1064.51	2.07013	14.6369	0
High	TPDTASVQNEAK	1	1	1	928172373		0	0	0.003712	51.77	0.000235507	2	1260.61	2.84449	14.5174	0
High	QMAEIAVNAVLTVADMQR	1	1	1	928180201		0	0	0.05878	51.72	0.000309233	3	1960.01	4.58699	43.4443	0
High	VTVVDVNESR	1	1	1	545494172		0	0	0.02773	51.57	0.000440616	2	1117.59	3.32616	18.7987	0
High	YEELQTLAGK	1	1	1	359323093		0	0	0.004652	51.48	0.000319335	2	1151.6	4.84527	23.1645	0
High	TATQLAVNK	1	1	1	359324375		0	0	0.02249	51.41	0.000491845	2	945.538	1.95054	15.3973	0
High	EYEELLASVR	1	1	1	74008000		0	0	0.02836	51.28	0.000365663	2	1208.62	3.41658	30.4577	0
High	SLDLDGIIAEVK	1	2	1	359323093		0	0	0.03917	51.25	0.000369323	2	1272.71	2.40267	39.7548	0
High	FLEQQNQVLQTK	2	3	2	50979272;925114678		0	0	0.07379	50.96	0.000399236	2	1475.79	4.96603	22.2348	0
High	SPSGEVAIR	1	1	1	345793181		0	0	0.02042	50.71	0.000493374	2	915.492	2.75224	16.58	0
High	LQGEIAHVK	1	1	1	925114678		0	0	0.01019	50.38	0.000311973	2	994.572	3.61013	15.1263	0
High	TAVETAVLLLR	1	2	1	345802577		0	0	0.04656	50.26	0.000150702	2	1185.73	4.36703	36.2816	0
High	DYQELMNTK	1	1	1	50979272		0	0	0.06642	50.12	0.000204277	2	1141.52	0.975989	22.9654	0
High	EYEAAVEQLK	1	1	1	73956580		0	0	0.007332	50.03	0.000466268	2	1179.59	0.34411	21.7313	0
High	KPDEPIDLFMVEIMEMK	1	1	1	928136172		0	0	0.002903	49.91	0.00043492	3	2065.01	2.49103	45.3434	0
High	IGIEIIK	1	1	1	928182667		0	0	0.07162	49.73	0.000169731	2	785.514	0.477482	27.9515	0
High	LASDLLPR	1	1	1	545560324		0	0	0.03575	49.46	0.00018175	2	884.524	4.79043	24.7021	0
High	ANFWYQPSFHGVDLSALR	2	1	1	928162852		0	0	0.02998	49.39	0.00056792	2	2108.05	5.00295	39.2535	0
High	GVNLPGAAVDLPAVSEK	1	3	1	928177040		0	0	0.07016	49.32	0.000543817	2	1636.9	3.79671	31.5903	0
High	GHYTEGAELVDSVLDVVR	1	5	1	545554235		0	0	0.008283	48.7	0.000679877	3	1958.99	5.30956	41.2238	0
High	AYILNLVK	1	1	1	359320591		0	0	0.07012	48.63	0.000134346	2	933.581	4.53089	31.9787	0
High	QEYDESGPSIVHR	1	3	1	924183513		0	0	0.05975	48.57	0.000314129	3	1516.71	2.38786	18.3353	0
High	YFVETGAMAVR	1	1	1	57032236		0	0	0.04965	47.98	0.000444226	2	1243.62	2.96882	26.5948	0
High	FAQPGSFEYEYAMR	1	1	1	545558431		0	0	0.007725	47.7	0.000181712	2	1695.75	2.52463	31.1054	0
High	ALDDMISTLK	1	2	1	345802577		0	0	0.03082	47.16	0.000988469	2	1106.58	6.14876	31.6312	0
High	NAGAVIGK	1	1	1	375065844		0	0	0.02688	46.6	0.00138813	2	729.427	2.83167	14.2373	0
High	VGEFSGANK	1	2	1	928184003		0	0	0.02089	46.5	0.000905563	2	908.45	2.93515	15.2697	0
High	ALIAGGGAPEIELALR	1	1	1	359320591		0	0	0.003574	45.79	0.000561539	3	1550.89	1.37714	36.8369	0
High	SLYASSPGGAYATR	1	1	1	559098393		0	0	0.001214	45.58	0.00109986	3	1400.69	3.48874	20.4118	0
High	HSLTHGSSGYINSSGSTR	1	2	1	928175910		0	0	0.001475	45.47	0.000939351	3	1847.87	2.31805	14.2103	0
High	GIAVETDSEQK	1	1	1	114158608		0	0	0.03587	45.24	0.00143329	2	1176.58	4.9248	16.0063	0
High	SGNHILSMAR	1	1	1	73996815		0	0	0.05943	45.1	0.00106306	2	1085.56	3.33503	18.7615	0
High	AVFVDLEPTVIDEVR	1	4	1	359323129		0	0	0.03251	45.01	0.0016406	3	1701.91	2.10744	38.9156	0
High	DGDVTVTNDGATILSMMDVDHQIAK	1	1	1	928180201		0	0	0.0004366	44.85	0.000906734	3	2646.25	3.9597	39.6365	0
High	LLIHQSLAGGIIGVK	1	1	1	375065844		0	0	0.05396	44.56	0.000145227	2	1518.94	2.24484	30.3644	0
High	GDLGIEIPAEK	1	7	1	928177040		0	0	0.07424	44.29	0.00129965	2	1141.62	4.83947	27.7319	0
High	SSNLLDLK	1	1	1	928162852		0	0	0.02764	44.06	0.00246581	2	889.499	-0.151101	25.8937	0
High	QSVEADINGLR	1	5	2	73965817;928144442		0	0	0.004085	43.91	0.00212976	2	1201.62	3.38053	24.6981	0
High	mVINHLEK	1	2	1	928178280	M1(Oxidation)	0	0	0.07533	43.83	0.0018009	2	999.537	7.38478	14.584	0
High	NHEEEMLALR	2	1	1	73965817		0	0	0.05472	43.76	0.00123273	3	1241.6	3.27121	22.2065	0
High	LNESLDENFK	1	3	1	545501028		0	0	0.06941	43.48	0.00170523	2	1208.58	2.10617	22.7135	0
High	ATATQLLQHPFVK	1	1	1	73992062		0	0	0.005038	43.38	0.00143959	3	1453.82	4.0692	27.1962	0
High	ALVDQLHER	2	1	1	73950143		0	0	0.04089	43.34	0.00186306	3	1080.58	2.37576	19.2578	0
High	SQDAEVGDGTTSVTLLAAEFLK	1	1	1	359324375		0	0	0.05842	43.33	0.0024178	3	2252.14	3.22784	43.8301	0
High	NTLNPVWQAFK	1	2	1	73996815		0	0	0.05408	43.3	0.00273625	2	1317.7	1.43866	34.8609	0
High	QQISLATQMVR	1	1	1	928180201		0	0	0.07606	43.21	0.00302276	2	1274.69	1.3838	25.6213	0
High	FVPIQTEEmELAIFEK	1	7	2	50950163;928161429	M9(Oxidation)	0	0	0.0632	42.79	0.00235656	2	1939.98	2.24941	39.8789	0
High	GLVLDHGAR	1	2	2	928139790;928136172		0	0	0.07891	42.6	0.00223938	2	937.524	2.44041	16.7834	0
High	NVMEQFNPGLR	1	3	1	545501028		0	0	0.03438	42.59	0.00262184	2	1304.64	2.24394	28.8779	0
High	LcYVALDFEQEMATAASSSSLEK	1	3	1	924183513	C2(Carbamidomethyl)	0	0	0.01659	42.56	0.00146976	3	2550.19	4.44303	42.1176	0
High	MGPPVGGHR	2	1	1	545488600		0	0	0.06709	42.44	0.00312735	3	907.455	-1.3916	13.8616	0
High	AQYEEIALK	1	4	1	308081611		0	0	0.03801	42.18	0.0029813	2	1064.57	4.59809	22.8541	0
High	FSSQELILR	1	1	1	545540174		0	0	0.01634	41.85	0.00261905	2	1092.61	5.87799	28.5214	0
High	VNLAMNVGK	1	3	1	928177040		0	0	0.0401	41.76	0.00485769	2	945.521	2.57364	21.5486	0
High	LQEEmLQR	1	1	1	559098393	M5(Oxidation)	0	0	0.03351	41.67	0.00347873	2	1062.53	2.48193	16.3032	0
High	AVNAMILAGK	1	3	1	545501028		0	0	0.006311	41.63	0.00434227	2	987.569	3.30504	24.8502	0
High	APGFAQMLK	1	2	1	928178280		0	0	0.004438	41.59	0.00363702	2	962.513	0.00382495	28.8105	0
High	GDYPLEAVR	2	3	1	928177040		0	0	0.03417	41.33	0.00405282	2	1019.52	4.18212	23.7906	0
High	EIIDLVLDR	2	4	1	359323129		0	0	0.03993	41.32	0.00268228	2	1085.62	3.60137	36.7435	0
High	YEDEINKR	4	9	4	50979272;928173591;345791904;925114678		0	0	0.05732	41.26	0.00337799	3	1066.52	-0.638633	13.2286	1
High	EAYPGDVFYLHSR	1	1	1	560891938		0	0	0.001051	40.91	0.0033371	3	1553.74	4.21298	28.8825	0
High	QIGNVAALPGIVHR	1	1	1	73969943		0	0	0.07267	40.77	0.00229064	3	1444.84	1.62723	27.4023	0
High	QFTSSSSMK	1	2	2	359279911;73965817		0	0	0.06059	40.53	0.0013321	2	1002.46	2.85262	15.0259	0
High	GLIDYETFK	1	1	1	345796694		0	0	0.03287	40.49	0.00307297	2	1085.55	3.30517	30.3947	0
High	AILQNHTDFK	1	1	1	928162852		0	0	0.02093	40.32	0.00515112	2	1186.63	3.67495	18.7345	0
High	AAPGAEFAPNKR	1	1	1	545558431		0	0	0.04941	39.78	0.00603826	2	1228.65	2.17507	16.4066	1
High	YVLKPATEGK	2	1	1	73956580		0	0	0.01994	39.39	0.00458019	3	1105.63	1.97465	15.9479	0
High	QNLEPLFEQYINNLR	2	5	2	345791904;545545386		0	0	0.07163	39.37	0.00656094	3	1890.98	2.85047	42.8532	0
High	GYSFTTTAER	1	3	1	924183513		0	0	0.06093	39.3	0.00251428	2	1132.53	1.56537	20.7186	0
High	LRPIAVIK	1	1	1	73969943		0	0	0.0801	39.25	0.000130735	3	909.626	1.815	20.411	0
High	VADMALHYANK	1	2	1	928178280		0	0	0.002547	38.99	0.00802522	3	1232.61	2.3401	19.3108	0
High	VHAPPINMESVHMK	1	1	1	73954685		0	0	0.05251	38.8	0.00647264	3	1589.8	4.56702	21.9369	0
High	LAQFDYGK	1	1	1	73956580		0	0	0.06731	38.75	0.00363385	2	941.474	1.25681	21.1789	0
High	VGIVAWHPTAR	1	1	1	928172373		0	0	0.05859	38.1	0.00482456	3	1206.68	3.33645	23.887	0
High	VLDELTLAR	1	3	2	359279916;545510666		0	0	0.04955	37.98	0.00870938	2	1029.6	2.23166	27.9083	0
High	DIVQFVPFR	1	13	2	73996815;345793181		0	0	0.0384	37.92	0.00728883	2	1120.62	2.5291	37.9349	0
High	LGDLYEEEmR	1	1	1	559098393	M9(Oxidation)	0	0	0.05929	37.85	0.00262494	2	1270.57	2.69249	21.4137	0
High	ALQFLEQVK	1	2	2	928139790;928136172		0	0	0.06171	37.82	0.00644265	2	1075.62	2.27007	30.8366	0
High	TFVTDWDK	1	1	1	73956580		0	0	0.06933	37.76	0.00397799	2	1011.48	0.629869	28.0015	0
High	GQSQFNVYEVVNPK	1	2	1	73996815		0	0	0.008104	37.59	0.00836067	2	1608.81	3.78265	30.1288	0
High	DNLAEDIMR	1	1	1	559098393		0	0	0.04056	37.51	0.0058637	2	1076.51	1.97108	30.6749	0
High	GPLLVQDVVFTDEMAHFDR	1	1	1	50950219		0	0	0.004371	37.32	0.00850771	3	2189.08	3.64974	40.9755	0
High	IGLFFWPK	1	8	2	50950163;928161429		0	0	0.05157	37.31	0.0055827	2	1007.57	2.34795	42.4416	0
High	AEAESWYQTK	1	3	1	928173591		0	0	0.01966	37.27	0.00483749	2	1212.56	2.48949	20.9021	0
High	DYQELmNVK	1	1	1	925114678	M6(Oxidation)	0	0	0.05238	37.23	0.00491063	2	1155.54	5.05811	20.0283	0
High	QPEEVFDVLEK	1	3	1	73992062		0	0	0.004959	36.44	0.0113493	2	1332.67	2.39595	32.6547	0
High	EYQELmNVK	1	9	2	928173591;359323093	M6(Oxidation)	0	0	0.04655	36.37	0.00625128	2	1169.55	2.05368	18.7917	0
High	VIDPATATSVDLR	3	1	1	359320591		0	0	0.07624	36.32	0.0117606	2	1357.74	3.40471	26.0174	0
High	MEELHNQEVQK	2	1	1	545558431		0	0	0.02588	35.76	0.00933094	2	1384.66	1.78788	14.496	0
High	VVAEVYDQER	1	7	1	545521150		0	0	0.04749	35.61	0.0127502	2	1207.6	5.35188	18.6005	0
High	ESTLHLVLR	2	5	1	73995130		0	0	0.01508	35.6	0.00559108	2	1067.62	2.48157	24.7851	0
High	VHTVEDYQAIVDAEWNILYDK	1	1	1	359324375		0	0	0.02292	35.42	0.0122152	3	2521.23	3.46666	41.8941	0
High	LLQTSNITK	1	8	1	74002818		0	0	0.06061	34.5	0.0139796	2	1017.6	3.95705	18.418	0
High	FYVHNDMFR	2	2	1	74001626		0	0	0.06233	33.88	0.00642539	3	1228.56	2.00885	25.6628	0
High	KQTALVELLK	2	2	1	545520919		0	0	0.03579	33.76	0.00628986	3	1142.72	1.62761	27.581	1
High	LQATHEELLLLR	1	2	1	545502487		0	0	0.007122	33.03	0.0102783	3	1435.83	3.38993	29.6922	0
High	SGFSSVSVSR	1	4	1	545545386		0	0	0.01837	32.97	0.0137016	2	1012.51	1.21021	19.4482	0
High	ENDIKPLTSFR	1	1	1	73961491		0	0	0.04466	32.85	0.0271073	3	1319.7	3.89814	23.8339	0
High	KGVNLPGAAVDLPAVSEK	1	3	1	928177040		0	0	0.07965	32.3	0.0160165	3	1764.99	3.68684	28.4249	1
High	HGGYEDAVHSGALDD	1	1	1	57032236		0	0	0.03328	32.23	0.00275269	3	1542.65	3.20588	19.0836	0
High	GYAEVVVASENSVHK	1	3	1	545531321		0	0	0.0456	31.25	0.0339702	3	1588.8	2.87029	23.0754	0
High	QITVNDLPVGR	1	2	1	359322074		0	0	0.07932	30.87	0.0243903	2	1211.67	-3.3901	26.2854	0
High	VDALmDEINFMK	1	1	1	345791904	M5(Oxidation)	0	0	0.03044	28.93	0.0375498	2	1441.68	4.20402	34.1372	0
High	GESQTDIEITR	1	2	1	345802577		0	0	0.06666	28.34	0.06551	2	1248.61	2.18747	19.1696	0
High	FDLYDVDSK	1	4	1	73996815		0	0	0.02308	27.53	0.0309057	2	1101.51	2.56158	28.658	0
High	DVDEAYMNK	1	1	1	359323093		0	0	0.07342	27.3	0.0152691	2	1084.46	2.80867	18.2819	0
High	DGIDDESYGQIFKPIISK	1	2	1	545520193		0	0	0.02344	27.25	0.0881548	3	2025.02	0.065702	35.3608	0
High	RQPILDAIEAK	2	1	1	73992062		0	0	0.0524	26.71	0.0421276	2	1253.73	3.27671	25.1108	1
High	NYTDFVHEHNVK	1	1	1	50950163		0	0	0.007262	26.34	0.0623655	3	1502.7	0.570873	19.8391	0
High	ADLEMQIESLKEELAYLK	1	1	1	545510666		0	0	0.02953	26.29	0.118656	3	2123.11	5.77792	42.9043	1
High	YYAVNFPMR	1	2	1	545520193		0	0	0.0455	26.01	0.080822	2	1160.56	3.32306	30.5444	0
High	LAFAQHQAEVAK	1	2	1	928138431		0	0	0.01786	25.98	0.113809	3	1312.7	2.76576	17.9414	0
High	AGNILLNTEGHAK	1	4	1	73992062		0	0	0.008414	25.47	0.123024	3	1337.72	1.57932	19.6909	0
High	RQEALELIK	1	1	1	545535669		0	0	0.07229	25.45	0.101924	3	1099.65	3.04911	22.209	1
High	LNFSHGTHEYHAETIK	1	2	1	928177040		0	0	0.0775	25.15	0.116545	3	1883.91	2.59518	17.444	0
High	VGEVIVTK	1	1	1	928182667		0	0	0.05852	24.99	0.158795	2	844.516	1.96471	17.7557	0
High	KYEDEINK	2	4	1	925114678		0	0	0.02946	23.96	0.143038	2	1038.51	1.57641	13.5159	1
High	SGVTDYYALDDYHALHLTR	1	1	1	73950143		0	0	0.005911	23.95	0.166926	4	2210.06	3.90755	30.9796	0
High	AEGTRPEGAQFLIPSTQAE	1	1	1	73956580		0	0	0.03599	23.72	0.185346	3	2001.99	3.44193	29.781	0
High	SDALETLGFLNHYQmK	1	1	1	545488600	M15(Oxidation)	0	0	0.02114	23.53	0.187425	3	1882.92	8.15721	34.6456	0
High	WLEMYGVDMHVVK	1	7	2	50950163;928161429		0	0	0.001323	22.36	0.24305	3	1606.78	2.86056	34.048	0
High	mDVNFAPLR	1	1	1	73985077	N-Term(Acetyl)	0	0	0.04003	22.09	0.310244	2	1104.55	2.87384	38.8499	0
High	AATESFASDPILYRPVAVALDTK	2	3	1	928177040		0	0	0.03333	21.05	0.230074	3	2435.31	10.0214	37.7162	0
High	NKYEDEINK	1	2	2	50979272;345791904		0	0	0.06588	20.33	0.285927	2	1152.56	3.67821	14.9408	1
High	SVQLYGPTNFAPVINHVAR	1	2	1	73996815		0	0	0.07964	20.3	0.360236	3	2083.12	3.99501	33.3507	0
High	SSLGPVGLDK	1	1	1	57032236		0	0	0.07059	18.37	0.904568	2	972.54	4.23369	21.9003	0
High	TFLEFYEEK	1	1	1	928123142		0	0	0.08019	17.89	0.548623	2	1205.58	5.09264	33.3902	0
High	SLHTLFGDK	1	2	1	545520919		0	0	0.05197	17.44	1.15573	3	1017.54	2.30916	23.3142	0
High	NTGVHHDVHFPGHAAmTEI	1	1	1	50950163	M16(Oxidation)	0	0	0.009658	13.75	0.936166	4	2085.96	1.49133	19.2937	0
High	QADLYISEGLHPR	1	5	2	928139790;928136172		0	0	0.007602	12.7	2.23137	3	1498.77	1.95835	24.4357	0
High	SGMNVAR	1	2	1	928177040		0	0.002	0.08873	71.21	3.92796e-06	2	734.361	-0.657473	13.7369	0
High	ILTTNTWSSELSK	1	1	1	545494172		0	0.002	0.08982	60.22	4.51537e-05	2	1479.78	6.7422	28.8501	0
High	ITLDNAYmEK	1	3	1	928177040	M8(Oxidation)	0	0.002	0.08071	55.15	7.07214e-05	2	1213.58	0.994002	21.2135	0
High	VELDNMPLR	1	1	1	545558431		0	0.002	0.08155	54.55	0.000184846	2	1086.56	1.96104	26.1109	0
High	FEEMIQQIK	1	1	1	928180201		0	0.002	0.08053	53.83	0.000223974	2	1165.59	1.34378	26.0617	0
High	SLYGLGGSK	1	4	1	545545386		0	0.002	0.08347	53.69	0.000111594	2	881.47	-3.36613	21.7043	0
High	TAGTLFGEGFR	1	1	1	73956580		0	0.002	0.08155	52.03	0.000210229	2	1155.58	-0.817392	30.7766	0
High	ITLDNAYMEK	1	3	1	928177040		0	0.002	0.09258	50.96	0.000249322	2	1197.58	2.3674	24.8568	0
High	NISFNVASSSGK	1	1	1	308081611		0	0.002	0.08919	50.86	0.000367517	2	1210.61	3.49405	23.0355	0
High	QTALVELLK	1	2	1	545520919		0	0.002	0.09157	50.66	0.000252979	2	1014.62	1.87573	32.9381	0
High	AQYEEIAQR	1	5	1	545545386		0	0.002	0.08278	50.49	0.000383675	2	1107.54	0.389384	17.6745	0
High	GVQLQTHPNVDK	1	1	1	73954685		0	0.002	0.08127	48.19	0.000811622	2	1335.71	2.55472	16.1661	0
High	SLYNLGGSK	1	2	1	345791904		0	0.002	0.09569	46.28	0.000684142	2	938.495	0.961594	21.5828	0
High	EDAANNYAR	1	11	1	359323129		0	0.002	0.09537	43.2	0.000732304	2	1023.45	1.40285	13.352	0
High	LPLSLLK	1	1	1	160837874		0	0.002	0.09316	42.71	0.000251824	2	783.536	2.45413	30.5403	0
High	AWDDFFPGSDR	1	1	1	73985077		0	0.002	0.083	41.54	0.000627802	2	1312.56	2.42754	36.3792	0
High	EKLEMEMEAAR	1	1	1	545558431		0	0.002	0.09786	41.49	0.00227774	2	1336.63	1.9654	20.9361	1
High	EELAYLR	1	2	1	73965817		0	0.002	0.09208	40.37	0.00469727	2	893.474	1.39264	23.6937	0
High	EmQDLGGGER	1	2	1	50950135	M2(Oxidation)	0	0.002	0.0816	39.4	0.00137204	2	1107.47	-0.466143	13.4972	0
High	IFQIHTSR	1	1	1	354459384		0	0.002	0.08103	38.59	0.00834982	2	1001.56	3.717	19.329	0
High	FSNISAAK	1	1	1	359320591		0	0.002	0.09201	38.51	0.00585559	2	837.447	0.569287	16.0423	0
High	FSTPEQAAK	1	1	1	545488600		0	0.002	0.09277	37.28	0.00799717	2	978.493	3.60866	16.043	0
High	LASYLENVR	1	2	1	57091567		0	0.002	0.09554	36.59	0.00944003	2	1064.58	4.71314	24.1684	0
High	IIDSLFNTVTDKK	1	1	1	545494172		0	0.002	0.08057	36.26	0.00998418	3	1493.82	-1.14587	29.7939	1
High	YWQQVIDMNDYQR	1	1	1	545494172		0	0.002	0.08938	35.6	0.00535697	2	1758.8	4.42579	32.7001	0
High	SLVNLGGSK	1	1	1	50979272		0	0.002	0.09609	34.5	0.025724	2	874.497	-2.07797	20.8238	0
High	ETLLNSATTSLNSK	1	1	1	359320591		0	0.002	0.0909	33.97	0.0177183	2	1478.77	1.79552	26.0367	0
High	VAPEEHPVLLTEAPLNPK	1	3	1	924183513		0	0.002	0.08925	33.03	0.0157036	3	1954.06	-2.41228	27.4944	0
High	LFVGNLPPDITEEEMR	1	1	1	545558431		0	0.002	0.09025	31.11	0.0353155	2	1859.93	6.4667	35.1993	0
High	MLKPAFIFDGR	1	1	1	545494172		0	0.002	0.08196	27.14	0.0865522	3	1294.7	2.76224	31.8245	0
High	VTMQNLNDRLASYLDKVR	1	4	2	359279911;928144442		0	0.002	0.08524	22.29	0.216899	3	2136.13	3.05248	35.4394	2
High	VLENAEGAR	1	1	1	73970888		0	0.003	0.09861	61.02	3.89409e-05	2	958.496	0.377433	13.3129	0
High	IINEPTAAAIAYGLDK	1	5	1	545497049		0	0.003	0.09956	55.69	0.000110607	3	1659.9	4.0119	33.4256	0
High	LENEIQTYR	1	3	1	928144442		0	0.003	0.116	50.77	0.000425465	2	1165.59	2.26379	19.6273	0
High	TSASIILR	2	1	1	57032236		0	0.003	0.1062	48.45	0.000390088	2	860.525	6.0705	21.7211	0
High	mETVQLR	1	1	1	73992062	N-Term(Acetyl)	0	0.003	0.1053	46.42	0.00139215	2	918.474	3.17316	28.3059	0
High	AAPGAEFAPNK	1	2	1	545558431		0	0.003	0.1008	44.96	0.00113778	2	1072.54	2.53432	18.3104	0
High	LKYENEVALR	1	3	1	928144442		0	0.003	0.1099	43.59	0.00157289	2	1234.68	2.72082	20.0609	1
High	VAVFGAGGVGK	1	1	1	545486823		0	0.003	0.1143	42.37	0.00254369	2	961.548	1.14893	26.6701	0
High	AESGPDLR	1	1	1	345796694		0	0.003	0.1052	42.35	0.00133884	2	844.418	1.98816	15.0411	0
High	YNIMLVR	1	2	1	928178280		0	0.003	0.1081	39.42	0.00328006	2	908.504	2.05355	28.6237	0
High	LGFAGLVK	1	1	1	928180201		0	0.003	0.1161	39.29	0.00205492	2	804.5	2.50242	30.0742	0
High	ETLIDVAR	1	2	2	928139790;928136172		0	0.003	0.1122	38.22	0.01084	2	916.512	2.00108	23.985	0
High	SDPFLVFYR	1	5	1	73996815		0	0.003	0.1095	36.69	0.0098573	2	1143.59	2.82808	38.8649	0
High	GDLEQNESDNR	1	2	1	74001626		0	0.003	0.1101	36.66	0.000863098	2	1276.54	2.1158	13.3401	0
High	ALTELSEQNLR	1	2	1	545502487		0	0.003	0.1028	36.51	0.0126085	2	1273.68	4.90272	23.6977	0
High	SGGYGFGR	1	1	1	308081611		0	0.003	0.1103	29.34	0.0134457	2	800.37	1.48341	18.5883	0
High	DQYEQMAEK	1	1	1	73965817		0	0.003	0.1137	29.34	0.0112338	2	1141.48	1.62033	16.8715	0
High	EIAEAYLGK	1	1	1	545497049		0	0.003	0.1007	28.71	0.0625152	2	993.524	-0.724329	22.4731	0
High	YPVNSVNILK	1	1	1	57032236		0	0.003	0.1093	27.5	0.0538819	2	1146.65	2.24407	27.1359	0
High	SDPYLEFHK	2	1	1	345793181		0	0.003	0.1078	24.68	0.12476	3	1135.54	2.68084	22.103	0
High	IPAMTIAK	1	1	1	928182667		0	0.003	0.1064	20.61	0.573948	2	844.496	0.0723318	21.6926	0
High	SGVSLAALK	1	4	1	928181049		0	0.005	0.1224	56.77	0.000121598	2	845.511	2.09407	24.4337	0
High	LVQLLVK	1	1	1	558611341		0	0.005	0.1228	50.94	3.34232e-05	2	812.562	2.06637	26.695	0
High	EYQELmNTK	1	5	2	345791904;545545386	M6(Oxidation)	0	0.005	0.1195	41.51	0.0014762	2	1171.53	2.2484	15.9487	0
High	LPLGTLSK	1	1	1	928123142		0	0.005	0.1226	34.29	0.0142626	2	828.52	1.69097	22.7767	0
High	ATRPEELLELFR	1	1	1	545560324		0	0.005	0.1205	24.15	0.220756	3	1473.81	2.36981	38.5259	0
High	EADSTHLAVR	1	1	1	928144044		0	0.005	0.1234	11	2.28767	3	1098.55	1.00541	14.9424	0
