# Supplementary material for: The Minute Virus of Canines (MVC) Activates the RhoA/ROCK1/MLC2 Signal Transduction Pathway Resulting in the Dissociation of Tight Junctions and Facilitating Occludin-Mediated Viral Infection
Source: Microorganisms. 2025 Mar 20;13(3):695. doi: 10.3390/microorganisms13030695 (PMC11944487; doi:10.3390/microorganisms13030695)
Supplement: Supplementary file 1 [file microorganisms-13-00695-s001.zip › c-SLQ_IgG_IP.xlsx]

## Sheet: Sheet1
Accession	Description	Score	Coverage	# Proteins	# Unique Peptides	# Peptides	# PSMs	Area	# AAs	MW [kDa]	calc. pI
73947738	PREDICTED: alpha-actinin-4 isoformX1 [Canis lupus familiaris]	16070.4	86.07	1	0	103	874	1.85679e+09	933	107.251	5.42725
73947718	PREDICTED: alpha-actinin-4 isoformX2 [Canis lupus familiaris]	16029.4	85.95	1	1	102	875	1.85679e+09	911	104.865	5.43994
73947736	PREDICTED: alpha-actinin-4 isoformX11 [Canis lupus familiaris]	15808.9	87.42	1	1	102	860	1.85679e+09	906	104.336	5.50342
545488614	PREDICTED: alpha-actinin-4 isoform X12 [Canis lupus familiaris]	15041.3	85.32	1	2	102	828	1.85679e+09	933	107.252	5.42725
545513107	PREDICTED: spectrin alpha chain, non-erythrocytic 1 isoform X5 [Canis lupus familiaris]	14208.3	72.5	4	0	204	687	4.45604e+08	2484	285.85	5.38916
545513101	PREDICTED: spectrin alpha chain, non-erythrocytic 1 isoform X8 [Canis lupus familiaris]	14184.5	72.42	5	2	205	688	4.45604e+08	2498	287.397	5.36377
73969626	PREDICTED: spectrin beta chain, non-erythrocytic 1 isoformX1 [Canis lupus familiaris]	14166.3	74.7	3	15	189	692	5.2507e+08	2364	274.325	5.5542
545513111	PREDICTED: spectrin alpha chain, non-erythrocytic 1 isoform X7 [Canis lupus familiaris]	14083.1	72.4	3	2	201	681	4.45604e+08	2464	283.594	5.37646
359320585	PREDICTED: spectrin beta chain, non-erythrocytic 1 isoform X2 [Canis lupus familiaris]	12653.4	75.55	3	2	178	647	4.24586e+08	2155	251.173	5.51611
73963339	PREDICTED: alpha-actinin-1 isoformX2 [Canis lupus familiaris]	11778.4	86.1	7	52	81	572	1.50691e+09	892	102.889	5.41455
73974722	PREDICTED: plectin isoformX7 [Canis lupus familiaris]	5715.23	53.76	31	224	228	350	7.50441e+07	4544	516.485	5.74463
160425231	myosin-9 [Canis lupus familiaris]	3512.5	45.2	5	79	94	172	4.49723e+07	1960	226.327	5.60498
73951551	PREDICTED: IQ motif containing GTPase activating protein 1 [Canis lupus familiaris]	2427.39	52.08	4	68	70	120	6.69023e+07	1657	189.049	6.34131
307938303	actin, cytoplasmic 1 [Canis lupus familiaris]	2218.5	57.07	5	1	22	168	2.11565e+08	375	41.7397	5.47803
545518174	PREDICTED: gelsolin [Canis lupus familiaris]	2055.38	43.47	1	34	34	114	2.83917e+08	865	94.3306	8.20654
73974852	PREDICTED: epiplakin [Canis lupus familiaris]	1881.51	35.31	1	57	61	93	7.19328e+07	2948	321.008	5.70654
545509102	PREDICTED: actin, cytoplasmic 2 [Canis lupus familiaris]	1880.79	54.05	2	1	17	128	2.11565e+08	333	36.9774	5.42725
545519691	PREDICTED: unconventional myosin-VI isoform X13 [Canis lupus familiaris]	1872.66	44.77	2	1	63	129	9.39419e+07	1253	145.214	8.49951
545519689	PREDICTED: unconventional myosin-VI isoform X12 [Canis lupus familiaris]	1784.8	45.17	3	1	63	126	8.93796e+07	1262	146.246	8.45557
359320307	PREDICTED: unconventional myosin-Ic isoformX1 [Canis lupus familiaris]	1706.72	50.52	2	1	50	90	1.26672e+08	1063	121.918	9.34912
359320309	PREDICTED: unconventional myosin-Ic isoformX2 [Canis lupus familiaris]	1689.07	51.05	2	1	50	90	1.26672e+08	1044	119.852	9.39307
545512109	PREDICTED: unconventional myosin-Ic isoform X5 [Canis lupus familiaris]	1600.72	50.68	2	1	49	88	1.26672e+08	1028	118.132	9.34912
545506551	PREDICTED: LOW QUALITY PROTEIN: unconventional myosin-Vb [Canis lupus familiaris]	1579.69	39.1	2	66	70	116	4.08514e+07	1849	213.695	7.23975
545550660	PREDICTED: unconventional myosin-Va [Canis lupus familiaris]	1389.18	29.1	2	56	59	83	2.85205e+07	2213	254.952	8.80713
545497049	PREDICTED: heat shock cognate 71 kDa protein [Canis lupus familiaris]	1388.16	52.63	3	18	30	84	6.96322e+07	646	70.8542	5.51611
57108093	PREDICTED: actin, alpha cardiac muscle 1 isoformX3 [Canis lupus familiaris]	1302.42	31.56	5	1	15	130	1.42837e+08	377	41.9919	5.38916
559098393	vimentin [Canis lupus familiaris]	1214.92	67.38	20	34	37	69	5.91061e+07	466	53.565	5.12256
359323093	PREDICTED: keratin, type II cytoskeletal 8 [Canis lupus familiaris]	1212.29	57.43	2	27	35	87	8.70598e+07	491	54.6838	5.79541
345805768	PREDICTED: unconventional myosin-Id [Canis lupus familiaris]	1184.49	44.73	2	45	45	78	3.76859e+07	1006	115.962	9.33447
345782111	PREDICTED: CAD protein isoform X5 [Canis lupus familiaris]	1015.35	22.25	6	37	37	51	1.1471e+07	2225	243.155	6.55127
55741803	tight junction protein ZO-1 [Canis lupus familiaris]	972.056	39.97	1	49	49	67	2.10159e+07	1769	197.487	6.771
359323129	PREDICTED: tubulin alpha-1C chain [Canis lupus familiaris]	941.27	42.09	10	4	15	59	1.20606e+08	449	49.8775	5.09717
73970888	PREDICTED: stress-70 protein, mitochondrial isoform 6 [Canis lupus familiaris]	869.334	39.18	1	21	21	45	3.32432e+07	679	73.6188	6.30322
545530631	PREDICTED: spectrin beta chain, non-erythrocytic 2 isoform X3 [Canis lupus familiaris]	828.295	12.68	5	14	27	47	1.38943e+08	2397	271.07	6.25244
57043600	PREDICTED: actin, beta-like 2 isoform X2 [Canis lupus familiaris]	828.131	27.13	2	1	8	79	9.04215e+07	376	41.8898	5.47803
545520919	PREDICTED: serum albumin isoform X1 [Canis lupus familiaris]	770.148	6.74	3	7	7	39	3.93047e+08	608	68.5619	5.69385
545556306	PREDICTED: tubulin alpha-4A chain isoform X2 [Canis lupus familiaris]	715.396	36.72	5	2	13	48	1.2027e+08	433	48.2976	5.0083
545544157	PREDICTED: coronin-1C isoform X4 [Canis lupus familiaris]	685.427	34.81	2	18	18	37	9.05948e+07	474	53.155	7.07861
560879431	major vault protein [Canis lupus familiaris]	622.878	40.67	1	28	28	40	1.64767e+07	890	99.0761	5.68115
61740600	keratin, type I cytoskeletal 10 [Canis lupus familiaris]	597.851	23.06	18	10	15	30	2.96551e+07	568	57.6761	5.14795
345806081	PREDICTED: 78 kDa glucose-regulated protein isoform 5 [Canis lupus familiaris]	594.604	30.43	1	15	17	29	2.91405e+07	654	72.2385	5.16064
50979272	keratin, type II cytoskeletal 1 [Canis lupus familiaris]	594.252	16.48	1	9	14	32	4.6639e+07	619	63.7511	7.84033
74008809	PREDICTED: filamin-A isoform 2 [Canis lupus familiaris]	568.118	20.37	4	34	37	39	4.74527e+06	2646	280.45	6.11279
356461051	glutathione S-transferase pi 1 [Canis lupus familiaris]	554.53	37.62	3	4	7	27	3.43369e+07	210	23.514	6.771
560891942	prelamin-A/C [Canis lupus familiaris]	545.214	41.05	2	23	24	30	9.25665e+06	665	74.1807	7.02002
545555747	PREDICTED: 60 kDa heat shock protein, mitochondrial isoform X3 [Canis lupus familiaris]	532.525	29.32	1	10	10	27	4.2813e+06	573	60.9574	5.99854
73994683	PREDICTED: translational activator GCN1 isoform 1 [Canis lupus familiaris]	497.082	12.47	1	26	26	30	4.37691e+06	2671	292.553	7.40088
545518414	PREDICTED: tubulin beta chain [Canis lupus familiaris]	492.858	26.13	7	2	8	15	2.32681e+06	444	49.639	4.89404
73996688	PREDICTED: LIM domain and actin-binding protein 1 isoform X4 [Canis lupus familiaris]	460.946	31.14	2	1	17	25	2.75198e+07	761	84.881	6.78564
345796930	PREDICTED: histone H2B type 1-K-like [Canis lupus familiaris]	448.379	35.71	15	5	5	12	1.25861e+07	126	13.8816	10.3159
50978734	heat shock 70 kDa protein 1 [Canis lupus familiaris]	435.335	26.41	2	8	13	22	1.87854e+07	640	69.8919	5.57959
545498124	PREDICTED: myosin-10 isoform X10 [Canis lupus familiaris]	434.297	8.05	7	4	17	30	3.68503e+07	2037	235.804	5.64307
545545537	PREDICTED: LIM domain and actin-binding protein 1 isoform X3 [Canis lupus familiaris]	432.855	31.89	2	1	17	25	2.75198e+07	762	84.879	6.69775
545550325	PREDICTED: pyruvate kinase PKM isoform X3 [Canis lupus familiaris]	432.38	31.64	11	16	16	22	1.42094e+07	591	64.3363	7.86963
345799307	PREDICTED: LOW QUALITY PROTEIN: drebrin [Canis lupus familiaris]	424.376	29.56	1	17	17	27	3.43173e+07	653	71.8274	4.50049
359322286	PREDICTED: mitotic interactor and substrate of PLK1 [Canis lupus familiaris]	422.979	54.84	1	25	25	35	2.258e+07	609	66.192	9.70068
359318584	PREDICTED: myosin-14 isoform 2 [Canis lupus familiaris]	418.894	15.53	3	18	27	33	2.42542e+07	1996	227.997	5.60498
545519272	PREDICTED: heat shock protein HSP 90-beta isoform X3 [Canis lupus familiaris]	416.229	22.51	2	12	14	20	1.31689e+07	724	83.1851	5.03369
545530557	PREDICTED: glutathione S-transferase P-like [Canis lupus familiaris]	402.582	34.76	1	3	6	19	1.41514e+07	210	23.6951	7.86963
73996826	PREDICTED: plakophilin-2 isoform 1 [Canis lupus familiaris]	399.798	18.06	1	11	11	15	8.73516e+06	836	92.6762	9.15869
359279916	keratin, type I cytoskeletal 19 [Canis lupus familiaris]	386.888	48.12	17	11	19	33	2.01582e+07	399	43.8582	5.26221
345792599	PREDICTED: delta-1-pyrroline-5-carboxylate synthase isoformX2 [Canis lupus familiaris]	383.536	25.73	4	17	17	21	7.54536e+06	793	86.9835	7.32764
545548354	PREDICTED: PDZ and LIM domain protein 1 [Canis lupus familiaris]	369.386	23.06	1	11	11	21	3.66793e+07	529	56.3766	9.40771
359279911	keratin 14 [Canis lupus familiaris]	360.627	40.46	17	5	19	30	2.0994e+07	482	52.2787	5.16064
73982676	PREDICTED: src substrate protein p85 isoformX1 [Canis lupus familiaris]	359.239	34.38	3	21	21	29	3.4265e+07	541	60.5349	5.37646
545510672	PREDICTED: keratin, type I cytoskeletal 13 isoform 1 [Canis lupus familiaris]	353.039	18.14	18	4	10	22	1.98075e+07	452	48.6547	4.88135
57090217	PREDICTED: heat shock-related 70 kDa protein 2 isoform 1 [Canis lupus familiaris]	348.31	16.48	1	1	11	21	5.07852e+07	637	69.8408	5.66846
57087613	PREDICTED: actin-related protein 2/3 complex subunit 1B isoform 1 [Canis lupus familiaris]	342.5	24.73	2	9	9	17	1.3974e+07	372	41.0374	8.14795
545512496	PREDICTED: tubulin beta-4B chain-like [Canis lupus familiaris]	321.856	28.31	5	2	9	14	2.20282e+06	445	49.799	4.89404
57108515	PREDICTED: tropomodulin-3 isoform 1 [Canis lupus familiaris]	312.957	31.82	2	10	10	18	7.15523e+06	352	39.6364	5.13525
73985178	PREDICTED: filamin-B isoformX8 [Canis lupus familiaris]	306.662	12.96	8	21	24	25	4.6954e+06	2578	275.026	5.71924
345800677	PREDICTED: LOW QUALITY PROTEIN: alpha-enolase isoform 1 [Canis lupus familiaris]	301.051	11.63	4	3	3	9	4.38427e+06	447	48.9555	8.22119
545486235	PREDICTED: tight junction protein ZO-2 isoform X8 [Canis lupus familiaris]	292.344	14.52	10	15	15	20	3.96741e+06	1164	130.826	6.72705
345791833	PREDICTED: keratin, type II cytoskeletal 3-like isoform 1 [Canis lupus familiaris]	282.662	18.2	6	3	15	32	1.49388e+08	610	62.4769	7.1958
157073949	cingulin [Canis lupus familiaris]	281.322	17.82	2	17	17	18	4.79191e+06	1190	135.448	5.49072
545545402	PREDICTED: keratin, type II cytoskeletal 7 [Canis lupus familiaris]	276.53	34.19	9	10	17	30	3.29844e+07	468	51.5885	6.59521
545534926	PREDICTED: heterogeneous nuclear ribonucleoprotein M isoformX2 [Canis lupus familiaris]	273.844	24.17	8	12	12	14	3.81084e+06	691	73.6204	8.82178
73968655	PREDICTED: cullin-associated NEDD8-dissociated protein 1 isoformX5 [Canis lupus familiaris]	273.839	17.91	2	17	17	21	8.83106e+06	1206	133.515	5.74463
345790650	PREDICTED: nucleolin isoform 1 [Canis lupus familiaris]	273.094	17.06	1	10	10	15	9.20786e+06	715	77.4357	4.66553
545545380	PREDICTED: keratin, type II cytoskeletal 5 isoform X3 [Canis lupus familiaris]	268.977	24.04	8	7	17	29	3.3238e+07	570	60.5641	7.72314
545545104	PREDICTED: keratin, type II cytoskeletal 2 epidermal isoform X2 [Canis lupus familiaris]	267.786	11.64	3	3	10	23	4.30835e+07	593	61.09	7.41553
545554766	PREDICTED: uncharacterized protein LOC488289 [Canis lupus familiaris]	259.588	23.64	20	6	10	18	1.83242e+07	423	46.4535	11.1362
545528359	PREDICTED: sodium/potassium-transporting ATPase subunit alpha-1 isoform X1 [Canis lupus familiaris]	259.144	10.97	8	9	9	9	3.59507e+06	1021	112.738	5.52881
545525484	PREDICTED: nuclear pore complex protein Nup205 [Canis lupus familiaris]	256.933	9.92	1	17	17	18	3.22422e+06	2007	227.33	6.29053
217416483	erythrocyte band 7 integral membrane protein [Canis lupus familiaris]	254.138	24.3	1	5	5	7	1.14371e+06	284	31.1875	7.21045
545525020	PREDICTED: splicing factor, proline- and glutamine-rich [Canis lupus familiaris]	242.101	18.21	1	10	10	13	9.56e+06	659	70.751	9.45166
545536882	PREDICTED: coatomer subunit beta isoform X1 [Canis lupus familiaris]	239.107	18.15	1	11	11	14	5.43921e+06	953	107.11	6.04932
359320591	PREDICTED: T-complex protein 1 subunit delta isoform X1 [Canis lupus familiaris]	238.707	15.77	2	7	7	9	4.50336e+06	539	58.0018	7.82568
558757359	ezrin [Canis lupus familiaris]	235.75	18.09	8	11	12	15	8.96916e+06	586	69.3796	6.1001
345802525	PREDICTED: pyrroline-5-carboxylate reductase 2 isoform X3 [Canis lupus familiaris]	233.72	25.94	4	7	7	10	3.24044e+06	320	33.7146	8.03076
73954761	PREDICTED: dihydrolipoyllysine-residue acetyltransferase component of pyruvate dehydrogenase complex, mitochondrial isoform 1 [Canis lupus familiaris]	230.734	19.94	1	9	9	11	5.11539e+06	647	68.7771	8.1333
74006742	PREDICTED: ATP-dependent RNA helicase DDX3X isoformX11 [Canis lupus familiaris]	230.603	14.24	5	7	8	9	2.22514e+06	646	71.35	6.72705
359321669	PREDICTED: d-3-phosphoglycerate dehydrogenase [Canis lupus familiaris]	229.92	16.51	5	8	8	8	4.12272e+06	533	56.5093	6.60986
57091509	PREDICTED: keratin, type I cytoskeletal 17 isoform 1 [Canis lupus familiaris]	229.727	21.25	16	1	11	17	1.98075e+07	433	48.0971	5.05908
558611341	junction plakoglobin [Canis lupus familiaris]	229.39	17.61	1	11	11	18	3.79064e+06	744	81.7068	6.13818
73965817	PREDICTED: keratin, type I cytoskeletal 16 [Canis lupus familiaris]	219.967	16.35	16	1	10	20	1.98075e+07	477	51.6492	5.17334
545500907	PREDICTED: DNA replication licensing factor MCM7 isoform X5 [Canis lupus familiaris]	219.508	16.96	2	8	8	8	2.40042e+06	672	75.7336	6.01123
545509598	PREDICTED: fatty acid synthase [Canis lupus familiaris]	219.008	5.49	6	12	12	14	2.34158e+06	2475	268.929	6.44287
345807932	PREDICTED: glyceraldehyde-3-phosphate dehydrogenase-like [Canis lupus familiaris]	218.506	29.73	5	1	8	13	1.26148e+07	333	35.8472	7.86963
545518203	PREDICTED: elongation factor 1-alpha 1 isoform X1 [Canis lupus familiaris]	214.524	19.05	6	7	7	17	1.63859e+07	462	50.1091	9.01221
545545383	PREDICTED: LOW QUALITY PROTEIN: keratin, type II cytoskeletal 75 [Canis lupus familiaris]	211.915	15.38	5	4	11	24	3.51884e+07	572	61.646	8.66064
73964009	PREDICTED: cytoplasmic dynein 1 heavy chain 1 isoform 1 [Canis lupus familiaris]	210.73	6.5	1	25	25	26	3.28313e+06	4646	532.057	6.43018
345791910	PREDICTED: keratin, type II cytoskeletal 6A [Canis lupus familiaris]	208.035	19.47	8	7	13	27	3.27166e+07	570	60.5841	7.95752
545512949	PREDICTED: allograft inflammatory factor 1-like isoform X1 [Canis lupus familiaris]	204.194	32.67	3	5	5	16	1.81085e+07	150	17.0367	8.07471
73945531	PREDICTED: 40S ribosomal protein S12 isoform 2 [Canis lupus familiaris]	203.42	16.67	1	1	1	6	2.44447e+06	132	14.5055	7.21045
74001642	PREDICTED: general vesicular transport factor p115 isoformX1 [Canis lupus familiaris]	201.507	12.67	2	9	9	10	4.20914e+06	963	107.746	4.94482
545510666	PREDICTED: keratin, type I cytoskeletal 42 [Canis lupus familiaris]	200.145	17.48	17	1	10	19	2.01582e+07	492	54.0468	5.2749
57099669	PREDICTED: cofilin-1 isoformX1 [Canis lupus familiaris]	199.313	43.37	6	4	6	12	1.95391e+07	166	18.4907	8.08936
545550048	PREDICTED: unconventional myosin-Ie isoform X1 [Canis lupus familiaris]	195.833	10.51	3	8	9	9	2.31817e+06	1085	124.418	9.01221
50978862	glyceraldehyde-3-phosphate dehydrogenase [Canis lupus familiaris]	195.443	28.53	6	1	8	11	1.26148e+07	333	35.8382	8.11865
50950177	annexin A2 [Canis lupus familiaris]	194.654	41.89	1	15	15	18	4.12956e+06	339	38.6298	7.31299
545514723	PREDICTED: probable Xaa-Pro aminopeptidase 3 isoform X1 [Canis lupus familiaris]	190.554	30.84	2	9	9	12	7.94345e+06	428	48.2082	5.71924
545554601	PREDICTED: histone H1.2-like [Canis lupus familiaris]	190.518	23.47	3	3	7	16	5.11555e+06	213	21.3707	11.0776
356461044	peroxiredoxin-1 [Canis lupus familiaris]	187.455	40.7	3	6	8	9	3.62944e+06	199	22.1103	8.1333
359321687	PREDICTED: histone H2A type 2-C-like [Canis lupus familiaris]	185.897	35.66	13	1	5	9	1.83242e+07	129	13.9798	10.9019
545548031	PREDICTED: actin-binding LIM protein 1 isoform X12 [Canis lupus familiaris]	185.141	18.92	11	11	11	16	3.32967e+06	687	77.1717	8.19189
359320935	PREDICTED: inositol 1,4,5-trisphosphate receptor type 3 isoformX1 [Canis lupus familiaris]	184.044	7.49	12	15	17	18	2.73408e+06	2671	303.762	6.55127
359320104	PREDICTED: creatine kinase B-type [Canis lupus familiaris]	183.849	14.17	2	3	3	4	547730	381	42.6744	5.78271
545520485	PREDICTED: 14-3-3 protein zeta/delta isoform X3 [Canis lupus familiaris]	183.35	36.33	4	5	9	13	2.6478e+06	245	27.7277	4.79248
73997623	PREDICTED: retinoic acid-induced protein 3 [Canis lupus familiaris]	182.981	9.8	1	5	5	7	4.30539e+06	357	40.0867	7.91357
545511114	PREDICTED: insulin-like growth factor 2 mRNA binding protein 1 isoform X3 [Canis lupus familiaris]	181.903	18.23	4	8	9	11	6.95523e+06	576	63.2981	9.20264
545502393	PREDICTED: heat shock protein 75 kDa, mitochondrial [Canis lupus familiaris]	179.517	11.82	1	4	5	7	6.70681e+06	702	79.7193	7.31299
345798963	PREDICTED: nucleolar RNA helicase 2 [Canis lupus familiaris]	177.078	15.54	1	8	10	12	6.42969e+06	785	87.5537	9.37842
375065844	heterogeneous nuclear ribonucleoprotein K [Canis lupus familiaris]	173.147	16.16	1	4	4	6	1.38579e+06	464	50.8583	5.45264
57032236	PREDICTED: T-complex protein 1 subunit alpha isoformX1 [Canis lupus familiaris]	171.166	22.66	2	8	8	10	2.77405e+06	556	60.2156	5.98584
545556450	PREDICTED: actin-related protein 2/3 complex subunit 2 [Canis lupus familiaris]	169.969	31.53	1	11	11	11	7.32198e+06	295	33.7541	8.11865
545507634	PREDICTED: c-1-tetrahydrofolate synthase, cytoplasmic isoform X1 [Canis lupus familiaris]	169.157	10.34	2	8	8	9	3.34881e+06	909	98.3115	6.75635
545538481	PREDICTED: xin actin-binding repeat-containing protein 1 isoform X1 [Canis lupus familiaris]	167.741	12.29	1	14	14	16	8.14055e+06	1823	195.323	6.22705
545554636	PREDICTED: histone H1.3-like isoform X1 [Canis lupus familiaris]	165.613	18.81	2	1	5	11	5.11555e+06	218	21.9151	11.019
74001424	PREDICTED: carbonyl reductase [NADPH] 1 [Canis lupus familiaris]	164.662	25.27	2	6	6	7	4.4118e+06	277	30.5958	7.76709
545492085	PREDICTED: F-actin-capping protein subunit beta isoform X4 [Canis lupus familiaris]	159.608	25.25	5	7	7	9	5.77935e+06	301	33.7319	6.43018
545524607	PREDICTED: growth arrest-specific 2 like 3 isoform X2 [Canis lupus familiaris]	158.889	14.83	2	6	6	9	4.7645e+06	661	70.1387	9.70068
545530010	PREDICTED: catenin delta-1 isoform X9 [Canis lupus familiaris]	158.588	7.16	6	5	5	6	2.16491e+06	866	96.4806	6.17627
345796941	PREDICTED: histone H1.5-like [Canis lupus familiaris]	158.294	18.14	2	1	5	11	5.11555e+06	226	22.7466	10.9604
195546936	WD repeat domain 1 [Canis lupus familiaris]	156.505	28.38	2	11	11	13	6.64866e+06	606	66.3228	6.62451
545522776	PREDICTED: heterogeneous nuclear ribonucleoproteins A2/B1 isoform X6 [Canis lupus familiaris]	155.904	22.68	3	6	6	7	2.09301e+06	313	33.8903	9.02686
545540855	PREDICTED: 14-3-3 protein beta/alpha isoform X3 [Canis lupus familiaris]	155.437	27.46	6	2	7	10	2.53889e+06	244	27.8327	4.83057
545493759	PREDICTED: actin filament-associated protein 1 isoform X8 [Canis lupus familiaris]	151.896	10.56	4	8	8	9	6.41197e+06	729	80.6515	8.66064
545552684	PREDICTED: 60S ribosomal protein L24 [Canis lupus familiaris]	151.807	19.11	1	3	3	4	2.05105e+06	157	17.7679	11.2534
345791879	PREDICTED: keratin, type II cytoskeletal 72 isoform 1 [Canis lupus familiaris]	150.175	11.02	4	2	7	11	2.02648e+07	481	51.9474	6.97607
158819069	prohibitin [Canis lupus familiaris]	147.665	38.24	1	8	8	10	5.04563e+06	272	29.7859	5.75732
73989664	PREDICTED: programmed cell death 6-interacting protein isoformX1 [Canis lupus familiaris]	145.388	14.27	2	9	9	10	2.6044e+06	869	96.0632	6.354
545508859	PREDICTED: heat shock protein HSP 90-alpha, partial [Canis lupus familiaris]	144.692	10.02	1	3	5	6	8.04605e+06	629	72.8808	5.18604
345791621	PREDICTED: prohibitin-2 [Canis lupus familiaris]	144.184	31.1	1	9	9	10	2.96579e+06	299	33.3529	9.84717
545497651	PREDICTED: myb-binding protein 1A [Canis lupus familiaris]	143.821	7.4	1	7	7	7	2.94299e+06	1068	120.425	6.39209
359322142	PREDICTED: elongation factor 2 [Canis lupus familiaris]	143.602	10.02	1	8	8	9	3.30823e+06	858	95.2789	6.82959
74005024	PREDICTED: unconventional myosin-Ib isoformX1 [Canis lupus familiaris]	142.743	5.75	9	5	6	6	1.3393e+06	1078	124.822	9.11475
545558431	PREDICTED: non-POU domain-containing octamer-binding protein [Canis lupus familiaris]	142.363	13.4	1	4	4	5	2.76183e+06	470	54.0692	8.95361
359322935	PREDICTED: actin-related protein 2/3 complex subunit 3 [Canis lupus familiaris]	142.351	26.97	1	5	5	11	3.05286e+07	178	20.5334	8.5874
345784242	PREDICTED: DNA replication licensing factor MCM6 [Canis lupus familiaris]	142.299	7.92	1	5	5	5	811582	821	92.9724	5.38916
73955321	PREDICTED: mitochondrial 2-oxoglutarate/malate carrier protein isoformX2 [Canis lupus familiaris]	141.628	15.59	4	3	3	4	978826	263	28.4619	9.89111
73966629	PREDICTED: clathrin heavy chain 1 isoformX1 [Canis lupus familiaris]	140.289	4.12	6	6	6	6	2.45839e+06	1675	191.509	5.69385
73945680	PREDICTED: protein-L-isoaspartate(D-aspartate) O-methyltransferase isoform 8 [Canis lupus familiaris]	139.896	22.81	2	6	6	9	1.02281e+07	285	30.2546	7.26904
354459064	60S ribosomal protein L18 [Canis lupus familiaris]	138.948	25.53	1	5	5	5	2.14389e+06	188	21.579	11.6929
73985218	PREDICTED: ADP-ribosylation factor 4 isoform 2 [Canis lupus familiaris]	138.874	33.89	2	5	6	7	2.3755e+06	180	20.5146	6.18896
345791297	PREDICTED: glyceraldehyde-3-phosphate dehydrogenase-like [Canis lupus familiaris]	137.419	19.82	3	1	5	8	2.21608e+06	333	36.0103	7.53271
345803407	PREDICTED: tubulin beta-6 chain isoform 3 [Canis lupus familiaris]	137.38	14.35	2	1	5	7	1.72488e+06	446	49.835	4.88135
545510947	PREDICTED: 60S ribosomal protein L19 [Canis lupus familiaris]	136.016	13.27	1	2	2	3	2.53102e+06	196	23.4512	11.4731
545542881	PREDICTED: EF-hand domain-containing protein D1, partial [Canis lupus familiaris]	135.26	35.71	1	2	4	5	4.17327e+06	140	15.9041	5.31299
545523234	PREDICTED: LOW QUALITY PROTEIN: adseverin [Canis lupus familiaris]	134.892	10.89	1	7	7	8	3.81613e+06	689	77.366	6.21436
545505093	PREDICTED: heterogeneous nuclear ribonucleoprotein U [Canis lupus familiaris]	134.799	12.6	2	9	9	11	6.03445e+06	722	79.5608	7.86963
545510631	PREDICTED: ATP-citrate synthase isoform X4 [Canis lupus familiaris]	133.099	3.12	2	2	2	3	876459	1091	119.579	7.73779
558695394	annexin A1 [Canis lupus familiaris]	130.276	17.39	1	6	6	9	3.88766e+06	345	38.6018	6.16357
57098115	PREDICTED: 14-3-3 protein theta isoform 1 [Canis lupus familiaris]	129.75	22.86	6	1	6	9	2.53889e+06	245	27.7468	4.77979
665505916	lysozyme precursor [Canis lupus familiaris]	129.417	8.11	1	1	1	4	8.17751e+06	148	16.5103	8.95361
545535492	PREDICTED: polypyrimidine tract-binding protein 1 isoform X9 [Canis lupus familiaris]	129.089	12.71	4	2	2	5	1.38824e+06	527	56.4513	9.37842
327532722	matrin-3 [Canis lupus familiaris]	128.803	8.95	2	4	4	4	2.00413e+06	849	94.6369	6.25244
545497152	PREDICTED: histone H2A.x-like [Canis lupus familiaris]	128.573	32.17	5	1	4	7	1.43558e+07	143	15.1194	10.7407
50978982	sarcoplasmic/endoplasmic reticulum calcium ATPase 2 [Canis lupus familiaris]	127.772	8.93	9	7	7	7	3.04201e+06	997	109.582	5.36377
545500762	PREDICTED: T-complex protein 1 subunit zeta [Canis lupus familiaris]	125.914	11.84	5	4	4	5	1.98568e+06	532	58.2298	7.21045
545520482	PREDICTED: polyadenylate-binding protein 1 isoform X7 [Canis lupus familiaris]	124.487	12.01	11	7	7	9	2.91328e+06	633	70.2937	9.46631
73969188	PREDICTED: eukaryotic translation initiation factor 3 subunit D isoform 1 [Canis lupus familiaris]	123.955	7.12	1	3	3	4	2.02284e+06	548	63.8924	6.04932
545501383	PREDICTED: LOW QUALITY PROTEIN: RNA-binding protein FUS [Canis lupus familiaris]	122.805	6.38	2	4	4	5	2.96572e+06	517	52.6095	9.30518
545494864	PREDICTED: nucleophosmin isoform X1 [Canis lupus familiaris]	122.708	26.69	3	4	4	5	1.02518e+06	266	29.5632	4.58936
356582418	nascent polypeptide-associated complex subunit alpha [Canis lupus familiaris]	121.793	13.49	1	2	2	2	387400	215	23.3697	4.56396
545556932	PREDICTED: coatomer subunit alpha [Canis lupus familiaris]	120.905	5.09	1	5	5	5	783692	1219	137.663	7.44482
73966003	PREDICTED: 26S proteasome non-ATPase regulatory subunit 3 [Canis lupus familiaris]	119.863	23.22	1	11	11	13	3.79735e+06	534	60.9285	8.44092
303228324	GTP-binding nuclear protein Ran [Canis lupus familiaris]	118.127	23.61	3	5	5	7	9.24321e+06	216	24.4076	7.48877
545543643	PREDICTED: kinetochore-associated protein 1 isoform X5 [Canis lupus familiaris]	118.126	5.12	4	9	9	10	4.79412e+06	2129	241.738	6.21436
545528160	PREDICTED: dynactin subunit 1 isoform X22 [Canis lupus familiaris]	117.709	7.44	10	4	4	5	1.18503e+06	1142	126.762	5.40186
114326371	2'-5'-oligoadenylate synthase 2 [Canis lupus familiaris]	116.242	13.58	2	6	6	7	7.52186e+06	685	77.9344	8.5874
545546623	PREDICTED: condensin complex subunit 1 isoform X2 [Canis lupus familiaris]	115.675	3.43	1	4	4	4	639899	1400	157.247	6.60986
345803175	PREDICTED: actin-related protein 2/3 complex subunit 5 isoform X2 [Canis lupus familiaris]	114.275	21.19	2	3	3	4	2.37936e+06	151	16.2783	5.66846
359320831	PREDICTED: talin-1 isoform X1 [Canis lupus familiaris]	113.596	2.91	2	5	5	5	884870	2541	269.595	6.13818
73982819	PREDICTED: coronin-1B isoformX1 [Canis lupus familiaris]	112.906	19.84	1	6	6	7	7.56947e+06	489	54.1744	6.18896
545538725	PREDICTED: 60S ribosomal protein L10-like [Canis lupus familiaris]	112.622	26.58	8	2	2	3	379465	79	9.19182	9.75928
359320368	PREDICTED: polymerase I and transcript release factor [Canis lupus familiaris]	111.898	4.62	1	1	1	2	3.99599e+06	390	43.4408	5.43994
73977664	PREDICTED: phosphate carrier protein, mitochondrial isoformX1 [Canis lupus familiaris]	111.253	16.9	3	7	7	10	7.31575e+06	361	39.8336	9.36377
545515705	PREDICTED: exportin-1 isoform X4 [Canis lupus familiaris]	110.583	8.96	1	9	9	10	3.28568e+06	1071	123.062	6.11279
73952522	PREDICTED: HEAT repeat-containing protein 1 isoform X2 [Canis lupus familiaris]	110.241	5.37	2	9	9	9	1.3602e+06	2141	242.432	6.88818
558611352	probable ATP-dependent RNA helicase DDX5 [Canis lupus familiaris]	110.226	19.06	3	11	12	15	8.69704e+06	614	69.1047	8.92432
73954685	PREDICTED: coatomer subunit delta isoform 1 [Canis lupus familiaris]	109.519	15.26	1	7	7	7	2.06227e+06	511	57.2092	6.21436
73983859	PREDICTED: DNA damage-binding protein 1 [Canis lupus familiaris]	107.792	8.68	1	8	8	9	2.89528e+06	1140	126.873	5.26221
545513976	PREDICTED: exportin-T isoform X3 [Canis lupus familiaris]	107.569	3.66	2	3	3	3	1.74513e+06	957	109.403	5.2876
345796694	PREDICTED: LOW QUALITY PROTEIN: desmoplakin [Canis lupus familiaris]	107.527	2.09	1	6	6	6	819506	2877	332.032	7.03467
545543878	PREDICTED: 60S ribosomal protein L6 [Canis lupus familiaris]	107.435	21.18	1	6	6	6	3.75632e+06	288	32.5864	10.6528
61316477	F-actin-capping protein subunit alpha-2 [Canis lupus familiaris]	107.33	18.18	1	3	5	6	3.31581e+06	286	32.9606	5.84619
545494172	PREDICTED: UDP-glucose 6-dehydrogenase isoform X2 [Canis lupus familiaris]	105.199	9.92	1	4	4	4	2.3551e+06	494	55.0393	7.37158
73981496	PREDICTED: F-actin-capping protein subunit alpha-1 isoform 2 [Canis lupus familiaris]	104.778	16.78	1	2	4	5	3.69302e+06	286	32.9644	5.8208
545536563	PREDICTED: E3 ubiquitin-protein ligase TRIM21 isoform X2 [Canis lupus familiaris]	102.715	10.62	2	4	4	5	7.38595e+06	452	51.1134	5.92236
574997033	protein FAM83H [Canis lupus familiaris]	102.46	2.95	2	2	2	2	1.26801e+06	1151	124.11	7.07861
74000237	PREDICTED: EH domain-containing protein 4 [Canis lupus familiaris]	101.722	12.57	1	6	6	6	2.48751e+06	541	61.1905	6.75635
545510167	PREDICTED: galectin-9 isoform X3 [Canis lupus familiaris]	100.568	17.03	3	4	4	4	669387	323	35.9727	8.06006
73946132	PREDICTED: monofunctional C1-tetrahydrofolate synthase, mitochondrial [Canis lupus familiaris]	99.0463	6.5	1	5	5	5	1.46303e+06	923	99.9114	6.55127
73983454	PREDICTED: 60S acidic ribosomal protein P2 [Canis lupus familiaris]	98.8868	39.13	1	2	2	2	1.92235e+06	115	11.6989	4.61475
345783055	PREDICTED: RNA-binding protein 14 isoformX1 [Canis lupus familiaris]	97.773	11.06	3	6	6	8	4.07116e+06	669	69.4889	9.67139
57086947	PREDICTED: 60S ribosomal protein L13 isoformX1 [Canis lupus familiaris]	97.6952	16.11	2	3	3	3	1.72214e+06	211	24.2746	11.6489
345786084	PREDICTED: 60S ribosomal protein L13a isoform X1 [Canis lupus familiaris]	96.1993	22.17	3	6	6	7	943076	203	23.5203	10.9312
545505365	PREDICTED: IQ motif containing GTPase activating protein 3 [Canis lupus familiaris]	96.0771	1.66	2	1	3	3	4.38265e+06	1631	184.714	7.44482
545528063	PREDICTED: hexokinase-2 [Canis lupus familiaris]	96.0703	7.25	4	6	6	6	1.64826e+06	897	99.8584	6.01123
356582337	60S ribosomal protein L7 [Canis lupus familiaris]	95.3313	20.97	1	6	6	6	1.07014e+06	248	29.1942	10.7261
545555336	PREDICTED: heterogeneous nuclear ribonucleoprotein A3 isoform X14 [Canis lupus familiaris]	93.91	6.51	4	1	1	1	507322	338	36.0812	9.05615
73996848	PREDICTED: dynamin 1-like isoformX9 [Canis lupus familiaris]	93.792	5.15	7	3	3	3	823101	699	77.9851	6.7417
345806093	PREDICTED: actin related protein 2/3 complex, subunit 5-like isoform 2 [Canis lupus familiaris]	93.3892	13.73	1	2	2	3	4.66935e+06	153	16.9148	6.59521
545548198	PREDICTED: deleted in malignant brain tumors 1 protein isoform X3 [Canis lupus familiaris]	93.25	2.08	3	1	1	1	403145	2015	218.01	5.04639
545509050	PREDICTED: THO complex subunit 4 [Canis lupus familiaris]	91.8574	12.06	1	2	2	4	1.29105e+06	257	26.9096	11.1509
345789675	PREDICTED: proliferating cell nuclear antigen [Canis lupus familiaris]	91.5204	18.01	1	4	4	5	338623	261	28.7603	4.69092
57093381	PREDICTED: actin-related protein 2 isoform 1 [Canis lupus familiaris]	91.453	9.9	2	3	3	4	1.56388e+06	394	44.7322	6.7417
74000809	PREDICTED: electron transfer flavoprotein subunit alpha, mitochondrial isoform 1 [Canis lupus familiaris]	91.1751	7.81	1	2	2	4	1.00021e+06	333	34.9755	8.54346
545547630	PREDICTED: erlin-1 [Canis lupus familiaris]	90.2001	7.47	3	2	2	2	493075	348	39.1083	8.30908
57097397	PREDICTED: cationic trypsin-like isoformX3 [Canis lupus familiaris]	90.1826	4.07	3	1	1	7	8.99907e+08	246	26.2609	8.07471
545533782	PREDICTED: glutamine--tRNA ligase isoform X3 [Canis lupus familiaris]	89.9146	3.4	3	2	2	2	427335	764	86.4679	6.68311
50979110	caveolin-1 [Canis lupus familiaris]	89.839	22.47	2	1	4	4	1.05857e+07	178	20.5924	6.02393
345793011	PREDICTED: DNA replication licensing factor MCM4 [Canis lupus familiaris]	89.4872	3.48	1	2	2	2	1.66423e+06	863	96.7546	6.771
356460954	chloride intracellular channel protein 1 [Canis lupus familiaris]	89.4868	17.43	1	3	3	3	593300	241	27.0028	5.2749
545560324	PREDICTED: protein TBRG4 isoform X4 [Canis lupus familiaris]	89.4733	9.03	2	5	5	5	3.14982e+06	631	70.9908	8.51416
356460949	ribosomal protein, large, P0 [Canis lupus familiaris]	89.4233	16.4	1	3	3	5	2.46523e+06	317	34.2658	5.97314
74003564	PREDICTED: structural maintenance of chromosomes protein 4 isoformX1 [Canis lupus familiaris]	89.1705	3.18	2	4	4	4	1.56625e+06	1288	147.022	6.96143
545550952	PREDICTED: T-complex protein 1 subunit theta isoformX1 [Canis lupus familiaris]	88.7791	9.66	2	6	6	6	1.34604e+06	704	77.0593	7.89893
359323581	PREDICTED: 6-phosphofructokinase, liver type [Canis lupus familiaris]	88.5087	3.72	1	2	2	3	1.03887e+06	780	85.2392	7.34229
73967156	PREDICTED: 14-3-3 protein epsilon isoformX2 [Canis lupus familiaris]	88.3904	26.27	3	3	6	8	2.16278e+06	255	29.1554	4.7417
545510807	PREDICTED: DNA topoisomerase 2-alpha isoform X3 [Canis lupus familiaris]	87.5307	6.12	4	9	9	9	4.42094e+06	1520	173.181	8.79248
345782187	PREDICTED: LOW QUALITY PROTEIN: tetratricopeptide repeat protein 27 [Canis lupus familiaris]	86.6655	5.08	1	4	4	4	1.37316e+06	847	96.6945	5.92236
73950226	PREDICTED: heterogeneous nuclear ribonucleoprotein R isoformX1 [Canis lupus familiaris]	86.1555	6.2	11	3	3	3	1.58133e+06	532	59.6447	9.15869
73970527	PREDICTED: peroxisomal multifunctional enzyme type 2 isoformX2 [Canis lupus familiaris]	86.1061	11.53	175	2	7	7	2.96154e+06	737	79.6399	8.06006
73971210	PREDICTED: transitional endoplasmic reticulum ATPase isoform 3 [Canis lupus familiaris]	85.6368	6.7	4	4	4	4	845631	806	89.2467	5.26221
73986922	PREDICTED: ELAV-like protein 1 isoform 1 [Canis lupus familiaris]	85.2725	12.58	15	4	4	4	833788	326	36.1272	9.0415
345800307	PREDICTED: 60S ribosomal protein L23a-like [Canis lupus familiaris]	84.3328	21.33	3	3	3	3	2.69846e+06	150	17.0187	10.3159
359319467	PREDICTED: centromere/kinetochore protein zw10 homolog isoform 1 [Canis lupus familiaris]	84.196	2.82	1	2	2	2	1.30961e+06	779	88.7678	6.13818
74008194	PREDICTED: ADP/ATP translocase 2 isoform 2 [Canis lupus familiaris]	83.3118	18.46	3	4	6	7	7.61787e+06	298	32.9962	9.77393
545550927	PREDICTED: LOW QUALITY PROTEIN: E3 ubiquitin-protein ligase listerin [Canis lupus familiaris]	83.1669	2.72	1	4	4	4	790269	1767	199.927	6.12549
62122767	keratin, type I cytoskeletal 9 [Canis lupus familiaris]	82.4439	2.04	1	1	2	5	2.12817e+07	786	76.3081	5.94775
73984948	PREDICTED: coatomer subunit gamma-1 [Canis lupus familiaris]	82.1604	11.67	1	8	8	10	3.43299e+06	874	97.6884	5.41455
50979166	endoplasmin precursor [Canis lupus familiaris]	81.8965	6.09	1	4	4	4	1.5185e+06	804	92.4564	4.86865
345802027	PREDICTED: elongation factor Tu, mitochondrial [Canis lupus familiaris]	81.542	5.75	1	2	2	2	372869	452	49.4051	7.37158
345795391	PREDICTED: LOW QUALITY PROTEIN: trifunctional purine biosynthetic protein adenosine-3 isoform 1 [Canis lupus familiaris]	81.3291	7.12	2	5	5	6	1.39558e+06	1011	108.239	6.66846
345776590	PREDICTED: myosin light polypeptide 6 isoform 1 [Canis lupus familiaris]	80.939	13.91	2	2	2	3	5.51232e+06	151	16.9501	4.55127
545531227	PREDICTED: LOW QUALITY PROTEIN: neuroblast differentiation-associated protein AHNAK [Canis lupus familiaris]	80.9193	9.17	1	9	9	10	3.2055e+06	5428	579.497	6.06201
545487328	PREDICTED: 40S ribosomal protein S9 [Canis lupus familiaris]	80.3797	15.45	1	4	4	4	1.37959e+06	233	26.9099	11.0923
356582270	60S ribosomal protein L31 [Canis lupus familiaris]	80.3236	26.4	5	3	3	3	2.07241e+06	125	14.4539	10.5356
345801195	PREDICTED: AP-1 complex subunit sigma-1A [Canis lupus familiaris]	80.13	10.13	1	1	1	1	135477	158	18.7206	5.73193
545542541	PREDICTED: LOW QUALITY PROTEIN: exportin-7 isoform 2 [Canis lupus familiaris]	79.4905	5	1	5	5	5	1.48259e+06	1140	129.711	6.771
345796375	PREDICTED: 26S proteasome non-ATPase regulatory subunit 2 [Canis lupus familiaris]	79.2155	6.5	1	5	5	6	1.65452e+06	908	100.208	5.19873
73974792	PREDICTED: 60S ribosomal protein L8 isoform 3 [Canis lupus familiaris]	78.333	9.73	1	3	3	3	2.87419e+06	257	28.0073	11.0337
543730453	PREDICTED: peroxisomal multifunctional enzyme type 2 [Columba livia]	78.3017	5.56	63	1	4	4	4.77485e+06	737	80.027	7.95752
545495737	PREDICTED: sideroflexin-1 isoform X2 [Canis lupus familiaris]	78.0013	17.39	3	5	5	5	976627	322	35.6914	9.05615
73995879	PREDICTED: kelch-like protein 22 isoform 1 [Canis lupus familiaris]	77.9956	4.57	1	3	3	3	1.10825e+06	634	71.6942	5.38916
545504097	PREDICTED: tropomyosin alpha-3 chain isoform X14 [Canis lupus familiaris]	77.8864	11.01	9	3	3	3	1.44705e+06	227	26.4044	4.77979
545523404	PREDICTED: CTP synthase 1 isoform X2 [Canis lupus familiaris]	77.6421	10.49	2	5	5	5	1.66376e+06	591	66.6652	6.7124
558611350	60S ribosomal protein L7a [Canis lupus familiaris]	77.5452	16.17	1	4	4	4	2.69032e+06	266	29.977	10.6089
73956988	PREDICTED: lysine--tRNA ligase isoform 1 [Canis lupus familiaris]	77.4577	10.89	2	7	7	7	2.11678e+06	597	67.9467	6.32861
345800604	PREDICTED: nucleolar complex protein 2 homolog isoform X2 [Canis lupus familiaris]	75.7412	5.35	2	3	3	3	1.16761e+06	747	85.4186	5.50342
57104538	PREDICTED: charged multivesicular body protein 4b [Canis lupus familiaris]	75.7293	10.27	1	2	2	2	823720	224	24.9675	4.77979
74008000	PREDICTED: protein POF1B [Canis lupus familiaris]	75.61	3.06	1	1	1	1	1.04371e+06	589	68.0265	6.40479
545559521	PREDICTED: RNA-binding motif protein, X chromosome [Canis lupus familiaris]	75.5386	6.91	1	2	2	2	267384	391	42.3063	10.0522
345785044	PREDICTED: LOW QUALITY PROTEIN: rRNA 2'-O-methyltransferase fibrillarin [Canis lupus familiaris]	75.5006	17.07	2	5	5	5	1.99287e+06	328	34.8949	10.1401
545486917	PREDICTED: constitutive coactivator of PPAR-gamma-like protein 1 isoform X1 [Canis lupus familiaris]	75.4939	11.51	2	8	8	8	2.47508e+06	964	104.3	8.73389
545540403	PREDICTED: RNA-binding protein Raly isoform X2 [Canis lupus familiaris]	74.9841	7.58	4	2	2	2	295000	277	29.6655	9.46631
73982080	PREDICTED: estradiol 17-beta-dehydrogenase 12 isoform 2 [Canis lupus familiaris]	74.6382	6.09	1	2	2	2	2.27138e+06	312	34.3662	9.46631
354548804	ADP-ribosylation factor 1 [Canis lupus familiaris]	74.0682	18.78	3	2	3	3	361964	181	20.6837	6.80029
545524789	PREDICTED: 40S ribosomal protein S3a [Canis lupus familiaris]	73.8885	15.91	3	4	4	7	651207	264	29.9257	9.72998
545538758	PREDICTED: 60S ribosomal protein L15 isoform X7 [Canis lupus familiaris]	73.3328	11.27	1	2	2	2	1.41486e+06	204	24.1311	11.6196
50978792	60S ribosomal protein L23 [Canis lupus familiaris]	73.2302	10.71	1	1	1	2	624775	140	14.8299	10.5063
545525739	PREDICTED: ATP-binding cassette sub-family F member 2 isoform X2 [Canis lupus familiaris]	73.0113	15.71	2	8	8	10	2.83637e+06	624	71.3376	7.35693
354542533	60S ribosomal protein L12 [Canis lupus familiaris]	72.8222	24.24	2	4	4	4	2.52219e+06	165	17.8075	9.42236
545501675	PREDICTED: fructose-bisphosphate aldolase A isoform X4 [Canis lupus familiaris]	72.77	13.46	5	3	3	4	2.54268e+06	364	39.4783	8.08936
545544614	PREDICTED: ATP-dependent RNA helicase DDX54 [Canis lupus familiaris]	71.7361	2.59	1	2	2	2	1.26966e+06	773	85.8223	10.1841
545530619	PREDICTED: pyruvate carboxylase, mitochondrial isoform X4 [Canis lupus familiaris]	71.6181	4.07	3	3	3	3	1.10924e+06	1178	129.507	6.80029
545521110	PREDICTED: uncharacterized protein LOC475115 isoform X7 [Canis lupus familiaris]	71.5959	9.62	4	4	4	4	626616	634	69.4582	6.93213
73996743	PREDICTED: twinfilin-1 isoformX1 [Canis lupus familiaris]	71.4925	10.86	2	4	4	4	501770	350	40.0606	6.91748
345800891	PREDICTED: ATP-dependent RNA helicase DDX19A isoform X2 [Canis lupus familiaris]	71.4886	8.05	10	3	3	3	2.1377e+06	447	50.461	6.56592
545557810	PREDICTED: poly(rC)-binding protein 1-like isoform X1 [Canis lupus familiaris]	70.6704	12.28	9	1	3	3	840338	334	35.5661	8.60205
345795107	PREDICTED: LOW QUALITY PROTEIN: protein zwilch homolog [Canis lupus familiaris]	70.29	3.87	1	2	2	2	936882	594	67.1935	5.8208
560891938	ATP synthase subunit alpha, mitochondrial [Canis lupus familiaris]	69.1378	9.04	2	4	4	4	377395	553	59.6907	9.18799
345783819	PREDICTED: 182 kDa tankyrase-1-binding protein isoform X2 [Canis lupus familiaris]	69.117	1.56	2	2	2	2	616350	1728	180.134	4.84326
50979116	heat shock protein beta-1 [Canis lupus familiaris]	69.0758	13.88	1	3	3	3	2.02262e+06	209	22.9247	6.69775
545486951	PREDICTED: isoleucine--tRNA ligase, cytoplasmic isoform X1 [Canis lupus familiaris]	68.9241	4.36	1	5	5	5	830423	1262	144.313	6.12549
545487462	PREDICTED: myeloid-associated differentiation marker-like isoform X2 [Canis lupus familiaris]	68.78	7.14	1	1	1	2	2.50565e+06	322	35.2243	8.41162
545494935	PREDICTED: cyclin-dependent kinase 1 isoform X4 [Canis lupus familiaris]	68.6978	11.51	75	2	3	3	2.0473e+06	278	31.8687	7.60596
545490043	PREDICTED: ATP synthase subunit gamma, mitochondrial isoform X5 [Canis lupus familiaris]	68.3721	11.11	2	3	3	3	1.18428e+06	297	32.9173	9.24658
359320420	PREDICTED: luc7-like protein 3 [Canis lupus familiaris]	68.3118	5.79	1	2	2	2	258466	432	51.4651	9.78857
73956580	PREDICTED: ATPase family AAA domain-containing protein 3-like isoform X2 [Canis lupus familiaris]	68.1269	6.77	2	4	4	4	1.77046e+06	591	66.6244	9.23193
73956649	PREDICTED: 60S ribosomal protein L22 isoform 2 [Canis lupus familiaris]	68.0916	20.31	1	2	2	2	721520	128	14.7498	9.18799
545554353	PREDICTED: eukaryotic translation elongation factor 1 epsilon-1 isoform X1 [Canis lupus familiaris]	68.09	8.33	2	1	1	1	1.03662e+06	132	14.6977	7.48877
359806968	60S ribosomal protein L11 isoform 2 [Canis lupus familiaris]	67.66	7.91	3	1	1	1	3.15323e+06	177	20.1116	9.59814
545560046	PREDICTED: probable ubiquitin carboxyl-terminal hydrolase FAF-X [Canis lupus familiaris]	67.2866	1.23	1	2	2	2	891556	1951	220.849	5.75732
545497935	PREDICTED: eukaryotic translation initiation factor 5A-1 isoform X7 [Canis lupus familiaris]	67.0724	19.48	4	2	2	2	323827	154	16.8214	5.23682
345778693	PREDICTED: serine/arginine-rich splicing factor 3 [Canis lupus familiaris]	66.3752	14.02	5	2	2	2	817231	164	19.3179	11.6489
545492502	PREDICTED: AP-3 complex subunit beta-1 isoform X3 [Canis lupus familiaris]	66.2786	3.55	6	3	3	3	327957	1013	112.989	5.74463
345796405	PREDICTED: insulin-like growth factor 2 mRNA binding protein 2 isoform 2 [Canis lupus familiaris]	65.7132	10.73	1	3	4	6	3.42424e+06	531	58.5027	8.27979
345796548	PREDICTED: protein kinase C iota type [Canis lupus familiaris]	65.46	2.35	1	1	1	1	1.2914e+06	596	68.1893	5.79541
545495568	PREDICTED: annexin A8 isoform X3 [Canis lupus familiaris]	64.99	4.15	3	1	1	1	499063	265	29.759	5.42725
545548449	PREDICTED: LOW QUALITY PROTEIN: gamma-tubulin complex component 2 [Canis lupus familiaris]	64.9	2.7	1	2	2	2	956528	888	101.196	7.41553
545546223	PREDICTED: LOW QUALITY PROTEIN: epidermal growth factor receptor kinase substrate 8 [Canis lupus familiaris]	64.6777	3.41	1	2	2	2	448629	821	91.8004	7.45947
545500589	PREDICTED: replication factor C subunit 2 isoform X5 [Canis lupus familiaris]	64.67	5.17	4	1	1	1	569785	329	35.904	9.02686
356460872	40S ribosomal protein S6 [Canis lupus familiaris]	64.2484	14.06	1	3	3	3	2.23668e+06	249	28.663	10.8433
545516330	PREDICTED: heterogeneous nuclear ribonucleoprotein A/B [Canis lupus familiaris]	63.99	5.86	1	1	1	1	1.23853e+06	239	26.8301	9.21729
545539003	PREDICTED: signal recognition particle receptor subunit beta [Canis lupus familiaris]	63.94	9.96	1	2	2	2	784601	271	29.8218	9.43701
50978986	syntaxin-binding protein 2 [Canis lupus familiaris]	63.7	1.69	2	1	1	1	499286	593	66.4577	6.84424
545527955	PREDICTED: pentatricopeptide repeat domain-containing protein 3, mitochondrial isoform X2 [Canis lupus familiaris]	63.25	1.96	3	1	1	1	875933	664	75.2681	6.18896
57092831	PREDICTED: sulfotransferase 1C4 [Canis lupus familiaris]	63.24	3.63	1	1	1	1	522803	303	35.4388	7.37158
73968519	PREDICTED: methionine--tRNA ligase, cytoplasmic isoform 1 [Canis lupus familiaris]	63.21	2.23	1	2	2	2	1.18185e+06	898	100.797	6.50732
345802573	PREDICTED: T-complex protein 1 subunit gamma isoform 1 [Canis lupus familiaris]	63.2051	9.91	3	5	5	5	2.85586e+06	545	60.5894	6.85889
545490198	PREDICTED: survival motor neuron protein isoform X4 [Canis lupus familiaris]	63.13	6.95	2	1	1	1	525080	259	28.0805	5.74463
73968197	PREDICTED: family with sequence similarity 129, member B isoform X2 [Canis lupus familiaris]	62.5099	9.26	2	6	6	6	2.89522e+06	745	84.2718	5.89697
356461040	L-lactate dehydrogenase B chain [Canis lupus familiaris]	62.4758	12.28	1	3	3	3	552499	334	36.5991	6.04932
74006036	PREDICTED: bifunctional glutamate/proline--tRNA ligase isoformX2 [Canis lupus familiaris]	62.29	1.86	2	2	2	3	1.79432e+06	1509	169.752	7.54736
545503178	PREDICTED: ATP-binding cassette sub-family D member 3 [Canis lupus familiaris]	62.2498	7.85	1	5	5	5	1.32166e+06	650	74.5588	9.24658
114326313	NADH-cytochrome b5 reductase 3 [Canis lupus familiaris]	62.2399	6.64	1	2	2	2	364994	301	34.1168	8.14795
73957045	PREDICTED: splicing factor 3B subunit 3 isoform 1 [Canis lupus familiaris]	61.99	3.62	1	3	3	3	869462	1217	135.478	5.26221
545513043	PREDICTED: nucleoporin NUP188 homolog isoform X1 [Canis lupus familiaris]	61.26	0.69	2	1	1	1	916366	1750	195.74	6.80029
545544450	PREDICTED: pescadillo homolog isoform X1 [Canis lupus familiaris]	61.18	1.73	2	1	1	1	1.38339e+06	579	67.1357	7.91357
57106334	PREDICTED: keratin, type I cytoskeletal 18 isoform 1 [Canis lupus familiaris]	60.2311	13.69	10	5	6	8	9.82184e+06	431	48.2086	5.45264
548923721	galectin-8 [Canis lupus familiaris]	59.84	4.43	2	1	1	1	184110	316	35.9595	8.01611
73996461	PREDICTED: keratin, type II cytoskeletal 78 [Canis lupus familiaris]	59.7967	5.22	5	1	3	5	1.19468e+07	517	55.8021	7.21045
73991836	PREDICTED: RNA-binding protein 39 isoformX16 [Canis lupus familiaris]	59.5488	8.76	4	4	4	4	1.60342e+06	502	56.332	10.0376
545501624	PREDICTED: CDP-diacylglycerol--inositol 3-phosphatidyltransferase isoform 1 [Canis lupus familiaris]	59.49	3.23	1	1	1	1	355631	341	36.0439	10.2573
345776462	PREDICTED: ORM1-like protein 2 isoform 2 [Canis lupus familiaris]	59	9.8	1	1	1	1	482618	153	17.3643	9.64209
545503692	PREDICTED: uncharacterized protein LOC479873 isoform 1 [Canis lupus familiaris]	58.89	15.7	1	2	2	2	687961	242	26.4735	8.08936
545488115	PREDICTED: F-box only protein 46 isoform X1 [Canis lupus familiaris]	58.8109	5.67	1	3	3	3	1.60287e+06	617	65.6545	7.40088
545509967	PREDICTED: importin subunit alpha-1 isoform X3 [Canis lupus familiaris]	58.7733	9.07	1	2	2	3	2.20685e+06	529	57.906	5.2749
345801291	PREDICTED: actin-related protein 2/3 complex subunit 1A [Canis lupus familiaris]	58.2623	6.76	1	3	3	3	1.86758e+06	370	41.5427	8.17725
545492476	PREDICTED: EF-hand domain-containing protein D2 [Canis lupus familiaris]	58.1018	16.58	1	1	3	3	2.67816e+06	199	22.1655	8.67529
545496083	PREDICTED: 40S ribosomal protein S14 isoform X4 [Canis lupus familiaris]	57.97	19.69	3	2	2	2	2.35349e+06	127	13.6472	10.4478
545532775	PREDICTED: LOW QUALITY PROTEIN: tubulin monoglycylase TTLL3 [Canis lupus familiaris]	57.907	3.27	1	3	3	5	1.29075e+07	856	97.8661	8.19189
114326317	2'-5'-oligoadenylate synthase 3 [Canis lupus familiaris]	57.15	1.1	1	1	1	1	1.24111e+06	1087	121.517	7.76709
545531888	PREDICTED: AMME chromosomal region gene 1 isoform X6 [Canis lupus familiaris]	56.88	6.03	2	1	1	1	143734	282	31.1287	8.76318
545516858	PREDICTED: core histone macro-H2A.1 isoform X4 [Canis lupus familiaris]	56.8698	11.41	7	3	3	3	936994	368	39.019	9.80322
50950169	RNA-binding protein 47 [Canis lupus familiaris]	56.67	3.38	4	1	1	2	670142	592	63.4831	8.04541
359322003	PREDICTED: ATP-dependent RNA helicase DDX18 [Canis lupus familiaris]	56.3455	5.23	1	3	3	3	1.24745e+06	669	75.1406	9.43701
545544604	PREDICTED: huntingtin-interacting protein 1-related protein [Canis lupus familiaris]	56.3243	4.01	1	4	4	4	920404	1072	119.683	6.17627
545500084	PREDICTED: NAD(P)H dehydrogenase [quinone] 1 [Canis lupus familiaris]	56.2042	9.52	1	2	2	2	1.08272e+06	273	30.6388	8.47021
73953093	PREDICTED: voltage-dependent anion-selective channel protein 2 isoform 2 [Canis lupus familiaris]	55.94	11.22	1	3	3	3	765723	294	31.5585	7.54736
73968432	PREDICTED: ATP synthase subunit beta, mitochondrial isoform 1 [Canis lupus familiaris]	55.7167	12.52	1	5	5	5	478441	527	56.2505	5.33838
545536505	PREDICTED: LOW QUALITY PROTEIN: nuclear mitotic apparatus protein 1 [Canis lupus familiaris]	55.6465	1.97	1	3	3	3	953121	2128	239.045	5.87158
545557153	PREDICTED: 40S ribosomal protein S4, X isoform isoform X1 [Canis lupus familiaris]	55.5172	7.02	3	2	2	2	1.53607e+06	228	25.5217	10.0962
50978924	ribosome-binding protein 1 [Canis lupus familiaris]	55.4578	4.04	2	4	4	4	1.48785e+06	1534	164.487	9.15869
545515484	PREDICTED: S1 RNA-binding domain-containing protein 1 isoform X1 [Canis lupus familiaris]	55.36	1.11	2	1	1	1	1.16134e+06	989	110.911	8.85107
354459384	26S protease regulatory subunit 4 [Canis lupus familiaris]	54.84	2.73	1	1	1	1	1.52009e+06	440	49.1537	6.21436
359320225	PREDICTED: mitochondrial dicarboxylate carrier isoform X1 [Canis lupus familiaris]	54.796	13.59	3	4	4	4	558916	287	31.3692	9.29053
74005474	PREDICTED: 10 kDa heat shock protein, mitochondrial isoform 2 [Canis lupus familiaris]	54.28	13.73	2	1	1	1	1.05246e+06	102	10.9249	8.92432
345803598	PREDICTED: DDB1- and CUL4-associated factor 5 isoformX1 [Canis lupus familiaris]	54.1955	5.49	2	5	5	6	2.78082e+06	947	104.294	5.84619
303227977	mucin-1 precursor [Canis lupus familiaris]	54.0308	9.5	3	4	4	5	2.68241e+06	537	55.6565	10.0522
545550725	PREDICTED: LOW QUALITY PROTEIN: alpha-mannosidase 2C1 [Canis lupus familiaris]	53.96	0.95	1	1	1	1	693970	1054	116.486	6.78564
545537844	PREDICTED: importin-5 [Canis lupus familiaris]	53.87	3.57	1	2	2	2	771263	1037	116.982	4.95752
545509737	PREDICTED: myosin light chain 4 isoform X3 [Canis lupus familiaris]	53.68	11.52	8	2	2	2	777402	191	21.0446	5.03369
545533161	PREDICTED: LSM4 homolog, U6 small nuclear RNA associated isoform X2 [Canis lupus familiaris]	53.2793	6.6	2	1	1	2	2.58349e+06	106	11.5381	10.5942
73978245	PREDICTED: small subunit processome component 20 homolog [Canis lupus familiaris]	52.97	0.5	1	1	1	1	422412	2782	318.957	7.63525
73970143	PREDICTED: DNA mismatch repair protein Msh6 [Canis lupus familiaris]	52.8394	2.26	1	3	3	3	1.44815e+06	1283	145.021	6.02393
356991204	60S ribosomal protein L26 [Canis lupus familiaris]	52.8362	21.38	1	4	4	5	772013	145	17.2475	10.5503
57095680	PREDICTED: pyrroline-5-carboxylate reductase 3 [Canis lupus familiaris]	52.69	3.82	1	1	1	1	438938	288	29.9223	7.2251
226693371	solute carrier family 2 (facilitated glucose transporter), member 1 [Canis lupus familiaris]	52.61	3.66	1	2	2	2	3.91219e+06	492	54.0655	8.57275
545533511	PREDICTED: 60S ribosomal protein L29 [Canis lupus familiaris]	52.57	23.26	3	2	2	2	1.01114e+06	172	18.5125	11.9272
545552059	PREDICTED: PDZ and LIM domain protein 5 isoform X23 [Canis lupus familiaris]	52.56	1.95	10	1	1	1	940010	461	50.1036	8.03076
545491433	PREDICTED: LOW QUALITY PROTEIN: eukaryotic translation initiation factor 3 subunit I [Canis lupus familiaris]	52.4396	5.92	1	2	2	2	344858	355	39.6112	5.92236
345790193	PREDICTED: dolichol-phosphate mannosyltransferase isoform 6 [Canis lupus familiaris]	52.43	4.23	1	1	1	1	106574	260	29.4026	9.39307
73958252	PREDICTED: HEAT repeat-containing protein 2 [Canis lupus familiaris]	52.39	1.4	1	1	1	1	105188	860	94.4448	6.45557
345777938	PREDICTED: sorting nexin-2 isoform 1 [Canis lupus familiaris]	52.2	3.48	1	1	1	1	1.0966e+06	402	46.0567	7.23975
73967426	PREDICTED: negative elongation factor B isoform 1 [Canis lupus familiaris]	52.12	1.72	1	1	1	1	349636	580	65.7055	6.27783
73983711	PREDICTED: delta(14)-sterol reductase isoform X2 [Canis lupus familiaris]	51.9	3.11	1	1	1	1	448985	418	46.5946	8.30908
545495093	PREDICTED: ATP-dependent RNA helicase DDX50 isoform X7 [Canis lupus familiaris]	51.6859	5.75	3	1	3	4	5.29443e+06	644	72.1448	8.55811
545506565	PREDICTED: dymeclin isoform X2 [Canis lupus familiaris]	51.6786	2.99	1	2	2	2	522089	669	75.8301	6.02393
545497547	PREDICTED: cullin-5 [Canis lupus familiaris]	51.43	1.98	1	1	1	1	285402	759	88.4312	7.95752
545558632	PREDICTED: apolipoprotein O-like isoform X2 [Canis lupus familiaris]	51.38	5.24	3	1	1	1		229	24.966	9.23193
545541822	PREDICTED: sister chromatid cohesion protein PDS5 homolog B isoform X4 [Canis lupus familiaris]	51.36	2.98	5	3	3	3	787326	1411	160.673	8.30908
114326321	phosphatidylethanolamine-binding protein 1 [Canis lupus familiaris]	51.2411	16.58	1	2	2	2	475946	187	20.9086	7.48877
545502719	PREDICTED: LOW QUALITY PROTEIN: chromosome transmission fidelity protein 18 homolog [Canis lupus familiaris]	51.14	1.11	1	1	1	1	464484	987	108.295	7.43018
545506870	PREDICTED: dehydrogenase/reductase SDR family member 2, mitochondrial isoform X1 [Canis lupus familiaris]	51.0015	11.86	5	3	3	3	226423	253	27.3987	9.74463
545521925	PREDICTED: caveolin-1 isoform X1 [Canis lupus familiaris]	50.8771	22.45	2	1	4	4	1.05857e+07	147	17.1457	5.49072
308082020	triosephosphate isomerase [Canis lupus familiaris]	50.6498	16.47	1	2	2	3	1.09122e+06	249	26.6978	7.32764
50978814	uveal autoantigen with coiled-coil domains and ankyrin repeats [Canis lupus familiaris]	50.45	0.86	3	1	1	1	427846	1388	159.361	6.85889
345784150	PREDICTED: actin-related protein 3 isoform 2 [Canis lupus familiaris]	50.37	3.27	1	1	1	2	1.35901e+06	367	41.9773	5.61768
73957263	PREDICTED: V-type proton ATPase subunit d 1 isoform 1 [Canis lupus familiaris]	50.14	9.69	1	3	3	3	440808	351	40.3752	4.95752
73995130	PREDICTED: polyubiquitin-C isoform 2 [Canis lupus familiaris]	49.986	61.68	8	4	4	5	8.43339e+06	381	42.8251	7.57666
545535830	PREDICTED: 60S ribosomal protein L27a isoform X1 [Canis lupus familiaris]	49.93	8.09	3	1	1	1	9.01141e+06	136	14.939	10.3745
57090551	PREDICTED: ADP-ribosylation factor 6 [Canis lupus familiaris]	49.78	12	3	2	2	2	225089	175	20.0694	8.95361
545528002	PREDICTED: macrophage-capping protein isoform X3 [Canis lupus familiaris]	49.69	7.45	2	2	2	3	475643	349	38.8027	6.45557
345779293	PREDICTED: transmembrane protein 33 [Canis lupus familiaris]	49.47	4.05	1	1	1	1	1.38873e+06	247	27.8458	9.65674
73951241	PREDICTED: protein unc-45 homolog A isoformX2 [Canis lupus familiaris]	49.44	1.71	3	1	1	1	739059	937	102.315	6.62451
545500672	PREDICTED: malate dehydrogenase, mitochondrial isoform X1 [Canis lupus familiaris]	49.43	4.73	3	1	1	1	240683	296	30.8142	8.42627
73996231	PREDICTED: poly(rC)-binding protein 2 isoformX15 [Canis lupus familiaris]	49.2847	12.26	15	1	3	3	1.34041e+06	318	33.4753	8.23584
73990466	PREDICTED: translocon-associated protein subunit gamma isoform 1 [Canis lupus familiaris]	49.22	7.57	1	1	1	1	128053	185	21.0512	9.61279
545535937	PREDICTED: endonuclease domain-containing 1 protein, partial [Canis lupus familiaris]	49.2	3.13	1	1	1	1		415	45.9637	5.09717
545514197	PREDICTED: cleavage and polyadenylation specificity factor subunit 6 [Canis lupus familiaris]	49.15	2.39	1	1	1	1	1.25555e+06	587	63.4709	9.0708
545512022	PREDICTED: protein phosphatase Slingshot homolog 2 isoform X2 [Canis lupus familiaris]	49.11	1.57	2	2	2	2	1.31278e+06	1397	155.122	5.49072
545547562	PREDICTED: MMS19 nucleotide excision repair protein homolog isoform X4 [Canis lupus familiaris]	48.73	1.23	4	1	1	1	247205	974	107.117	6.3667
545551031	PREDICTED: nucleolar pre-ribosomal-associated protein 1 isoform X2 [Canis lupus familiaris]	48.5434	1.65	3	3	3	3	962535	2063	231.63	6.56592
73996942	PREDICTED: inositol 1,4,5-trisphosphate receptor type 2 isoformX3 [Canis lupus familiaris]	48.5338	1.07	8	1	3	4	1.60068e+06	2701	307.843	6.40479
345785726	PREDICTED: LOW QUALITY PROTEIN: mitochondrial import inner membrane translocase subunit TIM50 [Canis lupus familiaris]	48.51	5.14	1	2	2	2	268637	428	47.914	9.72998
545518274	PREDICTED: 60S ribosomal protein L10a isoform X2 [Canis lupus familiaris]	48.3607	7.73	3	2	2	2	3.53566e+06	207	23.721	9.94971
545548105	PREDICTED: eukaryotic translation initiation factor 3 subunit A isoform X3 [Canis lupus familiaris]	48.2234	2.76	2	3	3	3	1.25385e+06	1340	161.762	6.80029
545543204	PREDICTED: vigilin isoform X3 [Canis lupus familiaris]	48.1054	3	2	3	3	3	1.12435e+06	1268	141.537	6.87354
57036143	PREDICTED: 40S ribosomal protein S5 isoform 1 [Canis lupus familiaris]	48.07	4.41	1	1	1	1	180532	204	22.8621	9.71533
73993705	PREDICTED: dihydropyrimidinase-related protein 2 isoform 6 [Canis lupus familiaris]	47.97	1.75	2	1	1	1	1.19489e+06	572	62.2226	6.37939
345792383	PREDICTED: epithelial membrane protein 1 [Canis lupus familiaris]	47.87	4.38	1	1	1	1	5.703e+06	160	17.8822	7.72314
545551361	PREDICTED: splicing factor U2AF 35 kDa subunit isoform X5 [Canis lupus familiaris]	47.7827	8.44	10	2	2	2	447493	237	27.5373	8.76318
545502307	PREDICTED: periplakin isoform X2 [Canis lupus familiaris]	46.8575	5.59	3	9	9	9	2.16656e+06	1753	204.162	5.60498
74009724	PREDICTED: peptidyl-prolyl cis-trans isomerase A [Canis lupus familiaris]	46.8424	13.81	5	3	4	4	739525	239	26.0402	10.228
73964747	PREDICTED: rho GDP-dissociation inhibitor 1 isoform 2 [Canis lupus familiaris]	46.15	15.2	1	2	2	2	386535	204	23.3788	5.19873
545517565	PREDICTED: golgi-associated plant pathogenesis-related protein 1 [Canis lupus familiaris]	46.13	8.5	1	1	1	1	2.1684e+06	153	17.1396	9.51025
545490543	PREDICTED: leucine--tRNA ligase, cytoplasmic isoform X1 [Canis lupus familiaris]	46.0792	2.81	2	3	3	3	627462	1175	134.077	7.21045
545509277	PREDICTED: serine/arginine-rich splicing factor 2 isoform X2 [Canis lupus familiaris]	46	3.62	1	1	1	1	389170	221	25.4752	11.854
73947970	PREDICTED: 40S ribosomal protein S11 isoform 3 [Canis lupus familiaris]	45.7384	16.46	1	3	3	4	2.27928e+06	158	18.419	10.3013
359319037	PREDICTED: LOW QUALITY PROTEIN: CCR4-NOT transcription complex subunit 1 isoform 1 [Canis lupus familiaris]	45.42	0.42	1	1	1	1		2376	266.704	7.10791
354622964	60S ribosomal protein L27 [Canis lupus familiaris]	45.3917	14.71	1	2	2	2	1.77897e+06	136	15.7877	10.5649
73957786	PREDICTED: uroplakin-3b-like protein-like [Canis lupus familiaris]	45.2684	9.88	1	2	2	2	1.0532e+06	253	27.4652	8.36768
545551744	PREDICTED: annexin A3 isoform X2 [Canis lupus familiaris]	44.9336	10.22	1	3	3	3	298927	323	36.1965	6.55127
74008411	PREDICTED: apoptosis-inducing factor 1, mitochondrial isoform 2 [Canis lupus familiaris]	44.67	3.99	3	1	1	1	836189	326	35.5424	7.53271
545548696	PREDICTED: syntenin-1 isoform X5 [Canis lupus familiaris]	44.62	4.36	1	2	2	2	753934	298	32.4147	7.10791
545511431	PREDICTED: serine/arginine-rich splicing factor 1 isoform X4 [Canis lupus familiaris]	44.28	15.73	1	5	5	5	670509	248	27.7278	10.3599
57097443	PREDICTED: GTP-binding protein Rheb [Canis lupus familiaris]	44.02	5.43	1	1	1	1	370121	184	20.4666	5.92236
545491105	PREDICTED: nuclear pore complex protein Nup93 isoform X3 [Canis lupus familiaris]	43.8707	5.25	2	4	4	4	2.38224e+06	819	93.4327	5.71924
545538200	PREDICTED: catenin beta-1 isoform X1 [Canis lupus familiaris]	43.5129	5.17	2	2	2	3	1.1918e+06	774	84.7259	5.92236
545496547	PREDICTED: docking protein 3 [Canis lupus familiaris]	43.17	1.6	1	1	1	1	800083	500	54.7619	7.94287
345801702	PREDICTED: DBIRD complex subunit ZNF326 [Canis lupus familiaris]	43.03	2.71	1	1	1	1	809921	590	65.909	5.08447
356991221	60S ribosomal protein L14 [Canis lupus familiaris]	43.02	5.71	1	1	1	1	605244	210	22.9689	11.019
545507411	PREDICTED: GTP cyclohydrolase 1 [Canis lupus familiaris]	42.87	6.83	1	2	2	2	409704	249	27.6142	8.25049
545518251	PREDICTED: V-type proton ATPase subunit G 1 isoform X2 [Canis lupus familiaris]	42.75	19.23	2	1	1	1	151250	78	8.96085	11.7222
73979946	PREDICTED: translation initiation factor eIF-2B subunit delta isoformX2 [Canis lupus familiaris]	42.48	6.3	3	2	2	2	555491	524	57.6275	9.46631
545525928	PREDICTED: cyclin-dependent kinase 5 [Canis lupus familiaris]	42.44	4.73	74	1	2	2	1.48757e+06	402	44.6189	8.41162
545547690	PREDICTED: sideroflexin-3 isoform X1 [Canis lupus familiaris]	42.33	8.72	2	2	2	2	187943	321	35.5025	8.98291
73963026	PREDICTED: cofilin-2 isoform X2 [Canis lupus familiaris]	42.2493	18.07	3	1	3	6	5.99952e+06	166	18.7249	7.88428
73970116	PREDICTED: leucine-rich PPR motif-containing protein, mitochondrial [Canis lupus familiaris]	42.0881	3.59	1	5	5	5	1.66358e+06	1393	157.556	6.87354
562153671	plakophilin-1 [Canis lupus familiaris]	42	1.51	1	1	1	1	703409	727	80.4744	8.96826
545537215	PREDICTED: olfactory receptor 226-like [Canis lupus familiaris]	41.94	2.62	6	1	1	1	1174766	497	54.7189	9.14404
73970067	PREDICTED: thioredoxin domain-containing protein 9 [Canis lupus familiaris]	41.92	4.87	1	1	1	1	196010	226	26.5296	6.43018
545506706	PREDICTED: galectin-3 isoform X2 [Canis lupus familiaris]	41.82	4.33	2	1	1	1	287885	254	26.4102	8.104
545536994	PREDICTED: L-lactate dehydrogenase A chain isoform X3 [Canis lupus familiaris]	41.66	12.05	9	4	4	4	1.30407e+06	332	36.5623	8.26514
795490440	PREDICTED: peroxisomal multifunctional enzyme type 2 [Macaca nemestrina]	41.3926	6.8	51	1	3	3	3.79575e+06	735	79.4992	8.68994
73988614	PREDICTED: 40S ribosomal protein S13 isoform 2 [Canis lupus familiaris]	41.33	6.62	1	1	1	1	667299	151	17.2117	10.5356
74000476	PREDICTED: peptidyl-prolyl cis-trans isomerase B isoform 2 [Canis lupus familiaris]	41.21	8.8	3	1	2	2	192376	216	23.7605	9.31982
345799836	PREDICTED: NLR family member X1 [Canis lupus familiaris]	41.13	1.03	1	1	1	1	572075	975	107.02	8.1626
545552229	PREDICTED: 60S ribosomal protein L34-like isoform X2 [Canis lupus familiaris]	41.06	7.69	1	1	1	1	833659	117	13.2845	11.4731
73955410	PREDICTED: proteasome subunit beta type-6 isoform X2 [Canis lupus familiaris]	40.9849	8.79	1	2	2	2	253095	239	25.4575	4.85596
545535846	PREDICTED: HIG1 domain family member 1A, mitochondrial-like [Canis lupus familiaris]	40.92	19.35	2	1	1	1	349501	93	10.1162	9.74463
345799464	PREDICTED: cytoplasmic FMR1-interacting protein 2 isoform X2 [Canis lupus familiaris]	40.8756	1.84	3	2	2	2	2.244e+06	1253	145.565	7.04932
345793480	PREDICTED: nucleolar GTP-binding protein 1 [Canis lupus familiaris]	40.72	1.34	1	1	1	1	1.05876e+06	744	85.2929	9.70068
559767226	lactotransferrin precursor [Canis lupus familiaris]	40.51	1.13	1	1	1	1	209398	708	77.2458	8.23584
545533473	PREDICTED: guanine nucleotide-binding protein-like 3 isoform X3 [Canis lupus familiaris]	40.34	4.24	3	2	2	2	658735	519	58.3962	9.59814
50978770	claudin-3 [Canis lupus familiaris]	40.01	5.5	1	1	1	1	335611	218	23.1331	8.04541
545545140	PREDICTED: liprin-beta-1 isoform X6 [Canis lupus familiaris]	39.85	0.8	4	1	1	1	256947	1002	112.625	5.41455
545531425	PREDICTED: plakophilin-3, partial [Canis lupus familiaris]	39.83	2.16	1	1	1	1	1.17144e+06	740	80.6417	9.27588
545553395	PREDICTED: tRNA (cytosine(34)-C(5))-methyltransferase isoform X3 [Canis lupus familiaris]	39.72	2.55	3	1	1	1	595150	628	70.1735	6.56592
345803473	PREDICTED: ubiquitin carboxyl-terminal hydrolase 14 isoform X3 [Canis lupus familiaris]	39.61	2.55	2	1	1	1	753777	510	57.7594	8.08936
545517740	PREDICTED: testis-expressed sequence 10 protein isoform X3 [Canis lupus familiaris]	39.57	1.56	3	1	1	1	956179	833	94.6066	9.18799
545547889	PREDICTED: inositol 1,4,5-trisphosphate receptor-interacting protein isoform X7 [Canis lupus familiaris]	39.52	1.63	1	1	1	1		551	62.534	6.41748
545544903	PREDICTED: LOW QUALITY PROTEIN: phosphatidylinositol 4-kinase alpha [Canis lupus familiaris]	39.47	0.61	1	1	1	1	414065	2130	239.359	7.12256
345777291	PREDICTED: calmodulin isoform 2 [Canis lupus familiaris]	39.43	8.72	1	1	1	1	313516	149	16.8268	4.22119
73967054	PREDICTED: unconventional myosin-XVIIIa isoformX3 [Canis lupus familiaris]	39.12	0.54	9	1	1	1	1.05314e+06	2039	231.118	6.23975
545522101	PREDICTED: LOW QUALITY PROTEIN: transportin-3 [Canis lupus familiaris]	39.1108	1.95	2	2	2	2	1.21143e+06	974	109.878	5.57959
545525581	PREDICTED: 2-aminoethanethiol dioxygenase-like [Canis lupus familiaris]	39.06	3.33	1	1	1	1	186849	270	29.6038	5.49072
359319064	PREDICTED: replication protein A 32 kDa subunit [Canis lupus familiaris]	38.91	2.96	1	1	1	1	540115	270	29.0604	5.94775
545534550	PREDICTED: transportin-2 isoform X4 [Canis lupus familiaris]	38.83	1.01	3	1	1	1	361431	887	100.357	4.98291
545524551	PREDICTED: LOW QUALITY PROTEIN: lamina-associated polypeptide 2, isoforms beta/gamma isoform 7 [Canis lupus familiaris]	38.82	1.69	1	1	1	1	913962	771	84.7013	10.5796
345799858	PREDICTED: 40S ribosomal protein S25 [Canis lupus familiaris]	38.55	7.2	1	1	1	1	284311	125	13.7337	10.1108
545499406	PREDICTED: nicotinamide mononucleotide adenylyltransferase 1 isoform X4 [Canis lupus familiaris]	38.54	3.94	1	1	1	1	179187	279	31.8814	8.06006
345792633	PREDICTED: phosphoglycerate mutase 1 isoform 4 [Canis lupus familiaris]	38.41	4.33	2	1	1	1	141355	254	28.8038	7.18115
545501183	PREDICTED: eukaryotic translation initiation factor 3 subunit B isoform 1 [Canis lupus familiaris]	38.33	2.71	1	2	2	2	1.00132e+06	813	91.9496	5.09717
345776870	PREDICTED: NHP2-like protein 1 isoform 1 [Canis lupus familiaris]	38.23	9.38	3	1	1	1	290690	128	14.1646	8.45557
353731068	UAP56-interacting factor [Canis lupus familiaris]	38.17	4.4	1	1	1	1	790860	318	35.8626	11.8101
114158648	heat shock 70 kDa protein 4 [Canis lupus familiaris]	38.16	1.55	2	1	1	1	1.34413e+06	840	94.3194	5.21143
345797261	PREDICTED: LOW QUALITY PROTEIN: 26S proteasome non-ATPase regulatory subunit 14 isoform 4 [Canis lupus familiaris]	38.1562	8.48	1	2	2	2	595962	342	38.026	6.354
545516609	PREDICTED: lamin-B1 isoform X5 [Canis lupus familiaris]	38.14	6.17	2	2	3	3	1.81256e+06	454	51.7089	5.021
345792763	PREDICTED: protein RRP5 homolog [Canis lupus familiaris]	38.04	0.59	1	1	1	1	269103	1870	208.687	8.76318
545545936	PREDICTED: FYVE, RhoGEF and PH domain-containing protein 4 isoform X4 [Canis lupus familiaris]	37.98	1.99	4	1	2	2	601799	853	96.2084	6.55127
73950854	PREDICTED: ephrin type-A receptor 2 isoform 1 [Canis lupus familiaris]	37.95	1.03	1	1	1	1	491297	975	108.196	6.31592
635112071	PREDICTED: cytosolic acyl coenzyme A thioester hydrolase isoform X2 [Chlorocebus sabaeus]	37.9077	6.95	7	2	2	2	1.27402e+06	331	36.2583	6.78564
57101324	PREDICTED: 60S ribosomal protein L18a isoform 1 [Canis lupus familiaris]	37.8234	10.23	1	2	2	3	969944	176	20.7679	10.814
545537976	PREDICTED: uncharacterized protein LOC476908 [Canis lupus familiaris]	37.82	2.27	1	1	1	1	178762	441	47.8728	7.57666
545504558	PREDICTED: ATP-dependent RNA helicase A isoform X2 [Canis lupus familiaris]	37.81	0.94	2	1	1	1	1.10252e+06	1061	117.489	6.84424
545507670	PREDICTED: pleckstrin homology domain-containing family G member 3 isoformX2 [Canis lupus familiaris]	37.78	1.02	10	1	1	1	985129	1180	129.708	6.66846
545487519	PREDICTED: 60S ribosomal protein L36a-like [Canis lupus familiaris]	37.6	7.69	6	1	1	1	151700	104	12.2906	10.5503
545542501	PREDICTED: PDZ and LIM domain protein 2 [Canis lupus familiaris]	37.56	3.9	1	1	1	1	167619	282	29.4807	7.95752
223556019	carbonic anhydrase 2 [Canis lupus familiaris]	36.98	6.15	1	1	1	1	137994	260	29.2417	7.18115
345799601	PREDICTED: ubiquitin-conjugating enzyme E2 N-like [Canis lupus familiaris]	36.93	7.24	4	1	1	1	459577	152	17.1209	5.56689
345796106	PREDICTED: uridine 5'-monophosphate synthase [Canis lupus familiaris]	36.81	2.08	1	1	1	1	773394	480	52.3846	6.94678
73953488	PREDICTED: arginine--tRNA ligase, cytoplasmic isoform 1 [Canis lupus familiaris]	36.71	2.42	1	1	1	1	618064	660	75.4789	6.88818
359321796	PREDICTED: EH domain-containing protein 1 isoform X1 [Canis lupus familiaris]	36.65	3.63	2	2	2	2	1.53672e+06	551	62.1834	6.7124
545534723	PREDICTED: interleukin enhancer-binding factor 3 isoform X4 [Canis lupus familiaris]	36.58	4.42	4	1	1	2	437441	702	76.0689	7.75244
74010186	PREDICTED: pancreatic alpha-amylase isoform 1 [Canis lupus familiaris]	36.57	2.67	2	1	1	1		449	51.3139	7.62061
545533389	PREDICTED: transketolase isoform X1 [Canis lupus familiaris]	36.53	4.83	3	1	1	1	596316	538	58.9901	7.84033
73956283	PREDICTED: dual specificity mitogen-activated protein kinase kinase 3 [Canis lupus familiaris]	36.42	4.03	1	1	1	1	581634	347	39.317	7.43018
73965969	PREDICTED: tensin-4 [Canis lupus familiaris]	36.3985	5.73	1	3	3	3	1.08144e+06	715	76.2857	7.45947
356460868	60S ribosomal protein L32 [Canis lupus familiaris]	36.38	10.37	2	1	1	1	559610	135	15.8498	11.3267
545541728	PREDICTED: dolichyl-phosphate beta-glucosyltransferase isoform X9 [Canis lupus familiaris]	36.31	4.12	4	1	1	1	715748	291	33.6173	8.54346
545521846	PREDICTED: HEAT repeat containing 7A [Canis lupus familiaris]	36.31	0.72	1	1	1	1	235501	1518	166.874	6.84424
356991214	60S ribosomal protein L4 [Canis lupus familiaris]	35.9938	6.16	2	2	2	2	1.18324e+06	422	47.2761	10.9751
545512016	PREDICTED: coronin-6 isoform X5 [Canis lupus familiaris]	35.9	4.88	6	2	2	3	3.16197e+06	471	52.7408	6.03662
74002607	PREDICTED: protein CIP2A [Canis lupus familiaris]	35.86	0.99	1	1	1	1	556610	908	102.508	6.25244
545517793	PREDICTED: structural maintenance of chromosomes protein 2 isoform 1 [Canis lupus familiaris]	35.83	2.85	1	3	3	3	865936	1191	134.785	8.47021
548923700	antigen peptide transporter 2 precursor [Canis lupus familiaris]	35.67	2.13	3	1	1	1	318205	703	77.8458	7.07861
57089821	PREDICTED: 60S ribosomal protein L17 isoformX1 [Canis lupus familiaris]	35.5664	17.39	4	3	3	4	1.4752e+06	184	21.3833	10.1694
57092109	PREDICTED: 60S ribosomal protein L35 [Canis lupus familiaris]	35.52	8.13	1	1	1	1	1.46964e+06	123	14.5566	11.0483
545514530	PREDICTED: tubulin tyrosine ligase-like family, member 12 [Canis lupus familiaris]	35.5	1.87	1	1	1	1	875642	642	73.8498	5.40186
545502625	PREDICTED: 40S ribosomal protein S2 isoform X1 [Canis lupus familiaris]	35.3906	11.26	3	3	3	4	965312	293	31.2296	10.2427
359319512	PREDICTED: ubiquitin-like protein ISG15 [Canis lupus familiaris]	35.26	12.07	1	2	2	3	2.07537e+06	174	18.9917	7.26904
73967449	PREDICTED: UPF0574 protein C9orf169 [Canis lupus familiaris]	35.24	8.51	1	1	1	1	948285	141	15.0298	7.28369
545496585	PREDICTED: 5'-AMP-activated protein kinase catalytic subunit alpha-1 [Canis lupus familiaris]	35.19	1.7	1	1	1	1	1.41121e+06	587	66.9881	7.92822
345802152	PREDICTED: serine/threonine-protein kinase PLK1 [Canis lupus familiaris]	35.1	7.28	1	3	3	3	1.39027e+06	604	68.2625	8.96826
345803567	PREDICTED: gephyrin isoformX2 [Canis lupus familiaris]	35.07	3.4	7	2	2	2	831339	736	79.698	5.42725
71043798	cathepsin D precursor [Canis lupus familiaris]	34.99	1.95	1	1	1	1	199219	410	44.2917	7.82568
545519858	PREDICTED: probable arginine--tRNA ligase, mitochondrial isoform X3 [Canis lupus familiaris]	34.87	2.44	3	1	1	1	145528	491	55.7367	8.42627
73959317	PREDICTED: glutathione S-transferase Mu 1 isoform 1 [Canis lupus familiaris]	34.71	14.22	4	3	3	3	692055	218	25.7492	7.47412
73958588	PREDICTED: eukaryotic translation initiation factor 3 subunit C isoform 3 [Canis lupus familiaris]	34.5717	2.19	1	2	2	2	807340	913	105.448	5.71924
359324135	PREDICTED: peroxiredoxin-4 isoformX1 [Canis lupus familiaris]	34.4	9.73	4	1	3	3	945419	257	29.323	5.88428
545533270	PREDICTED: pyruvate dehydrogenase E1 component subunit beta, mitochondrial isoform X2 [Canis lupus familiaris]	34.31	7.26	2	2	2	2	542179	317	34.5865	5.5415
55741764	sulfotransferase 1A1 [Canis lupus familiaris]	34.2032	6.78	1	2	2	2	473158	295	34.0933	6.3667
545500110	PREDICTED: vacuolar protein sorting-associated protein 4A isoform X1 [Canis lupus familiaris]	34.03	2.75	4	1	1	1	1.16828e+06	436	48.819	7.79639
545519916	PREDICTED: midasin isoform X2 [Canis lupus familiaris]	33.98	0.23	1	1	1	1	588520	5592	632.508	5.70654
345780967	PREDICTED: heterogeneous nuclear ribonucleoprotein C isoform X5 [Canis lupus familiaris]	33.89	6.46	3	2	2	2	1.05584e+06	294	32.4079	5.08447
50979156	ras-related protein Rab-7a [Canis lupus familiaris]	33.87	6.28	1	1	1	1	204694	207	23.5049	6.69775
73947692	PREDICTED: serine/threonine-protein kinase PAK 4 isoformX2 [Canis lupus familiaris]	33.81	2.51	2	1	1	1	748702	439	48.3934	9.5249
359319844	PREDICTED: guanine nucleotide-binding protein G(k) subunit alpha [Canis lupus familiaris]	33.81	4.24	1	1	1	1	498171	354	40.5363	5.69385
55741705	ras-related protein Rab-1A [Canis lupus familiaris]	33.47	11.22	36	1	2	2	205209	205	22.6634	6.21436
345780888	PREDICTED: 40S ribosomal protein S8 isoform 6 [Canis lupus familiaris]	33.47	19.23	1	4	4	4	3.53198e+06	208	24.1902	10.3159
545541641	PREDICTED: mitochondrial ornithine transporter 1 isoform X2 [Canis lupus familiaris]	33.41	4.85	3	1	1	1	309886	268	28.8489	9.12939
345791555	PREDICTED: tricarboxylate transport protein, mitochondrial [Canis lupus familiaris]	32.97	2.6	1	1	1	1	852947	308	33.6948	9.86182
50979020	guanine nucleotide-binding protein G(I)/G(S)/G(T) subunit beta-1 [Canis lupus familiaris]	32.96	5.88	5	2	2	2	461099	340	37.353	5.99854
345799951	PREDICTED: alpha-crystallin B chain isoform 5 [Canis lupus familiaris]	32.92	12	1	2	2	2	656832	175	20.0544	7.32764
57110955	PREDICTED: elongation factor 1-beta isoform 1 [Canis lupus familiaris]	32.76	5.78	1	1	1	1	330054	225	24.8054	4.729
545537872	PREDICTED: dedicator of cytokinesis protein 9 isoform X11 [Canis lupus familiaris]	32.6	1.36	11	1	1	1	1.32788e+06	2063	235.224	7.47412
545514079	PREDICTED: T-complex protein 1 subunit beta isoform X3 [Canis lupus familiaris]	32.54	2.27	3	1	1	1	1.8829e+06	529	56.5816	6.03662
73948310	PREDICTED: U1 small nuclear ribonucleoprotein A [Canis lupus familiaris]	32.53	10.28	1	1	1	1	240667	282	31.2132	9.83252
73977708	PREDICTED: ADP-ribosylation factor-like 1 isoform 1 [Canis lupus familiaris]	32.45	4.97	1	1	1	1	447538	181	20.4145	5.71924
73946166	PREDICTED: dimethyladenosine transferase 1, mitochondrial [Canis lupus familiaris]	32.44	2.9	1	1	1	1	361675	345	39.2789	9.42236
545534710	PREDICTED: dynamin-2 isoform X29 [Canis lupus familiaris]	32.36	2.44	14	2	2	2	822260	860	97.2156	7.62061
73979580	PREDICTED: ADP/ATP translocase 1 [Canis lupus familiaris]	32.2328	16.78	1	3	5	5	1.64263e+06	298	32.74	9.74463
545520839	PREDICTED: protein FAM49B isoform X2 [Canis lupus familiaris]	31.78	3.4	2	1	1	1	257284	324	36.7697	6.30322
545515173	PREDICTED: LIM and senescent cell antigen-like domains 1 isoform X9 [Canis lupus familiaris]	31.58	3.57	6	1	1	1	233545	336	38.6695	8.03076
57093539	PREDICTED: voltage-dependent anion-selective channel protein 1 [Canis lupus familiaris]	31.52	7.42	3	2	2	2	191538	283	30.7216	8.54346
545546584	PREDICTED: putative ribosomal RNA methyltransferase NOP2 [Canis lupus familiaris]	31.39	2.93	1	2	2	2	1.60721e+06	818	90.1623	9.08545
545537653	PREDICTED: exosome complex exonuclease RRP44 isoform X3 [Canis lupus familiaris]	31.3607	4.53	3	4	4	4	3.84005e+06	905	103.069	7.15186
74003338	PREDICTED: ATP-binding cassette sub-family F member 3 isoform 2 [Canis lupus familiaris]	31.27	1.83	1	1	1	1	1.18203e+06	709	79.7571	6.25244
545534096	PREDICTED: coatomer subunit epsilon isoform X4 [Canis lupus familiaris]	31.11	3.52	3	1	1	1	237852	256	28.8255	5.19873
545551437	PREDICTED: small ubiquitin-related modifier 3 isoform X2 [Canis lupus familiaris]	31.09	16	5	1	1	1	227322	75	8.54321	5.45264
545498923	PREDICTED: dedicator of cytokinesis protein 7 [Canis lupus familiaris]	31	0.64	1	1	1	1	386736	2182	247.257	6.7124
345786707	PREDICTED: 60S ribosomal protein L36 [Canis lupus familiaris]	30.33	8.57	1	1	1	1	1.01086e+06	105	12.2141	11.4878
73964749	PREDICTED: protein disulfide-isomerase [Canis lupus familiaris]	30.22	2.94	1	2	2	2	660236	510	57.381	4.95752
545521982	PREDICTED: coiled-coil-helix-coiled-coil-helix domain-containing protein 3, mitochondrial isoform 2 [Canis lupus familiaris]	30.22	3.88	1	1	1	1	200324	232	26.7386	8.104
73948154	PREDICTED: optic atrophy 3 protein homolog isoform X2 [Canis lupus familiaris]	30.17	6.77	1	1	1	1	217498	192	21.279	6.91748
73946761	PREDICTED: charged multivesicular body protein 2a isoform 2 [Canis lupus familiaris]	30.14	3.15	2	1	1	2	230212	222	25.1459	5.97314
545521463	PREDICTED: FRY-like isoform X3 [Canis lupus familiaris]	30.05	0.3	3	1	1	1	521334	3032	340.843	5.63037
57096815	PREDICTED: SWI/SNF-related matrix-associated actin-dependent regulator of chromatin subfamily A member 5 isoform 1 [Canis lupus familiaris]	29.927	3.9	2	4	4	4	1.31278e+06	1052	121.926	8.08936
74000522	PREDICTED: ATP-dependent Clp protease ATP-binding subunit clpX-like, mitochondrial isoform 1 [Canis lupus familiaris]	29.83	1.58	1	1	1	1	678545	633	69.2447	7.72314
73952620	PREDICTED: unhealthy ribosome biogenesis protein 2 homolog isoform X4 [Canis lupus familiaris]	29.68	1.58	2	2	2	2	979592	1521	172.167	6.75635
345797882	PREDICTED: transgelin-2 [Canis lupus familiaris]	29.58	4.02	1	1	1	1	532652	199	22.3632	8.25049
545526854	PREDICTED: 40S ribosomal protein S7 [Canis lupus familiaris]	29.42	5.67	1	1	1	1	73289.3	194	22.1133	10.0962
545540998	PREDICTED: exportin-2 isoform X7 [Canis lupus familiaris]	29.31	0.82	1	1	1	1	2.36951e+06	973	110.491	5.70654
187937195	transient receptor potential cation channel subfamily V member 4 [Canis lupus familiaris]	29.25	3.33	2	2	2	2	731043	871	98.1372	7.37158
359323746	PREDICTED: LOW QUALITY PROTEIN: T-complex protein 1 subunit epsilon isoform 1 [Canis lupus familiaris]	29.08	1.48	1	1	1	1	1.27628e+06	541	59.5588	5.8208
73988461	PREDICTED: importin-7 isoform 1 [Canis lupus familiaris]	29.04	1.06	1	1	1	1	248112	1038	119.44	4.81787
545560044	PREDICTED: fatty acid-binding protein, epidermal-like [Canis lupus familiaris]	28.75	7.44	2	1	1	1	593410	121	13.4516	5.03369
545497162	PREDICTED: hypoxia up-regulated protein 1 isoform X4 [Canis lupus familiaris]	28.23	3.11	3	2	2	2	596975	996	111.357	5.21143
545502166	PREDICTED: LOW QUALITY PROTEIN: ribosomal L1 domain-containing protein 1 [Canis lupus familiaris]	28.16	1.71	1	1	1	1	2.94248e+06	525	58.7647	10.0962
545526433	PREDICTED: myotubularin-related protein 7 [Canis lupus familiaris]	28.09	0.73	1	1	1	1	668478	817	92.296	8.70459
57036706	PREDICTED: cytochrome b-c1 complex subunit Rieske, mitochondrial [Canis lupus familiaris]	28.02	6.2	1	2	2	2	518634	274	29.4342	8.89502
545547007	PREDICTED: mitochondrial glutamate carrier 2 isoform X5 [Canis lupus familiaris]	27.99	2.94	4	1	1	1	749592	272	29.4088	8.67529
545540168	PREDICTED: nucleolar protein 56 isoform X2 [Canis lupus familiaris]	27.79	2.73	3	1	1	1	1.36065e+06	477	53.0199	8.48486
545512606	PREDICTED: 1-acyl-sn-glycerol-3-phosphate acyltransferase beta isoform X3 [Canis lupus familiaris]	27.68	8.15	3	1	1	1	118258	233	26.2427	9.40771
545515988	PREDICTED: mitogen-activated protein kinase kinase kinase kinase 4, partial [Canis lupus familiaris]	27.61	0.75	1	1	1	1	1.05441e+06	1335	151.959	7.51807
545492442	PREDICTED: serine/threonine-protein kinase mTOR isoform X3 [Canis lupus familiaris]	27.59	1.72	2	2	2	2	629538	2447	277.181	7.44482
345785328	PREDICTED: presqualene diphosphate phosphatase [Canis lupus familiaris]	27.55	7.44	1	1	1	1	264263	309	32.7393	10.4478
545551163	PREDICTED: ATP synthase subunit O, mitochondrial-like [Canis lupus familiaris]	27.21	4.23	1	1	1	1	594876	213	23.4646	10.0376
359323200	PREDICTED: TATA-binding protein-associated factor 172 [Canis lupus familiaris]	26.86	1.14	1	1	1	1	304577	1849	206.815	6.50732
356460989	ribosomal protein S15a [Canis lupus familiaris]	26.85	13.85	2	2	2	2	419910	130	14.8829	10.1255
545494159	PREDICTED: sister chromatid cohesion protein PDS5 homolog A isoform X4 [Canis lupus familiaris]	26.82	1.22	2	1	1	1	1.22729e+06	1308	147.147	7.92822
545525829	PREDICTED: ubiquitin-protein ligase E3C isoform X2 [Canis lupus familiaris]	26.58	2.34	2	2	2	2	674646	1067	121.847	6.55127
545505686	PREDICTED: chromatin target of PRMT1 protein isoform X4 [Canis lupus familiaris]	26.57	6.4	3	1	1	1	280813	203	22.1229	11.9712
57048082	PREDICTED: 60S ribosomal protein L9 isoform 1 [Canis lupus familiaris]	26	18.23	1	2	2	2	441516	192	21.8498	9.94971
545538702	PREDICTED: sodium bicarbonate cotransporter 3 isoform X2 [Canis lupus familiaris]	25.84	1.01	3	1	1	1	230703	1089	122.753	6.66846
345789468	PREDICTED: pre-mRNA-processing factor 6 [Canis lupus familiaris]	25.48	0.85	1	1	1	1	645552	941	106.677	7.98682
545544787	PREDICTED: ran-specific GTPase-activating protein isoform X3 [Canis lupus familiaris]	25.48	5.56	4	1	1	1	309539	198	22.3652	8.39697
545488544	PREDICTED: 40S ribosomal protein S16 isoform X2 [Canis lupus familiaris]	23.98	6.85	2	1	1	1	159401	146	16.435	10.2134
73950822	PREDICTED: adaptin ear-binding coat-associated protein 2 isoformX2 [Canis lupus familiaris]	23.46	6.77	2	1	1	1	198860	266	28.5754	8.38232
545520806	PREDICTED: squalene monooxygenase isoform X3 [Canis lupus familiaris]	23.04	2.09	1	1	1	1	1.258e+06	573	63.8815	8.80713
359321995	PREDICTED: MKI67 FHA domain-interacting nucleolar phosphoprotein [Canis lupus familiaris]	22.93	6.73	1	1	1	1	180560	297	34.2623	9.89111
73983002	PREDICTED: ras-related protein Rab-1B isoformX1 [Canis lupus familiaris]	22.38	10.45	37	1	2	2	291428	201	22.1572	5.73193
545527599	PREDICTED: CCAAT/enhancer-binding protein zeta isoform X2 [Canis lupus familiaris]	22.28	0.88	2	1	1	1	1.04638e+06	1025	117.524	6.34131
73984484	PREDICTED: dolichyl-diphosphooligosaccharide--protein glycosyltransferase subunit 1 isoform 3 [Canis lupus familiaris]	21.71	2.8	1	1	1	1	979695	607	68.5339	6.41748
545509647	PREDICTED: LOW QUALITY PROTEIN: integrin beta-4 [Canis lupus familiaris]	21.33	0.6	1	1	1	1	997288	1835	204.018	5.87158
57102362	PREDICTED: 40S ribosomal protein S3 isoform 1 [Canis lupus familiaris]	20.24	11.93	1	2	2	2	790981	243	26.6574	9.65674
73961491	PREDICTED: lamin-B receptor [Canis lupus familiaris]	19.81	2.43	1	1	1	1	1.15823e+06	618	70.4527	9.34912
73955531	PREDICTED: sentrin-specific protease 3 isoform 1 [Canis lupus familiaris]	17.67	2.44	1	1	1	1	238547	574	64.8457	8.55811
545521150	PREDICTED: poly(U)-binding-splicing factor PUF60 isoform X12 [Canis lupus familiaris]	16.01	6.04	7	1	1	1	1.28558e+06	513	55.3484	5.33838
345796409	PREDICTED: transformer-2 protein homolog beta [Canis lupus familiaris]	0	2.43	1	1	1	1	303560	288	33.6456	11.2534
54792723	ras-related C3 botulinum toxin substrate 1 precursor [Canis lupus familiaris]	0	7.29	2	1	1	1	298215	192	21.4362	8.49951
57089135	PREDICTED: interleukin enhancer-binding factor 2 isoform 1 [Canis lupus familiaris]	0	7.18	1	1	1	1	413088	390	43.0352	5.26221
359318549	PREDICTED: splicing factor U2AF 65 kDa subunit isoform X1 [Canis lupus familiaris]	0	5.52	2	2	2	2	1.38234e+06	471	53.087	9.08545
545495061	PREDICTED: heterogeneous nuclear ribonucleoprotein H3 isoform X5 [Canis lupus familiaris]	0	2.72	2	1	1	1	364962	331	35.2164	6.87354
545536879	PREDICTED: ras-related protein R-Ras2 isoform X2 [Canis lupus familiaris]	0	9.45	3	1	1	1	152926	127	15.0847	8.29443
73951045	PREDICTED: U2 small nuclear ribonucleoprotein A' isoform 2 [Canis lupus familiaris]	0	14.12	1	2	2	2	195124	255	28.3981	8.6167
73953687	PREDICTED: casein kinase I isoform alpha isoformX1 [Canis lupus familiaris]	0	2.67	4	1	1	1	655632	337	38.8899	9.56885
57109594	PREDICTED: 60S ribosomal protein L35a isoform 1 [Canis lupus familiaris]	0	6.36	1	1	1	1	604214	110	12.5298	11.063
354623047	microtubule-associated protein RP/EB family member 1 [Canis lupus familiaris]	0	7.46	2	1	1	1	375146	268	30.0182	5.31299
545557668	PREDICTED: ribosomal protein S6 kinase alpha-3 isoform X3 [Canis lupus familiaris]	0	1.13	31	1	1	1	946537	711	80.6577	8.27979
328776933	PREDICTED: fatty acid synthase-like isoform 1 [Apis mellifera]	0	0.29	2	1	1	1	366084	2394	268.919	7.15186
545488600	PREDICTED: heterogeneous nuclear ribonucleoprotein L isoform X2 [Canis lupus familiaris]	0	1.7	2	1	1	1	611825	588	64.0353	8.22119
50979150	ras-related protein Rab-5A [Canis lupus familiaris]	0	5.12	3	1	1	1	191527	215	23.6438	8.14795
545524407	PREDICTED: transmembrane and TPR repeat-containing protein 3 isoform X1 [Canis lupus familiaris]	0	1.42	1	1	1	1	800818	915	103.88	8.79248
325301273	translocon-associated protein subunit delta precursor [Canis lupus familiaris]	0	6.36	2	1	1	1	135057	173	18.9316	5.78271
57098751	PREDICTED: vesicle-trafficking protein SEC22b [Canis lupus familiaris]	0	4.65	1	1	1	1	243251	215	24.7407	8.49951
345785981	PREDICTED: iron-sulfur cluster assembly 1 homolog, mitochondrial isoform 2 [Canis lupus familiaris]	0	9.3	1	1	1	1	228736	129	14.1704	9.0708
336455134	inactive pancreatic lipase-related protein 1 precursor [Canis lupus familiaris]	0	1.5	1	1	1	1	218077	467	51.4494	6.68311
545535327	PREDICTED: AP-3 complex subunit delta-1 isoform X4 [Canis lupus familiaris]	0	2.25	4	2	2	2	586041	1065	120.038	7.00537
545555517	PREDICTED: LOW QUALITY PROTEIN: titin [Canis lupus familiaris]	0	0.04	1	1	1	1	1.47073e+07	35162	3901.08	6.31592
545537910	PREDICTED: heterogeneous nuclear ribonucleoprotein D-like [Canis lupus familiaris]	0	2.27	3	1	1	1	403313	353	38.9079	7.1958
545547434	PREDICTED: myoferlin isoform X6 [Canis lupus familiaris]	0	0.44	2	1	1	1	766660	2048	233.184	6.15088
545496029	PREDICTED: annexin A6 isoform X4 [Canis lupus familiaris]	0	1.35	2	1	1	1	568246	666	75.2453	5.74463
545531528	PREDICTED: mucin-5AC [Canis lupus familiaris]	0	0.39	2	1	1	1	664558	2822	303.624	6.22705
57036591	PREDICTED: 26S proteasome non-ATPase regulatory subunit 8 [Canis lupus familiaris]	0	2.28	1	1	1	1	230372	351	39.5498	9.65674
545539773	PREDICTED: protein transport protein Sec23B isoform X2 [Canis lupus familiaris]	0	1.69	1	1	1	1	260065	767	86.3545	6.88818
545513832	PREDICTED: serine hydroxymethyltransferase, mitochondrial isoform X5 [Canis lupus familiaris]	0	2.27	4	1	1	1	1.43371e+06	484	53.6905	7.92822
50950163	band 4.1-like protein 5 [Canis lupus familiaris]	0	1.58	5	1	1	1	410815	505	57.8745	9.26123
73972333	PREDICTED: helicase SKI2W [Canis lupus familiaris]	0	1.69	1	1	1	1	603885	1246	137.878	6.07471
545527576	PREDICTED: HEAT repeat-containing protein 5B isoform X3 [Canis lupus familiaris]	0	0.92	2	1	1	1		1856	201.034	6.97607
545509233	PREDICTED: dynein heavy chain 17, axonemal [Canis lupus familiaris]	0	0.18	1	1	1	1	106792	4462	509.145	5.78271
545523063	PREDICTED: dedicator of cytokinesis protein 4 isoform X3 [Canis lupus familiaris]	0	0.62	4	1	1	1		1935	221.417	7.59131
345803242	PREDICTED: LOW QUALITY PROTEIN: peroxiredoxin-6 [Canis lupus familiaris]	0	3.13	1	1	1	1	240231	224	24.994	6.01123
545506594	PREDICTED: piezo-type mechanosensitive ion channel component 2 [Canis lupus familiaris]	0	0.25	1	1	1	1	4.30874e+06	2833	325.874	6.15088
345798485	PREDICTED: LOW QUALITY PROTEIN: O-phosphoseryl-tRNA(Sec) selenium transferase [Canis lupus familiaris]	0	1.98	1	1	1	1	479263	504	55.7363	8.08936
73945427	PREDICTED: serpin B4 isoform 1 [Canis lupus familiaris]	0	3.08	2	1	1	1	368958	389	44.5194	6.55127
359322007	PREDICTED: LOW QUALITY PROTEIN: ras-related protein Rab-33B, partial [Canis lupus familiaris]	0	12.04	36	1	2	2	321074	191	21.895	7.78174
545522461	PREDICTED: asparagine synthetase [glutamine-hydrolyzing] isoform X3 [Canis lupus familiaris]	0	3.03	1	2	2	2	1.28973e+06	561	64.3816	6.85889
73983414	PREDICTED: elongation factor 1-gamma isoform 1 [Canis lupus familiaris]	0	2.97	1	1	1	1	93406.1	437	50.1322	6.7417
545535071	PREDICTED: LOW QUALITY PROTEIN: lon protease homolog, mitochondrial isoform 1 [Canis lupus familiaris]	0	1.04	1	1	1	1	1.84998e+06	963	106.565	6.43018
345805550	PREDICTED: LOW QUALITY PROTEIN: leucine-rich repeat-containing protein 59 [Canis lupus familiaris]	0	3.27	1	1	1	1	364336	306	34.7747	9.65674
345806077	PREDICTED: LOW QUALITY PROTEIN: GTPase-activating protein and VPS9 domain-containing protein 1 isoform 1 [Canis lupus familiaris]	0	0.74	1	1	1	1	729064	1487	166.074	5.21143
545542756	PREDICTED: E3 ubiquitin-protein ligase TRIP12 isoform X10 [Canis lupus familiaris]	0	0.59	9	1	1	1	110848	2025	223.736	8.39697
545507501	PREDICTED: protein TALPID3 isoform X2 [Canis lupus familiaris]	0	0.5	4	1	1	2	2.43664e+06	1406	155.232	5.66846
545505648	PREDICTED: ras-related protein Rab-13 isoform X4 [Canis lupus familiaris]	0	8.59	2	1	1	1	90688	163	18.0313	9.30518
57088155	PREDICTED: putative RNA-binding protein 15 isoformX1 [Canis lupus familiaris]	0	0.83	2	1	1	1	341119	969	106.209	10.0815
545545442	PREDICTED: bridging integrator 2 isoform X2 [Canis lupus familiaris]	0	1.27	2	1	1	1	920307	553	61.2296	5.05908
345807337	PREDICTED: gamma-aminobutyric acid receptor subunit theta [Canis lupus familiaris]	0	1.9	1	1	1	1		631	72.3485	6.44287
73949721	PREDICTED: ATP-dependent RNA helicase DHX29 isoform X1 [Canis lupus familiaris]	0	1.02	1	1	1	1		1367	155.012	8.17725
545529731	PREDICTED: 60S ribosomal protein L21-like, partial [Canis lupus familiaris]	0	5.56	2	1	1	1	1.38448e+06	144	16.5819	10.3599
73989546	PREDICTED: gamma-tubulin complex component 3 [Canis lupus familiaris]	0	1.32	1	1	1	1		907	103.67	7.95752
359324375	PREDICTED: T-complex protein 1 subunit eta-like [Canis lupus familiaris]	0	2.21	1	1	1	1	1.02279e+06	543	59.3829	7.15186
545498420	PREDICTED: protein flightless-1 homolog isoform X3 [Canis lupus familiaris]	0	0.57	3	1	1	1	315561	1223	138.973	6.03662
73969550	PREDICTED: DNA mismatch repair protein Msh2 isoform 1 [Canis lupus familiaris]	0	2.46	1	2	2	2	951492	934	104.697	5.70654
73971978	PREDICTED: U4/U6 small nuclear ribonucleoprotein Prp4 [Canis lupus familiaris]	0	2.69	1	1	1	1	1.067e+06	521	58.3134	7.41553
545547457	PREDICTED: nucleolar complex protein 3 homolog isoform X2 [Canis lupus familiaris]	0	1.63	1	1	1	1	749485	799	92.6125	9.15869
359322524	PREDICTED: LOW QUALITY PROTEIN: arginine and glutamate-rich protein 1 [Canis lupus familiaris]	0	5.13	1	2	2	2	679374	273	33.0737	10.272
545522011	PREDICTED: coatomer subunit gamma-2 isoform X4 [Canis lupus familiaris]	0	1.42	4	1	1	1	1.20563e+06	913	101.79	6.1001
545558722	PREDICTED: heterogeneous nuclear ribonucleoprotein H2 isoform X8 [Canis lupus familiaris]	0	4.68	1	1	1	1	330898	449	49.2483	6.30322
545516000	PREDICTED: epithelial cell adhesion molecule [Canis lupus familiaris]	0	2.55	1	1	1	1	253390	548	59.7472	8.70459
545543411	PREDICTED: serine/threonine-protein phosphatase PGAM5, mitochondrial isoform X1 [Canis lupus familiaris]	0	3.13	2	1	1	1	263283	288	31.8485	8.55811
359322052	PREDICTED: cytosolic 10-formyltetrahydrofolate dehydrogenase [Canis lupus familiaris]	0	2.87	1	1	1	1	642713	558	61.0701	6.02393
73996581	PREDICTED: 5'-AMP-activated protein kinase subunit gamma-1 isoformX1 [Canis lupus familiaris]	0	3.03	3	1	1	1	182580	330	37.4357	6.75635
545541461	PREDICTED: protein-L-isoaspartate O-methyltransferase domain-containing protein 2 isoform X5 [Canis lupus familiaris]	0	3.33	1	1	1	1	146795	360	40.6348	5.97314
345785949	PREDICTED: 60S ribosomal protein L28 isoform 2 [Canis lupus familiaris]	0	13.14	1	2	2	2	737761	137	15.7077	12.0151
548923719	serine protease HTRA2, mitochondrial [Canis lupus familiaris]	0	2.18	1	1	1	1	387992	458	48.845	9.80322
545500462	PREDICTED: protein NipSnap homolog 2 isoform X2 [Canis lupus familiaris]	0	3.49	2	1	1	1	200759	258	30.7756	8.86572
545498314	PREDICTED: cytospin-B isoform X3 [Canis lupus familiaris]	0	0.66	4	1	1	1	1.46478e+06	1059	117.851	6.44287
545552867	PREDICTED: spindle and centriole-associated protein 1 isoform X3 [Canis lupus familiaris]	0	0.7	8	1	1	1	7.40779e+06	859	95.7911	6.88818
545523341	PREDICTED: aldo-keto reductase family 1, member A1 (aldehyde reductase) isoform X1 [Canis lupus familiaris]	0	3.42	2	1	1	1	82695.8	292	33.2072	6.94678
545558213	PREDICTED: E3 ubiquitin-protein ligase HUWE1 isoform X5 [Canis lupus familiaris]	0	0.26	3	1	1	1	41838.7	4286	470.9	5.61768
545511644	PREDICTED: acetyl-CoA carboxylase 1 isoform X9 [Canis lupus familiaris]	0	0.7	7	1	1	1	488424	2287	259.104	6.69775
73959885	PREDICTED: ATP synthase subunit b, mitochondrial [Canis lupus familiaris]	0	5.86	1	1	1	1	856037	256	28.7884	9.34912
73991908	PREDICTED: dolichyl-diphosphooligosaccharide--protein glycosyltransferase subunit 2 isoformX3 [Canis lupus familiaris]	0	1.9	2	1	1	1	141736	631	68.991	5.80811
545533918	PREDICTED: histone-lysine N-methyltransferase SETD2 isoform X14 [Canis lupus familiaris]	0	0.37	4	1	1	1	288761	2465	275.343	6.02393
545557311	PREDICTED: acetylserotonin O-methyltransferase-like isoform X1 [Canis lupus familiaris]	0	1.81	2	1	1	1	785588	551	59.1369	5.79541
74000895	PREDICTED: very-long-chain (3R)-3-hydroxyacyl-[acyl-carrier protein] dehydratase 3 [Canis lupus familiaris]	0	3.04	1	1	1	1	1.41938e+06	362	43.0905	9.12939
545515642	PREDICTED: LOW QUALITY PROTEIN: E3 ubiquitin-protein ligase FANCL [Canis lupus familiaris]	0	1.87	1	1	1	1	3.444e+06	375	42.8937	6.3667
545548490	PREDICTED: enoyl-CoA hydratase, mitochondrial [Canis lupus familiaris]	0	2.52	1	1	1	1	232840	357	37.9123	8.07471
545490121	PREDICTED: 6-phosphofructokinase type C isoform X4 [Canis lupus familiaris]	0	2.93	4	2	2	2	809374	750	82.3128	6.90283
73990168	PREDICTED: myeloid differentiation primary response protein MyD88 isoform 2 [Canis lupus familiaris]	0	2.36	1	1	1	1	184203	296	33.5221	6.75635
545542123	PREDICTED: centromere protein J isoform X4 [Canis lupus familiaris]	0	0.59	2	1	1	1	5.7782e+06	1350	153.486	6.20166
57109638	PREDICTED: V-type proton ATPase catalytic subunit A isoform 1 [Canis lupus familiaris]	0	3.4	1	1	1	1	1.07952e+06	618	68.3585	5.51611
73963046	PREDICTED: proteasome subunit alpha type-3 isoform 8 [Canis lupus familiaris]	0	4.03	2	1	1	1	194860	248	27.6438	5.43994
73947828	PREDICTED: calpain small subunit 1 isoform 1 [Canis lupus familiaris]	0	3.32	1	1	1	1	61476.7	271	28.4068	5.43994
57036395	PREDICTED: SUMO-activating enzyme subunit 1 isoformX1 [Canis lupus familiaris]	0	2.02	1	1	1	1	117548	346	38.3015	5.36377
345790055	PREDICTED: DNA topoisomerase 1 [Canis lupus familiaris]	0	4.81	1	3	3	3	2.25456e+06	770	91.2113	9.31982
545554910	PREDICTED: plakophilin-4 isoform X4 [Canis lupus familiaris]	0	0.87	3	1	1	1	477141	1150	127.082	8.86572
73965153	PREDICTED: vesicle-fusing ATPase isoformX1 [Canis lupus familiaris]	0	1.33	2	1	1	1	659878	752	83.5066	6.99072
545527947	PREDICTED: mitochondrial inner membrane protein isoform X10 [Canis lupus familiaris]	0	4.85	5	2	2	2	793104	681	75.6203	6.96143
73950147	PREDICTED: GPN-loop GTPase 2 isoform 1 [Canis lupus familiaris]	0	6.77	1	1	1	1	167812	310	34.4911	5.09717
345797448	PREDICTED: NADH-ubiquinone oxidoreductase 75 kDa subunit, mitochondrial isoform X2 [Canis lupus familiaris]	0	2.75	2	1	1	1	38860.1	691	75.5236	5.87158
73963740	PREDICTED: activator of 90 kDa heat shock protein ATPase homolog 1 isoform 1 [Canis lupus familiaris]	0	3.55	1	1	1	1	346022	338	38.2693	5.42725
359320829	PREDICTED: proteasome subunit alpha type-1-like [Canis lupus familiaris]	0	4.56	2	1	1	1	355600	263	29.3998	6.44287
545559088	PREDICTED: plastin-3 isoform X4 [Canis lupus familiaris]	0	3.81	3	2	2	2	501277	630	70.7372	5.60498
545504790	PREDICTED: calcyclin-binding protein isoform X2 [Canis lupus familiaris]	0	3.78	2	1	1	1	95068.1	185	21.2149	7.89893
545547161	PREDICTED: cytochrome P450 2C21 isoform X1 [Canis lupus familiaris]	0	2.32	3	1	1	1	591476	431	48.7691	6.88818
73960289	PREDICTED: aminopeptidase B [Canis lupus familiaris]	0	1.38	1	1	1	1		650	72.2202	5.45264
73966152	PREDICTED: LIM and SH3 domain protein 1 isoform 2 [Canis lupus familiaris]	0	4.96	1	1	1	1	220174	262	29.7633	6.78564
545502596	PREDICTED: LOW QUALITY PROTEIN: SPRY domain-containing SOCS box protein 3 [Canis lupus familiaris]	0	1.94	1	1	1	1	418026	412	45.6442	8.104
545505453	PREDICTED: farnesyl pyrophosphate synthase isoform X9 [Canis lupus familiaris]	0	2.27	3	1	1	1	282332	353	40.1676	5.64307
345790694	PREDICTED: U3 small nucleolar ribonucleoprotein protein IMP4 [Canis lupus familiaris]	0	3.44	1	1	1	1	378052	291	33.7555	9.46631
545489482	PREDICTED: integrin beta-1 isoform X2 [Canis lupus familiaris]	0	1.13	2	1	1	1	1.04147e+06	798	88.066	5.37646
73973426	PREDICTED: BAG family molecular chaperone regulator 2 [Canis lupus familiaris]	0	9	1	2	2	2	291842	211	23.6602	6.56592
545505670	PREDICTED: LOW QUALITY PROTEIN: DENN domain-containing protein 4B [Canis lupus familiaris]	0	0.46	1	1	1	1	470515	1506	164.814	7.31299
114326367	ras-related protein Rab-27A [Canis lupus familiaris]	0	4.98	1	1	1	1	119411	221	24.9563	5.68115
545510563	PREDICTED: V-type proton ATPase 116 kDa subunit a isoform 1 isoform X17 [Canis lupus familiaris]	0	1.35	4	1	1	1	489394	741	85.4757	7.97217
545517573	PREDICTED: clathrin light chain A isoform X6 [Canis lupus familiaris]	0	5.08	5	1	1	1	117053	177	19.3214	4.76709
359321358	PREDICTED: UMP-CMP kinase isoform 1 [Canis lupus familiaris]	0	5.59	2	1	1	1	220046	179	20.1823	7.91357
545524290	PREDICTED: oxysterol-binding protein-related protein 8 isoform X8 [Canis lupus familiaris]	0	1.3	6	1	1	1	638197	847	97.0253	7.53271
545502366	PREDICTED: NmrA-like family domain containing 1 [Canis lupus familiaris]	0	3.85	1	2	2	2	287707	416	44.6643	9.67139
545515059	PREDICTED: UPF0444 transmembrane protein C12orf23 homolog isoform X3 [Canis lupus familiaris]	0	8.7	1	1	1	1	430730	115	11.556	9.31982
545507629	PREDICTED: nucleoside diphosphate kinase A-like [Canis lupus familiaris]	0	7.89	4	1	1	1	409706	152	17.0367	5.60498
545489552	PREDICTED: ankyrin repeat domain-containing protein 26-like [Canis lupus familiaris]	0	2.82	2	1	1	1	807451	284	33.9404	6.45557
545530862	PREDICTED: Finkel-Biskis-Reilly murine sarcoma virus (FBR-MuSV) ubiquitously expressed isoform X2 [Canis lupus familiaris]	0	7.52	1	1	1	1	337748	133	14.3768	10.1694
545510346	PREDICTED: granulins [Canis lupus familiaris]	0	2.31	1	1	1	1	4.83269e+06	432	46.2044	7.00537
545552626	PREDICTED: protein TFG isoform X3 [Canis lupus familiaris]	0	6.06	3	1	1	1	741763	396	42.8069	5.2749
545489821	PREDICTED: selenide, water dikinase 1 isoform X1 [Canis lupus familiaris]	0	6.54	2	1	1	1	454813	321	35.47	5.21143
345790427	PREDICTED: cathepsin B [Canis lupus familiaris]	0	2.36	1	1	1	1	418296	339	37.6609	6.07471
73959041	PREDICTED: dnaJ homolog subfamily A member 3, mitochondrial isoform 1 [Canis lupus familiaris]	0	2.65	2	1	1	1	164877	453	49.0758	9.36377
545495476	PREDICTED: dnaJ homolog subfamily B member 2-like [Canis lupus familiaris]	0	5.16	2	1	1	1	236245	252	28.4853	4.31006
545535391	PREDICTED: methyl-CpG-binding domain protein 3 isoform X8 [Canis lupus familiaris]	0	2.7	4	1	1	1	2.71709e+06	259	28.9975	5.21143
545535276	PREDICTED: transducin-like enhancer protein 2 isoform X3 [Canis lupus familiaris]	0	1.18	7	1	1	1	431291	677	72.1058	6.55127
73986266	PREDICTED: very-long-chain enoyl-CoA reductase isoform 2 [Canis lupus familiaris]	0	2.6	1	1	1	1	77939.5	308	36.0108	9.45166
345782675	PREDICTED: skin-specific protein 32 [Canis lupus familiaris]	0	3.27	1	1	1	1	292956	245	26.1173	7.97217
345803736	PREDICTED: maleylacetoacetate isomerase isoformX1 [Canis lupus familiaris]	0	7.47	3	1	1	1	94461.6	174	19.3651	8.14795
545511814	PREDICTED: arf-GAP with dual PH domain-containing protein 2 isoform X2 [Canis lupus familiaris]	0	4.09	2	1	1	1		342	39.7264	9.34912
545558570	PREDICTED: small nuclear ribonucleoprotein Sm D3-like [Canis lupus familiaris]	0	7.94	2	1	1	1	260722	126	13.9353	10.3159
545489977	PREDICTED: coiled-coil domain-containing protein 3 isoform X1 [Canis lupus familiaris]	0	5.19	2	1	1	1	1.02495e+06	212	23.8683	4.89404
545487791	PREDICTED: dickkopf-like 1 isoform X5 [Canis lupus familiaris]	0	3.54	1	1	1	1	580255	226	25.6254	9.26123
545544683	PREDICTED: immunoglobulin lambda-like polypeptide 5-like isoform X2 [Canis lupus familiaris]	0	3.43	1	1	1	1	4.21181e+06	233	24.7393	6.88818
