# Supplementary material for: The Minute Virus of Canines (MVC) Activates the RhoA/ROCK1/MLC2 Signal Transduction Pathway Resulting in the Dissociation of Tight Junctions and Facilitating Occludin-Mediated Viral Infection
Source: Microorganisms. 2025 Mar 20;13(3):695. doi: 10.3390/microorganisms13030695 (PMC11944487; doi:10.3390/microorganisms13030695)
Supplement: Supplementary file 1 [file microorganisms-13-00695-s001.zip › c-SLQ_IgG_IP_50per_15ul_fraction1_all.xlsx]

## Sheet: Sheet1
Accession	Description	Score	Coverage	# Proteins	# Unique Peptides	# Peptides	# PSMs	Area	# AAs	MW [kDa]	calc. pI
73947738	PREDICTED: alpha-actinin-4 isoformX1 [Canis lupus familiaris]	14301.7	86.07	1	0	103	803	1.85679e+09	933	107.251	5.42725
	A2	Sequence	# PSMs	# Proteins	# Protein Groups	Protein Group Accessions	Modifications	ΔCn	Area	q-Value	PEP	IonScore	Exp Value	Charge	MH+ [Da]	ΔM [ppm]	RT [min]	# Missed Cleavages
	High	mAPYQGPDAVPGALDYK	15	5	4	545488614;73947738;73947736;73947718	M1(Oxidation)	0	9.0331e+08	0	1.9775e-10	104.71	8.90801e-10	2	1808.84	-6.67094	40.133	0
	High	ISIEmNGTLEDQLNHLK	3	5	4	545488614;73947738;73947736;73947718	M5(Oxidation)	0	1.49748e+08	0	6.75001e-08	103.76	1.76284e-09	2	1970.98	-4.94417	46.1769	0
	High	ALLISTGYSLGDAEFNR	1	4	3	545488614;73947738;73947736		0	7.25682e+06	0	4.63465e-10	99.87	4.3946e-09	2	1826.92	-4.73801	56.2687	0
	High	VLAGDKNFITAEELR	10	5	4	545488614;73947738;73947736;73947718		0	1.15998e+09	0	1.89635e-07	90.39	3.88498e-08	2	1675.89	-5.41187	41.9079	1
	High	KDDPVTNLNNAFEVAEK	8	5	4	545488614;73947738;73947736;73947718		0	7.88235e+08	0	2.15284e-09	90.34	2.86194e-08	2	1903.92	-7.85802	44.2297	1
	High	AImTYVSSFYHAFSGAQK	18	7	4	73963339;73947738;73947736;73947718	M3(Oxidation)	0	4.42274e+08	0	3.61482e-07	90.05	2.63944e-08	2	2023.95	-5.48193	56.8355	0
	High	MAPYQGPDAVPGALDYK	13	5	4	545488614;73947738;73947736;73947718		0	1.43115e+09	0	7.36487e-10	89.81	2.95656e-08	2	1792.84	-7.66029	43.0928	0
	High	ETTDTDTADQVIASFK	11	5	4	545488614;73947738;73947736;73947718		0	7.44184e+08	0	9.68894e-09	89.5	2.17672e-08	2	1741.8	-5.92808	47.1195	0
	High	VEQIAAIAQELNELDYYDSHNVNTR	4	5	4	545488614;73947738;73947736;73947718		0	8.37563e+07	0	3.39402e-12	87.88	4.36651e-08	3	2905.38	-4.66916	60.5641	0
	High	CQLEINFNTLQTK	1	15	5	73963339;545488614;73947738;73947736;73947718		0	1.97031e+06	0	2.65096e-08	87.06	9.10147e-08	2	1551.78	-3.77228	56.6646	0
	High	QFASQANIVGPWIQTK	25	5	4	545488614;73947738;73947736;73947718		0	1.41451e+09	0	2.39134e-06	82.44	2.64271e-07	2	1787.94	-4.89002	53.199	0
	High	FAIQDISVEETSAK	29	15	5	73963339;545488614;73947738;73947736;73947718		0	1.22852e+09	0	4.6068e-07	82.02	2.76346e-07	2	1537.77	-5.18558	44.8923	0
	High	mLDAEDIVNTARPDEK	17	3	3	73947738;73947736;73947718	M1(Oxidation)	0	3.77005e+08	0	3.05384e-09	82.01	1.56432e-07	2	1832.86	-6.00602	39.5734	0
	High	LASDLLEWIR	26	9	5	73963339;545488614;73947738;73947736;73947718		0	8.86708e+08	0	2.2046e-06	81	3.83263e-07	2	1215.67	-5.41902	63.1078	0
	High	AIMTYVSSFYHAFSGAQK	3	7	4	73963339;73947738;73947736;73947718		0	134262015	0	1.29967e-08	80.94	2.68594e-07	2	2007.95	-4.28884	60.808	0
	High	LSGSNPYTTVTPQIINSK	17	5	4	545488614;73947738;73947736;73947718		0	2.20251e+09	0	3.78524e-07	80.21	4.04462e-07	2	1919.99	-7.04132	41.3441	0
	High	MTLGmIWTIILR	7	15	5	73963339;545488614;73947738;73947736;73947718	M5(Oxidation)	0	2.71764e+06	0	5.64121e-08	79.44	3.90206e-07	2	1463.81	-3.70302	68.6279	0
	High	LVSIGAEEIVDGNAK	50	5	4	545488614;73947738;73947736;73947718		0	9.46423e+07	0	9.09801e-08	79.02	5.45743e-07	2	1514.79	-7.38174	40.5151	0
	High	INNVNKALDFIASKGVK	3	5	4	545488614;73947738;73947736;73947718		0	1.02507e+07	0	2.54338e-08	77.12	3.26069e-07	2	1831.04	-4.44079	45.1815	2
	High	ISIEMNGTLEDQLNHLKR	3	5	4	545488614;73947738;73947736;73947718		0	3.57564e+07	0	1.84128e-07	76.27	9.76058e-07	2	2111.08	-5.48521	48.8116	1
	High	DDPVTNLNNAFEVAEK	6	5	4	545488614;73947738;73947736;73947718		0	1.74371e+08	0	1.0849e-07	76.08	7.20083e-07	2	1775.83	-5.81311	52.3374	0
	High	ISIEmNGTLEDQLNHLKR	3	5	4	545488614;73947738;73947736;73947718	M5(Oxidation)	0	9.94185e+07	0	5.25102e-06	75.99	1.08638e-06	2	2127.07	-5.46369	42.1711	1
	High	HEAFESDLAAHQDR	3	15	5	73963339;545488614;73947738;73947736;73947718		0	3.87588e+07	0	9.99317e-09	74.6	4.88899e-07	2	1625.72	-7.17576	20.2046	0
	High	ASFNHFDKDHGGALGPEEFK	12	3	3	545488614;73947738;73947718		0	8.32128e+08	0	1.39511e-07	74.46	5.12078e-07	2	2203.01	-6.91635	31.3997	1
	High	ISIEMNGTLEDQLNHLK	3	5	4	545488614;73947738;73947736;73947718		0	4.84856e+07	0	2.34137e-08	74.33	1.74895e-06	2	1954.98	-4.77584	53.2652	0
	High	VLAVNQENEHLmEDYER	25	5	4	545488614;73947738;73947736;73947718	M12(Oxidation)	0	434070003	0	9.69905e-08	73.91	5.89343e-07	2	2104.95	-4.98707	34.454	0
	High	AGTQIENIDEDFRDGLK	6	5	4	545488614;73947738;73947736;73947718		0	4.7589e+08	0	5.70753e-08	73.58	1.30682e-06	2	1920.92	-6.80178	45.957	1
	High	VGWEQLLTTIAR	19	9	5	73963339;545488614;73947738;73947736;73947718		0	4.83957e+07	0	3.43452e-07	73.56	1.9847e-06	2	1386.77	-3.83405	67.0881	0
	High	LSGSNPYTTVTPQIINSKWEK	2	5	4	545488614;73947738;73947736;73947718		0	12579688	0	3.29092e-05	73.05	1.87528e-06	2	2363.21	-6.63827	46.0382	1
	High	ICDQWDALGSLTHSR	2	5	4	545488614;73947738;73947736;73947718		0	2.70754e+06	0	6.33417e-09	72.85	1.31516e-06	2	1701.79	-8.15502	55.1875	0
	High	KAGTQIENIDEDFRDGLK	9	5	4	545488614;73947738;73947736;73947718		0	2.64054e+08	0	7.70891e-08	71.92	2.60931e-06	2	2049.01	-6.13792	40.1481	2
	High	LMLLLEVISGER	8	15	5	73963339;545488614;73947738;73947736;73947718		0	5.14817e+07	0	1.53083e-06	71.77	2.27191e-06	2	1372.78	-5.70446	65.7874	0
	High	KHEAFESDLAAHQDR	12	12	5	73963339;545488614;73947738;73947736;73947718		0	5.53092e+08	0	1.77671e-08	70.98	2.05085e-06	2	1753.82	-4.98078	16.0358	1
	High	MVSDINNGWQHLEQAEK	2	5	4	545488614;73947738;73947736;73947718		0	5.5334e+08	0	6.72969e-08	70.5	2.5267e-06	2	1998.92	-7.6975	40.5106	0
	High	mTLGmIWTIILR	7	15	5	73963339;545488614;73947738;73947736;73947718	M1(Oxidation); M5(Oxidation)	0	1.62097e+07	0	8.82195e-07	69.98	3.57643e-06	2	1479.8	-3.03141	65.2132	0
	High	MLDAEDIVNTARPDEK	7	3	3	73947738;73947736;73947718		0	5.27856e+08	0	1.13788e-07	69.72	3.03447e-06	2	1816.86	-6.77487	42.1036	0
	High	QLETIDQLHLEYAKR	3	5	4	545488614;73947738;73947736;73947718		0	5.43513e+07	0	5.40163e-07	68.51	5.05935e-06	2	1856.98	-5.55064	38.6717	1
	High	VLAVNQENEHLMEDYER	6	5	4	545488614;73947738;73947736;73947718		0	6.47696e+08	0	1.25385e-08	67.33	3.19923e-06	2	2088.95	-5.94015	37.4511	0
	High	ALDFIASKGVKLVSIGAEEIVDGNAK	1	5	4	545488614;73947738;73947736;73947718		0	1.94196e+06	0	1.50001e-09	66.01	5.06234e-06	3	2644.44	-5.0231	60.5765	2
	High	mVSDINNGWQHLEQAEK	12	5	4	545488614;73947738;73947736;73947718	M1(Oxidation)	0	2.88002e+08	0	1.08932e-06	65.99	5.06053e-06	2	2014.92	-5.90028	37.5133	0
	High	GYEEWLLNEIR	4	12	5	73963339;545488614;73947738;73947736;73947718		0	2.00392e+08	0	1.08487e-05	65.86	1.03248e-05	2	1421.7	-5.60292	60.2954	0
	High	DHGGALGPEEFK	3	3	3	545488614;73947738;73947718		0	5.12148e+07	0	1.72076e-05	65.37	5.29984e-06	1	1256.58	-6.47929	26.3482	0
	High	LRKDDPVTNLNNAFEVAEK	4	5	4	545488614;73947738;73947736;73947718		0	7.56256e+07	0	1.77705e-08	64.96	1.33247e-05	2	2173.11	-6.21486	41.0051	2
	High	DHALLEEQSK	3	5	4	545488614;73947738;73947736;73947718		0	1.64599e+08	0	5.43851e-05	64.35	1.05594e-05	1	1169.57	-5.2437	15.8862	0
	High	GISQEQmQEFR	22	5	4	545488614;73947738;73947736;73947718	M7(Oxidation)	0	4.67465e+08	0	0.000149954	63.48	7.85304e-06	2	1368.61	-8.77224	21.3544	0
	High	RQFASQANIVGPWIQTK	5	5	4	545488614;73947738;73947736;73947718		0	3.50574e+08	0	6.60486e-09	63.06	1.81659e-05	2	1944.03	-5.77676	45.5227	1
	High	ASFNHFDK	1	5	4	545488614;73947738;73947736;73947718		0	6.84722e+07	0	0.000479323	62.07	1.17034e-05	2	965.439	-9.39173	16.7085	0
	High	ImSVVDPNHSGLVTFQAFIDFMSR	16	5	4	545488614;73947738;73947736;73947718	M2(Oxidation)	0	2.04244e+07	0	1.39152e-09	62.03	2.40306e-05	3	2727.32	-1.56499	67.7074	0
	High	LmLLLEVISGER	4	15	5	73963339;545488614;73947738;73947736;73947718	M2(Oxidation)	0	154003612	0	1.41431e-06	61.71	2.9713e-05	2	1388.77	-5.66897	61.97	0
	High	TINEVENQILTR	24	9	5	73963339;545488614;73947738;73947736;73947718		0	1.93671e+09	0	1.00818e-05	61.1	3.55909e-05	2	1429.75	-8.37923	41.7241	0
	High	TAPYKNVNVQNFHISWK	1	5	4	545488614;73947738;73947736;73947718		0	1.7559e+06	0	7.77117e-09	60.9	3.27977e-05	2	2046.04	-6.16554	43.515	1
	High	HRPELIEYDKLR	11	5	4	545488614;73947738;73947736;73947718		0	5.42718e+08	0	6.21152e-07	60.86	2.97377e-05	3	1568.84	-8.17445	26.2341	1
	High	IMSVVDPNHSGLVTFQAFIDFMSR	5	5	4	545488614;73947738;73947736;73947718		0	2.72813e+07	0	9.3443e-07	60.43	3.06138e-05	2	2711.32	-4.34519	68.5861	0
	High	QRDYETATLSDIK	3	5	4	545488614;73947738;73947736;73947718		0	3.38729e+08	0	1.41478e-05	59.97	3.79613e-05	2	1539.75	-9.85734	29.3199	1
	High	GVKLVSIGAEEIVDGNAK	1	5	4	545488614;73947738;73947736;73947718		0	2.18539e+06	0	8.52787e-08	59.95	3.63663e-05	2	1798.98	-7.05524	43.7162	1
	High	NVNVQNFHISWK	6	5	4	545488614;73947738;73947736;73947718		0	8.86518e+08	0	1.06379e-05	59.49	4.67836e-05	2	1485.75	-6.05167	45.6103	0
	High	DGLAFNALIHR	13	6	4	545488614;73947738;73947736;73947718		0	887507259	0	9.70603e-06	59.46	3.82751e-05	2	1226.66	-5.45798	47.5133	0
	High	ASIHEAWTDGKEAmLK	6	5	4	545488614;73947738;73947736;73947718	M14(Oxidation)	0	4.09701e+07	0	1.29687e-06	59.13	3.79369e-05	2	1802.86	-7.75391	27.0016	1
	High	GISQEQMQEFR	9	5	4	545488614;73947738;73947736;73947718		0	9.29549e+08	0	8.33439e-05	57.43	3.74989e-05	2	1352.62	-6.76925	31.3338	0
	High	ASIHEAWTDGK	13	9	5	73963339;545488614;73947738;73947736;73947718		0	1.3555e+09	0	0.000115833	57.12	4.1729e-05	1	1214.57	-7.54047	20.2196	0
	High	INNVNKALDFIASK	2	5	4	545488614;73947738;73947736;73947718		0	1.12417e+07	0	2.97743e-06	55.85	8.97055e-05	2	1546.85	-5.85852	45.6081	1
	High	QQSNEHLR	4	5	4	545488614;73947738;73947736;73947718		0	2.03214e+08	0	0.000913039	54.81	8.54005e-05	2	1011.49	-6.72925	7.12107	0
	High	RDHALLEEQSK	7	5	4	545488614;73947738;73947736;73947718		0	4.36415e+08	0	6.11685e-05	54.81	0.000138755	2	1325.67	-8.30817	11.8326	1
	High	QLETIDQLHLEYAK	17	5	4	545488614;73947738;73947736;73947718		0	7.05964e+08	0	2.28329e-06	54.2	0.000137058	2	1700.87	-7.10969	44.0641	0
	High	HRPELIEYDK	6	5	4	545488614;73947738;73947736;73947718		0	7.80945e+08	0	0.000435303	53.96	0.000135805	2	1299.66	-6.93831	19.3471	0
	High	ASIHEAWTDGKEAMLK	7	5	4	545488614;73947738;73947736;73947718		0	6.72862e+07	0	0.000307539	53.7	0.000152929	2	1786.87	-5.40879	34.1089	1
	High	DYETATLSDIK	4	5	4	545488614;73947738;73947736;73947718		0	8.35403e+08	0	0.000217742	52.18	0.000156481	2	1255.6	-6.71549	37.6997	0
	High	AGTQIENIDEDFR	1	5	4	545488614;73947738;73947736;73947718		0	4.37244e+07	0	0.00011497	51.86	0.00011208	2	1507.69	-6.85624	41.0599	0
	High	QKASIHEAWTDGK	1	9	5	73963339;545488614;73947738;73947736;73947718		0	1.52291e+07	0	0.000126098	51.22	0.000237854	2	1470.72	-6.76598	16.7693	1
	High	LSNRPAFMPSEGK	8	8	4	545488614;73947738;73947736;73947718		0	1.02257e+09	0	1.16535e-05	51.01	0.000303528	2	1433.71	-4.9471	25.9473	0
	High	HTNYTmEHIR	21	12	5	73963339;545488614;73947738;73947736;73947718	M6(Oxidation)	0	5.85381e+08	0	0.000198009	50.2	0.000113644	2	1317.59	-5.43945	11.2175	0
	High	LSNRPAFmPSEGK	37	8	4	545488614;73947738;73947736;73947718	M8(Oxidation)	0	3.96878e+08	0	6.53221e-05	48.63	0.000501743	2	1449.7	-8.03701	19.5539	0
	High	SFSTALYGESDL	19	5	4	545488614;73947738;73947736;73947718		0	2.59899e+08	0	0.000118638	47.86	0.000217697	2	1289.58	-6.42447	54.3009	0
	High	TINEVENQILTRDAK	1	9	5	73963339;545488614;73947738;73947736;73947718		0	5.82492e+06	0	7.49092e-05	47.54	0.000724172	2	1743.91	-7.90962	36.7051	1
	High	ALDFIASKGVK	1	12	5	73963339;545488614;73947738;73947736;73947718		0	1.35279e+06	0	0.000753328	47.15	0.000520432	1	1148.66	-4.43801	32.0254	1
	High	LMLLLEVISGERLPKPER	1	5	4	545488614;73947738;73947736;73947718		0	2.49176e+06	0	0.00015704	47.01	0.00014731	3	2093.2	-6.49628	61.0635	1
	High	HTNYTMEHIR	11	12	5	73963339;545488614;73947738;73947736;73947718		0	1.19212e+09	0	2.91137e-05	45.08	0.000597628	3	1301.6	-4.49965	15.6699	0
	High	ImSVVDPNHSGLVTFQAFIDFmSR	4	5	4	545488614;73947738;73947736;73947718	M2(Oxidation); M22(Oxidation)	0	5.29609e+06	0	4.64993e-09	44.71	0.0011359	3	2743.31	-5.19771	61.9173	0
	High	VHKINNVNKALDFIASK	3	5	4	545488614;73947738;73947736;73947718		0	2.67995e+06	0	5.82907e-07	44.61	0.000584638	3	1911.07	-6.44693	35.1219	2
	High	RTIPWLEDR	3	5	4	545488614;73947738;73947736;73947718		0	1.22189e+08	0	0.00125637	41.82	0.00282464	2	1185.63	-4.77194	38.9052	1
	High	KTFTAWCNSHLR	1	14	5	73963339;545488614;73947738;73947736;73947718		0	1.21247e+07	0	3.28386e-06	41.5	0.00272559	3	1463.71	-5.00024	32.1266	1
	High	EAILAIHK	5	5	4	545488614;73947738;73947736;73947718		0	1.34225e+09	0	0.00075773	40.52	0.00114	2	894.533	-8.61196	23.7004	0
	High	EREAILAIHK	1	5	4	545488614;73947738;73947736;73947718		0	4.06197e+06	0	0.000251271	39.95	0.00205856	3	1179.68	-7.27687	20.1435	1
	High	DLLLDPAWEKQQR	1	14	5	73963339;545488614;73947738;73947736;73947718		0	2.37306e+06	0	0.000510876	38.2	0.00648561	2	1611.84	-5.12796	46.129	1
	High	NVNVQNFHISWKDGLAFNALIHR	1	5	4	545488614;73947738;73947736;73947718		0	1.67961e+06	0	1.06027e-06	37.67	0.0060962	3	2693.39	-7.28993	57.9585	1
	High	EGLLLWCQR	1	15	5	73963339;545488614;73947738;73947736;73947718		0	4.81962e+07	0	0.00142411	34.95	0.0156266	2	1117.58	-4.595	61.2372	0
	High	DAKGISQEQMQEFR	1	5	4	545488614;73947738;73947736;73947718		0	1.31955e+06	0	4.36321e-05	32.14	0.0141128	3	1666.78	-4.94157	30.125	1
	High	VLAGDKNFITAEELRR	3	5	4	545488614;73947738;73947736;73947718		0	2.44349e+08	0	8.34419e-05	31.69	0.0208375	3	1831.99	-4.78317	34.9132	2
	High	CQKICDQWDALGSLTHSR	1	5	4	545488614;73947738;73947736;73947718		0	1.65601e+06	0	0.000232828	31.28	0.0142989	3	2060.94	-13.3544	43.5126	1
	High	LmLLLEVISGERLPKPER	1	5	4	545488614;73947738;73947736;73947718	M2(Oxidation)	0	779277	0	3.18413e-08	27.2	0.0285819	4	2109.2	-5.34471	58.1876	1
	High	RTIPWLEDRVPQK	3	5	4	545488614;73947738;73947736;73947718		0	4.26273e+07	0	0.000784889	25.35	0.0875228	2	1637.9	-8.94482	36.4168	2
	High	AImTYVSSFYHAFSGAQKAETAANR	1	7	4	73963339;73947738;73947736;73947718	M3(Oxidation)	0	885756	0	1.20879e-05	24.91	0.0802281	3	2737.29	-4.58859	54.0622	1
	High	IAESNHIKLSGSNPYTTVTPQIINSK	1	5	4	545488614;73947738;73947736;73947718		0	2.92043e+06	0	0.000195512	23.39	0.140191	3	2812.47	-5.0776	39.1533	1
	High	GYEEWLLNEIRR	2	12	5	73963339;545488614;73947738;73947736;73947718		0	1.60282e+07	0	0.000688381	15.84	1.24574	2	1577.8	-5.77391	57.4603	1
	High	QFASQANIVGPWIQTKmEEIGR	1	5	4	545488614;73947738;73947736;73947718	M17(Oxidation)	0	3.4397e+06	0	0.000845613	14.52	1.19553	3	2519.26	-3.57451	51.8961	1
	High	QKASIHEAWTDGKEAMLK	1	5	4	545488614;73947738;73947736;73947718		0	2.03789e+06	0	0.00239511	13.56	1.87897	3	2043.02	-6.52265	28.6469	2
	High	SIVDYKPNLDLLEQQHQLIQEALIFDNK	1	5	4	545488614;73947738;73947736;73947718		0	34758027	0	0.000530526	12.27	1.51789	3	3324.73	-5.99359	61.0477	0
	High	QTGSmDSDDFR	1	4	3	545488614;73947738;73947736	M5(Oxidation)	0	2.0645e+06	0.000112	0.00434458	43.24	9.72196e-05	2	1274.49	-5.09781	14.215	0
	High	DLLLDPAWEK	3	14	5	73963339;545488614;73947738;73947736;73947718		0	2.14739e+08	0.000112	0.00421842	31.26	0.027383	1	1199.62	-7.21976	55.2478	0
	High	TIPWLEDRVPQK	4	5	4	545488614;73947738;73947736;73947718		0	9.86492e+08	0.000312	0.00634604	14.35	1.29467	1	1481.8	-7.99358	43.7356	1
	High	LSGSNPYTTVTPQIINSKWEKVQQLVPK	1	5	4	545488614;73947738;73947736;73947718		0	1.91922e+06	0.000312	0.00728625	13.75	0.818091	3	3155.7	-4.2117	57.0301	2
	High	IAESNHIK	2	5	4	545488614;73947738;73947736;73947718		0	411843404	0.00051	0.0105775	55.56	8.7144e-05	2	911.49	-5.20862	8.63362	0
	High	LASDLLEWIRR	2	9	5	73963339;545488614;73947738;73947736;73947718		0	4.52138e+07	0.00051	0.0101709	17.73	0.617278	3	1371.76	-8.24934	57.931	1
	High	ALDFIASK	2	12	5	73963339;545488614;73947738;73947736;73947718		0	1.09234e+09	0.000785	0.0147867	49.3	0.000383604	2	864.476	-7.83672	35.8903	0
	High	TIQEmQQK	8	5	4	545488614;73947738;73947736;73947718	M5(Oxidation)	0	1.59526e+08	0.000785	0.0158946	34.49	0.0123048	2	1021.49	-6.37151	7.96965	0
	High	ELPPDQAEYCIAR	2	9	5	73963339;545488614;73947738;73947736;73947718		0	5.713e+06	0.000785	0.0152066	24.88	0.0635546	2	1504.7	-5.42925	39.8672	0
	High	WEKVQQLVPK	1	5	4	545488614;73947738;73947736;73947718		0	1.53185e+06	0.000785	0.0156815	14.69	0.652081	2	1254.71	-6.64335	32.7419	1
	High	DYETATLSDIKALIR	1	5	4	545488614;73947738;73947736;73947718		0	0	0.000956	0.0183384	28.72	0.0520321	2	1708.91	-3.6387	60.9836	1
	High	LDHLAEK	6	9	5	73963339;545488614;73947738;73947736;73947718		0	7.19563e+08	0.000956	0.0188725	28.47	0.0338514	2	825.441	-6.89062	11.6654	0
	High	LDHLAEKFRQK	1	9	5	73963339;545488614;73947738;73947736;73947718		0	2.8546e+06	0.001396	0.026736	24.77	0.123868	2	1384.76	-5.40796	15.3819	2
	High	VQQLVPK	4	5	4	545488614;73947738;73947736;73947718		0	1.05172e+09	0.001662	0.0283808	38.99	0.000977916	2	811.499	-6.09548	17.9374	0
	High	TIQEMQQK	2	5	4	545488614;73947738;73947736;73947718		0	6.16938e+08	0.00175	0.0305812	39.92	0.00396741	2	1005.5	-8.1915	12.62	0
	High	TIPWLEDR	1	5	4	545488614;73947738;73947736;73947718		0	6.7447e+08	0.002063	0.0398911	33.08	0.0185991	2	1029.53	-6.39957	48.3114	0
	High	EALEKTEK	1	5	4	545488614;73947738;73947736;73947718		0	649180	0.002141	0.0423101	25.76	0.154498	1	947.499	-5.72861	7.6118	1
	High	STLPDADRER	1	5	4	545488614;73947738;73947736;73947718		0	5.4063e+08	0.002312	0.0436329	38.75	0.00318045	2	1159.56	-6.22253	12.4912	1
	High	mEEIGR	4	9	5	73963339;545488614;73947738;73947736;73947718	M1(Oxidation)	0	1.22774e+08	0.003546	0.0628394	31.52	0.0144814	2	750.341	-6.15001	14.0044	0
	High	EAILAIHKEAQR	1	5	4	545488614;73947738;73947736;73947718		0	3.83481e+06	0.003707	0.065528	16.81	0.5847	3	1378.77	-5.6926	18.5237	1
	High	NFITAEELRR	2	5	4	545488614;73947738;73947736;73947718		0	5.63074e+07	0.004748	0.0798358	22.78	0.240417	2	1248.66	-4.37364	33.2577	1
	High	YLDIPK	2	9	5	73963339;545488614;73947738;73947736;73947718		0	0	0.005707	0.0943034	24.26	0.212047	2	748.419	-6.8417	33.6185	0
	High	NFITAEELR	1	5	4	545488614;73947738;73947736;73947718		0	4.12272e+08	0.009864	0.150064	44.99	0.00165927	2	1092.56	-6.07391	40.2753	0
73947718	PREDICTED: alpha-actinin-4 isoformX2 [Canis lupus familiaris]	14237.5	85.95	1	1	102	803	1.85679e+09	911	104.865	5.43994
	A2	Sequence	# PSMs	# Proteins	# Protein Groups	Protein Group Accessions	Modifications	ΔCn	Area	q-Value	PEP	IonScore	Exp Value	Charge	MH+ [Da]	ΔM [ppm]	RT [min]	# Missed Cleavages
	High	mAPYQGPDAVPGALDYK	15	5	4	545488614;73947738;73947736;73947718	M1(Oxidation)	0	9.0331e+08	0	1.9775e-10	104.71	8.90801e-10	2	1808.84	-6.67094	40.133	0
	High	ISIEmNGTLEDQLNHLK	3	5	4	545488614;73947738;73947736;73947718	M5(Oxidation)	0	1.49748e+08	0	6.75001e-08	103.76	1.76284e-09	2	1970.98	-4.94417	46.1769	0
	High	VLAGDKNFITAEELR	10	5	4	545488614;73947738;73947736;73947718		0	1.15998e+09	0	1.89635e-07	90.39	3.88498e-08	2	1675.89	-5.41187	41.9079	1
	High	KDDPVTNLNNAFEVAEK	8	5	4	545488614;73947738;73947736;73947718		0	7.88235e+08	0	2.15284e-09	90.34	2.86194e-08	2	1903.92	-7.85802	44.2297	1
	High	AImTYVSSFYHAFSGAQK	18	7	4	73963339;73947738;73947736;73947718	M3(Oxidation)	0	4.42274e+08	0	3.61482e-07	90.05	2.63944e-08	2	2023.95	-5.48193	56.8355	0
	High	MAPYQGPDAVPGALDYK	13	5	4	545488614;73947738;73947736;73947718		0	1.43115e+09	0	7.36487e-10	89.81	2.95656e-08	2	1792.84	-7.66029	43.0928	0
	High	ETTDTDTADQVIASFK	11	5	4	545488614;73947738;73947736;73947718		0	7.44184e+08	0	9.68894e-09	89.5	2.17672e-08	2	1741.8	-5.92808	47.1195	0
	High	VEQIAAIAQELNELDYYDSHNVNTR	4	5	4	545488614;73947738;73947736;73947718		0	8.37563e+07	0	3.39402e-12	87.88	4.36651e-08	3	2905.38	-4.66916	60.5641	0
	High	CQLEINFNTLQTK	1	15	5	73963339;545488614;73947738;73947736;73947718		0	1.97031e+06	0	2.65096e-08	87.06	9.10147e-08	2	1551.78	-3.77228	56.6646	0
	High	QFASQANIVGPWIQTK	25	5	4	545488614;73947738;73947736;73947718		0	1.41451e+09	0	2.39134e-06	82.44	2.64271e-07	2	1787.94	-4.89002	53.199	0
	High	FAIQDISVEETSAK	29	15	5	73963339;545488614;73947738;73947736;73947718		0	1.22852e+09	0	4.6068e-07	82.02	2.76346e-07	2	1537.77	-5.18558	44.8923	0
	High	mLDAEDIVNTARPDEK	17	3	3	73947738;73947736;73947718	M1(Oxidation)	0	3.77005e+08	0	3.05384e-09	82.01	1.56432e-07	2	1832.86	-6.00602	39.5734	0
	High	LASDLLEWIR	26	9	5	73963339;545488614;73947738;73947736;73947718		0	8.86708e+08	0	2.2046e-06	81	3.83263e-07	2	1215.67	-5.41902	63.1078	0
	High	AIMTYVSSFYHAFSGAQK	3	7	4	73963339;73947738;73947736;73947718		0	134262015	0	1.29967e-08	80.94	2.68594e-07	2	2007.95	-4.28884	60.808	0
	High	LSGSNPYTTVTPQIINSK	17	5	4	545488614;73947738;73947736;73947718		0	2.20251e+09	0	3.78524e-07	80.21	4.04462e-07	2	1919.99	-7.04132	41.3441	0
	High	MTLGmIWTIILR	7	15	5	73963339;545488614;73947738;73947736;73947718	M5(Oxidation)	0	2.71764e+06	0	5.64121e-08	79.44	3.90206e-07	2	1463.81	-3.70302	68.6279	0
	High	LVSIGAEEIVDGNAK	50	5	4	545488614;73947738;73947736;73947718		0	9.46423e+07	0	9.09801e-08	79.02	5.45743e-07	2	1514.79	-7.38174	40.5151	0
	High	INNVNKALDFIASKGVK	3	5	4	545488614;73947738;73947736;73947718		0	1.02507e+07	0	2.54338e-08	77.12	3.26069e-07	2	1831.04	-4.44079	45.1815	2
	High	ISIEMNGTLEDQLNHLKR	3	5	4	545488614;73947738;73947736;73947718		0	3.57564e+07	0	1.84128e-07	76.27	9.76058e-07	2	2111.08	-5.48521	48.8116	1
	High	DDPVTNLNNAFEVAEK	6	5	4	545488614;73947738;73947736;73947718		0	1.74371e+08	0	1.0849e-07	76.08	7.20083e-07	2	1775.83	-5.81311	52.3374	0
	High	ISIEmNGTLEDQLNHLKR	3	5	4	545488614;73947738;73947736;73947718	M5(Oxidation)	0	9.94185e+07	0	5.25102e-06	75.99	1.08638e-06	2	2127.07	-5.46369	42.1711	1
	High	HEAFESDLAAHQDR	3	15	5	73963339;545488614;73947738;73947736;73947718		0	3.87588e+07	0	9.99317e-09	74.6	4.88899e-07	2	1625.72	-7.17576	20.2046	0
	High	ASFNHFDKDHGGALGPEEFK	12	3	3	545488614;73947738;73947718		0	8.32128e+08	0	1.39511e-07	74.46	5.12078e-07	2	2203.01	-6.91635	31.3997	1
	High	ISIEMNGTLEDQLNHLK	3	5	4	545488614;73947738;73947736;73947718		0	4.84856e+07	0	2.34137e-08	74.33	1.74895e-06	2	1954.98	-4.77584	53.2652	0
	High	VLAVNQENEHLmEDYER	25	5	4	545488614;73947738;73947736;73947718	M12(Oxidation)	0	434070003	0	9.69905e-08	73.91	5.89343e-07	2	2104.95	-4.98707	34.454	0
	High	AGTQIENIDEDFRDGLK	6	5	4	545488614;73947738;73947736;73947718		0	4.7589e+08	0	5.70753e-08	73.58	1.30682e-06	2	1920.92	-6.80178	45.957	1
	High	VGWEQLLTTIAR	19	9	5	73963339;545488614;73947738;73947736;73947718		0	4.83957e+07	0	3.43452e-07	73.56	1.9847e-06	2	1386.77	-3.83405	67.0881	0
	High	LSGSNPYTTVTPQIINSKWEK	2	5	4	545488614;73947738;73947736;73947718		0	12579688	0	3.29092e-05	73.05	1.87528e-06	2	2363.21	-6.63827	46.0382	1
	High	ICDQWDALGSLTHSR	2	5	4	545488614;73947738;73947736;73947718		0	2.70754e+06	0	6.33417e-09	72.85	1.31516e-06	2	1701.79	-8.15502	55.1875	0
	High	KAGTQIENIDEDFRDGLK	9	5	4	545488614;73947738;73947736;73947718		0	2.64054e+08	0	7.70891e-08	71.92	2.60931e-06	2	2049.01	-6.13792	40.1481	2
	High	LMLLLEVISGER	8	15	5	73963339;545488614;73947738;73947736;73947718		0	5.14817e+07	0	1.53083e-06	71.77	2.27191e-06	2	1372.78	-5.70446	65.7874	0
	High	KHEAFESDLAAHQDR	12	12	5	73963339;545488614;73947738;73947736;73947718		0	5.53092e+08	0	1.77671e-08	70.98	2.05085e-06	2	1753.82	-4.98078	16.0358	1
	High	MVSDINNGWQHLEQAEK	2	5	4	545488614;73947738;73947736;73947718		0	5.5334e+08	0	6.72969e-08	70.5	2.5267e-06	2	1998.92	-7.6975	40.5106	0
	High	mTLGmIWTIILR	7	15	5	73963339;545488614;73947738;73947736;73947718	M1(Oxidation); M5(Oxidation)	0	1.62097e+07	0	8.82195e-07	69.98	3.57643e-06	2	1479.8	-3.03141	65.2132	0
	High	MLDAEDIVNTARPDEK	7	3	3	73947738;73947736;73947718		0	5.27856e+08	0	1.13788e-07	69.72	3.03447e-06	2	1816.86	-6.77487	42.1036	0
	High	QLETIDQLHLEYAKR	3	5	4	545488614;73947738;73947736;73947718		0	5.43513e+07	0	5.40163e-07	68.51	5.05935e-06	2	1856.98	-5.55064	38.6717	1
	High	VLAVNQENEHLMEDYER	6	5	4	545488614;73947738;73947736;73947718		0	6.47696e+08	0	1.25385e-08	67.33	3.19923e-06	2	2088.95	-5.94015	37.4511	0
	High	ALDFIASKGVKLVSIGAEEIVDGNAK	1	5	4	545488614;73947738;73947736;73947718		0	1.94196e+06	0	1.50001e-09	66.01	5.06234e-06	3	2644.44	-5.0231	60.5765	2
	High	mVSDINNGWQHLEQAEK	12	5	4	545488614;73947738;73947736;73947718	M1(Oxidation)	0	2.88002e+08	0	1.08932e-06	65.99	5.06053e-06	2	2014.92	-5.90028	37.5133	0
	High	GYEEWLLNEIR	4	12	5	73963339;545488614;73947738;73947736;73947718		0	2.00392e+08	0	1.08487e-05	65.86	1.03248e-05	2	1421.7	-5.60292	60.2954	0
	High	DHGGALGPEEFK	3	3	3	545488614;73947738;73947718		0	5.12148e+07	0	1.72076e-05	65.37	5.29984e-06	1	1256.58	-6.47929	26.3482	0
	High	LRKDDPVTNLNNAFEVAEK	4	5	4	545488614;73947738;73947736;73947718		0	7.56256e+07	0	1.77705e-08	64.96	1.33247e-05	2	2173.11	-6.21486	41.0051	2
	High	DHALLEEQSK	3	5	4	545488614;73947738;73947736;73947718		0	1.64599e+08	0	5.43851e-05	64.35	1.05594e-05	1	1169.57	-5.2437	15.8862	0
	High	GISQEQmQEFR	22	5	4	545488614;73947738;73947736;73947718	M7(Oxidation)	0	4.67465e+08	0	0.000149954	63.48	7.85304e-06	2	1368.61	-8.77224	21.3544	0
	High	RQFASQANIVGPWIQTK	5	5	4	545488614;73947738;73947736;73947718		0	3.50574e+08	0	6.60486e-09	63.06	1.81659e-05	2	1944.03	-5.77676	45.5227	1
	High	ASFNHFDK	1	5	4	545488614;73947738;73947736;73947718		0	6.84722e+07	0	0.000479323	62.07	1.17034e-05	2	965.439	-9.39173	16.7085	0
	High	ImSVVDPNHSGLVTFQAFIDFMSR	16	5	4	545488614;73947738;73947736;73947718	M2(Oxidation)	0	2.04244e+07	0	1.39152e-09	62.03	2.40306e-05	3	2727.32	-1.56499	67.7074	0
	High	LmLLLEVISGER	4	15	5	73963339;545488614;73947738;73947736;73947718	M2(Oxidation)	0	154003612	0	1.41431e-06	61.71	2.9713e-05	2	1388.77	-5.66897	61.97	0
	High	TINEVENQILTR	24	9	5	73963339;545488614;73947738;73947736;73947718		0	1.93671e+09	0	1.00818e-05	61.1	3.55909e-05	2	1429.75	-8.37923	41.7241	0
	High	TAPYKNVNVQNFHISWK	1	5	4	545488614;73947738;73947736;73947718		0	1.7559e+06	0	7.77117e-09	60.9	3.27977e-05	2	2046.04	-6.16554	43.515	1
	High	HRPELIEYDKLR	11	5	4	545488614;73947738;73947736;73947718		0	5.42718e+08	0	6.21152e-07	60.86	2.97377e-05	3	1568.84	-8.17445	26.2341	1
	High	IMSVVDPNHSGLVTFQAFIDFMSR	5	5	4	545488614;73947738;73947736;73947718		0	2.72813e+07	0	9.3443e-07	60.43	3.06138e-05	2	2711.32	-4.34519	68.5861	0
	High	QRDYETATLSDIK	3	5	4	545488614;73947738;73947736;73947718		0	3.38729e+08	0	1.41478e-05	59.97	3.79613e-05	2	1539.75	-9.85734	29.3199	1
	High	GVKLVSIGAEEIVDGNAK	1	5	4	545488614;73947738;73947736;73947718		0	2.18539e+06	0	8.52787e-08	59.95	3.63663e-05	2	1798.98	-7.05524	43.7162	1
	High	NVNVQNFHISWK	6	5	4	545488614;73947738;73947736;73947718		0	8.86518e+08	0	1.06379e-05	59.49	4.67836e-05	2	1485.75	-6.05167	45.6103	0
	High	DGLAFNALIHR	13	6	4	545488614;73947738;73947736;73947718		0	887507259	0	9.70603e-06	59.46	3.82751e-05	2	1226.66	-5.45798	47.5133	0
	High	ASIHEAWTDGKEAmLK	6	5	4	545488614;73947738;73947736;73947718	M14(Oxidation)	0	4.09701e+07	0	1.29687e-06	59.13	3.79369e-05	2	1802.86	-7.75391	27.0016	1
	High	GISQEQMQEFR	9	5	4	545488614;73947738;73947736;73947718		0	9.29549e+08	0	8.33439e-05	57.43	3.74989e-05	2	1352.62	-6.76925	31.3338	0
	High	ASIHEAWTDGK	13	9	5	73963339;545488614;73947738;73947736;73947718		0	1.3555e+09	0	0.000115833	57.12	4.1729e-05	1	1214.57	-7.54047	20.2196	0
	High	INNVNKALDFIASK	2	5	4	545488614;73947738;73947736;73947718		0	1.12417e+07	0	2.97743e-06	55.85	8.97055e-05	2	1546.85	-5.85852	45.6081	1
	High	QQSNEHLR	4	5	4	545488614;73947738;73947736;73947718		0	2.03214e+08	0	0.000913039	54.81	8.54005e-05	2	1011.49	-6.72925	7.12107	0
	High	RDHALLEEQSK	7	5	4	545488614;73947738;73947736;73947718		0	4.36415e+08	0	6.11685e-05	54.81	0.000138755	2	1325.67	-8.30817	11.8326	1
	High	QLETIDQLHLEYAK	17	5	4	545488614;73947738;73947736;73947718		0	7.05964e+08	0	2.28329e-06	54.2	0.000137058	2	1700.87	-7.10969	44.0641	0
	High	HRPELIEYDK	6	5	4	545488614;73947738;73947736;73947718		0	7.80945e+08	0	0.000435303	53.96	0.000135805	2	1299.66	-6.93831	19.3471	0
	High	ASIHEAWTDGKEAMLK	7	5	4	545488614;73947738;73947736;73947718		0	6.72862e+07	0	0.000307539	53.7	0.000152929	2	1786.87	-5.40879	34.1089	1
	High	DYETATLSDIK	4	5	4	545488614;73947738;73947736;73947718		0	8.35403e+08	0	0.000217742	52.18	0.000156481	2	1255.6	-6.71549	37.6997	0
	High	AGTQIENIDEDFR	1	5	4	545488614;73947738;73947736;73947718		0	4.37244e+07	0	0.00011497	51.86	0.00011208	2	1507.69	-6.85624	41.0599	0
	High	QKASIHEAWTDGK	1	9	5	73963339;545488614;73947738;73947736;73947718		0	1.52291e+07	0	0.000126098	51.22	0.000237854	2	1470.72	-6.76598	16.7693	1
	High	LSNRPAFMPSEGK	8	8	4	545488614;73947738;73947736;73947718		0	1.02257e+09	0	1.16535e-05	51.01	0.000303528	2	1433.71	-4.9471	25.9473	0
	High	HTNYTmEHIR	21	12	5	73963339;545488614;73947738;73947736;73947718	M6(Oxidation)	0	5.85381e+08	0	0.000198009	50.2	0.000113644	2	1317.59	-5.43945	11.2175	0
	High	LSNRPAFmPSEGK	37	8	4	545488614;73947738;73947736;73947718	M8(Oxidation)	0	3.96878e+08	0	6.53221e-05	48.63	0.000501743	2	1449.7	-8.03701	19.5539	0
	High	SFSTALYGESDL	19	5	4	545488614;73947738;73947736;73947718		0	2.59899e+08	0	0.000118638	47.86	0.000217697	2	1289.58	-6.42447	54.3009	0
	High	TINEVENQILTRDAK	1	9	5	73963339;545488614;73947738;73947736;73947718		0	5.82492e+06	0	7.49092e-05	47.54	0.000724172	2	1743.91	-7.90962	36.7051	1
	High	ALDFIASKGVK	1	12	5	73963339;545488614;73947738;73947736;73947718		0	1.35279e+06	0	0.000753328	47.15	0.000520432	1	1148.66	-4.43801	32.0254	1
	High	LMLLLEVISGERLPKPER	1	5	4	545488614;73947738;73947736;73947718		0	2.49176e+06	0	0.00015704	47.01	0.00014731	3	2093.2	-6.49628	61.0635	1
	High	HTNYTMEHIR	11	12	5	73963339;545488614;73947738;73947736;73947718		0	1.19212e+09	0	2.91137e-05	45.08	0.000597628	3	1301.6	-4.49965	15.6699	0
	High	ImSVVDPNHSGLVTFQAFIDFmSR	4	5	4	545488614;73947738;73947736;73947718	M2(Oxidation); M22(Oxidation)	0	5.29609e+06	0	4.64993e-09	44.71	0.0011359	3	2743.31	-5.19771	61.9173	0
	High	VHKINNVNKALDFIASK	3	5	4	545488614;73947738;73947736;73947718		0	2.67995e+06	0	5.82907e-07	44.61	0.000584638	3	1911.07	-6.44693	35.1219	2
	High	RTIPWLEDR	3	5	4	545488614;73947738;73947736;73947718		0	1.22189e+08	0	0.00125637	41.82	0.00282464	2	1185.63	-4.77194	38.9052	1
	High	KTFTAWCNSHLR	1	14	5	73963339;545488614;73947738;73947736;73947718		0	1.21247e+07	0	3.28386e-06	41.5	0.00272559	3	1463.71	-5.00024	32.1266	1
	High	EAILAIHK	5	5	4	545488614;73947738;73947736;73947718		0	1.34225e+09	0	0.00075773	40.52	0.00114	2	894.533	-8.61196	23.7004	0
	High	EREAILAIHK	1	5	4	545488614;73947738;73947736;73947718		0	4.06197e+06	0	0.000251271	39.95	0.00205856	3	1179.68	-7.27687	20.1435	1
	High	DLLLDPAWEKQQR	1	14	5	73963339;545488614;73947738;73947736;73947718		0	2.37306e+06	0	0.000510876	38.2	0.00648561	2	1611.84	-5.12796	46.129	1
	High	NVNVQNFHISWKDGLAFNALIHR	1	5	4	545488614;73947738;73947736;73947718		0	1.67961e+06	0	1.06027e-06	37.67	0.0060962	3	2693.39	-7.28993	57.9585	1
	High	EGLLLWCQR	1	15	5	73963339;545488614;73947738;73947736;73947718		0	4.81962e+07	0	0.00142411	34.95	0.0156266	2	1117.58	-4.595	61.2372	0
	High	DAKGISQEQMQEFR	1	5	4	545488614;73947738;73947736;73947718		0	1.31955e+06	0	4.36321e-05	32.14	0.0141128	3	1666.78	-4.94157	30.125	1
	High	VLAGDKNFITAEELRR	3	5	4	545488614;73947738;73947736;73947718		0	2.44349e+08	0	8.34419e-05	31.69	0.0208375	3	1831.99	-4.78317	34.9132	2
	High	CQKICDQWDALGSLTHSR	1	5	4	545488614;73947738;73947736;73947718		0	1.65601e+06	0	0.000232828	31.28	0.0142989	3	2060.94	-13.3544	43.5126	1
	High	LmLLLEVISGERLPKPER	1	5	4	545488614;73947738;73947736;73947718	M2(Oxidation)	0	779277	0	3.18413e-08	27.2	0.0285819	4	2109.2	-5.34471	58.1876	1
	High	RTIPWLEDRVPQK	3	5	4	545488614;73947738;73947736;73947718		0	4.26273e+07	0	0.000784889	25.35	0.0875228	2	1637.9	-8.94482	36.4168	2
	High	AImTYVSSFYHAFSGAQKAETAANR	1	7	4	73963339;73947738;73947736;73947718	M3(Oxidation)	0	885756	0	1.20879e-05	24.91	0.0802281	3	2737.29	-4.58859	54.0622	1
	High	IAESNHIKLSGSNPYTTVTPQIINSK	1	5	4	545488614;73947738;73947736;73947718		0	2.92043e+06	0	0.000195512	23.39	0.140191	3	2812.47	-5.0776	39.1533	1
	High	GYEEWLLNEIRR	2	12	5	73963339;545488614;73947738;73947736;73947718		0	1.60282e+07	0	0.000688381	15.84	1.24574	2	1577.8	-5.77391	57.4603	1
	High	QFASQANIVGPWIQTKmEEIGR	1	5	4	545488614;73947738;73947736;73947718	M17(Oxidation)	0	3.4397e+06	0	0.000845613	14.52	1.19553	3	2519.26	-3.57451	51.8961	1
	High	QKASIHEAWTDGKEAMLK	1	5	4	545488614;73947738;73947736;73947718		0	2.03789e+06	0	0.00239511	13.56	1.87897	3	2043.02	-6.52265	28.6469	2
	High	SIVDYKPNLDLLEQQHQLIQEALIFDNK	1	5	4	545488614;73947738;73947736;73947718		0	34758027	0	0.000530526	12.27	1.51789	3	3324.73	-5.99359	61.0477	0
	High	DLLLDPAWEK	3	14	5	73963339;545488614;73947738;73947736;73947718		0	2.14739e+08	0.000112	0.00421842	31.26	0.027383	1	1199.62	-7.21976	55.2478	0
	High	QGDAEFNR	2	1	1	73947718		0	2.00339e+08	0.000312	0.00546727	42	0.000782387	2	936.409	-8.5947	12.7589	0
	High	TIPWLEDRVPQK	4	5	4	545488614;73947738;73947736;73947718		0	9.86492e+08	0.000312	0.00634604	14.35	1.29467	1	1481.8	-7.99358	43.7356	1
	High	LSGSNPYTTVTPQIINSKWEKVQQLVPK	1	5	4	545488614;73947738;73947736;73947718		0	1.91922e+06	0.000312	0.00728625	13.75	0.818091	3	3155.7	-4.2117	57.0301	2
	High	IAESNHIK	2	5	4	545488614;73947738;73947736;73947718		0	411843404	0.00051	0.0105775	55.56	8.7144e-05	2	911.49	-5.20862	8.63362	0
	High	LASDLLEWIRR	2	9	5	73963339;545488614;73947738;73947736;73947718		0	4.52138e+07	0.00051	0.0101709	17.73	0.617278	3	1371.76	-8.24934	57.931	1
	High	ALDFIASK	2	12	5	73963339;545488614;73947738;73947736;73947718		0	1.09234e+09	0.000785	0.0147867	49.3	0.000383604	2	864.476	-7.83672	35.8903	0
	High	TIQEmQQK	8	5	4	545488614;73947738;73947736;73947718	M5(Oxidation)	0	1.59526e+08	0.000785	0.0158946	34.49	0.0123048	2	1021.49	-6.37151	7.96965	0
	High	ELPPDQAEYCIAR	2	9	5	73963339;545488614;73947738;73947736;73947718		0	5.713e+06	0.000785	0.0152066	24.88	0.0635546	2	1504.7	-5.42925	39.8672	0
	High	WEKVQQLVPK	1	5	4	545488614;73947738;73947736;73947718		0	1.53185e+06	0.000785	0.0156815	14.69	0.652081	2	1254.71	-6.64335	32.7419	1
	High	DYETATLSDIKALIR	1	5	4	545488614;73947738;73947736;73947718		0	0	0.000956	0.0183384	28.72	0.0520321	2	1708.91	-3.6387	60.9836	1
	High	LDHLAEK	6	9	5	73963339;545488614;73947738;73947736;73947718		0	7.19563e+08	0.000956	0.0188725	28.47	0.0338514	2	825.441	-6.89062	11.6654	0
	High	LDHLAEKFRQK	1	9	5	73963339;545488614;73947738;73947736;73947718		0	2.8546e+06	0.001396	0.026736	24.77	0.123868	2	1384.76	-5.40796	15.3819	2
	High	VQQLVPK	4	5	4	545488614;73947738;73947736;73947718		0	1.05172e+09	0.001662	0.0283808	38.99	0.000977916	2	811.499	-6.09548	17.9374	0
	High	TIQEMQQK	2	5	4	545488614;73947738;73947736;73947718		0	6.16938e+08	0.00175	0.0305812	39.92	0.00396741	2	1005.5	-8.1915	12.62	0
	High	TIPWLEDR	1	5	4	545488614;73947738;73947736;73947718		0	6.7447e+08	0.002063	0.0398911	33.08	0.0185991	2	1029.53	-6.39957	48.3114	0
	High	EALEKTEK	1	5	4	545488614;73947738;73947736;73947718		0	649180	0.002141	0.0423101	25.76	0.154498	1	947.499	-5.72861	7.6118	1
	High	STLPDADRER	1	5	4	545488614;73947738;73947736;73947718		0	5.4063e+08	0.002312	0.0436329	38.75	0.00318045	2	1159.56	-6.22253	12.4912	1
	High	mEEIGR	4	9	5	73963339;545488614;73947738;73947736;73947718	M1(Oxidation)	0	1.22774e+08	0.003546	0.0628394	31.52	0.0144814	2	750.341	-6.15001	14.0044	0
	High	EAILAIHKEAQR	1	5	4	545488614;73947738;73947736;73947718		0	3.83481e+06	0.003707	0.065528	16.81	0.5847	3	1378.77	-5.6926	18.5237	1
	High	NFITAEELRR	2	5	4	545488614;73947738;73947736;73947718		0	5.63074e+07	0.004748	0.0798358	22.78	0.240417	2	1248.66	-4.37364	33.2577	1
	High	YLDIPK	2	9	5	73963339;545488614;73947738;73947736;73947718		0	0	0.005707	0.0943034	24.26	0.212047	2	748.419	-6.8417	33.6185	0
	High	NFITAEELR	1	5	4	545488614;73947738;73947736;73947718		0	4.12272e+08	0.009864	0.150064	44.99	0.00165927	2	1092.56	-6.07391	40.2753	0
73947736	PREDICTED: alpha-actinin-4 isoformX11 [Canis lupus familiaris]	14040.2	87.42	1	1	102	789	1.85679e+09	906	104.336	5.50342
	A2	Sequence	# PSMs	# Proteins	# Protein Groups	Protein Group Accessions	Modifications	ΔCn	Area	q-Value	PEP	IonScore	Exp Value	Charge	MH+ [Da]	ΔM [ppm]	RT [min]	# Missed Cleavages
	High	mAPYQGPDAVPGALDYK	15	5	4	545488614;73947738;73947736;73947718	M1(Oxidation)	0	9.0331e+08	0	1.9775e-10	104.71	8.90801e-10	2	1808.84	-6.67094	40.133	0
	High	ISIEmNGTLEDQLNHLK	3	5	4	545488614;73947738;73947736;73947718	M5(Oxidation)	0	1.49748e+08	0	6.75001e-08	103.76	1.76284e-09	2	1970.98	-4.94417	46.1769	0
	High	ALLISTGYSLGDAEFNR	1	4	3	545488614;73947738;73947736		0	7.25682e+06	0	4.63465e-10	99.87	4.3946e-09	2	1826.92	-4.73801	56.2687	0
	High	VLAGDKNFITAEELR	10	5	4	545488614;73947738;73947736;73947718		0	1.15998e+09	0	1.89635e-07	90.39	3.88498e-08	2	1675.89	-5.41187	41.9079	1
	High	KDDPVTNLNNAFEVAEK	8	5	4	545488614;73947738;73947736;73947718		0	7.88235e+08	0	2.15284e-09	90.34	2.86194e-08	2	1903.92	-7.85802	44.2297	1
	High	AImTYVSSFYHAFSGAQK	18	7	4	73963339;73947738;73947736;73947718	M3(Oxidation)	0	4.42274e+08	0	3.61482e-07	90.05	2.63944e-08	2	2023.95	-5.48193	56.8355	0
	High	MAPYQGPDAVPGALDYK	13	5	4	545488614;73947738;73947736;73947718		0	1.43115e+09	0	7.36487e-10	89.81	2.95656e-08	2	1792.84	-7.66029	43.0928	0
	High	ETTDTDTADQVIASFK	11	5	4	545488614;73947738;73947736;73947718		0	7.44184e+08	0	9.68894e-09	89.5	2.17672e-08	2	1741.8	-5.92808	47.1195	0
	High	VEQIAAIAQELNELDYYDSHNVNTR	4	5	4	545488614;73947738;73947736;73947718		0	8.37563e+07	0	3.39402e-12	87.88	4.36651e-08	3	2905.38	-4.66916	60.5641	0
	High	CQLEINFNTLQTK	1	15	5	73963339;545488614;73947738;73947736;73947718		0	1.97031e+06	0	2.65096e-08	87.06	9.10147e-08	2	1551.78	-3.77228	56.6646	0
	High	QFASQANIVGPWIQTK	25	5	4	545488614;73947738;73947736;73947718		0	1.41451e+09	0	2.39134e-06	82.44	2.64271e-07	2	1787.94	-4.89002	53.199	0
	High	FAIQDISVEETSAK	29	15	5	73963339;545488614;73947738;73947736;73947718		0	1.22852e+09	0	4.6068e-07	82.02	2.76346e-07	2	1537.77	-5.18558	44.8923	0
	High	mLDAEDIVNTARPDEK	17	3	3	73947738;73947736;73947718	M1(Oxidation)	0	3.77005e+08	0	3.05384e-09	82.01	1.56432e-07	2	1832.86	-6.00602	39.5734	0
	High	LASDLLEWIR	26	9	5	73963339;545488614;73947738;73947736;73947718		0	8.86708e+08	0	2.2046e-06	81	3.83263e-07	2	1215.67	-5.41902	63.1078	0
	High	AIMTYVSSFYHAFSGAQK	3	7	4	73963339;73947738;73947736;73947718		0	134262015	0	1.29967e-08	80.94	2.68594e-07	2	2007.95	-4.28884	60.808	0
	High	LSGSNPYTTVTPQIINSK	17	5	4	545488614;73947738;73947736;73947718		0	2.20251e+09	0	3.78524e-07	80.21	4.04462e-07	2	1919.99	-7.04132	41.3441	0
	High	MTLGmIWTIILR	7	15	5	73963339;545488614;73947738;73947736;73947718	M5(Oxidation)	0	2.71764e+06	0	5.64121e-08	79.44	3.90206e-07	2	1463.81	-3.70302	68.6279	0
	High	LVSIGAEEIVDGNAK	50	5	4	545488614;73947738;73947736;73947718		0	9.46423e+07	0	9.09801e-08	79.02	5.45743e-07	2	1514.79	-7.38174	40.5151	0
	High	INNVNKALDFIASKGVK	3	5	4	545488614;73947738;73947736;73947718		0	1.02507e+07	0	2.54338e-08	77.12	3.26069e-07	2	1831.04	-4.44079	45.1815	2
	High	ISIEMNGTLEDQLNHLKR	3	5	4	545488614;73947738;73947736;73947718		0	3.57564e+07	0	1.84128e-07	76.27	9.76058e-07	2	2111.08	-5.48521	48.8116	1
	High	DDPVTNLNNAFEVAEK	6	5	4	545488614;73947738;73947736;73947718		0	1.74371e+08	0	1.0849e-07	76.08	7.20083e-07	2	1775.83	-5.81311	52.3374	0
	High	ISIEmNGTLEDQLNHLKR	3	5	4	545488614;73947738;73947736;73947718	M5(Oxidation)	0	9.94185e+07	0	5.25102e-06	75.99	1.08638e-06	2	2127.07	-5.46369	42.1711	1
	High	HEAFESDLAAHQDR	3	15	5	73963339;545488614;73947738;73947736;73947718		0	3.87588e+07	0	9.99317e-09	74.6	4.88899e-07	2	1625.72	-7.17576	20.2046	0
	High	ISIEMNGTLEDQLNHLK	3	5	4	545488614;73947738;73947736;73947718		0	4.84856e+07	0	2.34137e-08	74.33	1.74895e-06	2	1954.98	-4.77584	53.2652	0
	High	VLAVNQENEHLmEDYER	25	5	4	545488614;73947738;73947736;73947718	M12(Oxidation)	0	434070003	0	9.69905e-08	73.91	5.89343e-07	2	2104.95	-4.98707	34.454	0
	High	AGTQIENIDEDFRDGLK	6	5	4	545488614;73947738;73947736;73947718		0	4.7589e+08	0	5.70753e-08	73.58	1.30682e-06	2	1920.92	-6.80178	45.957	1
	High	VGWEQLLTTIAR	19	9	5	73963339;545488614;73947738;73947736;73947718		0	4.83957e+07	0	3.43452e-07	73.56	1.9847e-06	2	1386.77	-3.83405	67.0881	0
	High	LSGSNPYTTVTPQIINSKWEK	2	5	4	545488614;73947738;73947736;73947718		0	12579688	0	3.29092e-05	73.05	1.87528e-06	2	2363.21	-6.63827	46.0382	1
	High	ICDQWDALGSLTHSR	2	5	4	545488614;73947738;73947736;73947718		0	2.70754e+06	0	6.33417e-09	72.85	1.31516e-06	2	1701.79	-8.15502	55.1875	0
	High	KAGTQIENIDEDFRDGLK	9	5	4	545488614;73947738;73947736;73947718		0	2.64054e+08	0	7.70891e-08	71.92	2.60931e-06	2	2049.01	-6.13792	40.1481	2
	High	LMLLLEVISGER	8	15	5	73963339;545488614;73947738;73947736;73947718		0	5.14817e+07	0	1.53083e-06	71.77	2.27191e-06	2	1372.78	-5.70446	65.7874	0
	High	KHEAFESDLAAHQDR	12	12	5	73963339;545488614;73947738;73947736;73947718		0	5.53092e+08	0	1.77671e-08	70.98	2.05085e-06	2	1753.82	-4.98078	16.0358	1
	High	MVSDINNGWQHLEQAEK	2	5	4	545488614;73947738;73947736;73947718		0	5.5334e+08	0	6.72969e-08	70.5	2.5267e-06	2	1998.92	-7.6975	40.5106	0
	High	mTLGmIWTIILR	7	15	5	73963339;545488614;73947738;73947736;73947718	M1(Oxidation); M5(Oxidation)	0	1.62097e+07	0	8.82195e-07	69.98	3.57643e-06	2	1479.8	-3.03141	65.2132	0
	High	MLDAEDIVNTARPDEK	7	3	3	73947738;73947736;73947718		0	5.27856e+08	0	1.13788e-07	69.72	3.03447e-06	2	1816.86	-6.77487	42.1036	0
	High	QLETIDQLHLEYAKR	3	5	4	545488614;73947738;73947736;73947718		0	5.43513e+07	0	5.40163e-07	68.51	5.05935e-06	2	1856.98	-5.55064	38.6717	1
	High	VLAVNQENEHLMEDYER	6	5	4	545488614;73947738;73947736;73947718		0	6.47696e+08	0	1.25385e-08	67.33	3.19923e-06	2	2088.95	-5.94015	37.4511	0
	High	ALDFIASKGVKLVSIGAEEIVDGNAK	1	5	4	545488614;73947738;73947736;73947718		0	1.94196e+06	0	1.50001e-09	66.01	5.06234e-06	3	2644.44	-5.0231	60.5765	2
	High	mVSDINNGWQHLEQAEK	12	5	4	545488614;73947738;73947736;73947718	M1(Oxidation)	0	2.88002e+08	0	1.08932e-06	65.99	5.06053e-06	2	2014.92	-5.90028	37.5133	0
	High	GYEEWLLNEIR	4	12	5	73963339;545488614;73947738;73947736;73947718		0	2.00392e+08	0	1.08487e-05	65.86	1.03248e-05	2	1421.7	-5.60292	60.2954	0
	High	LRKDDPVTNLNNAFEVAEK	4	5	4	545488614;73947738;73947736;73947718		0	7.56256e+07	0	1.77705e-08	64.96	1.33247e-05	2	2173.11	-6.21486	41.0051	2
	High	DHALLEEQSK	3	5	4	545488614;73947738;73947736;73947718		0	1.64599e+08	0	5.43851e-05	64.35	1.05594e-05	1	1169.57	-5.2437	15.8862	0
	High	GISQEQmQEFR	22	5	4	545488614;73947738;73947736;73947718	M7(Oxidation)	0	4.67465e+08	0	0.000149954	63.48	7.85304e-06	2	1368.61	-8.77224	21.3544	0
	High	RQFASQANIVGPWIQTK	5	5	4	545488614;73947738;73947736;73947718		0	3.50574e+08	0	6.60486e-09	63.06	1.81659e-05	2	1944.03	-5.77676	45.5227	1
	High	ASFNHFDK	1	5	4	545488614;73947738;73947736;73947718		0	6.84722e+07	0	0.000479323	62.07	1.17034e-05	2	965.439	-9.39173	16.7085	0
	High	ImSVVDPNHSGLVTFQAFIDFMSR	16	5	4	545488614;73947738;73947736;73947718	M2(Oxidation)	0	2.04244e+07	0	1.39152e-09	62.03	2.40306e-05	3	2727.32	-1.56499	67.7074	0
	High	LmLLLEVISGER	4	15	5	73963339;545488614;73947738;73947736;73947718	M2(Oxidation)	0	154003612	0	1.41431e-06	61.71	2.9713e-05	2	1388.77	-5.66897	61.97	0
	High	TINEVENQILTR	24	9	5	73963339;545488614;73947738;73947736;73947718		0	1.93671e+09	0	1.00818e-05	61.1	3.55909e-05	2	1429.75	-8.37923	41.7241	0
	High	TAPYKNVNVQNFHISWK	1	5	4	545488614;73947738;73947736;73947718		0	1.7559e+06	0	7.77117e-09	60.9	3.27977e-05	2	2046.04	-6.16554	43.515	1
	High	HRPELIEYDKLR	11	5	4	545488614;73947738;73947736;73947718		0	5.42718e+08	0	6.21152e-07	60.86	2.97377e-05	3	1568.84	-8.17445	26.2341	1
	High	IMSVVDPNHSGLVTFQAFIDFMSR	5	5	4	545488614;73947738;73947736;73947718		0	2.72813e+07	0	9.3443e-07	60.43	3.06138e-05	2	2711.32	-4.34519	68.5861	0
	High	QRDYETATLSDIK	3	5	4	545488614;73947738;73947736;73947718		0	3.38729e+08	0	1.41478e-05	59.97	3.79613e-05	2	1539.75	-9.85734	29.3199	1
	High	GVKLVSIGAEEIVDGNAK	1	5	4	545488614;73947738;73947736;73947718		0	2.18539e+06	0	8.52787e-08	59.95	3.63663e-05	2	1798.98	-7.05524	43.7162	1
	High	NVNVQNFHISWK	6	5	4	545488614;73947738;73947736;73947718		0	8.86518e+08	0	1.06379e-05	59.49	4.67836e-05	2	1485.75	-6.05167	45.6103	0
	High	DGLAFNALIHR	13	6	4	545488614;73947738;73947736;73947718		0	887507259	0	9.70603e-06	59.46	3.82751e-05	2	1226.66	-5.45798	47.5133	0
	High	ASIHEAWTDGKEAmLK	6	5	4	545488614;73947738;73947736;73947718	M14(Oxidation)	0	4.09701e+07	0	1.29687e-06	59.13	3.79369e-05	2	1802.86	-7.75391	27.0016	1
	High	GISQEQMQEFR	9	5	4	545488614;73947738;73947736;73947718		0	9.29549e+08	0	8.33439e-05	57.43	3.74989e-05	2	1352.62	-6.76925	31.3338	0
	High	ASIHEAWTDGK	13	9	5	73963339;545488614;73947738;73947736;73947718		0	1.3555e+09	0	0.000115833	57.12	4.1729e-05	1	1214.57	-7.54047	20.2196	0
	High	INNVNKALDFIASK	2	5	4	545488614;73947738;73947736;73947718		0	1.12417e+07	0	2.97743e-06	55.85	8.97055e-05	2	1546.85	-5.85852	45.6081	1
	High	QQSNEHLR	4	5	4	545488614;73947738;73947736;73947718		0	2.03214e+08	0	0.000913039	54.81	8.54005e-05	2	1011.49	-6.72925	7.12107	0
	High	RDHALLEEQSK	7	5	4	545488614;73947738;73947736;73947718		0	4.36415e+08	0	6.11685e-05	54.81	0.000138755	2	1325.67	-8.30817	11.8326	1
	High	QLETIDQLHLEYAK	17	5	4	545488614;73947738;73947736;73947718		0	7.05964e+08	0	2.28329e-06	54.2	0.000137058	2	1700.87	-7.10969	44.0641	0
	High	HRPELIEYDK	6	5	4	545488614;73947738;73947736;73947718		0	7.80945e+08	0	0.000435303	53.96	0.000135805	2	1299.66	-6.93831	19.3471	0
	High	ASIHEAWTDGKEAMLK	7	5	4	545488614;73947738;73947736;73947718		0	6.72862e+07	0	0.000307539	53.7	0.000152929	2	1786.87	-5.40879	34.1089	1
	High	DYETATLSDIK	4	5	4	545488614;73947738;73947736;73947718		0	8.35403e+08	0	0.000217742	52.18	0.000156481	2	1255.6	-6.71549	37.6997	0
	High	AGTQIENIDEDFR	1	5	4	545488614;73947738;73947736;73947718		0	4.37244e+07	0	0.00011497	51.86	0.00011208	2	1507.69	-6.85624	41.0599	0
	High	QKASIHEAWTDGK	1	9	5	73963339;545488614;73947738;73947736;73947718		0	1.52291e+07	0	0.000126098	51.22	0.000237854	2	1470.72	-6.76598	16.7693	1
	High	LSNRPAFMPSEGK	8	8	4	545488614;73947738;73947736;73947718		0	1.02257e+09	0	1.16535e-05	51.01	0.000303528	2	1433.71	-4.9471	25.9473	0
	High	HTNYTmEHIR	21	12	5	73963339;545488614;73947738;73947736;73947718	M6(Oxidation)	0	5.85381e+08	0	0.000198009	50.2	0.000113644	2	1317.59	-5.43945	11.2175	0
	High	LSNRPAFmPSEGK	37	8	4	545488614;73947738;73947736;73947718	M8(Oxidation)	0	3.96878e+08	0	6.53221e-05	48.63	0.000501743	2	1449.7	-8.03701	19.5539	0
	High	SFSTALYGESDL	19	5	4	545488614;73947738;73947736;73947718		0	2.59899e+08	0	0.000118638	47.86	0.000217697	2	1289.58	-6.42447	54.3009	0
	High	TINEVENQILTRDAK	1	9	5	73963339;545488614;73947738;73947736;73947718		0	5.82492e+06	0	7.49092e-05	47.54	0.000724172	2	1743.91	-7.90962	36.7051	1
	High	ALDFIASKGVK	1	12	5	73963339;545488614;73947738;73947736;73947718		0	1.35279e+06	0	0.000753328	47.15	0.000520432	1	1148.66	-4.43801	32.0254	1
	High	LMLLLEVISGERLPKPER	1	5	4	545488614;73947738;73947736;73947718		0	2.49176e+06	0	0.00015704	47.01	0.00014731	3	2093.2	-6.49628	61.0635	1
	High	HTNYTMEHIR	11	12	5	73963339;545488614;73947738;73947736;73947718		0	1.19212e+09	0	2.91137e-05	45.08	0.000597628	3	1301.6	-4.49965	15.6699	0
	High	ImSVVDPNHSGLVTFQAFIDFmSR	4	5	4	545488614;73947738;73947736;73947718	M2(Oxidation); M22(Oxidation)	0	5.29609e+06	0	4.64993e-09	44.71	0.0011359	3	2743.31	-5.19771	61.9173	0
	High	VHKINNVNKALDFIASK	3	5	4	545488614;73947738;73947736;73947718		0	2.67995e+06	0	5.82907e-07	44.61	0.000584638	3	1911.07	-6.44693	35.1219	2
	High	RTIPWLEDR	3	5	4	545488614;73947738;73947736;73947718		0	1.22189e+08	0	0.00125637	41.82	0.00282464	2	1185.63	-4.77194	38.9052	1
	High	KTFTAWCNSHLR	1	14	5	73963339;545488614;73947738;73947736;73947718		0	1.21247e+07	0	3.28386e-06	41.5	0.00272559	3	1463.71	-5.00024	32.1266	1
	High	EAILAIHK	5	5	4	545488614;73947738;73947736;73947718		0	1.34225e+09	0	0.00075773	40.52	0.00114	2	894.533	-8.61196	23.7004	0
	High	EREAILAIHK	1	5	4	545488614;73947738;73947736;73947718		0	4.06197e+06	0	0.000251271	39.95	0.00205856	3	1179.68	-7.27687	20.1435	1
	High	DLLLDPAWEKQQR	1	14	5	73963339;545488614;73947738;73947736;73947718		0	2.37306e+06	0	0.000510876	38.2	0.00648561	2	1611.84	-5.12796	46.129	1
	High	NVNVQNFHISWKDGLAFNALIHR	1	5	4	545488614;73947738;73947736;73947718		0	1.67961e+06	0	1.06027e-06	37.67	0.0060962	3	2693.39	-7.28993	57.9585	1
	High	EGLLLWCQR	1	15	5	73963339;545488614;73947738;73947736;73947718		0	4.81962e+07	0	0.00142411	34.95	0.0156266	2	1117.58	-4.595	61.2372	0
	High	DAKGISQEQMQEFR	1	5	4	545488614;73947738;73947736;73947718		0	1.31955e+06	0	4.36321e-05	32.14	0.0141128	3	1666.78	-4.94157	30.125	1
	High	VLAGDKNFITAEELRR	3	5	4	545488614;73947738;73947736;73947718		0	2.44349e+08	0	8.34419e-05	31.69	0.0208375	3	1831.99	-4.78317	34.9132	2
	High	CQKICDQWDALGSLTHSR	1	5	4	545488614;73947738;73947736;73947718		0	1.65601e+06	0	0.000232828	31.28	0.0142989	3	2060.94	-13.3544	43.5126	1
	High	LmLLLEVISGERLPKPER	1	5	4	545488614;73947738;73947736;73947718	M2(Oxidation)	0	779277	0	3.18413e-08	27.2	0.0285819	4	2109.2	-5.34471	58.1876	1
	High	RTIPWLEDRVPQK	3	5	4	545488614;73947738;73947736;73947718		0	4.26273e+07	0	0.000784889	25.35	0.0875228	2	1637.9	-8.94482	36.4168	2
	High	AImTYVSSFYHAFSGAQKAETAANR	1	7	4	73963339;73947738;73947736;73947718	M3(Oxidation)	0	885756	0	1.20879e-05	24.91	0.0802281	3	2737.29	-4.58859	54.0622	1
	High	IAESNHIKLSGSNPYTTVTPQIINSK	1	5	4	545488614;73947738;73947736;73947718		0	2.92043e+06	0	0.000195512	23.39	0.140191	3	2812.47	-5.0776	39.1533	1
	High	GYEEWLLNEIRR	2	12	5	73963339;545488614;73947738;73947736;73947718		0	1.60282e+07	0	0.000688381	15.84	1.24574	2	1577.8	-5.77391	57.4603	1
	High	QFASQANIVGPWIQTKmEEIGR	1	5	4	545488614;73947738;73947736;73947718	M17(Oxidation)	0	3.4397e+06	0	0.000845613	14.52	1.19553	3	2519.26	-3.57451	51.8961	1
	High	QKASIHEAWTDGKEAMLK	1	5	4	545488614;73947738;73947736;73947718		0	2.03789e+06	0	0.00239511	13.56	1.87897	3	2043.02	-6.52265	28.6469	2
	High	SIVDYKPNLDLLEQQHQLIQEALIFDNK	1	5	4	545488614;73947738;73947736;73947718		0	34758027	0	0.000530526	12.27	1.51789	3	3324.73	-5.99359	61.0477	0
	High	QTGSmDSDDFR	1	4	3	545488614;73947738;73947736	M5(Oxidation)	0	2.0645e+06	0.000112	0.00434458	43.24	9.72196e-05	2	1274.49	-5.09781	14.215	0
	High	DLLLDPAWEK	3	14	5	73963339;545488614;73947738;73947736;73947718		0	2.14739e+08	0.000112	0.00421842	31.26	0.027383	1	1199.62	-7.21976	55.2478	0
	High	TIPWLEDRVPQK	4	5	4	545488614;73947738;73947736;73947718		0	9.86492e+08	0.000312	0.00634604	14.35	1.29467	1	1481.8	-7.99358	43.7356	1
	High	LSGSNPYTTVTPQIINSKWEKVQQLVPK	1	5	4	545488614;73947738;73947736;73947718		0	1.91922e+06	0.000312	0.00728625	13.75	0.818091	3	3155.7	-4.2117	57.0301	2
	High	IAESNHIK	2	5	4	545488614;73947738;73947736;73947718		0	411843404	0.00051	0.0105775	55.56	8.7144e-05	2	911.49	-5.20862	8.63362	0
	High	LASDLLEWIRR	2	9	5	73963339;545488614;73947738;73947736;73947718		0	4.52138e+07	0.00051	0.0101709	17.73	0.617278	3	1371.76	-8.24934	57.931	1
	High	ALDFIASK	2	12	5	73963339;545488614;73947738;73947736;73947718		0	1.09234e+09	0.000785	0.0147867	49.3	0.000383604	2	864.476	-7.83672	35.8903	0
	High	TIQEmQQK	8	5	4	545488614;73947738;73947736;73947718	M5(Oxidation)	0	1.59526e+08	0.000785	0.0158946	34.49	0.0123048	2	1021.49	-6.37151	7.96965	0
	High	ELPPDQAEYCIAR	2	9	5	73963339;545488614;73947738;73947736;73947718		0	5.713e+06	0.000785	0.0152066	24.88	0.0635546	2	1504.7	-5.42925	39.8672	0
	High	WEKVQQLVPK	1	5	4	545488614;73947738;73947736;73947718		0	1.53185e+06	0.000785	0.0156815	14.69	0.652081	2	1254.71	-6.64335	32.7419	1
	High	DYETATLSDIKALIR	1	5	4	545488614;73947738;73947736;73947718		0	0	0.000956	0.0183384	28.72	0.0520321	2	1708.91	-3.6387	60.9836	1
	High	LDHLAEK	6	9	5	73963339;545488614;73947738;73947736;73947718		0	7.19563e+08	0.000956	0.0188725	28.47	0.0338514	2	825.441	-6.89062	11.6654	0
	High	LDHLAEKFRQK	1	9	5	73963339;545488614;73947738;73947736;73947718		0	2.8546e+06	0.001396	0.026736	24.77	0.123868	2	1384.76	-5.40796	15.3819	2
	High	VQQLVPK	4	5	4	545488614;73947738;73947736;73947718		0	1.05172e+09	0.001662	0.0283808	38.99	0.000977916	2	811.499	-6.09548	17.9374	0
	High	TIQEMQQK	2	5	4	545488614;73947738;73947736;73947718		0	6.16938e+08	0.00175	0.0305812	39.92	0.00396741	2	1005.5	-8.1915	12.62	0
	High	TIPWLEDR	1	5	4	545488614;73947738;73947736;73947718		0	6.7447e+08	0.002063	0.0398911	33.08	0.0185991	2	1029.53	-6.39957	48.3114	0
	High	EALEKTEK	1	5	4	545488614;73947738;73947736;73947718		0	649180	0.002141	0.0423101	25.76	0.154498	1	947.499	-5.72861	7.6118	1
	High	STLPDADRER	1	5	4	545488614;73947738;73947736;73947718		0	5.4063e+08	0.002312	0.0436329	38.75	0.00318045	2	1159.56	-6.22253	12.4912	1
	High	mEEIGR	4	9	5	73963339;545488614;73947738;73947736;73947718	M1(Oxidation)	0	1.22774e+08	0.003546	0.0628394	31.52	0.0144814	2	750.341	-6.15001	14.0044	0
	High	EAILAIHKEAQR	1	5	4	545488614;73947738;73947736;73947718		0	3.83481e+06	0.003707	0.065528	16.81	0.5847	3	1378.77	-5.6926	18.5237	1
	High	NFITAEELRR	2	5	4	545488614;73947738;73947736;73947718		0	5.63074e+07	0.004748	0.0798358	22.78	0.240417	2	1248.66	-4.37364	33.2577	1
	High	YLDIPK	2	9	5	73963339;545488614;73947738;73947736;73947718		0	0	0.005707	0.0943034	24.26	0.212047	2	748.419	-6.8417	33.6185	0
	High	ASFNHFDKK	1	2	1	73947736		0	3.40274e+06	0.006645	0.109883	29.33	0.0439887	2	1093.53	-8.06769	12.0443	1
	High	NFITAEELR	1	5	4	545488614;73947738;73947736;73947718		0	4.12272e+08	0.009864	0.150064	44.99	0.00165927	2	1092.56	-6.07391	40.2753	0
73969626	PREDICTED: spectrin beta chain, non-erythrocytic 1 isoformX1 [Canis lupus familiaris]	13899.7	74.96	5	16	192	677	5.2507e+08	2364	274.325	5.5542
	A2	Sequence	# PSMs	# Proteins	# Protein Groups	Protein Group Accessions	Modifications	ΔCn	Area	q-Value	PEP	IonScore	Exp Value	Charge	MH+ [Da]	ΔM [ppm]	RT [min]	# Missed Cleavages
	High	AQTLPTSVVTITSESSPGKR	3	2	1	73969626		0	3.69076e+08	0	1.6524e-11	141	2.8993e-13	2	2059.09	-6.0403	38.0153	1
	High	ILSSDDYGKDLTSVMR	5	3	2	359320585;73969626		0	1.43697e+08	0	2.49466e-10	121.81	2.44554e-11	2	1799.87	-7.81299	44.297	1
	High	FANSLVGVQQQLQAFNTYR	1	3	2	359320585;73969626		0	4.84038e+07	0	1.122e-11	119.22	4.86475e-11	2	2184.1	-6.94175	59.4349	0
	High	SQNIVTDSSSLNAEAIR	6	3	2	359320585;73969626		0	2.56545e+08	0	4.78074e-09	113.49	1.8983e-10	2	1804.89	-7.3095	37.5735	0
	High	TQTAIASEDmPNTLTEAEK	2	3	2	359320585;73969626	M10(Oxidation)	0	7.59142e+07	0	1.07695e-10	109.15	2.42021e-10	2	2065.95	-6.72915	30.432	0
	High	TQTAIASEDMPNTLTEAEK	2	3	2	359320585;73969626		0	6.14645e+07	0	4.90649e-11	105.22	6.89895e-10	2	2049.96	-4.37926	37.8452	0
	High	mAETVDTGEmVNGAAEQR	2	2	1	73969626	M1(Oxidation); M10(Oxidation)	0	3.10326e+06	0	2.08882e-09	104.36	1.53904e-10	2	1940.82	-4.96064	18.759	0
	High	MAETVDTGEMVNGAAEQR	1	2	1	73969626		0	2.15046e+06	0	1.3524e-10	103.97	2.5455e-10	2	1908.83	-6.59858	31.2844	0
	High	mAETVDTGEMVNGAAEQR	2	2	1	73969626	M1(Oxidation)	0	2.57518e+06	0	5.00158e-11	103.23	3.13721e-10	2	1924.83	-5.1069	27.8677	0
	High	AQTLPTSVVTITSESSPGK	3	2	1	73969626		0	8.62181e+07	0	6.56046e-10	101.73	2.95093e-09	2	1902.99	-6.83246	42.5223	0
	High	KFANSLVGVQQQLQAFNTYR	2	3	2	359320585;73969626		0	2.17779e+07	0	9.11942e-10	101.03	2.94639e-09	2	2312.2	-5.71217	55.8306	1
	High	GEQVSQNGLPAEQGSPR	2	3	2	359320585;73969626		0	7.76283e+06	0	1.86299e-09	98.29	4.24e-09	2	1753.84	-6.24601	20.7957	0
	High	DMGEMVTQGQTDAQYmFLR	10	3	2	359320585;73969626	M16(Oxidation)	0	2.12937e+07	0	4.12701e-09	97.05	8.97452e-10	2	2236.96	-5.209	53.2536	0
	High	VIESTQDLGNDLAGVMALQR	1	3	2	359320585;73969626		0	5.46491e+07	0	3.29852e-09	96.17	1.02536e-08	2	2130.07	-5.99581	59.185	0
	High	TKVIESTQDLGNDLAGVMALQR	3	3	2	359320585;73969626		0	1.31848e+07	0	3.13844e-08	92.41	2.21609e-08	2	2359.22	-5.34044	56.4267	1
	High	TQETPSAQMEGFLNR	4	2	1	73969626		0	1.48239e+08	0	6.35896e-08	89.48	2.99271e-08	2	1708.79	-5.52713	45.442	0
	High	TQETPSAQmEGFLNR	5	2	1	73969626	M9(Oxidation)	0	5.16477e+07	0	4.12973e-08	87.87	3.2906e-08	2	1724.78	-4.58012	30.9528	0
	High	DVSSVELLMNNHQGIK	3	3	2	359320585;73969626		0	1.41358e+08	0	4.52064e-08	86.65	7.85067e-08	2	1783.89	-4.71425	44.9769	0
	High	MLTAQDmSYDEAR	11	3	2	359320585;73969626	M7(Oxidation)	0	7.24277e+07	0	2.77369e-07	85.56	1.51494e-08	2	1546.64	-5.84284	24.0899	0
	High	LQAAYAGDKADDIQKR	1	3	2	359320585;73969626		0	4.44054e+07	0	3.53241e-08	85.54	1.3488e-07	2	1762.9	-6.75672	16.8361	2
	High	HALVEADIGIQAER	8	3	2	359320585;73969626		0	2.61797e+07	0	2.29629e-08	85.04	1.53531e-07	2	1521.79	-4.98103	33.6574	0
	High	SNAHYNLQNAFNLAEQHLGLTK	3	3	2	359320585;73969626		0	3.8615e+07	0	1.49879e-09	84.66	1.27387e-07	2	2483.23	-6.95946	57.8598	0
	High	DLDDFQSWLSR	5	3	2	359320585;73969626		0	1.84301e+08	0	1.67949e-05	84.43	6.77888e-08	2	1381.63	-6.78724	60.4653	0
	High	ILSSDDYGKDLTSVmR	7	3	2	359320585;73969626	M15(Oxidation)	0	6.49759e+07	0	5.81363e-08	83.88	1.2728e-07	2	1815.87	-4.67494	34.2559	1
	High	DMGEmVTQGQTDAQYmFLR	8	3	2	359320585;73969626	M5(Oxidation); M16(Oxidation)	0	2.36722e+07	0	2.45385e-08	82.9	1.97452e-08	2	2252.95	-4.97391	46.4312	0
	High	DASVAEAWLLGQEPYLSSR	2	3	2	359320585;73969626		0	5.81227e+07	0	7.25082e-09	82.6	1.6706e-07	2	2092.02	-7.67154	61.3882	0
	High	GNLEVLLFTIQSK	5	7	3	359320585;73969626;545530631		0	5.278e+07	0	1.3085e-06	81.98	1.90161e-07	2	1461.82	-4.4237	61.7155	0
	High	KHQILEQAVEDYAETVHQLSK	2	3	2	359320585;73969626		0	1.55841e+07	0	1.00311e-12	80.84	3.28419e-07	3	2466.25	-3.88019	54.8517	1
	High	IVSSNDVGHDEYSTQSLVK	6	3	2	359320585;73969626		0	3.71003e+08	0	1.90747e-10	80.69	2.83229e-07	2	2077.99	-5.88002	29.803	0
	High	ASEDTESQQQWDTSK	1	3	2	359320585;73969626		0	6.26647e+06	0	6.64836e-07	80.39	5.53039e-08	2	1739.73	-5.34418	17.9395	0
	High	FQIQDISVETEDNKEK	2	7	3	359320585;73969626;545530631		0	6.59501e+07	0	1.44688e-08	78.48	5.12989e-07	2	1922.93	-4.70263	38.5515	1
	High	EIEELQSQAQALSQEGK	2	3	2	359320585;73969626		0	9.9264e+07	0	6.91109e-09	78.31	5.64458e-07	2	1887.92	-5.95937	38.6104	0
	High	KQEDFMTTMDANEEK	2	3	2	359320585;73969626		0	1.34942e+07	0	7.02173e-08	78	7.36975e-08	2	1816.77	-3.839	30.8653	1
	High	MHTTFEHDIQALGTQVR	3	3	2	359320585;73969626		0	2.64608e+08	0	9.48896e-10	77.87	5.42173e-07	2	1983.96	-5.40073	40.9262	0
	High	KKEIEELQSQAQALSQEGK	3	3	2	359320585;73969626		0	1.18241e+08	0	6.58883e-08	77.62	6.99711e-07	2	2144.11	-6.61306	33.9442	2
	High	LQAAYAGDKADDIQK	2	3	2	359320585;73969626		0	6.22035e+07	0	4.67119e-08	77.51	6.94595e-07	2	1606.79	-9.132	19.4492	1
	High	VHLENMGSHDIVDGNHR	5	9	3	359320585;73969626;545530631		0	7.72819e+07	0	4.44807e-09	77.24	3.39838e-07	2	1929.89	-6.01739	21.9398	0
	High	DDEEMNTWIQAISSAISSDKHEVSASTQSTPASSR	2	2	1	73969626		0	3.40296e+06	0	1.88308e-08	76.73	2.32495e-07	3	3765.7	-5.19156	62.6094	1
	High	WLHGLESQIQSDDYGK	2	3	2	359320585;73969626		0	1.69807e+07	0	3.58337e-11	76.47	6.32314e-07	2	1875.88	-4.47765	39.6819	0
	High	mHTTFEHDIQALGTQVR	6	3	2	359320585;73969626	M1(Oxidation)	0	1.53538e+08	0	2.52265e-08	75.59	9.26174e-07	2	1999.96	-5.25644	39.8191	0
	High	LQALDTGWNELHK	5	3	2	359320585;73969626		0	4.2992e+08	0	3.18618e-07	75.1	1.39527e-06	2	1524.77	-7.05569	40.6588	0
	High	LYAGLKDLAEER	2	3	2	359320585;73969626		0	8.98208e+06	0	1.59202e-07	75.01	1.50809e-06	2	1377.73	-6.71131	37.3399	1
	High	AQQYYFDAAEAEAWMSEQELYmMSEEK	2	3	2	359320585;73969626	M22(Oxidation)	0	1.46829e+06	0	8.32925e-10	74.6	4.85432e-08	3	3294.35	-4.02813	63.2148	0
	High	VIESTQDLGNDLAGVmALQR	6	3	2	359320585;73969626	M16(Oxidation)	0	1.22787e+08	0	4.76174e-10	74.52	1.47807e-06	2	2146.06	-7.79087	50.7571	0
	High	MLTAQDMSYDEAR	2	3	2	359320585;73969626		0	1.13599e+08	0	3.10733e-07	74.36	7.14553e-07	2	1530.65	-6.83351	34.0313	0
	High	KHEAIETDIAAYEER	4	3	2	359320585;73969626		0	6.71485e+07	0	1.45988e-08	73.99	1.3108e-06	2	1774.85	-4.70393	30.9775	1
	High	HLLGVEDLLQK	5	3	2	359320585;73969626		0	3.96166e+08	0	1.43744e-05	73.88	9.94503e-07	2	1264.72	-7.06299	48.538	0
	High	QAEAFLNNQEYVLAHTEmPTTLEGAEAAIK	2	3	2	359320585;73969626	M18(Oxidation)	0	7.32001e+07	0	2.12104e-08	73.78	1.41552e-06	3	3305.58	-5.7281	54.7888	0
	High	HEVSASTQSTPASSR	1	2	1	73969626		0	4.88719e+06	0	1.02357e-07	73.75	1.05213e-06	2	1544.72	-5.90301	9.2108	0
	High	HEAIETDIAAYEER	1	3	2	359320585;73969626		0	3.77012e+06	0	3.88432e-08	73.52	6.7584e-07	2	1646.75	-6.92346	36.0387	0
	High	AQQYYFDAAEAEAWMSEQELYMMSEEK	1	3	2	359320585;73969626		0	301713	0	1.95201e-11	72.84	7.53994e-08	3	3278.35	-3.7371	64.9629	0
	High	DmGEmVTQGQTDAQYmFLR	3	3	2	359320585;73969626	M2(Oxidation); M5(Oxidation); M16(Oxidation)	0	1.69388e+07	0	1.11862e-06	72.49	2.42364e-07	2	2268.94	-8.07778	41.1231	0
	High	LNDGNEYLFQAK	4	2	1	73969626		0	2.25862e+08	0	4.55408e-07	72.46	1.55507e-06	2	1411.68	-5.73763	37.9176	0
	High	DVEDEILWVGER	4	3	2	359320585;73969626		0	1.05227e+08	0	7.31637e-06	72.33	1.73683e-06	2	1459.7	-7.16646	58.2325	0
	High	LTGLHNmWEVLESTTQTK	4	3	2	359320585;73969626	M7(Oxidation)	0	1.85619e+08	0	6.26146e-08	72.29	2.18374e-06	2	2104.03	-4.46964	45.0577	0
	High	RLEEASLLHQFQADADDIDAWmLDILK	2	3	2	359320585;73969626	M22(Oxidation)	0	262520	0	1.91276e-08	71.98	2.38969e-06	3	3172.55	-2.50081	64.3275	1
	High	TKVIESTQDLGNDLAGVmALQR	2	3	2	359320585;73969626	M18(Oxidation)	0	1.54429e+07	0	9.03433e-09	71.84	2.77566e-06	2	2375.21	-4.70541	47.19	1
	High	KQEDFMTTMDANEEKINAVVETGR	1	3	2	359320585;73969626		0	3.42081e+06	0	9.84018e-10	71.12	1.61877e-06	3	2756.28	-3.96561	51.6794	2
	High	EVVAGSHELGQDYEHVTMLQER	3	3	2	359320585;73969626		0	1.65201e+08	0	6.08506e-10	70.91	1.6422e-06	3	2527.17	-6.35769	38.6325	0
	High	SIITYVVTYYHYFSK	2	3	2	359320585;73969626		0	4.86855e+06	0	1.26402e-07	70.52	3.17158e-06	2	1883.95	-2.7267	63.9913	0
	High	LTTLELLEVR	6	3	2	359320585;73969626		0	2.53396e+08	0	1.32007e-05	70.44	2.39015e-06	2	1186.7	-4.89547	56.5624	0
	High	LAEISDVWEEMK	3	3	2	359320585;73969626		0	1.68269e+08	0	1.46565e-06	70.39	2.58694e-06	1	1449.69	-5.20417	56.8442	0
	High	DMGEMVTQGQTDAQYMFLR	2	3	2	359320585;73969626		0	1.63454e+07	0	8.0278e-08	70.17	6.10624e-07	2	2220.96	-4.56806	59.7855	0
	High	HQAFMAELASNKEWLDKIEK	4	3	2	359320585;73969626		0	2.85519e+07	0	1.2523e-05	69.93	3.33838e-06	2	2388.19	-6.46281	50.6187	2
	High	KQQmLENQMEVR	3	3	2	359320585;73969626	M4(Oxidation)	0	1.11608e+07	0	3.3688e-05	69.82	3.00709e-06	2	1549.74	-5.39816	18.7439	1
	High	LVSQDNFGFDLPAVEAATK	3	3	2	359320585;73969626		0	2.02108e+08	0	9.21457e-08	69.75	3.75505e-06	2	2022	-6.86219	59.2413	0
	High	KQALQDTLALYK	3	3	2	359320585;73969626		0	111195328	0	1.46403e-05	69.5	3.63534e-06	2	1391.78	-8.84924	36.3344	1
	High	EAEKLESEHPDQAQAILSR	4	3	2	359320585;73969626		0	1.8049e+08	0	3.34964e-07	68.82	4.99292e-06	2	2151.05	-6.61857	27.2396	1
	High	LLDPEDISVDHPDEK	3	3	2	359320585;73969626		0	1.17391e+08	0	2.66219e-07	68.2	6.12992e-06	2	1721.82	-3.54349	37.2304	0
	High	KQEDFmTTmDANEEK	1	3	2	359320585;73969626	M6(Oxidation); M9(Oxidation)	0	2.58076e+06	0	1.00326e-07	67.82	4.4603e-07	2	1848.75	-5.40264	13.7475	1
	High	mPLATSTDHGHNLQTVQLLIK	8	3	2	359320585;73969626	M1(Oxidation)	0	1.96924e+08	0	6.64344e-05	67.79	6.31265e-06	2	2333.21	-9.0894	41.7007	0
	High	HQAFmAELASNK	2	3	2	359320585;73969626	M5(Oxidation)	0	3.6631e+07	0	1.1933e-06	67.71	4.31209e-06	2	1362.64	-5.81118	19.9847	0
	High	ALVADSHPESER	5	3	2	359320585;73969626		0	1.66599e+08	0	5.82071e-06	67.26	5.44062e-06	2	1310.62	-6.69745	13.3636	0
	High	mLTAQDmSYDEAR	3	3	2	359320585;73969626	M1(Oxidation); M7(Oxidation)	0	3.89041e+07	0	7.75786e-07	67.18	8.42273e-07	2	1562.64	-6.04424	19.9208	0
	High	FQIQDISVETEDNK	1	7	3	359320585;73969626;545530631		0	3.28797e+07	0	2.20515e-05	67.1	5.44007e-06	2	1665.78	-8.58159	43.5504	0
	High	HQILEQAVEDYAETVHQLSK	2	3	2	359320585;73969626		0	2.96321e+07	0	2.10848e-07	66.77	7.7945e-06	2	2338.15	-7.37644	58.8901	0
	High	QALQDTLALYK	3	3	2	359320585;73969626		0	2.34591e+08	0	0.000112678	66.59	9.06725e-06	2	1263.69	-6.55902	44.2164	0
	High	mRDmGEMVTQGQTDAQYMFLR	5	3	2	359320585;73969626	M1(Oxidation); M4(Oxidation)	0	5.82159e+06	0	2.92282e-08	66.5	9.73844e-07	3	2540.09	-6.03412	42.7258	1
	High	KQQMLENQMEVR	1	3	2	359320585;73969626		0	2.79518e+07	0	8.19043e-06	66.47	7.1234e-06	2	1533.74	-7.65563	23.6239	1
	High	FFWEMAEEEGWIR	1	3	2	359320585;73969626		0	2.20794e+06	0	1.27709e-08	66.34	2.25305e-06	2	1729.76	-5.22765	63.295	0
	High	LVSDGNINSDRIQEK	1	3	2	359320585;73969626		0	1.53299e+07	0	3.59219e-05	66.06	1.12723e-05	2	1687.85	-5.58177	20.9919	1
	High	LEEASLLHQFQADADDIDAWmLDILK	1	3	2	359320585;73969626	M21(Oxidation)	0	806485	0	1.7642e-07	65.94	7.29667e-06	3	3016.45	-3.03997	66.8428	0
	High	NEIDNYEEDYQK	1	3	2	359320585;73969626		0	4.18546e+06	0	4.67591e-06	65.92	6.52439e-07	2	1559.64	-8.65927	28.8644	0
	High	LVSDGNINSDR	5	3	2	359320585;73969626		0	2.24672e+08	0	2.95032e-06	65.32	8.2548e-06	2	1189.57	-7.04119	16.7675	0
	High	LAEISDVWEEmK	12	3	2	359320585;73969626	M11(Oxidation)	0	4.55055e+07	0	2.39476e-06	65.32	7.00629e-06	2	1465.68	-4.64382	45.0965	0
	High	FQIQDISVETEDNKEKK	1	7	3	359320585;73969626;545530631		0	4.54627e+06	0	3.30536e-08	64.95	1.46509e-05	2	2051.02	-3.87293	34.3969	2
	High	ELEAENYHDIKR	2	3	2	359320585;73969626		0	8.77599e+07	0	3.76938e-05	64.77	8.11893e-06	2	1516.73	-6.22355	18.0029	1
	High	VLDNAIETEK	4	3	2	359320585;73969626		0	2.19072e+08	0	0.000203007	64.72	1.26483e-05	2	1131.58	-5.25966	22.7296	0
	High	TALPAQSAATLPAR	4	2	1	73969626		0	6.99756e+08	0	1.41843e-05	63.94	1.30377e-05	2	1367.75	-6.78549	29.5369	0
	High	WDVDDWDNENSSAR	1	1	1	73969626		0	2.61024e+07	0	7.16584e-08	63.94	4.02689e-07	2	1708.67	-9.53927	43.7638	0
	High	QQmLENQmEVR	3	3	2	359320585;73969626	M3(Oxidation); M8(Oxidation)	0	1.65116e+07	0	2.88193e-05	63.2	7.05979e-06	2	1437.64	-4.74491	14.2524	0
	High	VLDNAIETEKmIEK	3	3	2	359320585;73969626	M11(Oxidation)	0	6.24902e+06	0	1.53541e-05	62.14	2.98445e-05	2	1648.84	-5.14917	28.7052	1
	High	VDTVNHMADELINSGHSDAATIAEWK	1	3	2	359320585;73969626		0	2.23917e+07	0	6.49579e-11	62.02	1.12108e-05	3	2824.31	-4.8218	57.5314	0
	High	LLEVLSGER	3	3	2	359320585;73969626		0	2.98227e+08	0	0.000133122	61.97	2.91935e-05	2	1015.57	-5.34551	39.1197	0
	High	AKDEQSAVSMLK	3	3	2	359320585;73969626		0	1.05322e+08	0	0.000186466	61.86	2.67168e-05	2	1306.66	-8.625	23.5636	1
	High	EQWANLEQLSAIR	2	3	2	359320585;73969626		0	2.63785e+08	0	1.13794e-05	61.85	2.61579e-05	2	1557.79	-6.03493	55.1429	0
	High	TAGYPNVNIHNFTTSWR	2	3	2	359320585;73969626		0	2.80757e+08	0	5.09259e-08	61.85	2.07369e-05	2	1977.94	-6.44409	49.2506	0
	High	IFQEMLYIMDWmDEMK	6	3	2	359320585;73969626	M12(Oxidation)	0	309478	0	4.3549e-08	61.55	4.409e-06	2	2138.92	-2.95115	66.5018	0
	High	DLMLWMEDVIR	2	3	2	359320585;73969626		0	5.72454e+06	0	3.8151e-06	60.97	2.93939e-05	2	1420.69	-4.26278	67.4306	0
	High	DVSSVELLmNNHQGIK	8	3	2	359320585;73969626	M9(Oxidation)	0	1.12753e+08	0	1.44867e-07	60.6	3.20079e-05	2	1799.89	-5.50952	34.9457	0
	High	mRDmGEmVTQGQTDAQYmFLR	2	3	2	359320585;73969626	M1(Oxidation); M4(Oxidation); M7(Oxidation); M18(Oxidation)	0	1.05052e+07	0	2.83986e-08	60.42	3.08659e-06	3	2572.08	-5.11369	34.9694	1
	High	mRDmGEmVTQGQTDAQYMFLR	5	3	2	359320585;73969626	M1(Oxidation); M4(Oxidation); M7(Oxidation)	0	6.60132e+06	0	4.91599e-08	60.38	3.3442e-06	3	2556.08	-5.67848	41.9684	1
	High	ALQFLKEQR	1	6	2	359320585;73969626		0	2.97923e+06	0	2.07972e-05	60.37	3.9121e-05	2	1132.64	-10.4408	29.2585	1
	High	mRDMGEMVTQGQTDAQYMFLR	2	3	2	359320585;73969626	M1(Oxidation)	0	3.36574e+06	0	2.96488e-07	60.09	7.1013e-06	3	2524.1	-3.85526	47.812	1
	High	MPLATSTDHGHNLQTVQLLIK	7	3	2	359320585;73969626		0	2.71613e+08	0	2.84681e-08	59.82	3.88263e-05	2	2317.22	-4.39283	45.0665	0
	High	EQWANLEQLSAIRK	1	3	2	359320585;73969626		0	1.03913e+07	0	2.05609e-07	59.39	4.64348e-05	2	1685.89	-4.99671	46.3969	1
	High	EVDDLEQWIAER	3	3	2	359320585;73969626		0	1.18899e+08	0	9.97369e-06	59.38	2.26077e-05	2	1502.7	-6.60357	57.765	0
	High	HRPDLIDFDK	7	5	2	359320585;73969626		0	2.02363e+08	0	0.00175492	59.35	3.86762e-05	2	1255.63	-6.73143	29.7704	0
	High	LWEYLLELLK	1	3	2	359320585;73969626		0	4.48601e+06	0	2.52973e-05	58.61	3.13315e-05	2	1319.76	-3.58257	69.2205	0
	High	VLLLSQDYGK	4	3	2	359320585;73969626		0	3.92761e+08	0	0.000287091	58.58	5.31127e-05	2	1135.63	-4.83844	39.201	0
	High	LAEISDVWEEmKTTLK	2	3	2	359320585;73969626	M11(Oxidation)	0	1.03991e+07	0	6.72589e-08	58.47	5.82444e-05	2	1908.95	-4.70916	45.2131	1
	High	FESLEPEMNNQASR	2	3	2	359320585;73969626		0	1.13574e+08	0	1.26341e-05	58.29	1.42322e-05	2	1651.73	-6.46397	32.873	0
	High	QAEAFLNNQEYVLAHTEMPTTLEGAEAAIKK	2	3	2	359320585;73969626		0	2.09582e+06	0	5.72409e-06	58.03	4.7613e-05	3	3417.68	-5.31343	57.7209	1
	High	AKDEQSAVSMLKK	2	3	2	359320585;73969626		0	3.78602e+07	0	4.32356e-05	58.02	6.90205e-05	2	1434.75	-6.15284	18.3788	2
	High	DQNTVETLQR	3	3	2	359320585;73969626		0	1.86183e+08	0	0.000131382	58.01	5.28927e-05	2	1203.59	-6.56597	19.9088	0
	High	HQAFMAELASNK	3	3	2	359320585;73969626		0	7.23887e+07	0	6.26991e-06	57.91	4.68434e-05	1	1346.64	-6.60958	30.6185	0
	High	LLTQHENIKNEIDNYEEDYQK	4	3	2	359320585;73969626		0	1.75946e+08	0	5.09036e-08	57.36	3.94856e-05	3	2636.23	-5.39815	38.8387	1
	High	VHLENmGSHDIVDGNHR	5	9	3	359320585;73969626;545530631	M6(Oxidation)	0	6.01314e+07	0	1.73796e-08	57	3.29218e-05	2	1945.88	-5.36216	14.9534	0
	High	VQAVVAVAR	2	3	2	359320585;73969626		0	372960533	0	0.000193473	55.59	2.8848e-05	2	912.556	-7.05972	21.6924	0
	High	AFEDEmSGR	5	3	2	359320585;73969626	M6(Oxidation)	0	4.41551e+07	0	0.000238043	55.58	9.26925e-06	2	1057.42	-6.21645	12.8224	0
	High	AFEDEMSGR	3	3	2	359320585;73969626		0	8.89771e+07	0	0.000210714	55.46	1.57868e-05	2	1041.42	-5.45113	23.2746	0
	High	ELWGLLIEETEK	1	3	2	359320585;73969626		0	6.06918e+06	0	3.72471e-06	54.71	0.000161595	2	1459.75	-9.67939	61.466	0
	High	tTTVATDYDNIEIQQQYSDVNNR	3	1	1	73969626	N-Term(Acetyl)	0	2.06088e+07	0	7.82527e-08	54.24	4.4451e-05	3	2730.23	-5.43224	49.4075	0
	High	FMELLEPLSER	3	3	2	359320585;73969626		0	2.27124e+08	0	4.24689e-05	54.19	0.000190342	2	1363.68	-6.72592	58.2306	0
	High	LEMNLGLQK	2	3	2	359320585;73969626		0	1.63813e+08	0	0.00270114	53.54	0.000247628	2	1045.57	-4.91192	39.2644	0
	High	DVAEEIANYRPTIDTLHEQASALPQEHAESQDVR	2	3	2	359320585;73969626		0	3.39699e+07	0	5.6064e-08	52.74	0.000104559	3	3832.81	-7.20978	50.6124	0
	High	TQILAASYELHK	7	3	2	359320585;73969626		0	3.98304e+08	0	8.63204e-05	52.59	0.000281738	1	1373.74	-4.13977	32.807	0
	High	DDEEMNTWIQAISSAISSDK	2	2	1	73969626		0	98178.7	0	5.2896e-07	52.5	7.2542e-05	2	2239.99	-3.46643	68.3001	0
	High	KQEDFMTTmDANEEK	2	3	2	359320585;73969626	M9(Oxidation)	0	3.53797e+06	0	9.30155e-06	51.9	1.80783e-05	2	1832.76	-6.75901	20.4059	1
	High	EVVAGSHELGQDYEHVTmLQER	5	3	2	359320585;73969626	M18(Oxidation)	0	1.00696e+08	0	1.77965e-07	51.68	0.00013652	3	2543.17	-5.6382	36.1121	0
	High	LILEVHQFSR	4	3	2	359320585;73969626		0	2.31719e+08	0	1.24461e-05	51.13	0.000221249	2	1241.7	-4.03911	38.1328	0
	High	QSLLSQSHAYQQFLR	3	3	2	359320585;73969626		0	3.18923e+08	0	5.45726e-06	50.76	0.00042015	2	1805.92	-5.6682	45.5247	0
	High	LPEELGRDQNTVETLQR	3	3	2	359320585;73969626		0	5.16488e+07	0	2.77964e-06	50.73	0.000364738	2	1998.02	-4.62187	33.1239	1
	High	EAASELLmR	9	3	2	359320585;73969626	M8(Oxidation)	0	1.52719e+08	0	0.000396268	50.67	0.000317104	2	1035.51	-5.09094	32.6124	0
	High	FESLEPEmNNQASR	6	3	2	359320585;73969626	M8(Oxidation)	0	1.18475e+08	0	6.63776e-06	50.48	7.78967e-05	2	1667.73	-4.67042	25.7262	0
	High	EKILSSDDYGKDLTSVMR	2	3	2	359320585;73969626		0	2.14175e+06	0	3.34436e-07	50.17	0.000350027	2	2057.01	-7.25016	41.2878	2
	High	IVSSNDVGHDEYSTQSLVKK	2	3	2	359320585;73969626		0	8.72238e+06	0	8.244e-07	50.17	0.000391376	2	2206.08	-6.75562	25.3684	1
	High	LESEHPDQAQAILSR	2	3	2	359320585;73969626		0	1.41864e+07	0	3.76901e-07	49.91	0.000433899	2	1693.84	-8.7626	27.2013	0
	High	SGHFEQAIKEGEDmIAEEHFGSEK	2	3	2	359320585;73969626	M14(Oxidation)	0	2.73843e+06	0	1.49243e-08	49.74	0.00010617	3	2721.2	-4.04625	45.0039	1
	High	FmELLEPLSER	22	3	2	359320585;73969626	M2(Oxidation)	0	1.42523e+08	0	4.35547e-05	49.69	0.000371063	2	1379.68	-6.50139	48.313	0
	High	QIEAQEKPR	2	3	2	359320585;73969626		0	6.31688e+07	0	0.00233271	49.26	0.000426284	2	1098.59	-4.66117	8.6352	0
	High	KHYASEEIKEK	2	3	2	359320585;73969626		0	2.30612e+07	0	0.000593212	49.05	0.000601101	2	1361.7	-4.85634	8.12634	2
	High	DLMLWmEDVIR	3	3	2	359320585;73969626	M6(Oxidation)	0	3.12208e+06	0	7.09086e-05	48.3	0.000472575	2	1436.68	-6.96347	60.3083	0
	High	ELWGLLIEETEKR	2	3	2	359320585;73969626		0	7.95328e+07	0	4.19653e-05	48.07	0.000811747	2	1615.86	-7.71499	59.2994	1
	High	TAASGIPYHSEVPVSLK	2	2	1	73969626		0	1.91463e+08	0	5.1826e-07	47.55	0.000675043	2	1755.92	-4.85576	37.0764	0
	High	EGEDMIAEEHFGSEK	1	3	2	359320585;73969626		0	1.27448e+07	0	5.30985e-06	47.33	6.74983e-05	2	1707.7	-7.66551	31.4611	0
	High	DDEEmNTWIQAISSAISSDK	2	2	1	73969626	M5(Oxidation)	0	322396	0	0.000558809	46.61	0.000220456	2	2255.99	-2.37826	64.4126	0
	High	ITDLYTDLR	1	3	2	359320585;73969626		0	1.85684e+08	0	0.000494714	46.41	0.000838815	2	1109.58	-7.55813	40.2025	0
	High	EGmQLISEKPETEAVVK	5	3	2	359320585;73969626	M3(Oxidation)	0	1.04551e+08	0	3.92307e-06	46.11	0.00109106	2	1903.96	-5.919	28.4987	0
	High	EIGQSVDEVEK	4	3	2	359320585;73969626		0	8.9804e+07	0	0.000358014	45.75	0.000763628	1	1232.59	-7.59763	21.4197	0
	High	EGEDmIAEEHFGSEK	2	3	2	359320585;73969626	M5(Oxidation)	0	6.56695e+06	0	1.28013e-05	45.75	8.51432e-05	2	1723.7	-8.39773	25.3271	0
	High	DGmAFNALIHK	16	3	2	359320585;73969626	M3(Oxidation)	0	4.117e+07	0	0.00059819	45.44	0.00101873	2	1232.6	-6.62378	34.0371	0
	High	EGMQLISEKPETEAVVK	3	3	2	359320585;73969626		0	1.40361e+08	0	3.7635e-05	44.22	0.00170488	2	1887.96	-7.56337	36.0344	0
	High	VDTVNHmADELINSGHSDAATIAEWK	7	3	2	359320585;73969626	M7(Oxidation)	0	4.8571e+07	0	5.97e-09	44.18	0.000609201	3	2840.3	-7.08726	47.3188	0
	High	HQAFMAELASNKEWLDK	1	3	2	359320585;73969626		0	2.45684e+07	0	1.04865e-07	44.08	0.00128977	3	2017.97	-7.10016	45.897	1
	High	DLTSVNILLKK	1	7	3	359320585;73969626;545530631		0	3.80997e+06	0	0.0024429	44.05	0.000543099	2	1243.76	-4.95622	45.4545	1
	High	IFQEMLYIMDWmDEmK	2	3	2	359320585;73969626	M12(Oxidation); M15(Oxidation)	0	422561	0	6.97913e-07	43.81	0.000199637	2	2154.92	-4.19496	64.1424	0
	High	QQMLENQMEVR	2	3	2	359320585;73969626		0	4.61752e+07	0	0.000485587	43.53	0.000913834	2	1405.65	-5.48795	30.0927	0
	High	EIHQFNRDVEDEILWVGER	2	3	2	359320585;73969626		0	4.40509e+06	0	5.54222e-07	42.92	0.00164893	3	2384.15	-4.2506	53.9546	1
	High	DLTSVNILLK	2	7	3	359320585;73969626;545530631		0	7.41651e+07	0	0.00177875	42.8	0.00123855	2	1115.66	-5.08824	54.5322	0
	High	SGHFEQAIK	3	3	2	359320585;73969626		0	129059048	0	0.00206764	42.66	0.00188887	2	1016.51	-6.39763	14.3187	0
	High	QQmLENQMEVR	7	3	2	359320585;73969626	M3(Oxidation)	0	2.20282e+07	0	0.00129001	42.55	0.000856093	2	1421.64	-6.65784	24.847	0
	High	SQNIVTDSSSLNAEAIRR	2	3	2	359320585;73969626		0	5.27371e+07	0	2.69667e-05	42.54	0.00247948	2	1960.99	-5.25699	32.6486	1
	High	DTGNIGQER	2	3	2	359320585;73969626		0	8.54119e+07	0	0.00117059	41.5	0.00130616	2	989.459	-5.92489	11.2381	0
	High	LLEVLSGERLPKPTK	3	3	2	359320585;73969626		0	1.70093e+07	0	0.000399437	41.05	0.000514329	2	1679.99	-7.83583	37.6644	1
	High	LTGLHNMWEVLESTTQTK	1	3	2	359320585;73969626		0	5.94302e+07	0	1.5815e-06	40.85	0.00304641	3	2088.03	-5.221	59.2328	0
	High	KQQmLENQmEVR	2	3	2	359320585;73969626	M4(Oxidation); M9(Oxidation)	0	7.56641e+06	0	0.000316171	40	0.00286	2	1565.73	-5.68167	11.2965	1
	High	RLVSDGNINSDR	2	3	2	359320585;73969626		0	1.29779e+07	0	5.75202e-05	39.9	0.00465087	2	1345.68	-4.17201	15.0013	1
	High	QLMHSGHPSEK	2	3	2	359320585;73969626		0	6.58434e+07	0	6.29321e-05	39.87	0.00299327	2	1250.59	-6.46565	7.83116	0
	High	SAATWDER	2	3	2	359320585;73969626		0	7.34077e+07	0	0.00196213	39.86	0.0015698	2	935.417	-5.00363	17.788	0
	High	ELEAENYHDIK	2	3	2	359320585;73969626		0	3.61233e+07	0	0.00102131	39.57	0.00182725	2	1360.63	-6.18618	22.0641	0
	High	DALLLWCQMK	1	10	3	359320585;73969626;545530631		0	52198.6	0	9.39931e-05	39.56	0.00477508	2	1220.61	-3.94662	63.1851	0
	High	MPLATSTDHGHNLQTVQLLIKK	2	3	2	359320585;73969626		0	3.07885e+06	0	2.61173e-07	39.04	0.00409142	3	2445.31	-5.86522	38.9881	1
	High	LVSQDNFGFDLPAVEAATKK	1	3	2	359320585;73969626		0	1.85076e+07	0	2.76373e-06	38.71	0.00532288	3	2150.1	-5.49413	55.0713	1
	High	DDEEmNTWIQAISSAISSDKHEVSASTQSTPASSR	2	2	1	73969626	M5(Oxidation)	0	5.98104e+06	0	0.000531805	38.42	0.00139563	3	3781.69	-4.18003	59.7385	1
	High	DGMAFNALIHK	4	3	2	359320585;73969626		0	1.25358e+08	0	0.00195373	38.05	0.00607899	3	1216.61	-6.36134	44.8983	0
	High	ENEVLEAWK	1	3	2	359320585;73969626		0	2.26167e+07	0	0.000141827	37.83	0.00508458	1	1117.55	-6.64613	40.2217	0
	High	ITDLYTDLRDGR	3	3	2	359320585;73969626		0	3.66424e+07	0	0.00169422	36.22	0.0103153	3	1437.72	-6.92764	37.7142	1
	High	HRPDLIDFDKLK	3	5	2	359320585;73969626		0	3.90525e+07	0	0.00132768	34.98	0.00889525	3	1496.81	-4.99893	35.3813	1
	High	KSNAHYNLQNAFNLAEQHLGLTK	2	3	2	359320585;73969626		0	8.60109e+06	0	5.32545e-09	34.69	0.0116831	4	2611.32	-5.8334	53.6874	1
	High	EQWLNNmQIPEK	1	3	2	359320585;73969626	M7(Oxidation)	0	3.36223e+06	0	6.76025e-05	34.3	0.00800658	2	1545.73	-6.03844	34.6626	0
	High	HYASEEIKEK	1	3	2	359320585;73969626		0	1.26457e+07	0	0.000576445	32.74	0.0221623	3	1233.6	-6.78219	9.34332	1
	High	QRLEMNLGLQK	1	3	2	359320585;73969626		0	7.63995e+06	0	0.00058309	30.83	0.0403933	3	1329.72	-4.79152	33.6507	1
	High	LISDINKAWER	1	7	3	359320585;73969626;545530631		0	2.10297e+06	0	0.0002696	29.78	0.0530715	2	1344.72	-8.7094	35.9824	1
	High	EKLTGLHNmWEVLESTTQTK	1	3	2	359320585;73969626	M9(Oxidation)	0	1.98316e+06	0	4.0777e-06	29.74	0.0375309	2	2361.15	-9.72017	41.7697	1
	High	HKDVAEEIANYRPTIDTLHEQASALPQEHAESQDVR	3	3	2	359320585;73969626		0	4.34946e+07	0	7.36139e-08	28.95	0.0271256	4	4097.97	-6.06397	42.2447	1
	High	FMELLEPLSERK	1	3	2	359320585;73969626		0	716900	0	0.000936044	26.29	0.109963	2	1491.78	-6.14791	50.7359	1
	High	KLPEELGRDQNTVETLQR	2	3	2	359320585;73969626		0	1.97306e+07	0	8.14528e-05	25.25	0.128819	3	2126.11	-4.63647	30.3249	2
	High	QRLEmNLGLQK	2	3	2	359320585;73969626	M5(Oxidation)	0	8.88667e+06	0	0.00101851	24.4	0.177545	3	1345.72	-5.55946	23.1854	1
	High	QRLQALDTGWNELHK	1	3	2	359320585;73969626		0	1.00639e+06	0	6.30359e-06	20.38	0.435663	4	1808.93	-5.77746	37.0324	1
	High	KQEDFmTTmDANEEKINAVVETGR	1	3	2	359320585;73969626	M6(Oxidation); M9(Oxidation)	0	1.55635e+06	0	9.42634e-06	18.93	0.169518	3	2788.26	-5.17605	35.2788	2
	High	LEDLEVIQHR	2	3	2	359320585;73969626		0	4.1229e+07	0	0.000420005	18.63	0.615526	2	1251.66	-5.65195	31.0516	0
	High	IEKEGMQLISEKPETEAVVK	1	3	2	359320585;73969626		0	853863	0	0.000198677	17.87	0.649138	3	2258.18	-6.28473	33.4926	1
	High	HQAFmAELASNKEWLDKIEK	2	3	2	359320585;73969626	M5(Oxidation)	0	2.63029e+07	0	0.00012796	13.8	1.4778	3	2404.18	-4.91963	42.9631	2
	High	mPLATSTDHGHNLQTVQLLIKK	1	3	2	359320585;73969626	M1(Oxidation)	0	1.36917e+06	0	0.000982589	11.95	2.01053	3	2461.31	-4.52986	35.3224	1
	High	LVDTGDKFR	3	3	2	359320585;73969626		0	1.9667e+08	0.000112	0.00411284	43.68	0.00174205	2	1050.55	-5.67684	17.7739	1
	High	YKEVAELTR	3	3	2	359320585;73969626		0	2.26151e+08	0.000112	0.00363111	41.54	0.00221309	1	1108.59	-7.60668	19.6317	1
	High	VDKLYAGLK	3	3	2	359320585;73969626		0	3.96405e+07	0.000112	0.00316322	41.36	0.00129412	2	1006.59	-6.32008	24.0842	1
	High	ETWLSENQR	3	7	3	359320585;73969626;545530631		0	1.83054e+08	0.000112	0.00338366	39.15	0.00230467	1	1162.54	-6.14629	28.5181	0
	High	ALADEREAVQK	1	5	1	73969626		0	3.48728e+06	0.000112	0.00354926	32.62	0.0262568	2	1229.64	-5.38205	13.8969	1
	High	HRAFEDEMSGR	1	3	2	359320585;73969626		0	1.07502e+06	0.000112	0.00302767	28.86	0.015472	2	1334.58	-5.34819	15.7314	1
	High	DEQSAVSMLK	1	3	2	359320585;73969626		0	4.12937e+06	0.000112	0.00376268	24.36	0.122757	2	1107.53	-1.90036	31.9238	0
	High	LADLKELWGLLIEETEK	1	3	2	359320585;73969626		0	0	0.000112	0.00339886	10.6	2.82628	3	2000.09	-3.15036	67.2731	1
	High	LEmNLGLQK	3	3	2	359320585;73969626	M3(Oxidation)	0	1.20466e+08	0.000312	0.00658624	44.74	0.00172569	2	1061.56	-5.91236	25.4925	0
	High	LLTQHENIK	2	3	2	359320585;73969626		0	3.4128e+07	0.000312	0.00542568	43.6	0.000990891	2	1095.61	-5.74904	14.6962	0
	High	STDEVDSK	1	3	2	359320585;73969626		0	0	0.000312	0.00613541	36.69	0.00253933	2	880.383	-7.3708	7.38138	0
	High	AKDEQSAVSmLK	4	3	2	359320585;73969626	M10(Oxidation)	0	5.18628e+07	0.000312	0.00823195	32.6	0.0240149	3	1322.66	-4.40942	15.6658	1
	High	EAASELLMR	1	3	2	359320585;73969626		0	1.11393e+08	0.000312	0.00856011	32.21	0.0236562	2	1019.51	-5.48886	34.4125	0
	High	QLMHSGHPSEKEIK	1	3	2	359320585;73969626		0	1.8077e+06	0.000312	0.00842285	32.09	0.0251533	2	1620.81	-6.77185	10.5818	1
	High	HYASEEIK	1	3	2	359320585;73969626		0	5.89873e+06	0.000312	0.0064355	27.61	0.0542681	2	976.467	-6.46376	11.0748	0
	High	QEKLEQLAR	2	5	2	359320585;73969626		0	2.2613e+07	0.000411	0.00922203	24.82	0.145028	2	1114.61	-8.25311	18.329	1
	High	FATDGEGYKPCDPQVIR	1	3	2	359320585;73969626		0	1.41363e+06	0.000411	0.00931362	14.1	0.888968	3	1895.89	-5.36905	37.0415	0
	High	EASLGEASK	1	3	2	359320585;73969626		0	1.52626e+07	0.000605	0.011611	33.13	0.019967	1	891.437	-5.15508	11.223	0
	High	EIQGHQPR	1	3	2	359320585;73969626		0	8.86037e+07	0.000785	0.0142099	38.74	0.00587434	2	964.489	-7.32319	7.37016	0
	High	INAVVETGRR	1	3	2	359320585;73969626		0	7.27515e+07	0.000785	0.0128247	36.16	0.00949043	2	1114.63	-4.97605	14.2488	1
	High	RHEAFEK	2	5	2	359320585;73969626		0	2.63416e+07	0.000785	0.0157761	35.06	0.00812471	2	916.457	-7.2284	7.37531	1
	High	RFSIFGK	1	2	1	73969626		0	1.72152e+07	0.000956	0.02014	27.96	0.0366299	2	854.484	-5.51463	36.7834	1
	High	RENEVLEAWK	1	3	2	359320585;73969626		0	4.30029e+06	0.001396	0.025067	45.51	0.00120631	2	1273.65	-6.50105	32.496	1
	High	HRPDLIDFDKLKK	1	3	2	359320585;73969626		0	750596	0.001396	0.0240867	18.5	0.335478	4	1624.91	-7.29841	29.6668	2
	High	AKDEQSAVSmLKK	1	3	2	359320585;73969626	M10(Oxidation)	0	9.64555e+06	0.001662	0.0296933	32.52	0.0260287	2	1450.75	-6.70292	12.3457	2
	High	IDDIFER	1	3	2	359320585;73969626		0	1.77847e+08	0.00175	0.0304018	48.07	0.000536486	2	907.446	-6.3317	37.3014	0
	High	LRLNDGNEYLFQAK	1	2	1	73969626		0	0	0.001904	0.0359751	32.63	0.0262782	2	1680.86	-6.34942	40.8872	1
	High	EKILSSDDYGKDLTSVmR	1	3	2	359320585;73969626	M17(Oxidation)	0	1.55834e+06	0.001904	0.0358957	21.29	0.272688	3	2073	-5.98433	32.6022	2
	High	EKILSSDDYGK	1	3	2	359320585;73969626		0	1.25812e+06	0.001904	0.0361323	20.69	0.233749	2	1254.61	-8.08196	18.2314	1
	High	KLPEELGR	2	3	2	359320585;73969626		0	1.00842e+07	0.001986	0.0368682	34.84	0.00780867	3	941.533	-8.88506	19.4916	1
	High	LPEELGR	1	3	2	359320585;73969626		0	3.69826e+07	0.001986	0.0364026	31.18	0.0153178	2	813.442	-5.27879	22.7521	0
	High	VAVVNQIAR	3	3	2	359320585;73969626		0	4.45534e+08	0.002063	0.0389833	55.01	4.63786e-05	2	969.578	-6.7453	24.7392	0
	High	WVNSHLAR	1	8	3	359320585;73969626;545530631		0	1.56492e+08	0.002141	0.0408118	25.01	0.101591	2	982.515	-6.6319	17.1949	0
	High	EmIDKWEDR	1	3	2	359320585;73969626	M2(Oxidation)	0	1.30768e+06	0.002735	0.0474959	34.56	0.00397188	2	1237.54	-6.43651	20.7021	1
	High	KLTGMER	1	3	2	359320585;73969626		0	1.00598e+08	0.002963	0.0573318	42.3	0.00286178	2	834.443	-8.34856	10.6389	1
	High	LLQLTEK	1	3	2	359320585;73969626		0	1.67963e+08	0.003469	0.0615872	37.62	0.007542	2	844.509	-6.26255	28.4387	0
	High	WEWLR	1	3	2	359320585;73969626		0	1.8862e+07	0.003946	0.0682693	30.19	0.045371	2	789.401	-4.31445	47.6939	0
	High	EMIDKWEDR	1	3	2	359320585;73969626		0	6.50482e+06	0.004117	0.0691636	22.9	0.0776985	2	1221.55	-8.28521	27.3678	1
	High	VDSIDDR	2	3	2	359320585;73969626		0	3.69522e+07	0.004262	0.0749824	36.35	0.00570079	2	819.377	-9.24449	11.8965	0
	High	EIHQFNR	2	3	2	359320585;73969626		0	1.25998e+08	0.005307	0.0880059	28.25	0.0308973	2	943.468	-7.04874	12.2104	0
	High	LSGIEER	1	3	2	359320585;73969626		0	1.21115e+08	0.005626	0.0922179	37.57	0.0100441	2	803.421	-5.66339	15.8037	0
	High	FSIFGK	1	4	1	73969626		0	8.33566e+07	0.007105	0.116192	14.73	0.629277	2	698.382	-8.08002	44.6292	0
	High	DLVAIEAK	1	3	2	359320585;73969626		0	1.02131e+08	0.00718	0.11765	41.16	0.00423375	2	858.487	-7.12205	30.4669	0
	High	NQTLQK	1	7	3	359320585;73969626;545530631		0	1.32282e+07	0.007801	0.124391	24.68	0.246115	2	731.4	-6.42789	7.66805	0
	High	LQQFLR	2	3	2	359320585;73969626		0	2.25353e+08	0.008099	0.13138	32.4	0.0249453	2	804.465	-9.60752	29.2461	0
	High	TVEKPPK	1	9	3	359320585;73969626;545530631		0	2.86045e+07	0.008421	0.133466	24.84	0.0511829	2	798.466	-7.63007	6.97375	0
	High	GRLSGIEER	1	3	2	359320585;73969626		0	2210596	0.008795	0.137285	29.06	0.055626	2	1016.54	-5.64773	14.7802	1
	High	NREAASELLmR	1	3	2	359320585;73969626	M10(Oxidation)	0	4.07221e+06	0.009647	0.147134	38.8	0.00599807	2	1305.65	-6.00637	23.0673	1
545513107	PREDICTED: spectrin alpha chain, non-erythrocytic 1 isoform X5 [Canis lupus familiaris]	13653.9	73.43	4	0	210	664	4.45604e+08	2484	285.85	5.38916
	A2	Sequence	# PSMs	# Proteins	# Protein Groups	Protein Group Accessions	Modifications	ΔCn	Area	q-Value	PEP	IonScore	Exp Value	Charge	MH+ [Da]	ΔM [ppm]	RT [min]	# Missed Cleavages
	High	HEALMSDLSAYGSSIQALR	2	8	3	545513111;545513107;545513105		0	1.45287e+07	0	2.07308e-13	120.46	3.26518e-11	2	2049	-4.72878	54.9218	0
	High	KHQALQAEIAGHEPR	9	8	3	545513111;545513107;545513105		0	1.25472e+08	0	4.32042e-10	119.9	3.89363e-11	2	1684.88	-4.48381	17.288	1
	High	SSLSSAQADFSQLAELDR	4	8	3	545513111;545513107;545513105		0	1.91413e+08	0	2.46892e-11	117.19	5.36669e-11	2	1924.91	-6.29433	57.0812	0
	High	DLNSQADSLmTSSAFDTSQVK	2	8	3	545513111;545513107;545513105	M10(Oxidation)	0	5.17847e+07	0	2.33815e-11	115.8	3.4325e-11	2	2261.01	-6.5526	41.0162	0
	High	SADESGQALLAAGHYASDEVR	4	8	3	545513111;545513107;545513105		0	2.51181e+08	0	2.10132e-11	115.77	6.09155e-11	2	2146.99	-6.82917	41.4965	0
	High	HQAFEAEVQANSGAIVK	17	8	3	545513111;545513107;545513105		0	9.26838e+07	0	3.19754e-11	115.55	1.29276e-10	2	1798.9	-3.63572	32.3225	0
	High	ALINADELANDVAGAEALLDR	2	8	3	545513111;545513107;545513105		0	1.10649e+07	0	3.39423e-12	106.93	7.87755e-10	2	2154.09	-4.65797	65.8814	0
	High	mTLVASEDYGDTLAAIQGLLK	2	8	3	545513111;545513107;545513105	M1(Oxidation)	0	7.5463e+06	0	1.42928e-11	105.94	1.13079e-09	2	2225.13	-2.9965	64.2657	0
	High	IEDLGAAMEEALILDNK	2	8	3	545513111;545513107;545513105		0	5.11154e+06	0	9.21475e-12	105.2	1.36351e-09	2	1844.92	-5.11829	61.3104	0
	High	KIEDLGAAMEEALILDNK	2	8	3	545513111;545513107;545513105		0	2.73543e+07	0	2.88844e-12	103.82	1.68471e-09	2	1973.01	-6.45613	59.4517	1
	High	NQALNTDNYGHDLASVQALQR	7	8	3	545513111;545513107;545513105		0	4.25039e+08	0	3.70323e-10	102.18	1.83721e-09	2	2328.12	-6.57701	41.0007	0
	High	KHALLEADVAAHQDR	3	8	3	545513111;545513107;545513105		0	2.97465e+07	0	3.36969e-09	100.07	5.25462e-09	2	1673.86	-7.80176	16.7298	1
	High	mKTATDEAYKDPSNLQGK	3	8	3	545513111;545513107;545513105	M1(Oxidation)	0	1.5984e+07	0	5.77734e-09	99.38	3.67375e-09	2	2012.95	-4.99162	15.6433	2
	High	KHEALMSDLSAYGSSIQALR	5	8	3	545513111;545513107;545513105		0	9.08543e+07	0	5.62375e-11	99.32	5.79487e-09	2	2177.09	-5.90806	50.4589	1
	High	DLNSQADSLMTSSAFDTSQVK	2	8	3	545513111;545513107;545513105		0	3.44694e+07	0	6.38217e-11	98.74	2.72665e-09	2	2245.02	-4.62313	52.1673	0
	High	KIEDLGAAmEEALILDNK	2	8	3	545513111;545513107;545513105	M9(Oxidation)	0	3.09579e+07	0	4.30211e-11	95.91	1.04503e-08	2	1989.01	-7.53002	47.3209	1
	High	HQAFEAELSANQSR	5	8	3	545513111;545513107;545513105		0	1.88575e+08	0	2.66888e-09	94.32	8.83889e-09	2	1587.74	-6.3341	24.7408	0
	High	LKDLNSQADSLMTSSAFDTSQVK	1	8	3	545513111;545513107;545513105		0	2.20599e+07	0	9.69016e-09	93.59	1.56852e-08	2	2486.19	-6.95839	45.8928	1
	High	RLEAELAAHEPAIQGVLDTGKK	8	8	3	545513111;545513107;545513105		0	1.74317e+08	0	5.08139e-08	92.47	1.60529e-08	2	2346.27	-5.02695	39.8165	2
	High	RQDLEDSLQAQQYFADANEAESWmR	2	8	3	545513111;545513107;545513105	M24(Oxidation)	0	1.72342e+07	0	2.01371e-11	91.14	4.76861e-09	3	3017.32	-5.22993	53.2384	1
	High	GNAMVEEGHFAAEDVK	1	8	3	545513111;545513107;545513105		0	3.42275e+07	0	2.57316e-09	90.98	1.06931e-08	2	1703.76	-4.87469	30.1636	0
	High	AQLADSFHLQQFFR	3	8	3	545513111;545513107;545513105		0	8.20716e+07	0	3.965e-08	90.27	3.66022e-08	2	1707.85	-5.76274	58.0735	0
	High	KLSDDNTIGKEEIQQR	1	8	3	545513111;545513107;545513105		0	8.04659e+06	0	1.0958e-07	89.97	3.94214e-08	2	1873.95	-7.49541	19.3962	2
	High	LAALADQWQFLVQK	6	8	3	545513111;545513107;545513105		0	1.67572e+08	0	1.13263e-07	87.78	8.22786e-08	2	1630.89	-5.41495	59.9365	0
	High	FNRDVDETISWIK	3	8	3	545513111;545513107;545513105		0	3.87247e+07	0	5.77371e-07	87.69	7.44694e-08	2	1622.81	-6.80875	46.5541	1
	High	QETFDAGLQAFQQEGIANITALK	2	8	3	545513111;545513107;545513105		0	1.25903e+07	0	3.11636e-09	87.52	7.01848e-08	2	2493.25	-4.25102	61.6474	0
	High	KFEEFQTDmAAHEER	3	8	3	545513111;545513107;545513105	M9(Oxidation)	0	4.02684e+07	0	1.08056e-08	87.41	1.45241e-08	2	1883.81	-6.03843	20.6256	1
	High	EAALTSEEVGADLEQVEVLQK	3	8	3	545513111;545513107;545513105		0	4.60646e+07	0	4.07006e-10	86.99	8.00945e-08	2	2258.13	-4.64507	57.0082	0
	High	mKQVEELYHSLLELGEK	3	5	2	545513107;545513105	M1(Oxidation)	0	1.32654e+07	0	6.36383e-06	85.93	1.14616e-07	2	2062.04	-4.8875	54.9262	1
	High	DLAALGDKVNSLGETAER	2	8	3	545513111;545513107;545513105		0	1.11577e+08	0	2.57006e-10	85.74	1.02141e-07	2	1858.94	-8.20414	43.5637	1
	High	KGDILTLLNSTNK	3	8	3	545513111;545513107;545513105		0	7.44678e+07	0	1.60911e-06	85.43	1.08839e-07	1	1416.8	-6.5094	45.8722	1
	High	HQAFEAELHANADR	6	8	3	545513111;545513107;545513105		0	2.40985e+08	0	3.78259e-08	85.2	6.5231e-08	2	1608.74	-6.99392	21.5665	0
	High	HALLEADVAAHQDR	5	8	3	545513111;545513107;545513105		0	1.28201e+08	0	3.195e-08	84.96	1.42343e-07	2	1545.77	-7.34314	21.422	0
	High	RQDLEDSLQAQQYFADANEAESWMR	1	8	3	545513111;545513107;545513105		0	0	0	9.64512e-11	84.2	2.83241e-08	3	3001.32	-6.0166	59.04	1
	High	HQLLEADISAHEDR	6	8	3	545513111;545513107;545513105		0	8.61535e+07	0	1.53419e-08	83.58	1.38356e-07	3	1633.78	-6.16375	25.496	0
	High	SKLGESQTLQQFSR	2	8	3	545513111;545513107;545513105		0	2.55782e+07	0	1.04078e-06	83.46	1.94753e-07	2	1608.82	-6.17036	28.506	1
	High	SADESGQALLAAGHYASDEVREK	2	8	3	545513111;545513107;545513105		0	2.24562e+07	0	4.60612e-08	82.78	1.20736e-07	2	2404.12	-6.85904	39.5778	1
	High	HEALmSDLSAYGSSIQALR	4	8	3	545513111;545513107;545513105	M5(Oxidation)	0	1.1465e+07	0	1.10574e-08	81.25	2.27593e-07	2	2064.99	-6.24944	47.1037	0
	High	LDETGNLmISEGHFASETIR	3	8	3	545513111;545513107;545513105	M8(Oxidation)	0	4.45467e+07	0	7.38729e-09	80.65	2.04056e-07	2	2236.04	-7.49926	42.0035	0
	High	EAIVTSEELGQDLEHVEVLQK	3	8	3	545513111;545513107;545513105		0	4.67391e+07	0	5.79785e-09	80.18	4.1542e-07	2	2366.19	-6.24465	57.098	0
	High	NTTGVTEEALKEFSmMFK	2	8	3	545513111;545513107;545513105	M15(Oxidation)	0	4.84493e+06	0	1.48256e-07	78.81	2.96583e-07	2	2078.97	-5.32	62.5725	1
	High	KHEALmSDLSAYGSSIQALR	4	8	3	545513111;545513107;545513105	M6(Oxidation)	0	1.00767e+08	0	3.81798e-09	78.14	6.72162e-07	2	2193.08	-6.21807	42.2596	1
	High	ALSSEGKPYVTK	2	8	3	545513111;545513107;545513105		0	1.35971e+08	0	3.54668e-05	78.08	7.28192e-07	2	1279.68	-6.22756	15.2834	0
	High	HQALQAEIAGHEPR	7	8	3	545513111;545513107;545513105		0	2.09189e+08	0	5.06102e-06	77.37	6.4131e-07	2	1556.78	-6.49985	21.9474	0
	High	LSDDNTIGKEEIQQR	5	8	3	545513111;545513107;545513105		0	1.26099e+08	0	2.09138e-07	77.05	7.33741e-07	2	1745.86	-5.24894	21.6597	1
	High	REELIANWEQIR	3	8	3	545513111;545513107;545513105		0	1.51023e+08	0	1.45969e-07	76.9	9.60638e-07	2	1556.81	-7.6846	44.242	1
	High	SQLLGSAHEVQR	3	8	3	545513111;545513107;545513105		0	3.18735e+08	0	1.66978e-05	76.36	1.02887e-06	2	1324.69	-5.54136	18.9624	0
	High	KVEDLFLTFAK	3	8	3	545513111;545513107;545513105		0	2.41731e+08	0	2.70893e-06	75.15	8.5996e-07	2	1310.73	-4.85053	54.697	1
	High	GNAmVEEGHFAAEDVK	5	8	3	545513111;545513107;545513105	M4(Oxidation)	0	6.64107e+07	0	1.00176e-07	75.05	2.90725e-07	2	1719.75	-8.61578	23.5584	0
	High	LDETGNLMISEGHFASETIR	3	8	3	545513111;545513107;545513105		0	5.80536e+07	0	2.72859e-09	74.79	1.09691e-06	2	2220.05	-3.13553	48.0941	0
	High	KFEEFQTDMAAHEER	1	8	3	545513111;545513107;545513105		0	2.55997e+07	0	1.57464e-08	74.59	3.21471e-07	2	1867.81	-6.98265	28.2982	1
	High	LEESLEYQQFVANVEEEEAWINEK	1	8	3	545513111;545513107;545513105		0	4.03979e+06	0	2.21651e-10	74.54	6.97847e-07	3	2926.35	-4.00493	63.1801	0
	High	YTEHSTVGLAQQWDQLDQLGMR	2	8	3	545513111;545513107;545513105		0	5.39428e+07	0	2.58637e-10	73.95	1.19607e-06	3	2576.21	-5.60235	55.5622	0
	High	LEAELAAHEPAIQGVLDTGK	4	8	3	545513111;545513107;545513105		0	2.32476e+07	0	1.18564e-10	73.58	2.12907e-06	2	2062.07	-4.27715	46.1315	0
	High	KHQLLEADISAHEDR	6	8	3	545513111;545513107;545513105		0	5.29384e+07	0	2.44665e-08	72.43	2.88597e-06	2	1761.88	-4.04477	20.4733	1
	High	WSQLLANSATR	3	8	3	545513111;545513107;545513105		0	3.37624e+08	0	9.70056e-06	71.81	3.754e-06	2	1246.65	-6.31102	34.7046	0
	High	KHQLLEADISAHEDRLK	2	8	3	545513111;545513107;545513105		0	7.45913e+06	0	6.62111e-08	71.35	2.57954e-06	2	2003.06	-5.73313	23.96	2
	High	QFQDAGHFDAENIK	2	8	3	545513111;545513107;545513105		0	5.75619e+07	0	1.10671e-07	70.91	1.97874e-06	2	1619.74	-5.35744	30.2462	0
	High	LQTASDESYKDPTNIQSK	2	3	2	545513111;545513107		0	1.51025e+08	0	1.83181e-07	70.58	2.21808e-06	2	2024.96	-7.08909	21.5703	1
	High	HQEHKGEIDAHEDSFK	3	8	3	545513111;545513107;545513105		0	2.24883e+07	0	7.92121e-08	69.4	1.50408e-06	2	1906.86	-6.36693	11.6	1
	High	LQIASDENYKDPTNLQGK	2	8	3	545513111;545513107;545513105		0	1.41286e+08	0	3.97188e-06	69.26	4.4407e-06	2	2034	-5.43071	30.7464	1
	High	AKLEENSAFLQFNWK	2	8	3	545513111;545513107;545513105		0	1.64176e+07	0	2.38267e-07	68.96	5.02512e-06	2	1824.92	-4.12815	53.4811	1
	High	YTEHSTVGLAQQWDQLDQLGmR	8	8	3	545513111;545513107;545513105	M21(Oxidation)	0	1.16722e+08	0	6.05906e-09	68.58	3.20341e-06	3	2592.2	-4.40668	51.9389	0
	High	DVTGAEALLER	2	8	3	545513111;545513107;545513105		0	2.08772e+08	0	1.37477e-06	68.54	5.69632e-06	2	1173.6	-6.07689	42.5715	0
	High	LFGAAEVQR	5	8	3	545513111;545513107;545513105		0	4.87007e+08	0	0.000207609	68.36	8.08183e-06	2	990.527	-9.82927	29.3183	0
	High	GKDLIGVQNLLK	5	8	3	545513111;545513107;545513105		0	3.02243e+08	0	3.87861e-05	67.94	3.35851e-06	1	1297.77	-6.91872	44.5551	1
	High	LIDVNHYAKDEVAAR	1	8	3	545513111;545513107;545513105		0	4.77099e+07	0	9.88673e-07	67.91	6.88493e-06	2	1713.88	-6.93095	28.624	1
	High	VASNPYTWFTMEALEETWR	2	8	3	545513111;545513107;545513105		0	3.5757e+06	0	2.63165e-06	66.8	4.17859e-06	2	2331.07	-1.84161	66.7701	0
	High	KHEAFETDFTVHK	4	8	3	545513111;545513107;545513105		0	1.15559e+08	0	2.6153e-07	66.69	6.40724e-06	2	1588.76	-9.71445	23.4154	1
	High	EAFLNTEDKGDSLDSVEALIK	4	8	3	545513111;545513107;545513105		0	1.20904e+08	0	7.26065e-08	66.62	8.39507e-06	2	2294.13	-4.6786	57.2955	1
	High	KHEAFETDFTVHKDR	5	8	3	545513111;545513107;545513105		0	6.32982e+07	0	3.67901e-08	66.43	8.23585e-06	2	1859.89	-7.52052	19.7401	2
	High	GVIDTGNSLIER	3	8	3	545513111;545513107;545513105		0	3.36649e+08	0	0.000100687	66.19	1.19136e-05	2	1273.67	-5.55181	36.8511	0
	High	DLASVQALLR	4	8	3	545513111;545513107;545513105		0	2.52671e+08	0	0.000147102	65.7	8.63983e-06	2	1085.62	-5.95581	55.3691	0
	High	HEAFETDFTVHKDR	1	8	3	545513111;545513107;545513105		0	4.51016e+06	0	4.46643e-08	65.44	5.38656e-06	2	1731.8	-5.25767	24.0107	1
	High	QVEELYHSLLELGEKR	2	5	2	545513107;545513105		0	6.08124e+06	0	1.08128e-06	65.37	1.14709e-05	2	1943.01	-5.58027	54.4101	1
	High	EAFLNTEDKGDSLDSVEALIKK	1	8	3	545513111;545513107;545513105		0	4.13218e+06	0	3.24862e-08	65.32	1.24409e-05	3	2422.22	-6.07432	52.3636	2
	High	TATDEAYKDPSNLQGK	3	8	3	545513111;545513107;545513105		0	1.72183e+08	0	1.54185e-06	65.09	1.07171e-05	2	1737.82	-6.05486	18.3767	1
	High	ADVVESWIGEKENSLK	2	8	3	545513111;545513107;545513105		0	5.24102e+07	0	7.7734e-08	65.02	1.36927e-05	2	1803.9	-7.3817	46.7081	1
	High	LKDLNSQADSLmTSSAFDTSQVK	7	8	3	545513111;545513107;545513105	M12(Oxidation)	0	1.48731e+08	0	1.1833e-07	64.9	8.72085e-06	2	2502.19	-6.54039	36.8606	1
	High	SSEEIESAFR	3	8	3	545513111;545513107;545513105		0	1.71337e+08	0	2.26897e-05	64.39	6.29573e-06	2	1154.53	-5.13149	32.0375	0
	High	QVEELYHSLLELGEK	2	5	2	545513107;545513105		0	6.66958e+07	0	2.86949e-07	64.33	1.43163e-05	2	1786.91	-4.94911	57.2082	0
	High	NVEDIELWLYEVEGHLASDDYGKDLTNVQNLQK	1	8	3	545513111;545513107;545513105		0	1.23384e+06	0	7.63176e-07	64.26	7.98692e-06	3	3847.84	-6.10855	65.792	1
	High	IEDLGAAmEEALILDNK	1	8	3	545513111;545513107;545513105	M8(Oxidation)	0	1.94688e+06	0	8.39764e-09	64.24	1.36743e-05	2	1860.92	-3.52251	52.2074	0
	High	LIQEQHPEEETIK	3	8	3	545513111;545513107;545513105		0	2.62916e+08	0	1.05088e-06	64.22	1.78246e-05	2	1593.8	-7.12548	19.3489	0
	High	QFQDAGHFDAENIKK	5	8	3	545513111;545513107;545513105		0	1.31638e+08	0	5.24226e-07	64.03	1.18215e-05	2	1747.83	-6.01203	24.5135	1
	High	LGESQTLQQFSR	6	8	3	545513111;545513107;545513105		0	3.79555e+08	0	5.87128e-06	63.47	2.00152e-05	2	1393.7	-6.65122	33.8664	0
	High	MQHNLEQQIQAR	2	8	3	545513111;545513107;545513105		0	1.51794e+08	0	9.9161e-06	63.44	1.56929e-05	1	1495.73	-6.33301	22.0832	0
	High	KGDILTLLNSTNKDWWK	3	8	3	545513111;545513107;545513105		0	2.65396e+07	0	2.194e-08	63.34	1.90477e-05	2	2032.07	-5.91757	58.966	2
	High	FEEFQTDMAAHEER	1	8	3	545513111;545513107;545513105		0	4.7834e+06	0	4.90473e-08	62.69	3.31036e-06	2	1739.72	-7.91819	31.5315	0
	High	VAEDLESEGLmAEEVQAVQQQEVYGMmPR	5	8	3	545513111;545513107;545513105	M11(Oxidation); M27(Oxidation)	0	1.20419e+07	0	3.26062e-09	62.38	5.72315e-06	3	3298.47	-7.06041	54.3132	0
	High	VASNPYTWFTmEALEETWR	2	8	3	545513111;545513107;545513105	M11(Oxidation)	0	4.92345e+06	0	1.07437e-05	62.06	9.77011e-06	2	2347.06	-3.51125	64.8511	0
	High	ALSSEGKPYVTKEELYQNLTR	3	8	3	545513111;545513107;545513105		0	1.45517e+08	0	1.60577e-06	61.98	2.54499e-05	2	2426.24	-7.89418	37.5858	1
	High	MNEVISLWK	2	8	3	545513111;545513107;545513105		0	1.92782e+08	0	0.00130446	61.79	3.32102e-05	2	1119.58	-3.95532	51.8327	0
	High	LIQNNHYAMEDVATR	2	8	3	545513111;545513107;545513105		0	1.83877e+08	0	4.37668e-07	61.36	2.14955e-05	2	1774.84	-6.04555	28.086	0
	High	ELPTAFDYVEFTR	3	8	3	545513111;545513107;545513105		0	1.1464e+08	0	4.34684e-06	61.03	2.51646e-05	2	1587.76	-5.79312	59.1573	0
	High	RLEAELAAHEPAIQGVLDTGK	2	8	3	545513111;545513107;545513105		0	3.85911e+07	0	2.89016e-08	60.94	2.89534e-05	2	2218.17	-6.7484	44.0279	1
	High	QEFAQHANAFHQWIQETR	5	8	3	545513111;545513107;545513105		0	2.21351e+08	0	8.43979e-07	60.75	1.90997e-05	2	2241.04	-7.6723	40.0708	0
	High	EQLMASDDFGR	2	8	3	545513111;545513107;545513105		0	3.75536e+07	0	0.000195585	60.62	6.45887e-06	1	1268.55	-5.8968	33.7444	0
	High	ITALDEFATK	1	8	3	545513111;545513107;545513105		0	3.82254e+08	0	0.000552531	60.23	3.17246e-05	2	1108.58	-6.14178	40.6536	0
	High	LEAELAAHEPAIQGVLDTGKK	6	8	3	545513111;545513107;545513105		0	6.33923e+07	0	8.05152e-10	59.9	3.16709e-05	3	2190.16	-5.89997	41.8773	1
	High	QDEVNAAWQR	4	8	3	545513111;545513107;545513105		0	1.55602e+08	0	1.88078e-05	59.19	2.60288e-05	2	1216.56	-6.90463	25.1426	0
	High	EANELQQWINEK	3	8	3	545513111;545513107;545513105		0	2.05189e+08	0	0.000141728	58.88	4.17378e-05	2	1501.72	-5.04931	49.0232	0
	High	KLLVSSEDYGR	3	8	3	545513111;545513107;545513105		0	1.23569e+08	0	4.58436e-05	58.64	4.44512e-05	2	1266.66	-7.62953	23.7057	1
	High	DLSSVQTLLTK	5	8	3	545513111;545513107;545513105		0	3.3822e+08	0	0.000229631	58.51	5.62306e-05	2	1204.67	-8.81495	50.9528	0
	High	GDILTLLNSTNK	1	8	3	545513111;545513107;545513105		0	1.12561e+07	0	3.66113e-05	58.41	6.48231e-05	2	1288.7	-6.36225	55.3729	0
	High	KHEDFDKAINVQEEK	1	8	3	545513111;545513107;545513105		0	661614	0	6.34259e-08	57.94	6.251e-05	2	1829.89	-6.41591	19.2885	2
	High	GRELPTAFDYVEFTR	3	8	3	545513111;545513107;545513105		0	3.20222e+07	0	1.54091e-08	57.8	6.22345e-05	2	1800.88	-4.85384	52.6849	1
	High	GLVSSDELAKDVTGAEALLER	1	8	3	545513111;545513107;545513105		0	2.53383e+06	0	3.63833e-09	57.73	6.83897e-05	3	2173.13	-3.92819	60.9959	1
	High	LQQSHPLSAAQIQVK	4	8	3	545513111;545513107;545513105		0	4.24765e+08	0	2.22192e-07	57.39	4.77861e-05	2	1647.91	-6.94439	27.0302	0
	High	HQLLEADISAHEDRLK	4	8	3	545513111;545513107;545513105		0	2.00155e+07	0	2.80777e-07	57.36	7.93385e-05	2	1874.96	-4.43243	27.9975	1
	High	LIQNNHYAmEDVATR	2	8	3	545513111;545513107;545513105	M9(Oxidation)	0	1.11493e+08	0	3.90869e-07	56.74	5.05229e-05	2	1790.84	-7.31011	20.1313	0
	High	ENLLEEQGSIAVR	11	8	3	545513111;545513107;545513105		0	9.28569e+07	0	0.00021405	56.61	8.7964e-05	2	1457.75	-5.7452	67.8515	0
	High	LLEAQSHFR	3	8	3	545513111;545513107;545513105		0	2.47387e+08	0	0.000551729	56.29	9.46902e-05	2	1100.58	-7.20665	21.2216	0
	High	LMVHTVATFNSIK	3	8	3	545513111;545513107;545513105		0	7.88933e+07	0	1.00299e-06	56.29	0.000118891	1	1460.78	-5.57863	37.5422	0
	High	KLLEAQSHFR	3	8	3	545513111;545513107;545513105		0	4.02729e+07	0	2.51771e-05	55.84	0.000120535	2	1228.67	-7.15022	17.5791	1
	High	TKQDEVNAAWQR	2	8	3	545513111;545513107;545513105		0	55975351	0	1.33108e-05	55.82	5.82546e-05	2	1445.7	-8.81528	20.1153	1
	High	mQHNLEQQIQAR	11	8	3	545513111;545513107;545513105	M1(Oxidation)	0	9.56992e+07	0	1.47135e-05	55.21	9.28006e-05	2	1511.73	-7.47352	21.5953	0
	High	DLmSWINGIR	2	8	3	545513111;545513107;545513105	M3(Oxidation)	0	2.72465e+07	0	0.000106232	55.02	0.000123549	2	1220.6	-5.78882	59.0299	0
	High	DTEQVDNWMSK	3	8	3	545513111;545513107;545513105		0	9.33332e+07	0	5.64909e-05	54.9	1.9092e-05	2	1352.57	-4.50391	35.4589	0
	High	DLIGVQNLLK	1	8	3	545513111;545513107;545513105		0	7.13124e+07	0	0.00016138	54.75	6.63232e-05	2	1112.66	-3.98129	57.289	0
	High	LIQSHPESAEDLQEK	3	8	3	545513111;545513107;545513105		0	2.03001e+08	0	2.91347e-06	54.74	0.000107268	2	1723.84	-7.44249	19.7093	0
	High	DVDEIEAWISEK	1	8	3	545513111;545513107;545513105		0	1.70687e+06	0	3.69697e-05	54.64	7.86748e-05	1	1433.67	-5.43246	59.5863	0
	High	DVEDEETWIR	4	8	3	545513111;545513107;545513105		0	1.00512e+08	0	0.000169638	54.02	4.43831e-05	2	1291.57	-7.39182	40.5358	0
	High	NTTGVTEEALK	2	8	3	545513111;545513107;545513105		0	1.25153e+08	0	0.000106982	54.01	0.000190255	2	1162.59	-6.44191	20.6982	0
	High	LmVHTVATFNSIK	5	8	3	545513111;545513107;545513105	M2(Oxidation)	0	7.81416e+07	0	2.738e-06	53.9	0.000207153	2	1476.78	-6.83696	34.6286	0
	High	MTLVASEDYGDTLAAIQGLLK	1	8	3	545513111;545513107;545513105		0	6.21769e+06	0	6.03254e-07	53.75	0.000150335	3	2209.13	-6.70754	65.7892	0
	High	IDGITIQAR	2	8	3	545513111;545513107;545513105		0	1.82723e+08	0	0.000570743	53.49	0.000234826	2	986.557	-6.43056	31.584	0
	High	LIQEQHPEEETIKTK	1	8	3	545513111;545513107;545513105		0	2.40354e+06	0	6.47383e-06	53.42	0.000199512	2	1822.94	-7.2737	16.655	1
	High	DLTGVQNLR	3	8	3	545513111;545513107;545513105		0	3.11844e+08	0	0.00117044	53.17	0.000234709	2	1015.55	-7.25558	30.5982	0
	High	LLVSSEDYGR	5	8	3	545513111;545513107;545513105		0	2.25993e+08	0	5.57033e-05	52.37	0.000181071	2	1138.57	-7.30915	28.4716	0
	High	EKEPIVGSTDYGKDEDSAEALLK	5	8	3	545513111;545513107;545513105		0	8.17908e+07	0	1.25657e-07	52.33	0.000208478	2	2494.21	-5.42819	40.1742	2
	High	EELIANWEQIR	3	8	3	545513111;545513107;545513105		0	5.31471e+07	0	2.4484e-05	51.97	0.000269063	2	1400.71	-5.89383	51.1996	0
	High	LEENSAFLQFNWK	2	8	3	545513111;545513107;545513105		0	2.60219e+07	0	2.3289e-07	51.55	0.000226049	2	1625.78	-7.70613	58.9113	0
	High	VAEDLESEGLmAEEVQAVQQQEVYGmmPR	2	8	3	545513111;545513107;545513105	M11(Oxidation); M26(Oxidation); M27(Oxidation)	0	1.59768e+07	0	9.34429e-08	51.43	6.25921e-05	3	3314.46	-6.6707	49.7847	0
	High	ASAFNSWFENAEEDLTDPVR	1	8	3	545513111;545513107;545513105		0	2.59677e+06	0	4.82045e-07	50.77	8.24966e-05	3	2298.01	-7.06551	63.4243	0
	High	QETFDAGLQAFQQEGIANITALKDQLLAAK	3	8	3	545513111;545513107;545513105		0	1.06398e+07	0	7.34762e-07	50.4	0.000270411	3	3232.67	-3.19722	66.9063	1
	High	VAEDLESEGLMAEEVQAVQQQEVYGMmPR	3	8	3	545513111;545513107;545513105	M27(Oxidation)	0	3.86948e+06	0	7.82011e-07	50.31	0.00011732	3	3282.48	-5.66886	59.9509	0
	High	DSDELKSWVNEK	1	8	3	545513111;545513107;545513105		0	3.4343e+07	0	0.000134702	50.27	0.00023869	2	1449.68	-5.19641	34.7718	1
	High	GKDLIGVQNLLKK	1	8	3	545513111;545513107;545513105		0	6.08765e+06	0	0.000185825	49.82	9.69355e-05	2	1425.87	-6.00647	37.3827	2
	High	EQLmASDDFGR	3	8	3	545513111;545513107;545513105	M4(Oxidation)	0	2.9352e+07	0	0.000420412	49.71	6.73505e-05	1	1284.55	-4.8107	25.9806	0
	High	DADETKEWIEEK	2	8	3	545513111;545513107;545513105		0	3.01018e+07	0	0.000147616	49.66	0.000154104	2	1492.67	-6.81983	29.9207	1
	High	ADVVESWIGEK	2	8	3	545513111;545513107;545513105		0	1.58809e+08	0	6.9929e-05	49.08	0.000480166	2	1232.61	-6.47052	45.6849	0
	High	NVEDIELWLYEVEGHLASDDYGK	2	8	3	545513111;545513107;545513105		0	796938	0	2.47913e-07	48.87	0.000275651	2	2694.25	-3.6037	67.2112	0
	High	EELYQNLTR	2	8	3	545513111;545513107;545513105		0	1.43868e+08	0	0.000679347	48.62	0.000576411	2	1165.58	-5.69563	32.643	0
	High	EKEQLmASDDFGR	1	8	3	545513111;545513107;545513105	M6(Oxidation)	0	1.62407e+07	0	8.82884e-05	48.6	0.000166336	2	1541.68	-5.24224	21.6438	1
	High	HEAFETDFTVHK	2	8	3	545513111;545513107;545513105		0	2.80608e+07	0	2.30348e-06	48.16	0.000285655	2	1460.67	-6.97325	28.4463	0
	High	DLMSWINGIR	1	8	3	545513111;545513107;545513105		0	1.30115e+07	0	4.35107e-05	48.03	0.00070357	2	1204.61	-6.74289	63.4353	0
	High	mNEVISLWK	11	8	3	545513111;545513107;545513105	M1(Oxidation)	0	1.1598e+08	0	0.00198064	47.78	0.000751095	2	1135.57	-6.73148	49.563	0
	High	SLQQLAEER	1	8	3	545513111;545513107;545513105		0	2.61722e+08	0	0.000964131	47.63	0.000786119	2	1073.55	-7.02185	29.7722	0
	High	GLVSSDELAK	1	8	3	545513111;545513107;545513105		0	1.5304e+08	0	0.000655076	47.17	0.0010073	2	1018.53	-7.2703	26.224	0
	High	DVDETISWIK	4	8	3	545513111;545513107;545513105		0	1.66013e+08	0	0.000961038	46.45	0.000875285	2	1205.6	-6.07128	50.2842	0
	High	TDDYGRDLSSVQTLLTK	3	8	3	545513111;545513107;545513105		0	1.19538e+07	0	6.47915e-06	46.23	0.000988663	2	1911.96	-3.90159	51.7849	1
	High	VLETAEDIQER	3	8	3	545513111;545513107;545513105		0	1.87412e+08	0	2.57337e-05	46.13	0.000836169	1	1302.65	-5.68923	24.9848	0
	High	IAALQSFADQLIAAGHYAK	1	8	3	545513111;545513107;545513105		0	1.75823e+08	0	1.62261e-08	45.77	0.00107926	3	1988.05	-5.23909	61.0313	0
	High	DmDDEESWIK	1	8	3	545513111;545513107;545513105	M2(Oxidation)	0	1.96467e+07	0	0.00107942	45.65	4.22019e-05	2	1283.5	-4.85447	34.9152	0
	High	RAQLADSFHLQQFFR	3	8	3	545513111;545513107;545513105		0	2.92674e+07	0	2.1252e-07	45.11	0.00143831	2	1863.95	-7.66235	52.8342	1
	High	DMDDEESWIK	1	8	3	545513111;545513107;545513105		0	2.20328e+06	0	0.000207365	44.9	8.73703e-05	1	1267.51	-7.6168	41.2205	0
	High	NTTGVTEEALKEFSmmFK	3	8	3	545513111;545513107;545513105	M15(Oxidation); M16(Oxidation)	0	3.6001e+07	0	4.94873e-07	44.34	0.000675517	2	2094.96	-5.29941	58.1004	1
	High	LAQFVEHWK	5	8	3	545513111;545513107;545513105		0	3.23696e+08	0	0.0010026	43.61	0.00168543	2	1157.6	-5.25026	34.4321	0
	High	KASAFNSWFENAEEDLTDPVR	2	8	3	545513111;545513107;545513105		0	209236	0	7.03657e-08	43.53	0.000747481	3	2426.11	-6.03807	60.8994	1
	High	RQEENDKLR	3	8	3	545513111;545513107;545513105		0	5.8257e+06	0	0.00163744	43.41	0.00195868	3	1187.6	-7.2336	7.06895	2
	High	EKEPIAASTNR	2	8	3	545513111;545513107;545513105		0	9.36603e+07	0	0.00155584	43.28	0.00183024	2	1215.63	-6.21866	10.7107	1
	High	DAEELEKWIQEK	2	8	3	545513111;545513107;545513105		0	1.56327e+07	0	0.000234298	42.86	0.00181421	2	1517.74	-6.48358	50.2092	1
	High	FEEFQTDmAAHEER	2	8	3	545513111;545513107;545513105	M8(Oxidation)	0	4.91581e+06	0	1.93821e-05	42.69	0.000177629	2	1755.72	-5.92316	24.2574	0
	High	KFEEFQTDmAAHEERVNEVNQFAAK	2	8	3	545513111;545513107;545513105	M9(Oxidation)	0	6.02107e+06	0	8.77005e-06	42.62	0.00100377	3	2984.37	-6.47034	32.5825	2
	High	YEALKEPMIAR	3	8	3	545513111;545513107;545513105		0	5.29139e+07	0	0.00143391	42.35	0.00285231	2	1320.69	-4.75602	30.3138	1
	High	ELVLALYDYQEK	1	8	3	545513111;545513107;545513105		0	2.08989e+07	0	3.64875e-06	42.17	0.00251796	2	1483.76	-3.49678	54.71	0
	High	LKDLNSQADSLmTSSAFDTSQVKDK	1	8	3	545513111;545513107;545513105	M12(Oxidation)	0	1.37976e+06	0	7.87478e-07	41.36	0.00182419	3	2745.31	-5.4889	33.4176	2
	High	FLADFRDLTSWVTEMK	1	8	3	545513111;545513107;545513105		0	537457	0	3.40417e-06	41.12	0.00270438	3	1958.96	-4.13749	64.2043	1
	High	AALLELWELR	1	8	3	545513111;545513107;545513105		0	917622	0	0.000151233	40.77	0.00334174	3	1213.69	-6.81205	62.1415	0
	High	KHALLEADVAAHQDRIDGITIQAR	2	8	3	545513111;545513107;545513105		0	5.40364e+06	0	1.14628e-05	40.3	0.00241713	5	2641.4	-6.10098	35.3318	2
	High	DLTSWVTEmK	13	8	3	545513111;545513107;545513105	M9(Oxidation)	0	5.60652e+07	0	0.000224613	40.22	0.00244781	2	1225.57	-5.00005	47.1603	0
	High	KLLEATELK	4	8	3	545513111;545513107;545513105		0	1.29042e+08	0	0.000398226	40.01	0.0025142	3	1044.62	-7.6668	24.5914	1
	High	DLTNVQNLQK	2	8	3	545513111;545513107;545513105		0	1.74299e+08	0	0.00209248	39.89	0.00429748	1	1172.62	-8.59439	27.187	0
	High	SLGYDLPMVEEGEPDPEFEAILDTVDPNR	1	8	3	545513111;545513107;545513105		0	489657	0	1.13831e-06	39	0.00193245	3	3247.49	-2.37637	66.4641	0
	High	VAEDLESEGLMAEEVQAVQQQEVYGMMPR	1	8	3	545513111;545513107;545513105		0	2.88301e+06	0	1.03287e-06	38.69	0.00206191	3	3266.48	-5.49692	61.5966	0
	High	EANKQQNFNTGIK	1	8	3	545513111;545513107;545513105		0	6.66297e+06	0	0.000187448	38.38	0.00562693	2	1491.75	-5.67232	15.5842	1
	High	RWSQLLANSATR	1	8	3	545513111;545513107;545513105		0	1.21738e+07	0	7.00717e-05	38.36	0.00743995	2	1402.75	-5.8154	31.6732	1
	High	DTEQVDNWmSK	2	8	3	545513111;545513107;545513105	M9(Oxidation)	0	3.92336e+07	0	0.000868187	38.2	0.000597857	1	1368.56	-6.38982	23.9636	0
	High	QKLEDSYR	2	8	3	545513111;545513107;545513105		0	4.37338e+07	0	0.00223036	36.79	0.00703622	2	1038.51	-6.65117	12.5598	1
	High	DLTSWVTEMK	2	8	3	545513111;545513107;545513105		0	1.76532e+07	0	0.00142388	36.14	0.00683449	1	1209.58	-5.17175	58.1748	0
	High	DLIGVQNLLKK	1	8	3	545513111;545513107;545513105		0	4.27734e+06	0	0.000432563	35.75	0.00360528	2	1240.76	-3.27455	48.105	1
	High	EKEQLMASDDFGR	1	8	3	545513111;545513107;545513105		0	2.11463e+07	0	0.000913043	34.93	0.00596134	2	1525.68	-7.34998	28.3297	1
	High	VNSLGETAER	3	8	3	545513111;545513107;545513105		0	1.12553e+08	0	0.00254988	34.59	0.0115556	2	1075.53	-8.39132	15.1266	0
	High	DmDDEESWIKEK	1	8	3	545513111;545513107;545513105	M2(Oxidation)	0	5.19965e+06	0	9.74861e-05	34	0.00163224	2	1540.64	-5.07218	28.7113	1
	High	AKLGDSHDLQR	1	8	3	545513111;545513107;545513105		0	2.86181e+06	0	0.00264314	33.53	0.0172786	2	1239.64	-5.70394	11.5224	1
	High	HALLEADVAAHQDRIDGITIQAR	4	8	3	545513111;545513107;545513105		0	2.68265e+07	0	5.69197e-06	33.46	0.0132089	4	2513.31	-5.96973	39.4877	1
	High	QGFVPAAYVK	3	8	3	545513111;545513107;545513105		0	3.83536e+08	0	0.00225263	31.86	0.0254461	1	1079.58	-5.26835	38.238	0
	High	GEIDAHEDSFK	4	8	3	545513111;545513107;545513105		0	3.39034e+07	0	0.00240851	31.59	0.00800907	1	1247.54	-8.20021	19.5075	0
	High	GDILTLLNSTNKDWWK	1	8	3	545513111;545513107;545513105		0	1.07289e+06	0	0.00029591	30.46	0.0456045	2	1903.98	-5.03379	61.3359	1
	High	LIQNNHYAMEDVATRR	2	8	3	545513111;545513107;545513105		0	6.56591e+07	0	0.000141876	29.86	0.0350622	3	1930.95	-5.08175	25.0441	1
	High	LMVHTVATFNSIKELNER	2	8	3	545513111;545513107;545513105		0	2815427	0	0.000192969	29.4	0.0485669	3	2102.09	-8.51877	41.7043	1
	High	KFEEFQTDMAAHEERVNEVNQFAAK	1	8	3	545513111;545513107;545513105		0	8.18413e+06	0	1.96869e-08	28.15	0.0267175	4	2968.37	-7.48257	37.6452	2
	High	EAALTSEEVGADLEQVEVLQKK	1	8	3	545513111;545513107;545513105		0	1.87907e+06	0	0.000973579	27.34	0.0787822	3	2386.22	-6.54964	53.133	1
	High	LmVHTVATFNSIKELNER	1	8	3	545513111;545513107;545513105	M2(Oxidation)	0	1.49025e+06	0	6.30445e-08	26.99	0.0764947	3	2118.09	-5.65024	39.1477	1
	High	EANQQQQFNR	2	8	3	545513111;545513107;545513105		0	1.07686e+08	0	0.00193885	25.91	0.048597	1	1262.58	-5.60843	11.5331	0
	High	QQVAPmDDETGKELVLALYDYQEK	4	8	3	545513111;545513107;545513105	M6(Oxidation)	0	7.13017e+07	0	8.78077e-06	25.18	0.0763024	3	2799.33	-4.11573	57.5335	1
	High	SLGYDLPmVEEGEPDPEFEAILDTVDPNR	1	8	3	545513111;545513107;545513105	M8(Oxidation)	0	862161	0	0.000137507	22.68	0.078229	3	3263.48	-3.35011	64.8786	0
	High	AGTFQAFEQFGQQLLAHGHYASPEVK	1	8	3	545513111;545513107;545513105		0	2.32347e+06	0	1.12646e-05	19.62	0.336709	3	2861.39	-4.09281	60.906	0
	High	QQVAPMDDETGKELVLALYDYQEK	2	8	3	545513111;545513107;545513105		0	2.38488e+07	0	2.20856e-05	17.14	0.592148	3	2783.33	-6.27335	59.4369	1
	High	LIQNNHYAmEDVATRR	3	8	3	545513111;545513107;545513105	M9(Oxidation)	0	6.59493e+07	0	0.00018208	15.78	0.878601	3	1946.94	-4.34051	17.353	1
	High	DLASVNNLLK	1	8	3	545513111;545513107;545513105		0	1.04229e+08	0.000112	0.00375555	48.37	0.000724819	2	1086.61	-6.28855	46.9334	0
	High	LSILAEER	1	9	3	545513111;545513107;545513105		0	1.77827e+08	0.000112	0.00385891	43.42	0.00238186	2	930.521	-4.81194	33.2635	0
	High	YEALKEPmIAR	7	8	3	545513111;545513107;545513105	M8(Oxidation)	0	1.13359e+08	0.000112	0.00344377	35.99	0.0126765	2	1336.68	-7.92683	26.9647	1
	High	KLDPAQSASR	2	8	3	545513111;545513107;545513105		0	1.73254e+08	0.000112	0.00395646	30.15	0.0527947	1	1072.57	-4.79529	9.63627	1
	High	AALLELWELRR	3	8	3	545513111;545513107;545513105		0	9.33944e+07	0.000112	0.00409382	24.81	0.0903561	2	1369.79	-4.834	56.8253	1
	High	LDPAQSASR	1	8	3	545513111;545513107;545513105		0	2.5397e+07	0.000112	0.00437389	20.1	0.232582	2	944.47	-9.85507	11.8538	0
	High	LGDSHDLQR	3	8	3	545513111;545513107;545513105		0	1.38011e+08	0.000112	0.00282575	15.95	0.656841	2	1040.5	-9.60169	11.9804	0
	High	AINVQEEK	1	8	3	545513111;545513107;545513105		0	8.238e+07	0.000312	0.0076493	47.7	0.000495038	2	930.483	-6.43799	13.8305	0
	High	DLNSQADSLmTSSAFDTSQVKDK	1	8	3	545513111;545513107;545513105	M10(Oxidation)	0	1.06492e+06	0.000312	0.00767905	18.28	0.221404	3	2504.13	-8.12855	36.7635	1
	High	LLQAQKLVQYLR	1	8	3	545513111;545513107;545513105		0	494399	0.000312	0.00655461	11.38	0.487612	3	1472.89	-4.74597	49.5392	1
	High	EPIVGSTDYGKDEDSAEALLK	1	8	3	545513111;545513107;545513105		0	2.91596e+06	0.000312	0.00526001	11.27	2.68348	3	2237.07	-4.74997	44.762	1
	High	FKELSTLR	3	8	3	545513111;545513107;545513105		0	181474014	0.000605	0.0118694	38.33	0.00268814	2	993.567	-5.58995	24.3694	1
	High	LIDVNHYAK	3	8	3	545513111;545513107;545513105		0	2.3316e+08	0.000605	0.0114817	37.56	0.00968142	2	1072.57	-9.16316	23.3977	0
	High	VNEVNQFAAK	4	8	3	545513111;545513107;545513105		0	310146208	0.000785	0.0152132	62.9	2.43353e-05	2	1119.57	-6.72253	21.9343	0
	High	EKLDILDR	1	8	3	545513111;545513107;545513105		0	8.84725e+07	0.000785	0.0149723	33.54	0.0204255	2	1001.56	-5.82194	31.0453	1
	High	EKLSILAEER	1	8	3	545513111;545513107;545513105		0	1.22037e+07	0.000785	0.0136056	20.37	0.359068	2	1187.66	-5.61748	29.8995	1
	High	EAGSVSLR	1	5	2	545513107;545513105		0	6.142e+07	0.000874	0.0168047	31.41	0.0466548	2	818.432	-5.97607	15.3713	0
	High	MKTATDEAYKDPSNLQGK	1	8	3	545513111;545513107;545513105		0	1.861e+06	0.000874	0.0177112	12.99	1.65773	3	1996.95	-6.33159	17.7375	2
	High	LLEATELK	1	8	3	545513111;545513107;545513105		0	1.57121e+08	0.000956	0.0195113	38.26	0.00794167	2	916.53	-5.3947	30.0911	0
	High	DLAALGDK	2	8	3	545513111;545513107;545513105		0	6.15059e+07	0.000956	0.019101	31.3	0.0303567	1	802.425	-7.4022	25.1953	0
	High	DLAALEDK	2	8	3	545513111;545513107;545513105		0	1.72717e+07	0.001396	0.0261587	32.56	0.0262061	1	874.443	-9.94705	28.9344	0
	High	ELELQK	1	9	3	545513111;545513107;545513105		0	3.09895e+07	0.001986	0.0373004	28.11	0.0989735	1	759.421	-5.36856	18.6304	0
	High	LNDSYRLQR	1	8	3	545513111;545513107;545513105		0	7.15303e+06	0.002063	0.0375633	30.4	0.0419069	2	1164.6	-6.85194	18.6668	1
	High	QQNFNTGIK	1	8	3	545513111;545513107;545513105		0	5.42452e+06	0.002063	0.0376824	26.43	0.105678	1	1049.53	-7.67234	19.6366	0
	High	NTTGVTEEALKEFSMMFK	1	8	3	545513111;545513107;545513105		0	4.45506e+06	0.002312	0.044046	17.34	0.500922	3	2062.97	-4.63736	63.0158	1
	High	RNEVLDR	1	8	3	545513111;545513107;545513105		0	7.76453e+07	0.002575	0.04524	39.93	0.00443593	2	901.479	-6.6555	11.2159	1
	High	DLASVNNLLKK	1	8	3	545513111;545513107;545513105		0	7.20811e+06	0.002796	0.0548288	33.43	0.0145488	2	1214.7	-5.72532	39.0572	1
	High	KKQEALVAR	1	8	3	545513111;545513107;545513105		0	0	0.002796	0.0512734	27.38	0.0453369	1	1042.63	-4.53776	8.43823	2
	High	LSDDNTIGK	1	8	3	545513111;545513107;545513105		0	553590	0.002796	0.0524141	21.84	0.240251	1	962.474	-5.28257	13.7675	0
	High	LmELHR	4	8	3	545513111;545513107;545513105	M2(Oxidation)	0	4.10623e+07	0.003128	0.0590271	35.15	0.00568215	2	814.419	-6.33023	14.8678	0
	High	KFDDFQK	3	8	3	545513111;545513107;545513105		0	1.43738e+08	0.003469	0.0615476	34.76	0.0065168	2	927.451	-6.93422	15.9178	1
	High	QWELLLEK	1	8	3	545513111;545513107;545513105		0	1.94886e+08	0.003546	0.0616714	21.06	0.450864	2	1058.58	-8.12969	52.9651	0
	High	QEQIDHQTR	2	5	2	545513107;545513105		0	1.94135e+07	0.003707	0.0658342	19.54	0.273486	1	1154.55	-6.00898	8.02115	0
	High	FKELSTLRR	1	8	3	545513111;545513107;545513105		0	9.16178e+06	0.003873	0.0661008	27.28	0.0377878	2	1149.67	-5.34858	18.7526	2
	High	EAHDAFR	1	8	3	545513111;545513107;545513105		0	6.50666e+07	0.003946	0.0672378	26.37	0.0178773	2	845.384	-7.17015	9.69537	0
	High	LKGLALQR	2	8	3	545513111;545513107;545513105		0	4.98901e+07	0.003946	0.0688612	26.2	0.0322643	2	898.578	-6.12625	21.7735	1
	High	DLTGVQNLRK	1	8	3	545513111;545513107;545513105		0	6.69944e+06	0.004262	0.0717261	34.81	0.0165846	2	1143.64	-7.45631	22.9001	1
	High	EFSmMFK	1	8	3	545513111;545513107;545513105	M4(Oxidation)	0	4.22348e+06	0.004262	0.0726564	22.05	0.0502107	1	935.396	-4.22928	36.2931	0
	High	DQLLAAK	1	8	3	545513111;545513107;545513105		0	2.11032e+07	0.004588	0.0789332	44.47	0.00200966	1	758.436	-6.01773	18.9754	0
	High	EPIAASTNR	1	8	3	545513111;545513107;545513105		0	1.08114e+07	0.006878	0.114721	26.22	0.065426	2	958.489	-6.87148	11.6495	0
	High	KHEDFEK	1	8	3	545513111;545513107;545513105		0	1.1804e+07	0.007576	0.119617	27.38	0.0350995	2	932.44	-7.53738	6.97543	1
	High	ERELELQK	1	8	3	545513111;545513107;545513105		0	1.79363e+07	0.008099	0.130123	21.64	0.341373	2	1044.56	-5.65184	15.8204	1
	High	VLETAEDIQERR	1	8	3	545513111;545513107;545513105		0	858752	0.008099	0.12712	15.93	1.00449	2	1458.75	-5.4976	21.7883	1
	High	KHEGFER	1	8	3	545513111;545513107;545513105		0	5.00164e+07	0.008729	0.13638	21.62	0.154947	3	902.443	-5.6032	7.66632	1
	High	HEDFDK	1	8	3	545513111;545513107;545513105		0	3.00424e+06	0.009943	0.152087	25.91	0.00884747	2	790.332	-6.08174	8.49894	0
545513105	PREDICTED: spectrin alpha chain, non-erythrocytic 1 isoform X4 [Canis lupus familiaris]	13630.2	73.32	5	1	210	664	4.45604e+08	2489	286.404	5.40186
	A2	Sequence	# PSMs	# Proteins	# Protein Groups	Protein Group Accessions	Modifications	ΔCn	Area	q-Value	PEP	IonScore	Exp Value	Charge	MH+ [Da]	ΔM [ppm]	RT [min]	# Missed Cleavages
	High	HEALMSDLSAYGSSIQALR	2	8	3	545513111;545513107;545513105		0	1.45287e+07	0	2.07308e-13	120.46	3.26518e-11	2	2049	-4.72878	54.9218	0
	High	KHQALQAEIAGHEPR	9	8	3	545513111;545513107;545513105		0	1.25472e+08	0	4.32042e-10	119.9	3.89363e-11	2	1684.88	-4.48381	17.288	1
	High	SSLSSAQADFSQLAELDR	4	8	3	545513111;545513107;545513105		0	1.91413e+08	0	2.46892e-11	117.19	5.36669e-11	2	1924.91	-6.29433	57.0812	0
	High	DLNSQADSLmTSSAFDTSQVK	2	8	3	545513111;545513107;545513105	M10(Oxidation)	0	5.17847e+07	0	2.33815e-11	115.8	3.4325e-11	2	2261.01	-6.5526	41.0162	0
	High	SADESGQALLAAGHYASDEVR	4	8	3	545513111;545513107;545513105		0	2.51181e+08	0	2.10132e-11	115.77	6.09155e-11	2	2146.99	-6.82917	41.4965	0
	High	HQAFEAEVQANSGAIVK	17	8	3	545513111;545513107;545513105		0	9.26838e+07	0	3.19754e-11	115.55	1.29276e-10	2	1798.9	-3.63572	32.3225	0
	High	ALINADELANDVAGAEALLDR	2	8	3	545513111;545513107;545513105		0	1.10649e+07	0	3.39423e-12	106.93	7.87755e-10	2	2154.09	-4.65797	65.8814	0
	High	mTLVASEDYGDTLAAIQGLLK	2	8	3	545513111;545513107;545513105	M1(Oxidation)	0	7.5463e+06	0	1.42928e-11	105.94	1.13079e-09	2	2225.13	-2.9965	64.2657	0
	High	IEDLGAAMEEALILDNK	2	8	3	545513111;545513107;545513105		0	5.11154e+06	0	9.21475e-12	105.2	1.36351e-09	2	1844.92	-5.11829	61.3104	0
	High	KIEDLGAAMEEALILDNK	2	8	3	545513111;545513107;545513105		0	2.73543e+07	0	2.88844e-12	103.82	1.68471e-09	2	1973.01	-6.45613	59.4517	1
	High	NQALNTDNYGHDLASVQALQR	7	8	3	545513111;545513107;545513105		0	4.25039e+08	0	3.70323e-10	102.18	1.83721e-09	2	2328.12	-6.57701	41.0007	0
	High	KHALLEADVAAHQDR	3	8	3	545513111;545513107;545513105		0	2.97465e+07	0	3.36969e-09	100.07	5.25462e-09	2	1673.86	-7.80176	16.7298	1
	High	mKTATDEAYKDPSNLQGK	3	8	3	545513111;545513107;545513105	M1(Oxidation)	0	1.5984e+07	0	5.77734e-09	99.38	3.67375e-09	2	2012.95	-4.99162	15.6433	2
	High	KHEALMSDLSAYGSSIQALR	5	8	3	545513111;545513107;545513105		0	9.08543e+07	0	5.62375e-11	99.32	5.79487e-09	2	2177.09	-5.90806	50.4589	1
	High	DLNSQADSLMTSSAFDTSQVK	2	8	3	545513111;545513107;545513105		0	3.44694e+07	0	6.38217e-11	98.74	2.72665e-09	2	2245.02	-4.62313	52.1673	0
	High	KIEDLGAAmEEALILDNK	2	8	3	545513111;545513107;545513105	M9(Oxidation)	0	3.09579e+07	0	4.30211e-11	95.91	1.04503e-08	2	1989.01	-7.53002	47.3209	1
	High	HQAFEAELSANQSR	5	8	3	545513111;545513107;545513105		0	1.88575e+08	0	2.66888e-09	94.32	8.83889e-09	2	1587.74	-6.3341	24.7408	0
	High	LKDLNSQADSLMTSSAFDTSQVK	1	8	3	545513111;545513107;545513105		0	2.20599e+07	0	9.69016e-09	93.59	1.56852e-08	2	2486.19	-6.95839	45.8928	1
	High	RLEAELAAHEPAIQGVLDTGKK	8	8	3	545513111;545513107;545513105		0	1.74317e+08	0	5.08139e-08	92.47	1.60529e-08	2	2346.27	-5.02695	39.8165	2
	High	RQDLEDSLQAQQYFADANEAESWmR	2	8	3	545513111;545513107;545513105	M24(Oxidation)	0	1.72342e+07	0	2.01371e-11	91.14	4.76861e-09	3	3017.32	-5.22993	53.2384	1
	High	GNAMVEEGHFAAEDVK	1	8	3	545513111;545513107;545513105		0	3.42275e+07	0	2.57316e-09	90.98	1.06931e-08	2	1703.76	-4.87469	30.1636	0
	High	AQLADSFHLQQFFR	3	8	3	545513111;545513107;545513105		0	8.20716e+07	0	3.965e-08	90.27	3.66022e-08	2	1707.85	-5.76274	58.0735	0
	High	KLSDDNTIGKEEIQQR	1	8	3	545513111;545513107;545513105		0	8.04659e+06	0	1.0958e-07	89.97	3.94214e-08	2	1873.95	-7.49541	19.3962	2
	High	LAALADQWQFLVQK	6	8	3	545513111;545513107;545513105		0	1.67572e+08	0	1.13263e-07	87.78	8.22786e-08	2	1630.89	-5.41495	59.9365	0
	High	FNRDVDETISWIK	3	8	3	545513111;545513107;545513105		0	3.87247e+07	0	5.77371e-07	87.69	7.44694e-08	2	1622.81	-6.80875	46.5541	1
	High	QETFDAGLQAFQQEGIANITALK	2	8	3	545513111;545513107;545513105		0	1.25903e+07	0	3.11636e-09	87.52	7.01848e-08	2	2493.25	-4.25102	61.6474	0
	High	KFEEFQTDmAAHEER	3	8	3	545513111;545513107;545513105	M9(Oxidation)	0	4.02684e+07	0	1.08056e-08	87.41	1.45241e-08	2	1883.81	-6.03843	20.6256	1
	High	EAALTSEEVGADLEQVEVLQK	3	8	3	545513111;545513107;545513105		0	4.60646e+07	0	4.07006e-10	86.99	8.00945e-08	2	2258.13	-4.64507	57.0082	0
	High	mKQVEELYHSLLELGEK	3	5	2	545513107;545513105	M1(Oxidation)	0	1.32654e+07	0	6.36383e-06	85.93	1.14616e-07	2	2062.04	-4.8875	54.9262	1
	High	DLAALGDKVNSLGETAER	2	8	3	545513111;545513107;545513105		0	1.11577e+08	0	2.57006e-10	85.74	1.02141e-07	2	1858.94	-8.20414	43.5637	1
	High	KGDILTLLNSTNK	3	8	3	545513111;545513107;545513105		0	7.44678e+07	0	1.60911e-06	85.43	1.08839e-07	1	1416.8	-6.5094	45.8722	1
	High	HQAFEAELHANADR	6	8	3	545513111;545513107;545513105		0	2.40985e+08	0	3.78259e-08	85.2	6.5231e-08	2	1608.74	-6.99392	21.5665	0
	High	HALLEADVAAHQDR	5	8	3	545513111;545513107;545513105		0	1.28201e+08	0	3.195e-08	84.96	1.42343e-07	2	1545.77	-7.34314	21.422	0
	High	RQDLEDSLQAQQYFADANEAESWMR	1	8	3	545513111;545513107;545513105		0	0	0	9.64512e-11	84.2	2.83241e-08	3	3001.32	-6.0166	59.04	1
	High	HQLLEADISAHEDR	6	8	3	545513111;545513107;545513105		0	8.61535e+07	0	1.53419e-08	83.58	1.38356e-07	3	1633.78	-6.16375	25.496	0
	High	LQTASDESYKDPTNIQLSK	2	5	1	545513105		0	3.05633e+07	0	9.71737e-07	83.51	1.64447e-07	2	2138.05	-4.5275	30.1703	1
	High	SKLGESQTLQQFSR	2	8	3	545513111;545513107;545513105		0	2.55782e+07	0	1.04078e-06	83.46	1.94753e-07	2	1608.82	-6.17036	28.506	1
	High	SADESGQALLAAGHYASDEVREK	2	8	3	545513111;545513107;545513105		0	2.24562e+07	0	4.60612e-08	82.78	1.20736e-07	2	2404.12	-6.85904	39.5778	1
	High	HEALmSDLSAYGSSIQALR	4	8	3	545513111;545513107;545513105	M5(Oxidation)	0	1.1465e+07	0	1.10574e-08	81.25	2.27593e-07	2	2064.99	-6.24944	47.1037	0
	High	LDETGNLmISEGHFASETIR	3	8	3	545513111;545513107;545513105	M8(Oxidation)	0	4.45467e+07	0	7.38729e-09	80.65	2.04056e-07	2	2236.04	-7.49926	42.0035	0
	High	EAIVTSEELGQDLEHVEVLQK	3	8	3	545513111;545513107;545513105		0	4.67391e+07	0	5.79785e-09	80.18	4.1542e-07	2	2366.19	-6.24465	57.098	0
	High	NTTGVTEEALKEFSmMFK	2	8	3	545513111;545513107;545513105	M15(Oxidation)	0	4.84493e+06	0	1.48256e-07	78.81	2.96583e-07	2	2078.97	-5.32	62.5725	1
	High	KHEALmSDLSAYGSSIQALR	4	8	3	545513111;545513107;545513105	M6(Oxidation)	0	1.00767e+08	0	3.81798e-09	78.14	6.72162e-07	2	2193.08	-6.21807	42.2596	1
	High	ALSSEGKPYVTK	2	8	3	545513111;545513107;545513105		0	1.35971e+08	0	3.54668e-05	78.08	7.28192e-07	2	1279.68	-6.22756	15.2834	0
	High	HQALQAEIAGHEPR	7	8	3	545513111;545513107;545513105		0	2.09189e+08	0	5.06102e-06	77.37	6.4131e-07	2	1556.78	-6.49985	21.9474	0
	High	LSDDNTIGKEEIQQR	5	8	3	545513111;545513107;545513105		0	1.26099e+08	0	2.09138e-07	77.05	7.33741e-07	2	1745.86	-5.24894	21.6597	1
	High	REELIANWEQIR	3	8	3	545513111;545513107;545513105		0	1.51023e+08	0	1.45969e-07	76.9	9.60638e-07	2	1556.81	-7.6846	44.242	1
	High	SQLLGSAHEVQR	3	8	3	545513111;545513107;545513105		0	3.18735e+08	0	1.66978e-05	76.36	1.02887e-06	2	1324.69	-5.54136	18.9624	0
	High	KVEDLFLTFAK	3	8	3	545513111;545513107;545513105		0	2.41731e+08	0	2.70893e-06	75.15	8.5996e-07	2	1310.73	-4.85053	54.697	1
	High	GNAmVEEGHFAAEDVK	5	8	3	545513111;545513107;545513105	M4(Oxidation)	0	6.64107e+07	0	1.00176e-07	75.05	2.90725e-07	2	1719.75	-8.61578	23.5584	0
	High	LDETGNLMISEGHFASETIR	3	8	3	545513111;545513107;545513105		0	5.80536e+07	0	2.72859e-09	74.79	1.09691e-06	2	2220.05	-3.13553	48.0941	0
	High	KFEEFQTDMAAHEER	1	8	3	545513111;545513107;545513105		0	2.55997e+07	0	1.57464e-08	74.59	3.21471e-07	2	1867.81	-6.98265	28.2982	1
	High	LEESLEYQQFVANVEEEEAWINEK	1	8	3	545513111;545513107;545513105		0	4.03979e+06	0	2.21651e-10	74.54	6.97847e-07	3	2926.35	-4.00493	63.1801	0
	High	YTEHSTVGLAQQWDQLDQLGMR	2	8	3	545513111;545513107;545513105		0	5.39428e+07	0	2.58637e-10	73.95	1.19607e-06	3	2576.21	-5.60235	55.5622	0
	High	LEAELAAHEPAIQGVLDTGK	4	8	3	545513111;545513107;545513105		0	2.32476e+07	0	1.18564e-10	73.58	2.12907e-06	2	2062.07	-4.27715	46.1315	0
	High	KHQLLEADISAHEDR	6	8	3	545513111;545513107;545513105		0	5.29384e+07	0	2.44665e-08	72.43	2.88597e-06	2	1761.88	-4.04477	20.4733	1
	High	WSQLLANSATR	3	8	3	545513111;545513107;545513105		0	3.37624e+08	0	9.70056e-06	71.81	3.754e-06	2	1246.65	-6.31102	34.7046	0
	High	KHQLLEADISAHEDRLK	2	8	3	545513111;545513107;545513105		0	7.45913e+06	0	6.62111e-08	71.35	2.57954e-06	2	2003.06	-5.73313	23.96	2
	High	QFQDAGHFDAENIK	2	8	3	545513111;545513107;545513105		0	5.75619e+07	0	1.10671e-07	70.91	1.97874e-06	2	1619.74	-5.35744	30.2462	0
	High	HQEHKGEIDAHEDSFK	3	8	3	545513111;545513107;545513105		0	2.24883e+07	0	7.92121e-08	69.4	1.50408e-06	2	1906.86	-6.36693	11.6	1
	High	LQIASDENYKDPTNLQGK	2	8	3	545513111;545513107;545513105		0	1.41286e+08	0	3.97188e-06	69.26	4.4407e-06	2	2034	-5.43071	30.7464	1
	High	AKLEENSAFLQFNWK	2	8	3	545513111;545513107;545513105		0	1.64176e+07	0	2.38267e-07	68.96	5.02512e-06	2	1824.92	-4.12815	53.4811	1
	High	YTEHSTVGLAQQWDQLDQLGmR	8	8	3	545513111;545513107;545513105	M21(Oxidation)	0	1.16722e+08	0	6.05906e-09	68.58	3.20341e-06	3	2592.2	-4.40668	51.9389	0
	High	DVTGAEALLER	2	8	3	545513111;545513107;545513105		0	2.08772e+08	0	1.37477e-06	68.54	5.69632e-06	2	1173.6	-6.07689	42.5715	0
	High	LFGAAEVQR	5	8	3	545513111;545513107;545513105		0	4.87007e+08	0	0.000207609	68.36	8.08183e-06	2	990.527	-9.82927	29.3183	0
	High	GKDLIGVQNLLK	5	8	3	545513111;545513107;545513105		0	3.02243e+08	0	3.87861e-05	67.94	3.35851e-06	1	1297.77	-6.91872	44.5551	1
	High	LIDVNHYAKDEVAAR	1	8	3	545513111;545513107;545513105		0	4.77099e+07	0	9.88673e-07	67.91	6.88493e-06	2	1713.88	-6.93095	28.624	1
	High	VASNPYTWFTMEALEETWR	2	8	3	545513111;545513107;545513105		0	3.5757e+06	0	2.63165e-06	66.8	4.17859e-06	2	2331.07	-1.84161	66.7701	0
	High	KHEAFETDFTVHK	4	8	3	545513111;545513107;545513105		0	1.15559e+08	0	2.6153e-07	66.69	6.40724e-06	2	1588.76	-9.71445	23.4154	1
	High	EAFLNTEDKGDSLDSVEALIK	4	8	3	545513111;545513107;545513105		0	1.20904e+08	0	7.26065e-08	66.62	8.39507e-06	2	2294.13	-4.6786	57.2955	1
	High	KHEAFETDFTVHKDR	5	8	3	545513111;545513107;545513105		0	6.32982e+07	0	3.67901e-08	66.43	8.23585e-06	2	1859.89	-7.52052	19.7401	2
	High	GVIDTGNSLIER	3	8	3	545513111;545513107;545513105		0	3.36649e+08	0	0.000100687	66.19	1.19136e-05	2	1273.67	-5.55181	36.8511	0
	High	DLASVQALLR	4	8	3	545513111;545513107;545513105		0	2.52671e+08	0	0.000147102	65.7	8.63983e-06	2	1085.62	-5.95581	55.3691	0
	High	HEAFETDFTVHKDR	1	8	3	545513111;545513107;545513105		0	4.51016e+06	0	4.46643e-08	65.44	5.38656e-06	2	1731.8	-5.25767	24.0107	1
	High	QVEELYHSLLELGEKR	2	5	2	545513107;545513105		0	6.08124e+06	0	1.08128e-06	65.37	1.14709e-05	2	1943.01	-5.58027	54.4101	1
	High	EAFLNTEDKGDSLDSVEALIKK	1	8	3	545513111;545513107;545513105		0	4.13218e+06	0	3.24862e-08	65.32	1.24409e-05	3	2422.22	-6.07432	52.3636	2
	High	TATDEAYKDPSNLQGK	3	8	3	545513111;545513107;545513105		0	1.72183e+08	0	1.54185e-06	65.09	1.07171e-05	2	1737.82	-6.05486	18.3767	1
	High	ADVVESWIGEKENSLK	2	8	3	545513111;545513107;545513105		0	5.24102e+07	0	7.7734e-08	65.02	1.36927e-05	2	1803.9	-7.3817	46.7081	1
	High	LKDLNSQADSLmTSSAFDTSQVK	7	8	3	545513111;545513107;545513105	M12(Oxidation)	0	1.48731e+08	0	1.1833e-07	64.9	8.72085e-06	2	2502.19	-6.54039	36.8606	1
	High	SSEEIESAFR	3	8	3	545513111;545513107;545513105		0	1.71337e+08	0	2.26897e-05	64.39	6.29573e-06	2	1154.53	-5.13149	32.0375	0
	High	QVEELYHSLLELGEK	2	5	2	545513107;545513105		0	6.66958e+07	0	2.86949e-07	64.33	1.43163e-05	2	1786.91	-4.94911	57.2082	0
	High	NVEDIELWLYEVEGHLASDDYGKDLTNVQNLQK	1	8	3	545513111;545513107;545513105		0	1.23384e+06	0	7.63176e-07	64.26	7.98692e-06	3	3847.84	-6.10855	65.792	1
	High	IEDLGAAmEEALILDNK	1	8	3	545513111;545513107;545513105	M8(Oxidation)	0	1.94688e+06	0	8.39764e-09	64.24	1.36743e-05	2	1860.92	-3.52251	52.2074	0
	High	LIQEQHPEEETIK	3	8	3	545513111;545513107;545513105		0	2.62916e+08	0	1.05088e-06	64.22	1.78246e-05	2	1593.8	-7.12548	19.3489	0
	High	QFQDAGHFDAENIKK	5	8	3	545513111;545513107;545513105		0	1.31638e+08	0	5.24226e-07	64.03	1.18215e-05	2	1747.83	-6.01203	24.5135	1
	High	LGESQTLQQFSR	6	8	3	545513111;545513107;545513105		0	3.79555e+08	0	5.87128e-06	63.47	2.00152e-05	2	1393.7	-6.65122	33.8664	0
	High	MQHNLEQQIQAR	2	8	3	545513111;545513107;545513105		0	1.51794e+08	0	9.9161e-06	63.44	1.56929e-05	1	1495.73	-6.33301	22.0832	0
	High	KGDILTLLNSTNKDWWK	3	8	3	545513111;545513107;545513105		0	2.65396e+07	0	2.194e-08	63.34	1.90477e-05	2	2032.07	-5.91757	58.966	2
	High	FEEFQTDMAAHEER	1	8	3	545513111;545513107;545513105		0	4.7834e+06	0	4.90473e-08	62.69	3.31036e-06	2	1739.72	-7.91819	31.5315	0
	High	VAEDLESEGLmAEEVQAVQQQEVYGMmPR	5	8	3	545513111;545513107;545513105	M11(Oxidation); M27(Oxidation)	0	1.20419e+07	0	3.26062e-09	62.38	5.72315e-06	3	3298.47	-7.06041	54.3132	0
	High	VASNPYTWFTmEALEETWR	2	8	3	545513111;545513107;545513105	M11(Oxidation)	0	4.92345e+06	0	1.07437e-05	62.06	9.77011e-06	2	2347.06	-3.51125	64.8511	0
	High	ALSSEGKPYVTKEELYQNLTR	3	8	3	545513111;545513107;545513105		0	1.45517e+08	0	1.60577e-06	61.98	2.54499e-05	2	2426.24	-7.89418	37.5858	1
	High	MNEVISLWK	2	8	3	545513111;545513107;545513105		0	1.92782e+08	0	0.00130446	61.79	3.32102e-05	2	1119.58	-3.95532	51.8327	0
	High	LIQNNHYAMEDVATR	2	8	3	545513111;545513107;545513105		0	1.83877e+08	0	4.37668e-07	61.36	2.14955e-05	2	1774.84	-6.04555	28.086	0
	High	ELPTAFDYVEFTR	3	8	3	545513111;545513107;545513105		0	1.1464e+08	0	4.34684e-06	61.03	2.51646e-05	2	1587.76	-5.79312	59.1573	0
	High	RLEAELAAHEPAIQGVLDTGK	2	8	3	545513111;545513107;545513105		0	3.85911e+07	0	2.89016e-08	60.94	2.89534e-05	2	2218.17	-6.7484	44.0279	1
	High	QEFAQHANAFHQWIQETR	5	8	3	545513111;545513107;545513105		0	2.21351e+08	0	8.43979e-07	60.75	1.90997e-05	2	2241.04	-7.6723	40.0708	0
	High	EQLMASDDFGR	2	8	3	545513111;545513107;545513105		0	3.75536e+07	0	0.000195585	60.62	6.45887e-06	1	1268.55	-5.8968	33.7444	0
	High	ITALDEFATK	1	8	3	545513111;545513107;545513105		0	3.82254e+08	0	0.000552531	60.23	3.17246e-05	2	1108.58	-6.14178	40.6536	0
	High	LEAELAAHEPAIQGVLDTGKK	6	8	3	545513111;545513107;545513105		0	6.33923e+07	0	8.05152e-10	59.9	3.16709e-05	3	2190.16	-5.89997	41.8773	1
	High	QDEVNAAWQR	4	8	3	545513111;545513107;545513105		0	1.55602e+08	0	1.88078e-05	59.19	2.60288e-05	2	1216.56	-6.90463	25.1426	0
	High	EANELQQWINEK	3	8	3	545513111;545513107;545513105		0	2.05189e+08	0	0.000141728	58.88	4.17378e-05	2	1501.72	-5.04931	49.0232	0
	High	KLLVSSEDYGR	3	8	3	545513111;545513107;545513105		0	1.23569e+08	0	4.58436e-05	58.64	4.44512e-05	2	1266.66	-7.62953	23.7057	1
	High	DLSSVQTLLTK	5	8	3	545513111;545513107;545513105		0	3.3822e+08	0	0.000229631	58.51	5.62306e-05	2	1204.67	-8.81495	50.9528	0
	High	GDILTLLNSTNK	1	8	3	545513111;545513107;545513105		0	1.12561e+07	0	3.66113e-05	58.41	6.48231e-05	2	1288.7	-6.36225	55.3729	0
	High	KHEDFDKAINVQEEK	1	8	3	545513111;545513107;545513105		0	661614	0	6.34259e-08	57.94	6.251e-05	2	1829.89	-6.41591	19.2885	2
	High	GRELPTAFDYVEFTR	3	8	3	545513111;545513107;545513105		0	3.20222e+07	0	1.54091e-08	57.8	6.22345e-05	2	1800.88	-4.85384	52.6849	1
	High	GLVSSDELAKDVTGAEALLER	1	8	3	545513111;545513107;545513105		0	2.53383e+06	0	3.63833e-09	57.73	6.83897e-05	3	2173.13	-3.92819	60.9959	1
	High	LQQSHPLSAAQIQVK	4	8	3	545513111;545513107;545513105		0	4.24765e+08	0	2.22192e-07	57.39	4.77861e-05	2	1647.91	-6.94439	27.0302	0
	High	HQLLEADISAHEDRLK	4	8	3	545513111;545513107;545513105		0	2.00155e+07	0	2.80777e-07	57.36	7.93385e-05	2	1874.96	-4.43243	27.9975	1
	High	LIQNNHYAmEDVATR	2	8	3	545513111;545513107;545513105	M9(Oxidation)	0	1.11493e+08	0	3.90869e-07	56.74	5.05229e-05	2	1790.84	-7.31011	20.1313	0
	High	ENLLEEQGSIAVR	11	8	3	545513111;545513107;545513105		0	9.28569e+07	0	0.00021405	56.61	8.7964e-05	2	1457.75	-5.7452	67.8515	0
	High	LLEAQSHFR	3	8	3	545513111;545513107;545513105		0	2.47387e+08	0	0.000551729	56.29	9.46902e-05	2	1100.58	-7.20665	21.2216	0
	High	LMVHTVATFNSIK	3	8	3	545513111;545513107;545513105		0	7.88933e+07	0	1.00299e-06	56.29	0.000118891	1	1460.78	-5.57863	37.5422	0
	High	KLLEAQSHFR	3	8	3	545513111;545513107;545513105		0	4.02729e+07	0	2.51771e-05	55.84	0.000120535	2	1228.67	-7.15022	17.5791	1
	High	TKQDEVNAAWQR	2	8	3	545513111;545513107;545513105		0	55975351	0	1.33108e-05	55.82	5.82546e-05	2	1445.7	-8.81528	20.1153	1
	High	mQHNLEQQIQAR	11	8	3	545513111;545513107;545513105	M1(Oxidation)	0	9.56992e+07	0	1.47135e-05	55.21	9.28006e-05	2	1511.73	-7.47352	21.5953	0
	High	DLmSWINGIR	2	8	3	545513111;545513107;545513105	M3(Oxidation)	0	2.72465e+07	0	0.000106232	55.02	0.000123549	2	1220.6	-5.78882	59.0299	0
	High	DTEQVDNWMSK	3	8	3	545513111;545513107;545513105		0	9.33332e+07	0	5.64909e-05	54.9	1.9092e-05	2	1352.57	-4.50391	35.4589	0
	High	DLIGVQNLLK	1	8	3	545513111;545513107;545513105		0	7.13124e+07	0	0.00016138	54.75	6.63232e-05	2	1112.66	-3.98129	57.289	0
	High	LIQSHPESAEDLQEK	3	8	3	545513111;545513107;545513105		0	2.03001e+08	0	2.91347e-06	54.74	0.000107268	2	1723.84	-7.44249	19.7093	0
	High	DVDEIEAWISEK	1	8	3	545513111;545513107;545513105		0	1.70687e+06	0	3.69697e-05	54.64	7.86748e-05	1	1433.67	-5.43246	59.5863	0
	High	DVEDEETWIR	4	8	3	545513111;545513107;545513105		0	1.00512e+08	0	0.000169638	54.02	4.43831e-05	2	1291.57	-7.39182	40.5358	0
	High	NTTGVTEEALK	2	8	3	545513111;545513107;545513105		0	1.25153e+08	0	0.000106982	54.01	0.000190255	2	1162.59	-6.44191	20.6982	0
	High	LmVHTVATFNSIK	5	8	3	545513111;545513107;545513105	M2(Oxidation)	0	7.81416e+07	0	2.738e-06	53.9	0.000207153	2	1476.78	-6.83696	34.6286	0
	High	MTLVASEDYGDTLAAIQGLLK	1	8	3	545513111;545513107;545513105		0	6.21769e+06	0	6.03254e-07	53.75	0.000150335	3	2209.13	-6.70754	65.7892	0
	High	IDGITIQAR	2	8	3	545513111;545513107;545513105		0	1.82723e+08	0	0.000570743	53.49	0.000234826	2	986.557	-6.43056	31.584	0
	High	LIQEQHPEEETIKTK	1	8	3	545513111;545513107;545513105		0	2.40354e+06	0	6.47383e-06	53.42	0.000199512	2	1822.94	-7.2737	16.655	1
	High	DLTGVQNLR	3	8	3	545513111;545513107;545513105		0	3.11844e+08	0	0.00117044	53.17	0.000234709	2	1015.55	-7.25558	30.5982	0
	High	LLVSSEDYGR	5	8	3	545513111;545513107;545513105		0	2.25993e+08	0	5.57033e-05	52.37	0.000181071	2	1138.57	-7.30915	28.4716	0
	High	EKEPIVGSTDYGKDEDSAEALLK	5	8	3	545513111;545513107;545513105		0	8.17908e+07	0	1.25657e-07	52.33	0.000208478	2	2494.21	-5.42819	40.1742	2
	High	EELIANWEQIR	3	8	3	545513111;545513107;545513105		0	5.31471e+07	0	2.4484e-05	51.97	0.000269063	2	1400.71	-5.89383	51.1996	0
	High	LEENSAFLQFNWK	2	8	3	545513111;545513107;545513105		0	2.60219e+07	0	2.3289e-07	51.55	0.000226049	2	1625.78	-7.70613	58.9113	0
	High	VAEDLESEGLmAEEVQAVQQQEVYGmmPR	2	8	3	545513111;545513107;545513105	M11(Oxidation); M26(Oxidation); M27(Oxidation)	0	1.59768e+07	0	9.34429e-08	51.43	6.25921e-05	3	3314.46	-6.6707	49.7847	0
	High	ASAFNSWFENAEEDLTDPVR	1	8	3	545513111;545513107;545513105		0	2.59677e+06	0	4.82045e-07	50.77	8.24966e-05	3	2298.01	-7.06551	63.4243	0
	High	QETFDAGLQAFQQEGIANITALKDQLLAAK	3	8	3	545513111;545513107;545513105		0	1.06398e+07	0	7.34762e-07	50.4	0.000270411	3	3232.67	-3.19722	66.9063	1
	High	VAEDLESEGLMAEEVQAVQQQEVYGMmPR	3	8	3	545513111;545513107;545513105	M27(Oxidation)	0	3.86948e+06	0	7.82011e-07	50.31	0.00011732	3	3282.48	-5.66886	59.9509	0
	High	DSDELKSWVNEK	1	8	3	545513111;545513107;545513105		0	3.4343e+07	0	0.000134702	50.27	0.00023869	2	1449.68	-5.19641	34.7718	1
	High	GKDLIGVQNLLKK	1	8	3	545513111;545513107;545513105		0	6.08765e+06	0	0.000185825	49.82	9.69355e-05	2	1425.87	-6.00647	37.3827	2
	High	EQLmASDDFGR	3	8	3	545513111;545513107;545513105	M4(Oxidation)	0	2.9352e+07	0	0.000420412	49.71	6.73505e-05	1	1284.55	-4.8107	25.9806	0
	High	DADETKEWIEEK	2	8	3	545513111;545513107;545513105		0	3.01018e+07	0	0.000147616	49.66	0.000154104	2	1492.67	-6.81983	29.9207	1
	High	ADVVESWIGEK	2	8	3	545513111;545513107;545513105		0	1.58809e+08	0	6.9929e-05	49.08	0.000480166	2	1232.61	-6.47052	45.6849	0
	High	NVEDIELWLYEVEGHLASDDYGK	2	8	3	545513111;545513107;545513105		0	796938	0	2.47913e-07	48.87	0.000275651	2	2694.25	-3.6037	67.2112	0
	High	EELYQNLTR	2	8	3	545513111;545513107;545513105		0	1.43868e+08	0	0.000679347	48.62	0.000576411	2	1165.58	-5.69563	32.643	0
	High	EKEQLmASDDFGR	1	8	3	545513111;545513107;545513105	M6(Oxidation)	0	1.62407e+07	0	8.82884e-05	48.6	0.000166336	2	1541.68	-5.24224	21.6438	1
	High	HEAFETDFTVHK	2	8	3	545513111;545513107;545513105		0	2.80608e+07	0	2.30348e-06	48.16	0.000285655	2	1460.67	-6.97325	28.4463	0
	High	DLMSWINGIR	1	8	3	545513111;545513107;545513105		0	1.30115e+07	0	4.35107e-05	48.03	0.00070357	2	1204.61	-6.74289	63.4353	0
	High	mNEVISLWK	11	8	3	545513111;545513107;545513105	M1(Oxidation)	0	1.1598e+08	0	0.00198064	47.78	0.000751095	2	1135.57	-6.73148	49.563	0
	High	SLQQLAEER	1	8	3	545513111;545513107;545513105		0	2.61722e+08	0	0.000964131	47.63	0.000786119	2	1073.55	-7.02185	29.7722	0
	High	GLVSSDELAK	1	8	3	545513111;545513107;545513105		0	1.5304e+08	0	0.000655076	47.17	0.0010073	2	1018.53	-7.2703	26.224	0
	High	DVDETISWIK	4	8	3	545513111;545513107;545513105		0	1.66013e+08	0	0.000961038	46.45	0.000875285	2	1205.6	-6.07128	50.2842	0
	High	TDDYGRDLSSVQTLLTK	3	8	3	545513111;545513107;545513105		0	1.19538e+07	0	6.47915e-06	46.23	0.000988663	2	1911.96	-3.90159	51.7849	1
	High	VLETAEDIQER	3	8	3	545513111;545513107;545513105		0	1.87412e+08	0	2.57337e-05	46.13	0.000836169	1	1302.65	-5.68923	24.9848	0
	High	IAALQSFADQLIAAGHYAK	1	8	3	545513111;545513107;545513105		0	1.75823e+08	0	1.62261e-08	45.77	0.00107926	3	1988.05	-5.23909	61.0313	0
	High	DmDDEESWIK	1	8	3	545513111;545513107;545513105	M2(Oxidation)	0	1.96467e+07	0	0.00107942	45.65	4.22019e-05	2	1283.5	-4.85447	34.9152	0
	High	RAQLADSFHLQQFFR	3	8	3	545513111;545513107;545513105		0	2.92674e+07	0	2.1252e-07	45.11	0.00143831	2	1863.95	-7.66235	52.8342	1
	High	DMDDEESWIK	1	8	3	545513111;545513107;545513105		0	2.20328e+06	0	0.000207365	44.9	8.73703e-05	1	1267.51	-7.6168	41.2205	0
	High	NTTGVTEEALKEFSmmFK	3	8	3	545513111;545513107;545513105	M15(Oxidation); M16(Oxidation)	0	3.6001e+07	0	4.94873e-07	44.34	0.000675517	2	2094.96	-5.29941	58.1004	1
	High	LAQFVEHWK	5	8	3	545513111;545513107;545513105		0	3.23696e+08	0	0.0010026	43.61	0.00168543	2	1157.6	-5.25026	34.4321	0
	High	KASAFNSWFENAEEDLTDPVR	2	8	3	545513111;545513107;545513105		0	209236	0	7.03657e-08	43.53	0.000747481	3	2426.11	-6.03807	60.8994	1
	High	RQEENDKLR	3	8	3	545513111;545513107;545513105		0	5.8257e+06	0	0.00163744	43.41	0.00195868	3	1187.6	-7.2336	7.06895	2
	High	EKEPIAASTNR	2	8	3	545513111;545513107;545513105		0	9.36603e+07	0	0.00155584	43.28	0.00183024	2	1215.63	-6.21866	10.7107	1
	High	DAEELEKWIQEK	2	8	3	545513111;545513107;545513105		0	1.56327e+07	0	0.000234298	42.86	0.00181421	2	1517.74	-6.48358	50.2092	1
	High	FEEFQTDmAAHEER	2	8	3	545513111;545513107;545513105	M8(Oxidation)	0	4.91581e+06	0	1.93821e-05	42.69	0.000177629	2	1755.72	-5.92316	24.2574	0
	High	KFEEFQTDmAAHEERVNEVNQFAAK	2	8	3	545513111;545513107;545513105	M9(Oxidation)	0	6.02107e+06	0	8.77005e-06	42.62	0.00100377	3	2984.37	-6.47034	32.5825	2
	High	YEALKEPMIAR	3	8	3	545513111;545513107;545513105		0	5.29139e+07	0	0.00143391	42.35	0.00285231	2	1320.69	-4.75602	30.3138	1
	High	ELVLALYDYQEK	1	8	3	545513111;545513107;545513105		0	2.08989e+07	0	3.64875e-06	42.17	0.00251796	2	1483.76	-3.49678	54.71	0
	High	LKDLNSQADSLmTSSAFDTSQVKDK	1	8	3	545513111;545513107;545513105	M12(Oxidation)	0	1.37976e+06	0	7.87478e-07	41.36	0.00182419	3	2745.31	-5.4889	33.4176	2
	High	FLADFRDLTSWVTEMK	1	8	3	545513111;545513107;545513105		0	537457	0	3.40417e-06	41.12	0.00270438	3	1958.96	-4.13749	64.2043	1
	High	AALLELWELR	1	8	3	545513111;545513107;545513105		0	917622	0	0.000151233	40.77	0.00334174	3	1213.69	-6.81205	62.1415	0
	High	KHALLEADVAAHQDRIDGITIQAR	2	8	3	545513111;545513107;545513105		0	5.40364e+06	0	1.14628e-05	40.3	0.00241713	5	2641.4	-6.10098	35.3318	2
	High	DLTSWVTEmK	13	8	3	545513111;545513107;545513105	M9(Oxidation)	0	5.60652e+07	0	0.000224613	40.22	0.00244781	2	1225.57	-5.00005	47.1603	0
	High	KLLEATELK	4	8	3	545513111;545513107;545513105		0	1.29042e+08	0	0.000398226	40.01	0.0025142	3	1044.62	-7.6668	24.5914	1
	High	DLTNVQNLQK	2	8	3	545513111;545513107;545513105		0	1.74299e+08	0	0.00209248	39.89	0.00429748	1	1172.62	-8.59439	27.187	0
	High	SLGYDLPMVEEGEPDPEFEAILDTVDPNR	1	8	3	545513111;545513107;545513105		0	489657	0	1.13831e-06	39	0.00193245	3	3247.49	-2.37637	66.4641	0
	High	VAEDLESEGLMAEEVQAVQQQEVYGMMPR	1	8	3	545513111;545513107;545513105		0	2.88301e+06	0	1.03287e-06	38.69	0.00206191	3	3266.48	-5.49692	61.5966	0
	High	EANKQQNFNTGIK	1	8	3	545513111;545513107;545513105		0	6.66297e+06	0	0.000187448	38.38	0.00562693	2	1491.75	-5.67232	15.5842	1
	High	RWSQLLANSATR	1	8	3	545513111;545513107;545513105		0	1.21738e+07	0	7.00717e-05	38.36	0.00743995	2	1402.75	-5.8154	31.6732	1
	High	DTEQVDNWmSK	2	8	3	545513111;545513107;545513105	M9(Oxidation)	0	3.92336e+07	0	0.000868187	38.2	0.000597857	1	1368.56	-6.38982	23.9636	0
	High	QKLEDSYR	2	8	3	545513111;545513107;545513105		0	4.37338e+07	0	0.00223036	36.79	0.00703622	2	1038.51	-6.65117	12.5598	1
	High	DLTSWVTEMK	2	8	3	545513111;545513107;545513105		0	1.76532e+07	0	0.00142388	36.14	0.00683449	1	1209.58	-5.17175	58.1748	0
	High	DLIGVQNLLKK	1	8	3	545513111;545513107;545513105		0	4.27734e+06	0	0.000432563	35.75	0.00360528	2	1240.76	-3.27455	48.105	1
	High	EKEQLMASDDFGR	1	8	3	545513111;545513107;545513105		0	2.11463e+07	0	0.000913043	34.93	0.00596134	2	1525.68	-7.34998	28.3297	1
	High	VNSLGETAER	3	8	3	545513111;545513107;545513105		0	1.12553e+08	0	0.00254988	34.59	0.0115556	2	1075.53	-8.39132	15.1266	0
	High	DmDDEESWIKEK	1	8	3	545513111;545513107;545513105	M2(Oxidation)	0	5.19965e+06	0	9.74861e-05	34	0.00163224	2	1540.64	-5.07218	28.7113	1
	High	AKLGDSHDLQR	1	8	3	545513111;545513107;545513105		0	2.86181e+06	0	0.00264314	33.53	0.0172786	2	1239.64	-5.70394	11.5224	1
	High	HALLEADVAAHQDRIDGITIQAR	4	8	3	545513111;545513107;545513105		0	2.68265e+07	0	5.69197e-06	33.46	0.0132089	4	2513.31	-5.96973	39.4877	1
	High	QGFVPAAYVK	3	8	3	545513111;545513107;545513105		0	3.83536e+08	0	0.00225263	31.86	0.0254461	1	1079.58	-5.26835	38.238	0
	High	GEIDAHEDSFK	4	8	3	545513111;545513107;545513105		0	3.39034e+07	0	0.00240851	31.59	0.00800907	1	1247.54	-8.20021	19.5075	0
	High	GDILTLLNSTNKDWWK	1	8	3	545513111;545513107;545513105		0	1.07289e+06	0	0.00029591	30.46	0.0456045	2	1903.98	-5.03379	61.3359	1
	High	LIQNNHYAMEDVATRR	2	8	3	545513111;545513107;545513105		0	6.56591e+07	0	0.000141876	29.86	0.0350622	3	1930.95	-5.08175	25.0441	1
	High	LMVHTVATFNSIKELNER	2	8	3	545513111;545513107;545513105		0	2815427	0	0.000192969	29.4	0.0485669	3	2102.09	-8.51877	41.7043	1
	High	KFEEFQTDMAAHEERVNEVNQFAAK	1	8	3	545513111;545513107;545513105		0	8.18413e+06	0	1.96869e-08	28.15	0.0267175	4	2968.37	-7.48257	37.6452	2
	High	EAALTSEEVGADLEQVEVLQKK	1	8	3	545513111;545513107;545513105		0	1.87907e+06	0	0.000973579	27.34	0.0787822	3	2386.22	-6.54964	53.133	1
	High	LmVHTVATFNSIKELNER	1	8	3	545513111;545513107;545513105	M2(Oxidation)	0	1.49025e+06	0	6.30445e-08	26.99	0.0764947	3	2118.09	-5.65024	39.1477	1
	High	EANQQQQFNR	2	8	3	545513111;545513107;545513105		0	1.07686e+08	0	0.00193885	25.91	0.048597	1	1262.58	-5.60843	11.5331	0
	High	QQVAPmDDETGKELVLALYDYQEK	4	8	3	545513111;545513107;545513105	M6(Oxidation)	0	7.13017e+07	0	8.78077e-06	25.18	0.0763024	3	2799.33	-4.11573	57.5335	1
	High	SLGYDLPmVEEGEPDPEFEAILDTVDPNR	1	8	3	545513111;545513107;545513105	M8(Oxidation)	0	862161	0	0.000137507	22.68	0.078229	3	3263.48	-3.35011	64.8786	0
	High	AGTFQAFEQFGQQLLAHGHYASPEVK	1	8	3	545513111;545513107;545513105		0	2.32347e+06	0	1.12646e-05	19.62	0.336709	3	2861.39	-4.09281	60.906	0
	High	QQVAPMDDETGKELVLALYDYQEK	2	8	3	545513111;545513107;545513105		0	2.38488e+07	0	2.20856e-05	17.14	0.592148	3	2783.33	-6.27335	59.4369	1
	High	LIQNNHYAmEDVATRR	3	8	3	545513111;545513107;545513105	M9(Oxidation)	0	6.59493e+07	0	0.00018208	15.78	0.878601	3	1946.94	-4.34051	17.353	1
	High	DLASVNNLLK	1	8	3	545513111;545513107;545513105		0	1.04229e+08	0.000112	0.00375555	48.37	0.000724819	2	1086.61	-6.28855	46.9334	0
	High	LSILAEER	1	9	3	545513111;545513107;545513105		0	1.77827e+08	0.000112	0.00385891	43.42	0.00238186	2	930.521	-4.81194	33.2635	0
	High	YEALKEPmIAR	7	8	3	545513111;545513107;545513105	M8(Oxidation)	0	1.13359e+08	0.000112	0.00344377	35.99	0.0126765	2	1336.68	-7.92683	26.9647	1
	High	KLDPAQSASR	2	8	3	545513111;545513107;545513105		0	1.73254e+08	0.000112	0.00395646	30.15	0.0527947	1	1072.57	-4.79529	9.63627	1
	High	AALLELWELRR	3	8	3	545513111;545513107;545513105		0	9.33944e+07	0.000112	0.00409382	24.81	0.0903561	2	1369.79	-4.834	56.8253	1
	High	LDPAQSASR	1	8	3	545513111;545513107;545513105		0	2.5397e+07	0.000112	0.00437389	20.1	0.232582	2	944.47	-9.85507	11.8538	0
	High	LGDSHDLQR	3	8	3	545513111;545513107;545513105		0	1.38011e+08	0.000112	0.00282575	15.95	0.656841	2	1040.5	-9.60169	11.9804	0
	High	AINVQEEK	1	8	3	545513111;545513107;545513105		0	8.238e+07	0.000312	0.0076493	47.7	0.000495038	2	930.483	-6.43799	13.8305	0
	High	DLNSQADSLmTSSAFDTSQVKDK	1	8	3	545513111;545513107;545513105	M10(Oxidation)	0	1.06492e+06	0.000312	0.00767905	18.28	0.221404	3	2504.13	-8.12855	36.7635	1
	High	LLQAQKLVQYLR	1	8	3	545513111;545513107;545513105		0	494399	0.000312	0.00655461	11.38	0.487612	3	1472.89	-4.74597	49.5392	1
	High	EPIVGSTDYGKDEDSAEALLK	1	8	3	545513111;545513107;545513105		0	2.91596e+06	0.000312	0.00526001	11.27	2.68348	3	2237.07	-4.74997	44.762	1
	High	FKELSTLR	3	8	3	545513111;545513107;545513105		0	181474014	0.000605	0.0118694	38.33	0.00268814	2	993.567	-5.58995	24.3694	1
	High	LIDVNHYAK	3	8	3	545513111;545513107;545513105		0	2.3316e+08	0.000605	0.0114817	37.56	0.00968142	2	1072.57	-9.16316	23.3977	0
	High	VNEVNQFAAK	4	8	3	545513111;545513107;545513105		0	310146208	0.000785	0.0152132	62.9	2.43353e-05	2	1119.57	-6.72253	21.9343	0
	High	EKLDILDR	1	8	3	545513111;545513107;545513105		0	8.84725e+07	0.000785	0.0149723	33.54	0.0204255	2	1001.56	-5.82194	31.0453	1
	High	EKLSILAEER	1	8	3	545513111;545513107;545513105		0	1.22037e+07	0.000785	0.0136056	20.37	0.359068	2	1187.66	-5.61748	29.8995	1
	High	EAGSVSLR	1	5	2	545513107;545513105		0	6.142e+07	0.000874	0.0168047	31.41	0.0466548	2	818.432	-5.97607	15.3713	0
	High	MKTATDEAYKDPSNLQGK	1	8	3	545513111;545513107;545513105		0	1.861e+06	0.000874	0.0177112	12.99	1.65773	3	1996.95	-6.33159	17.7375	2
	High	LLEATELK	1	8	3	545513111;545513107;545513105		0	1.57121e+08	0.000956	0.0195113	38.26	0.00794167	2	916.53	-5.3947	30.0911	0
	High	DLAALGDK	2	8	3	545513111;545513107;545513105		0	6.15059e+07	0.000956	0.019101	31.3	0.0303567	1	802.425	-7.4022	25.1953	0
	High	DLAALEDK	2	8	3	545513111;545513107;545513105		0	1.72717e+07	0.001396	0.0261587	32.56	0.0262061	1	874.443	-9.94705	28.9344	0
	High	ELELQK	1	9	3	545513111;545513107;545513105		0	3.09895e+07	0.001986	0.0373004	28.11	0.0989735	1	759.421	-5.36856	18.6304	0
	High	LNDSYRLQR	1	8	3	545513111;545513107;545513105		0	7.15303e+06	0.002063	0.0375633	30.4	0.0419069	2	1164.6	-6.85194	18.6668	1
	High	QQNFNTGIK	1	8	3	545513111;545513107;545513105		0	5.42452e+06	0.002063	0.0376824	26.43	0.105678	1	1049.53	-7.67234	19.6366	0
	High	NTTGVTEEALKEFSMMFK	1	8	3	545513111;545513107;545513105		0	4.45506e+06	0.002312	0.044046	17.34	0.500922	3	2062.97	-4.63736	63.0158	1
	High	RNEVLDR	1	8	3	545513111;545513107;545513105		0	7.76453e+07	0.002575	0.04524	39.93	0.00443593	2	901.479	-6.6555	11.2159	1
	High	DLASVNNLLKK	1	8	3	545513111;545513107;545513105		0	7.20811e+06	0.002796	0.0548288	33.43	0.0145488	2	1214.7	-5.72532	39.0572	1
	High	KKQEALVAR	1	8	3	545513111;545513107;545513105		0	0	0.002796	0.0512734	27.38	0.0453369	1	1042.63	-4.53776	8.43823	2
	High	LSDDNTIGK	1	8	3	545513111;545513107;545513105		0	553590	0.002796	0.0524141	21.84	0.240251	1	962.474	-5.28257	13.7675	0
	High	LmELHR	4	8	3	545513111;545513107;545513105	M2(Oxidation)	0	4.10623e+07	0.003128	0.0590271	35.15	0.00568215	2	814.419	-6.33023	14.8678	0
	High	KFDDFQK	3	8	3	545513111;545513107;545513105		0	1.43738e+08	0.003469	0.0615476	34.76	0.0065168	2	927.451	-6.93422	15.9178	1
	High	QWELLLEK	1	8	3	545513111;545513107;545513105		0	1.94886e+08	0.003546	0.0616714	21.06	0.450864	2	1058.58	-8.12969	52.9651	0
	High	QEQIDHQTR	2	5	2	545513107;545513105		0	1.94135e+07	0.003707	0.0658342	19.54	0.273486	1	1154.55	-6.00898	8.02115	0
	High	FKELSTLRR	1	8	3	545513111;545513107;545513105		0	9.16178e+06	0.003873	0.0661008	27.28	0.0377878	2	1149.67	-5.34858	18.7526	2
	High	EAHDAFR	1	8	3	545513111;545513107;545513105		0	6.50666e+07	0.003946	0.0672378	26.37	0.0178773	2	845.384	-7.17015	9.69537	0
	High	LKGLALQR	2	8	3	545513111;545513107;545513105		0	4.98901e+07	0.003946	0.0688612	26.2	0.0322643	2	898.578	-6.12625	21.7735	1
	High	DLTGVQNLRK	1	8	3	545513111;545513107;545513105		0	6.69944e+06	0.004262	0.0717261	34.81	0.0165846	2	1143.64	-7.45631	22.9001	1
	High	EFSmMFK	1	8	3	545513111;545513107;545513105	M4(Oxidation)	0	4.22348e+06	0.004262	0.0726564	22.05	0.0502107	1	935.396	-4.22928	36.2931	0
	High	DQLLAAK	1	8	3	545513111;545513107;545513105		0	2.11032e+07	0.004588	0.0789332	44.47	0.00200966	1	758.436	-6.01773	18.9754	0
	High	EPIAASTNR	1	8	3	545513111;545513107;545513105		0	1.08114e+07	0.006878	0.114721	26.22	0.065426	2	958.489	-6.87148	11.6495	0
	High	KHEDFEK	1	8	3	545513111;545513107;545513105		0	1.1804e+07	0.007576	0.119617	27.38	0.0350995	2	932.44	-7.53738	6.97543	1
	High	ERELELQK	1	8	3	545513111;545513107;545513105		0	1.79363e+07	0.008099	0.130123	21.64	0.341373	2	1044.56	-5.65184	15.8204	1
	High	VLETAEDIQERR	1	8	3	545513111;545513107;545513105		0	858752	0.008099	0.12712	15.93	1.00449	2	1458.75	-5.4976	21.7883	1
	High	KHEGFER	1	8	3	545513111;545513107;545513105		0	5.00164e+07	0.008729	0.13638	21.62	0.154947	3	902.443	-5.6032	7.66632	1
	High	HEDFDK	1	8	3	545513111;545513107;545513105		0	3.00424e+06	0.009943	0.152087	25.91	0.00884747	2	790.332	-6.08174	8.49894	0
545513111	PREDICTED: spectrin alpha chain, non-erythrocytic 1 isoform X7 [Canis lupus familiaris]	13528.8	73.34	3	2	207	658	4.45604e+08	2464	283.594	5.37646
	A2	Sequence	# PSMs	# Proteins	# Protein Groups	Protein Group Accessions	Modifications	ΔCn	Area	q-Value	PEP	IonScore	Exp Value	Charge	MH+ [Da]	ΔM [ppm]	RT [min]	# Missed Cleavages
	High	HEALMSDLSAYGSSIQALR	2	8	3	545513111;545513107;545513105		0	1.45287e+07	0	2.07308e-13	120.46	3.26518e-11	2	2049	-4.72878	54.9218	0
	High	KHQALQAEIAGHEPR	9	8	3	545513111;545513107;545513105		0	1.25472e+08	0	4.32042e-10	119.9	3.89363e-11	2	1684.88	-4.48381	17.288	1
	High	SSLSSAQADFSQLAELDR	4	8	3	545513111;545513107;545513105		0	1.91413e+08	0	2.46892e-11	117.19	5.36669e-11	2	1924.91	-6.29433	57.0812	0
	High	DLNSQADSLmTSSAFDTSQVK	2	8	3	545513111;545513107;545513105	M10(Oxidation)	0	5.17847e+07	0	2.33815e-11	115.8	3.4325e-11	2	2261.01	-6.5526	41.0162	0
	High	SADESGQALLAAGHYASDEVR	4	8	3	545513111;545513107;545513105		0	2.51181e+08	0	2.10132e-11	115.77	6.09155e-11	2	2146.99	-6.82917	41.4965	0
	High	HQAFEAEVQANSGAIVK	17	8	3	545513111;545513107;545513105		0	9.26838e+07	0	3.19754e-11	115.55	1.29276e-10	2	1798.9	-3.63572	32.3225	0
	High	ALINADELANDVAGAEALLDR	2	8	3	545513111;545513107;545513105		0	1.10649e+07	0	3.39423e-12	106.93	7.87755e-10	2	2154.09	-4.65797	65.8814	0
	High	mTLVASEDYGDTLAAIQGLLK	2	8	3	545513111;545513107;545513105	M1(Oxidation)	0	7.5463e+06	0	1.42928e-11	105.94	1.13079e-09	2	2225.13	-2.9965	64.2657	0
	High	IEDLGAAMEEALILDNK	2	8	3	545513111;545513107;545513105		0	5.11154e+06	0	9.21475e-12	105.2	1.36351e-09	2	1844.92	-5.11829	61.3104	0
	High	KIEDLGAAMEEALILDNK	2	8	3	545513111;545513107;545513105		0	2.73543e+07	0	2.88844e-12	103.82	1.68471e-09	2	1973.01	-6.45613	59.4517	1
	High	NQALNTDNYGHDLASVQALQR	7	8	3	545513111;545513107;545513105		0	4.25039e+08	0	3.70323e-10	102.18	1.83721e-09	2	2328.12	-6.57701	41.0007	0
	High	KHALLEADVAAHQDR	3	8	3	545513111;545513107;545513105		0	2.97465e+07	0	3.36969e-09	100.07	5.25462e-09	2	1673.86	-7.80176	16.7298	1
	High	mKTATDEAYKDPSNLQGK	3	8	3	545513111;545513107;545513105	M1(Oxidation)	0	1.5984e+07	0	5.77734e-09	99.38	3.67375e-09	2	2012.95	-4.99162	15.6433	2
	High	KHEALMSDLSAYGSSIQALR	5	8	3	545513111;545513107;545513105		0	9.08543e+07	0	5.62375e-11	99.32	5.79487e-09	2	2177.09	-5.90806	50.4589	1
	High	DLNSQADSLMTSSAFDTSQVK	2	8	3	545513111;545513107;545513105		0	3.44694e+07	0	6.38217e-11	98.74	2.72665e-09	2	2245.02	-4.62313	52.1673	0
	High	KIEDLGAAmEEALILDNK	2	8	3	545513111;545513107;545513105	M9(Oxidation)	0	3.09579e+07	0	4.30211e-11	95.91	1.04503e-08	2	1989.01	-7.53002	47.3209	1
	High	HQAFEAELSANQSR	5	8	3	545513111;545513107;545513105		0	1.88575e+08	0	2.66888e-09	94.32	8.83889e-09	2	1587.74	-6.3341	24.7408	0
	High	LKDLNSQADSLMTSSAFDTSQVK	1	8	3	545513111;545513107;545513105		0	2.20599e+07	0	9.69016e-09	93.59	1.56852e-08	2	2486.19	-6.95839	45.8928	1
	High	RLEAELAAHEPAIQGVLDTGKK	8	8	3	545513111;545513107;545513105		0	1.74317e+08	0	5.08139e-08	92.47	1.60529e-08	2	2346.27	-5.02695	39.8165	2
	High	RQDLEDSLQAQQYFADANEAESWmR	2	8	3	545513111;545513107;545513105	M24(Oxidation)	0	1.72342e+07	0	2.01371e-11	91.14	4.76861e-09	3	3017.32	-5.22993	53.2384	1
	High	GNAMVEEGHFAAEDVK	1	8	3	545513111;545513107;545513105		0	3.42275e+07	0	2.57316e-09	90.98	1.06931e-08	2	1703.76	-4.87469	30.1636	0
	High	AQLADSFHLQQFFR	3	8	3	545513111;545513107;545513105		0	8.20716e+07	0	3.965e-08	90.27	3.66022e-08	2	1707.85	-5.76274	58.0735	0
	High	KLSDDNTIGKEEIQQR	1	8	3	545513111;545513107;545513105		0	8.04659e+06	0	1.0958e-07	89.97	3.94214e-08	2	1873.95	-7.49541	19.3962	2
	High	LAALADQWQFLVQK	6	8	3	545513111;545513107;545513105		0	1.67572e+08	0	1.13263e-07	87.78	8.22786e-08	2	1630.89	-5.41495	59.9365	0
	High	FNRDVDETISWIK	3	8	3	545513111;545513107;545513105		0	3.87247e+07	0	5.77371e-07	87.69	7.44694e-08	2	1622.81	-6.80875	46.5541	1
	High	QETFDAGLQAFQQEGIANITALK	2	8	3	545513111;545513107;545513105		0	1.25903e+07	0	3.11636e-09	87.52	7.01848e-08	2	2493.25	-4.25102	61.6474	0
	High	KFEEFQTDmAAHEER	3	8	3	545513111;545513107;545513105	M9(Oxidation)	0	4.02684e+07	0	1.08056e-08	87.41	1.45241e-08	2	1883.81	-6.03843	20.6256	1
	High	EAALTSEEVGADLEQVEVLQK	3	8	3	545513111;545513107;545513105		0	4.60646e+07	0	4.07006e-10	86.99	8.00945e-08	2	2258.13	-4.64507	57.0082	0
	High	DLAALGDKVNSLGETAER	2	8	3	545513111;545513107;545513105		0	1.11577e+08	0	2.57006e-10	85.74	1.02141e-07	2	1858.94	-8.20414	43.5637	1
	High	KGDILTLLNSTNK	3	8	3	545513111;545513107;545513105		0	7.44678e+07	0	1.60911e-06	85.43	1.08839e-07	1	1416.8	-6.5094	45.8722	1
	High	HQAFEAELHANADR	6	8	3	545513111;545513107;545513105		0	2.40985e+08	0	3.78259e-08	85.2	6.5231e-08	2	1608.74	-6.99392	21.5665	0
	High	HALLEADVAAHQDR	5	8	3	545513111;545513107;545513105		0	1.28201e+08	0	3.195e-08	84.96	1.42343e-07	2	1545.77	-7.34314	21.422	0
	High	RQDLEDSLQAQQYFADANEAESWMR	1	8	3	545513111;545513107;545513105		0	0	0	9.64512e-11	84.2	2.83241e-08	3	3001.32	-6.0166	59.04	1
	High	HQLLEADISAHEDR	6	8	3	545513111;545513107;545513105		0	8.61535e+07	0	1.53419e-08	83.58	1.38356e-07	3	1633.78	-6.16375	25.496	0
	High	SKLGESQTLQQFSR	2	8	3	545513111;545513107;545513105		0	2.55782e+07	0	1.04078e-06	83.46	1.94753e-07	2	1608.82	-6.17036	28.506	1
	High	SADESGQALLAAGHYASDEVREK	2	8	3	545513111;545513107;545513105		0	2.24562e+07	0	4.60612e-08	82.78	1.20736e-07	2	2404.12	-6.85904	39.5778	1
	High	HEALmSDLSAYGSSIQALR	4	8	3	545513111;545513107;545513105	M5(Oxidation)	0	1.1465e+07	0	1.10574e-08	81.25	2.27593e-07	2	2064.99	-6.24944	47.1037	0
	High	LDETGNLmISEGHFASETIR	3	8	3	545513111;545513107;545513105	M8(Oxidation)	0	4.45467e+07	0	7.38729e-09	80.65	2.04056e-07	2	2236.04	-7.49926	42.0035	0
	High	EAIVTSEELGQDLEHVEVLQK	3	8	3	545513111;545513107;545513105		0	4.67391e+07	0	5.79785e-09	80.18	4.1542e-07	2	2366.19	-6.24465	57.098	0
	High	NTTGVTEEALKEFSmMFK	2	8	3	545513111;545513107;545513105	M15(Oxidation)	0	4.84493e+06	0	1.48256e-07	78.81	2.96583e-07	2	2078.97	-5.32	62.5725	1
	High	KHEALmSDLSAYGSSIQALR	4	8	3	545513111;545513107;545513105	M6(Oxidation)	0	1.00767e+08	0	3.81798e-09	78.14	6.72162e-07	2	2193.08	-6.21807	42.2596	1
	High	ALSSEGKPYVTK	2	8	3	545513111;545513107;545513105		0	1.35971e+08	0	3.54668e-05	78.08	7.28192e-07	2	1279.68	-6.22756	15.2834	0
	High	HQALQAEIAGHEPR	7	8	3	545513111;545513107;545513105		0	2.09189e+08	0	5.06102e-06	77.37	6.4131e-07	2	1556.78	-6.49985	21.9474	0
	High	LSDDNTIGKEEIQQR	5	8	3	545513111;545513107;545513105		0	1.26099e+08	0	2.09138e-07	77.05	7.33741e-07	2	1745.86	-5.24894	21.6597	1
	High	REELIANWEQIR	3	8	3	545513111;545513107;545513105		0	1.51023e+08	0	1.45969e-07	76.9	9.60638e-07	2	1556.81	-7.6846	44.242	1
	High	SQLLGSAHEVQR	3	8	3	545513111;545513107;545513105		0	3.18735e+08	0	1.66978e-05	76.36	1.02887e-06	2	1324.69	-5.54136	18.9624	0
	High	KVEDLFLTFAK	3	8	3	545513111;545513107;545513105		0	2.41731e+08	0	2.70893e-06	75.15	8.5996e-07	2	1310.73	-4.85053	54.697	1
	High	GNAmVEEGHFAAEDVK	5	8	3	545513111;545513107;545513105	M4(Oxidation)	0	6.64107e+07	0	1.00176e-07	75.05	2.90725e-07	2	1719.75	-8.61578	23.5584	0
	High	LDETGNLMISEGHFASETIR	3	8	3	545513111;545513107;545513105		0	5.80536e+07	0	2.72859e-09	74.79	1.09691e-06	2	2220.05	-3.13553	48.0941	0
	High	KFEEFQTDMAAHEER	1	8	3	545513111;545513107;545513105		0	2.55997e+07	0	1.57464e-08	74.59	3.21471e-07	2	1867.81	-6.98265	28.2982	1
	High	LEESLEYQQFVANVEEEEAWINEK	1	8	3	545513111;545513107;545513105		0	4.03979e+06	0	2.21651e-10	74.54	6.97847e-07	3	2926.35	-4.00493	63.1801	0
	High	YTEHSTVGLAQQWDQLDQLGMR	2	8	3	545513111;545513107;545513105		0	5.39428e+07	0	2.58637e-10	73.95	1.19607e-06	3	2576.21	-5.60235	55.5622	0
	High	LEAELAAHEPAIQGVLDTGK	4	8	3	545513111;545513107;545513105		0	2.32476e+07	0	1.18564e-10	73.58	2.12907e-06	2	2062.07	-4.27715	46.1315	0
	High	KHQLLEADISAHEDR	6	8	3	545513111;545513107;545513105		0	5.29384e+07	0	2.44665e-08	72.43	2.88597e-06	2	1761.88	-4.04477	20.4733	1
	High	WSQLLANSATR	3	8	3	545513111;545513107;545513105		0	3.37624e+08	0	9.70056e-06	71.81	3.754e-06	2	1246.65	-6.31102	34.7046	0
	High	KHQLLEADISAHEDRLK	2	8	3	545513111;545513107;545513105		0	7.45913e+06	0	6.62111e-08	71.35	2.57954e-06	2	2003.06	-5.73313	23.96	2
	High	QFQDAGHFDAENIK	2	8	3	545513111;545513107;545513105		0	5.75619e+07	0	1.10671e-07	70.91	1.97874e-06	2	1619.74	-5.35744	30.2462	0
	High	LQTASDESYKDPTNIQSK	2	3	2	545513111;545513107		0	1.51025e+08	0	1.83181e-07	70.58	2.21808e-06	2	2024.96	-7.08909	21.5703	1
	High	HQEHKGEIDAHEDSFK	3	8	3	545513111;545513107;545513105		0	2.24883e+07	0	7.92121e-08	69.4	1.50408e-06	2	1906.86	-6.36693	11.6	1
	High	LQIASDENYKDPTNLQGK	2	8	3	545513111;545513107;545513105		0	1.41286e+08	0	3.97188e-06	69.26	4.4407e-06	2	2034	-5.43071	30.7464	1
	High	AKLEENSAFLQFNWK	2	8	3	545513111;545513107;545513105		0	1.64176e+07	0	2.38267e-07	68.96	5.02512e-06	2	1824.92	-4.12815	53.4811	1
	High	YTEHSTVGLAQQWDQLDQLGmR	8	8	3	545513111;545513107;545513105	M21(Oxidation)	0	1.16722e+08	0	6.05906e-09	68.58	3.20341e-06	3	2592.2	-4.40668	51.9389	0
	High	DVTGAEALLER	2	8	3	545513111;545513107;545513105		0	2.08772e+08	0	1.37477e-06	68.54	5.69632e-06	2	1173.6	-6.07689	42.5715	0
	High	LFGAAEVQR	5	8	3	545513111;545513107;545513105		0	4.87007e+08	0	0.000207609	68.36	8.08183e-06	2	990.527	-9.82927	29.3183	0
	High	GKDLIGVQNLLK	5	8	3	545513111;545513107;545513105		0	3.02243e+08	0	3.87861e-05	67.94	3.35851e-06	1	1297.77	-6.91872	44.5551	1
	High	LIDVNHYAKDEVAAR	1	8	3	545513111;545513107;545513105		0	4.77099e+07	0	9.88673e-07	67.91	6.88493e-06	2	1713.88	-6.93095	28.624	1
	High	VASNPYTWFTMEALEETWR	2	8	3	545513111;545513107;545513105		0	3.5757e+06	0	2.63165e-06	66.8	4.17859e-06	2	2331.07	-1.84161	66.7701	0
	High	KHEAFETDFTVHK	4	8	3	545513111;545513107;545513105		0	1.15559e+08	0	2.6153e-07	66.69	6.40724e-06	2	1588.76	-9.71445	23.4154	1
	High	EAFLNTEDKGDSLDSVEALIK	4	8	3	545513111;545513107;545513105		0	1.20904e+08	0	7.26065e-08	66.62	8.39507e-06	2	2294.13	-4.6786	57.2955	1
	High	KHEAFETDFTVHKDR	5	8	3	545513111;545513107;545513105		0	6.32982e+07	0	3.67901e-08	66.43	8.23585e-06	2	1859.89	-7.52052	19.7401	2
	High	GVIDTGNSLIER	3	8	3	545513111;545513107;545513105		0	3.36649e+08	0	0.000100687	66.19	1.19136e-05	2	1273.67	-5.55181	36.8511	0
	High	DLASVQALLR	4	8	3	545513111;545513107;545513105		0	2.52671e+08	0	0.000147102	65.7	8.63983e-06	2	1085.62	-5.95581	55.3691	0
	High	HEAFETDFTVHKDR	1	8	3	545513111;545513107;545513105		0	4.51016e+06	0	4.46643e-08	65.44	5.38656e-06	2	1731.8	-5.25767	24.0107	1
	High	EAFLNTEDKGDSLDSVEALIKK	1	8	3	545513111;545513107;545513105		0	4.13218e+06	0	3.24862e-08	65.32	1.24409e-05	3	2422.22	-6.07432	52.3636	2
	High	TATDEAYKDPSNLQGK	3	8	3	545513111;545513107;545513105		0	1.72183e+08	0	1.54185e-06	65.09	1.07171e-05	2	1737.82	-6.05486	18.3767	1
	High	ADVVESWIGEKENSLK	2	8	3	545513111;545513107;545513105		0	5.24102e+07	0	7.7734e-08	65.02	1.36927e-05	2	1803.9	-7.3817	46.7081	1
	High	LKDLNSQADSLmTSSAFDTSQVK	7	8	3	545513111;545513107;545513105	M12(Oxidation)	0	1.48731e+08	0	1.1833e-07	64.9	8.72085e-06	2	2502.19	-6.54039	36.8606	1
	High	SSEEIESAFR	3	8	3	545513111;545513107;545513105		0	1.71337e+08	0	2.26897e-05	64.39	6.29573e-06	2	1154.53	-5.13149	32.0375	0
	High	NVEDIELWLYEVEGHLASDDYGKDLTNVQNLQK	1	8	3	545513111;545513107;545513105		0	1.23384e+06	0	7.63176e-07	64.26	7.98692e-06	3	3847.84	-6.10855	65.792	1
	High	IEDLGAAmEEALILDNK	1	8	3	545513111;545513107;545513105	M8(Oxidation)	0	1.94688e+06	0	8.39764e-09	64.24	1.36743e-05	2	1860.92	-3.52251	52.2074	0
	High	LIQEQHPEEETIK	3	8	3	545513111;545513107;545513105		0	2.62916e+08	0	1.05088e-06	64.22	1.78246e-05	2	1593.8	-7.12548	19.3489	0
	High	QFQDAGHFDAENIKK	5	8	3	545513111;545513107;545513105		0	1.31638e+08	0	5.24226e-07	64.03	1.18215e-05	2	1747.83	-6.01203	24.5135	1
	High	LGESQTLQQFSR	6	8	3	545513111;545513107;545513105		0	3.79555e+08	0	5.87128e-06	63.47	2.00152e-05	2	1393.7	-6.65122	33.8664	0
	High	MQHNLEQQIQAR	2	8	3	545513111;545513107;545513105		0	1.51794e+08	0	9.9161e-06	63.44	1.56929e-05	1	1495.73	-6.33301	22.0832	0
	High	KGDILTLLNSTNKDWWK	3	8	3	545513111;545513107;545513105		0	2.65396e+07	0	2.194e-08	63.34	1.90477e-05	2	2032.07	-5.91757	58.966	2
	High	FEEFQTDMAAHEER	1	8	3	545513111;545513107;545513105		0	4.7834e+06	0	4.90473e-08	62.69	3.31036e-06	2	1739.72	-7.91819	31.5315	0
	High	VAEDLESEGLmAEEVQAVQQQEVYGMmPR	5	8	3	545513111;545513107;545513105	M11(Oxidation); M27(Oxidation)	0	1.20419e+07	0	3.26062e-09	62.38	5.72315e-06	3	3298.47	-7.06041	54.3132	0
	High	VASNPYTWFTmEALEETWR	2	8	3	545513111;545513107;545513105	M11(Oxidation)	0	4.92345e+06	0	1.07437e-05	62.06	9.77011e-06	2	2347.06	-3.51125	64.8511	0
	High	ALSSEGKPYVTKEELYQNLTR	3	8	3	545513111;545513107;545513105		0	1.45517e+08	0	1.60577e-06	61.98	2.54499e-05	2	2426.24	-7.89418	37.5858	1
	High	MNEVISLWK	2	8	3	545513111;545513107;545513105		0	1.92782e+08	0	0.00130446	61.79	3.32102e-05	2	1119.58	-3.95532	51.8327	0
	High	LIQNNHYAMEDVATR	2	8	3	545513111;545513107;545513105		0	1.83877e+08	0	4.37668e-07	61.36	2.14955e-05	2	1774.84	-6.04555	28.086	0
	High	ELPTAFDYVEFTR	3	8	3	545513111;545513107;545513105		0	1.1464e+08	0	4.34684e-06	61.03	2.51646e-05	2	1587.76	-5.79312	59.1573	0
	High	RLEAELAAHEPAIQGVLDTGK	2	8	3	545513111;545513107;545513105		0	3.85911e+07	0	2.89016e-08	60.94	2.89534e-05	2	2218.17	-6.7484	44.0279	1
	High	QEFAQHANAFHQWIQETR	5	8	3	545513111;545513107;545513105		0	2.21351e+08	0	8.43979e-07	60.75	1.90997e-05	2	2241.04	-7.6723	40.0708	0
	High	EQLMASDDFGR	2	8	3	545513111;545513107;545513105		0	3.75536e+07	0	0.000195585	60.62	6.45887e-06	1	1268.55	-5.8968	33.7444	0
	High	ITALDEFATK	1	8	3	545513111;545513107;545513105		0	3.82254e+08	0	0.000552531	60.23	3.17246e-05	2	1108.58	-6.14178	40.6536	0
	High	LEAELAAHEPAIQGVLDTGKK	6	8	3	545513111;545513107;545513105		0	6.33923e+07	0	8.05152e-10	59.9	3.16709e-05	3	2190.16	-5.89997	41.8773	1
	High	QDEVNAAWQR	4	8	3	545513111;545513107;545513105		0	1.55602e+08	0	1.88078e-05	59.19	2.60288e-05	2	1216.56	-6.90463	25.1426	0
	High	EANELQQWINEK	3	8	3	545513111;545513107;545513105		0	2.05189e+08	0	0.000141728	58.88	4.17378e-05	2	1501.72	-5.04931	49.0232	0
	High	KLLVSSEDYGR	3	8	3	545513111;545513107;545513105		0	1.23569e+08	0	4.58436e-05	58.64	4.44512e-05	2	1266.66	-7.62953	23.7057	1
	High	DLSSVQTLLTK	5	8	3	545513111;545513107;545513105		0	3.3822e+08	0	0.000229631	58.51	5.62306e-05	2	1204.67	-8.81495	50.9528	0
	High	GDILTLLNSTNK	1	8	3	545513111;545513107;545513105		0	1.12561e+07	0	3.66113e-05	58.41	6.48231e-05	2	1288.7	-6.36225	55.3729	0
	High	KHEDFDKAINVQEEK	1	8	3	545513111;545513107;545513105		0	661614	0	6.34259e-08	57.94	6.251e-05	2	1829.89	-6.41591	19.2885	2
	High	GRELPTAFDYVEFTR	3	8	3	545513111;545513107;545513105		0	3.20222e+07	0	1.54091e-08	57.8	6.22345e-05	2	1800.88	-4.85384	52.6849	1
	High	GLVSSDELAKDVTGAEALLER	1	8	3	545513111;545513107;545513105		0	2.53383e+06	0	3.63833e-09	57.73	6.83897e-05	3	2173.13	-3.92819	60.9959	1
	High	LQQSHPLSAAQIQVK	4	8	3	545513111;545513107;545513105		0	4.24765e+08	0	2.22192e-07	57.39	4.77861e-05	2	1647.91	-6.94439	27.0302	0
	High	HQLLEADISAHEDRLK	4	8	3	545513111;545513107;545513105		0	2.00155e+07	0	2.80777e-07	57.36	7.93385e-05	2	1874.96	-4.43243	27.9975	1
	High	LIQNNHYAmEDVATR	2	8	3	545513111;545513107;545513105	M9(Oxidation)	0	1.11493e+08	0	3.90869e-07	56.74	5.05229e-05	2	1790.84	-7.31011	20.1313	0
	High	ENLLEEQGSIAVR	11	8	3	545513111;545513107;545513105		0	9.28569e+07	0	0.00021405	56.61	8.7964e-05	2	1457.75	-5.7452	67.8515	0
	High	LLEAQSHFR	3	8	3	545513111;545513107;545513105		0	2.47387e+08	0	0.000551729	56.29	9.46902e-05	2	1100.58	-7.20665	21.2216	0
	High	LMVHTVATFNSIK	3	8	3	545513111;545513107;545513105		0	7.88933e+07	0	1.00299e-06	56.29	0.000118891	1	1460.78	-5.57863	37.5422	0
	High	KLLEAQSHFR	3	8	3	545513111;545513107;545513105		0	4.02729e+07	0	2.51771e-05	55.84	0.000120535	2	1228.67	-7.15022	17.5791	1
	High	TKQDEVNAAWQR	2	8	3	545513111;545513107;545513105		0	55975351	0	1.33108e-05	55.82	5.82546e-05	2	1445.7	-8.81528	20.1153	1
	High	mQHNLEQQIQAR	11	8	3	545513111;545513107;545513105	M1(Oxidation)	0	9.56992e+07	0	1.47135e-05	55.21	9.28006e-05	2	1511.73	-7.47352	21.5953	0
	High	DLmSWINGIR	2	8	3	545513111;545513107;545513105	M3(Oxidation)	0	2.72465e+07	0	0.000106232	55.02	0.000123549	2	1220.6	-5.78882	59.0299	0
	High	DTEQVDNWMSK	3	8	3	545513111;545513107;545513105		0	9.33332e+07	0	5.64909e-05	54.9	1.9092e-05	2	1352.57	-4.50391	35.4589	0
	High	DLIGVQNLLK	1	8	3	545513111;545513107;545513105		0	7.13124e+07	0	0.00016138	54.75	6.63232e-05	2	1112.66	-3.98129	57.289	0
	High	LIQSHPESAEDLQEK	3	8	3	545513111;545513107;545513105		0	2.03001e+08	0	2.91347e-06	54.74	0.000107268	2	1723.84	-7.44249	19.7093	0
	High	DVDEIEAWISEK	1	8	3	545513111;545513107;545513105		0	1.70687e+06	0	3.69697e-05	54.64	7.86748e-05	1	1433.67	-5.43246	59.5863	0
	High	DVEDEETWIR	4	8	3	545513111;545513107;545513105		0	1.00512e+08	0	0.000169638	54.02	4.43831e-05	2	1291.57	-7.39182	40.5358	0
	High	NTTGVTEEALK	2	8	3	545513111;545513107;545513105		0	1.25153e+08	0	0.000106982	54.01	0.000190255	2	1162.59	-6.44191	20.6982	0
	High	LmVHTVATFNSIK	5	8	3	545513111;545513107;545513105	M2(Oxidation)	0	7.81416e+07	0	2.738e-06	53.9	0.000207153	2	1476.78	-6.83696	34.6286	0
	High	MTLVASEDYGDTLAAIQGLLK	1	8	3	545513111;545513107;545513105		0	6.21769e+06	0	6.03254e-07	53.75	0.000150335	3	2209.13	-6.70754	65.7892	0
	High	IDGITIQAR	2	8	3	545513111;545513107;545513105		0	1.82723e+08	0	0.000570743	53.49	0.000234826	2	986.557	-6.43056	31.584	0
	High	LIQEQHPEEETIKTK	1	8	3	545513111;545513107;545513105		0	2.40354e+06	0	6.47383e-06	53.42	0.000199512	2	1822.94	-7.2737	16.655	1
	High	DLTGVQNLR	3	8	3	545513111;545513107;545513105		0	3.11844e+08	0	0.00117044	53.17	0.000234709	2	1015.55	-7.25558	30.5982	0
	High	LLVSSEDYGR	5	8	3	545513111;545513107;545513105		0	2.25993e+08	0	5.57033e-05	52.37	0.000181071	2	1138.57	-7.30915	28.4716	0
	High	EKEPIVGSTDYGKDEDSAEALLK	5	8	3	545513111;545513107;545513105		0	8.17908e+07	0	1.25657e-07	52.33	0.000208478	2	2494.21	-5.42819	40.1742	2
	High	EELIANWEQIR	3	8	3	545513111;545513107;545513105		0	5.31471e+07	0	2.4484e-05	51.97	0.000269063	2	1400.71	-5.89383	51.1996	0
	High	LEENSAFLQFNWK	2	8	3	545513111;545513107;545513105		0	2.60219e+07	0	2.3289e-07	51.55	0.000226049	2	1625.78	-7.70613	58.9113	0
	High	VAEDLESEGLmAEEVQAVQQQEVYGmmPR	2	8	3	545513111;545513107;545513105	M11(Oxidation); M26(Oxidation); M27(Oxidation)	0	1.59768e+07	0	9.34429e-08	51.43	6.25921e-05	3	3314.46	-6.6707	49.7847	0
	High	ASAFNSWFENAEEDLTDPVR	1	8	3	545513111;545513107;545513105		0	2.59677e+06	0	4.82045e-07	50.77	8.24966e-05	3	2298.01	-7.06551	63.4243	0
	High	QETFDAGLQAFQQEGIANITALKDQLLAAK	3	8	3	545513111;545513107;545513105		0	1.06398e+07	0	7.34762e-07	50.4	0.000270411	3	3232.67	-3.19722	66.9063	1
	High	VAEDLESEGLMAEEVQAVQQQEVYGMmPR	3	8	3	545513111;545513107;545513105	M27(Oxidation)	0	3.86948e+06	0	7.82011e-07	50.31	0.00011732	3	3282.48	-5.66886	59.9509	0
	High	DSDELKSWVNEK	1	8	3	545513111;545513107;545513105		0	3.4343e+07	0	0.000134702	50.27	0.00023869	2	1449.68	-5.19641	34.7718	1
	High	GKDLIGVQNLLKK	1	8	3	545513111;545513107;545513105		0	6.08765e+06	0	0.000185825	49.82	9.69355e-05	2	1425.87	-6.00647	37.3827	2
	High	EQLmASDDFGR	3	8	3	545513111;545513107;545513105	M4(Oxidation)	0	2.9352e+07	0	0.000420412	49.71	6.73505e-05	1	1284.55	-4.8107	25.9806	0
	High	DADETKEWIEEK	2	8	3	545513111;545513107;545513105		0	3.01018e+07	0	0.000147616	49.66	0.000154104	2	1492.67	-6.81983	29.9207	1
	High	ADVVESWIGEK	2	8	3	545513111;545513107;545513105		0	1.58809e+08	0	6.9929e-05	49.08	0.000480166	2	1232.61	-6.47052	45.6849	0
	High	NVEDIELWLYEVEGHLASDDYGK	2	8	3	545513111;545513107;545513105		0	796938	0	2.47913e-07	48.87	0.000275651	2	2694.25	-3.6037	67.2112	0
	High	EELYQNLTR	2	8	3	545513111;545513107;545513105		0	1.43868e+08	0	0.000679347	48.62	0.000576411	2	1165.58	-5.69563	32.643	0
	High	EKEQLmASDDFGR	1	8	3	545513111;545513107;545513105	M6(Oxidation)	0	1.62407e+07	0	8.82884e-05	48.6	0.000166336	2	1541.68	-5.24224	21.6438	1
	High	HEAFETDFTVHK	2	8	3	545513111;545513107;545513105		0	2.80608e+07	0	2.30348e-06	48.16	0.000285655	2	1460.67	-6.97325	28.4463	0
	High	DLMSWINGIR	1	8	3	545513111;545513107;545513105		0	1.30115e+07	0	4.35107e-05	48.03	0.00070357	2	1204.61	-6.74289	63.4353	0
	High	mNEVISLWK	11	8	3	545513111;545513107;545513105	M1(Oxidation)	0	1.1598e+08	0	0.00198064	47.78	0.000751095	2	1135.57	-6.73148	49.563	0
	High	SLQQLAEER	1	8	3	545513111;545513107;545513105		0	2.61722e+08	0	0.000964131	47.63	0.000786119	2	1073.55	-7.02185	29.7722	0
	High	GLVSSDELAK	1	8	3	545513111;545513107;545513105		0	1.5304e+08	0	0.000655076	47.17	0.0010073	2	1018.53	-7.2703	26.224	0
	High	DVDETISWIK	4	8	3	545513111;545513107;545513105		0	1.66013e+08	0	0.000961038	46.45	0.000875285	2	1205.6	-6.07128	50.2842	0
	High	TDDYGRDLSSVQTLLTK	3	8	3	545513111;545513107;545513105		0	1.19538e+07	0	6.47915e-06	46.23	0.000988663	2	1911.96	-3.90159	51.7849	1
	High	VLETAEDIQER	3	8	3	545513111;545513107;545513105		0	1.87412e+08	0	2.57337e-05	46.13	0.000836169	1	1302.65	-5.68923	24.9848	0
	High	IAALQSFADQLIAAGHYAK	1	8	3	545513111;545513107;545513105		0	1.75823e+08	0	1.62261e-08	45.77	0.00107926	3	1988.05	-5.23909	61.0313	0
	High	DmDDEESWIK	1	8	3	545513111;545513107;545513105	M2(Oxidation)	0	1.96467e+07	0	0.00107942	45.65	4.22019e-05	2	1283.5	-4.85447	34.9152	0
	High	RAQLADSFHLQQFFR	3	8	3	545513111;545513107;545513105		0	2.92674e+07	0	2.1252e-07	45.11	0.00143831	2	1863.95	-7.66235	52.8342	1
	High	DMDDEESWIK	1	8	3	545513111;545513107;545513105		0	2.20328e+06	0	0.000207365	44.9	8.73703e-05	1	1267.51	-7.6168	41.2205	0
	High	NTTGVTEEALKEFSmmFK	3	8	3	545513111;545513107;545513105	M15(Oxidation); M16(Oxidation)	0	3.6001e+07	0	4.94873e-07	44.34	0.000675517	2	2094.96	-5.29941	58.1004	1
	High	LAQFVEHWK	5	8	3	545513111;545513107;545513105		0	3.23696e+08	0	0.0010026	43.61	0.00168543	2	1157.6	-5.25026	34.4321	0
	High	KASAFNSWFENAEEDLTDPVR	2	8	3	545513111;545513107;545513105		0	209236	0	7.03657e-08	43.53	0.000747481	3	2426.11	-6.03807	60.8994	1
	High	RQEENDKLR	3	8	3	545513111;545513107;545513105		0	5.8257e+06	0	0.00163744	43.41	0.00195868	3	1187.6	-7.2336	7.06895	2
	High	EKEPIAASTNR	2	8	3	545513111;545513107;545513105		0	9.36603e+07	0	0.00155584	43.28	0.00183024	2	1215.63	-6.21866	10.7107	1
	High	DAEELEKWIQEK	2	8	3	545513111;545513107;545513105		0	1.56327e+07	0	0.000234298	42.86	0.00181421	2	1517.74	-6.48358	50.2092	1
	High	FEEFQTDmAAHEER	2	8	3	545513111;545513107;545513105	M8(Oxidation)	0	4.91581e+06	0	1.93821e-05	42.69	0.000177629	2	1755.72	-5.92316	24.2574	0
	High	KFEEFQTDmAAHEERVNEVNQFAAK	2	8	3	545513111;545513107;545513105	M9(Oxidation)	0	6.02107e+06	0	8.77005e-06	42.62	0.00100377	3	2984.37	-6.47034	32.5825	2
	High	YEALKEPMIAR	3	8	3	545513111;545513107;545513105		0	5.29139e+07	0	0.00143391	42.35	0.00285231	2	1320.69	-4.75602	30.3138	1
	High	ELVLALYDYQEK	1	8	3	545513111;545513107;545513105		0	2.08989e+07	0	3.64875e-06	42.17	0.00251796	2	1483.76	-3.49678	54.71	0
	High	QEQIDHQYHSLLELGEK	2	3	1	545513111		0	8.30468e+07	0	2.17943e-06	41.42	0.00269694	2	2067	-5.55788	39.3455	0
	High	LKDLNSQADSLmTSSAFDTSQVKDK	1	8	3	545513111;545513107;545513105	M12(Oxidation)	0	1.37976e+06	0	7.87478e-07	41.36	0.00182419	3	2745.31	-5.4889	33.4176	2
	High	FLADFRDLTSWVTEMK	1	8	3	545513111;545513107;545513105		0	537457	0	3.40417e-06	41.12	0.00270438	3	1958.96	-4.13749	64.2043	1
	High	AALLELWELR	1	8	3	545513111;545513107;545513105		0	917622	0	0.000151233	40.77	0.00334174	3	1213.69	-6.81205	62.1415	0
	High	KHALLEADVAAHQDRIDGITIQAR	2	8	3	545513111;545513107;545513105		0	5.40364e+06	0	1.14628e-05	40.3	0.00241713	5	2641.4	-6.10098	35.3318	2
	High	DLTSWVTEmK	13	8	3	545513111;545513107;545513105	M9(Oxidation)	0	5.60652e+07	0	0.000224613	40.22	0.00244781	2	1225.57	-5.00005	47.1603	0
	High	QEQIDHQYHSLLELGEKR	2	3	1	545513111		0	7.04816e+06	0	1.42027e-06	40.13	0.00344046	2	2223.1	-6.83552	36.7364	1
	High	KLLEATELK	4	8	3	545513111;545513107;545513105		0	1.29042e+08	0	0.000398226	40.01	0.0025142	3	1044.62	-7.6668	24.5914	1
	High	DLTNVQNLQK	2	8	3	545513111;545513107;545513105		0	1.74299e+08	0	0.00209248	39.89	0.00429748	1	1172.62	-8.59439	27.187	0
	High	SLGYDLPMVEEGEPDPEFEAILDTVDPNR	1	8	3	545513111;545513107;545513105		0	489657	0	1.13831e-06	39	0.00193245	3	3247.49	-2.37637	66.4641	0
	High	VAEDLESEGLMAEEVQAVQQQEVYGMMPR	1	8	3	545513111;545513107;545513105		0	2.88301e+06	0	1.03287e-06	38.69	0.00206191	3	3266.48	-5.49692	61.5966	0
	High	EANKQQNFNTGIK	1	8	3	545513111;545513107;545513105		0	6.66297e+06	0	0.000187448	38.38	0.00562693	2	1491.75	-5.67232	15.5842	1
	High	RWSQLLANSATR	1	8	3	545513111;545513107;545513105		0	1.21738e+07	0	7.00717e-05	38.36	0.00743995	2	1402.75	-5.8154	31.6732	1
	High	DTEQVDNWmSK	2	8	3	545513111;545513107;545513105	M9(Oxidation)	0	3.92336e+07	0	0.000868187	38.2	0.000597857	1	1368.56	-6.38982	23.9636	0
	High	QKLEDSYR	2	8	3	545513111;545513107;545513105		0	4.37338e+07	0	0.00223036	36.79	0.00703622	2	1038.51	-6.65117	12.5598	1
	High	DLTSWVTEMK	2	8	3	545513111;545513107;545513105		0	1.76532e+07	0	0.00142388	36.14	0.00683449	1	1209.58	-5.17175	58.1748	0
	High	DLIGVQNLLKK	1	8	3	545513111;545513107;545513105		0	4.27734e+06	0	0.000432563	35.75	0.00360528	2	1240.76	-3.27455	48.105	1
	High	EKEQLMASDDFGR	1	8	3	545513111;545513107;545513105		0	2.11463e+07	0	0.000913043	34.93	0.00596134	2	1525.68	-7.34998	28.3297	1
	High	VNSLGETAER	3	8	3	545513111;545513107;545513105		0	1.12553e+08	0	0.00254988	34.59	0.0115556	2	1075.53	-8.39132	15.1266	0
	High	DmDDEESWIKEK	1	8	3	545513111;545513107;545513105	M2(Oxidation)	0	5.19965e+06	0	9.74861e-05	34	0.00163224	2	1540.64	-5.07218	28.7113	1
	High	AKLGDSHDLQR	1	8	3	545513111;545513107;545513105		0	2.86181e+06	0	0.00264314	33.53	0.0172786	2	1239.64	-5.70394	11.5224	1
	High	HALLEADVAAHQDRIDGITIQAR	4	8	3	545513111;545513107;545513105		0	2.68265e+07	0	5.69197e-06	33.46	0.0132089	4	2513.31	-5.96973	39.4877	1
	High	QGFVPAAYVK	3	8	3	545513111;545513107;545513105		0	3.83536e+08	0	0.00225263	31.86	0.0254461	1	1079.58	-5.26835	38.238	0
	High	GEIDAHEDSFK	4	8	3	545513111;545513107;545513105		0	3.39034e+07	0	0.00240851	31.59	0.00800907	1	1247.54	-8.20021	19.5075	0
	High	GDILTLLNSTNKDWWK	1	8	3	545513111;545513107;545513105		0	1.07289e+06	0	0.00029591	30.46	0.0456045	2	1903.98	-5.03379	61.3359	1
	High	LIQNNHYAMEDVATRR	2	8	3	545513111;545513107;545513105		0	6.56591e+07	0	0.000141876	29.86	0.0350622	3	1930.95	-5.08175	25.0441	1
	High	LMVHTVATFNSIKELNER	2	8	3	545513111;545513107;545513105		0	2815427	0	0.000192969	29.4	0.0485669	3	2102.09	-8.51877	41.7043	1
	High	KFEEFQTDMAAHEERVNEVNQFAAK	1	8	3	545513111;545513107;545513105		0	8.18413e+06	0	1.96869e-08	28.15	0.0267175	4	2968.37	-7.48257	37.6452	2
	High	EAALTSEEVGADLEQVEVLQKK	1	8	3	545513111;545513107;545513105		0	1.87907e+06	0	0.000973579	27.34	0.0787822	3	2386.22	-6.54964	53.133	1
	High	LmVHTVATFNSIKELNER	1	8	3	545513111;545513107;545513105	M2(Oxidation)	0	1.49025e+06	0	6.30445e-08	26.99	0.0764947	3	2118.09	-5.65024	39.1477	1
	High	EANQQQQFNR	2	8	3	545513111;545513107;545513105		0	1.07686e+08	0	0.00193885	25.91	0.048597	1	1262.58	-5.60843	11.5331	0
	High	QQVAPmDDETGKELVLALYDYQEK	4	8	3	545513111;545513107;545513105	M6(Oxidation)	0	7.13017e+07	0	8.78077e-06	25.18	0.0763024	3	2799.33	-4.11573	57.5335	1
	High	SLGYDLPmVEEGEPDPEFEAILDTVDPNR	1	8	3	545513111;545513107;545513105	M8(Oxidation)	0	862161	0	0.000137507	22.68	0.078229	3	3263.48	-3.35011	64.8786	0
	High	AGTFQAFEQFGQQLLAHGHYASPEVK	1	8	3	545513111;545513107;545513105		0	2.32347e+06	0	1.12646e-05	19.62	0.336709	3	2861.39	-4.09281	60.906	0
	High	QQVAPMDDETGKELVLALYDYQEK	2	8	3	545513111;545513107;545513105		0	2.38488e+07	0	2.20856e-05	17.14	0.592148	3	2783.33	-6.27335	59.4369	1
	High	LIQNNHYAmEDVATRR	3	8	3	545513111;545513107;545513105	M9(Oxidation)	0	6.59493e+07	0	0.00018208	15.78	0.878601	3	1946.94	-4.34051	17.353	1
	High	DLASVNNLLK	1	8	3	545513111;545513107;545513105		0	1.04229e+08	0.000112	0.00375555	48.37	0.000724819	2	1086.61	-6.28855	46.9334	0
	High	LSILAEER	1	9	3	545513111;545513107;545513105		0	1.77827e+08	0.000112	0.00385891	43.42	0.00238186	2	930.521	-4.81194	33.2635	0
	High	YEALKEPmIAR	7	8	3	545513111;545513107;545513105	M8(Oxidation)	0	1.13359e+08	0.000112	0.00344377	35.99	0.0126765	2	1336.68	-7.92683	26.9647	1
	High	KLDPAQSASR	2	8	3	545513111;545513107;545513105		0	1.73254e+08	0.000112	0.00395646	30.15	0.0527947	1	1072.57	-4.79529	9.63627	1
	High	AALLELWELRR	3	8	3	545513111;545513107;545513105		0	9.33944e+07	0.000112	0.00409382	24.81	0.0903561	2	1369.79	-4.834	56.8253	1
	High	LDPAQSASR	1	8	3	545513111;545513107;545513105		0	2.5397e+07	0.000112	0.00437389	20.1	0.232582	2	944.47	-9.85507	11.8538	0
	High	LGDSHDLQR	3	8	3	545513111;545513107;545513105		0	1.38011e+08	0.000112	0.00282575	15.95	0.656841	2	1040.5	-9.60169	11.9804	0
	High	AINVQEEK	1	8	3	545513111;545513107;545513105		0	8.238e+07	0.000312	0.0076493	47.7	0.000495038	2	930.483	-6.43799	13.8305	0
	High	DLNSQADSLmTSSAFDTSQVKDK	1	8	3	545513111;545513107;545513105	M10(Oxidation)	0	1.06492e+06	0.000312	0.00767905	18.28	0.221404	3	2504.13	-8.12855	36.7635	1
	High	LLQAQKLVQYLR	1	8	3	545513111;545513107;545513105		0	494399	0.000312	0.00655461	11.38	0.487612	3	1472.89	-4.74597	49.5392	1
	High	EPIVGSTDYGKDEDSAEALLK	1	8	3	545513111;545513107;545513105		0	2.91596e+06	0.000312	0.00526001	11.27	2.68348	3	2237.07	-4.74997	44.762	1
	High	FKELSTLR	3	8	3	545513111;545513107;545513105		0	181474014	0.000605	0.0118694	38.33	0.00268814	2	993.567	-5.58995	24.3694	1
	High	LIDVNHYAK	3	8	3	545513111;545513107;545513105		0	2.3316e+08	0.000605	0.0114817	37.56	0.00968142	2	1072.57	-9.16316	23.3977	0
	High	VNEVNQFAAK	4	8	3	545513111;545513107;545513105		0	310146208	0.000785	0.0152132	62.9	2.43353e-05	2	1119.57	-6.72253	21.9343	0
	High	EKLDILDR	1	8	3	545513111;545513107;545513105		0	8.84725e+07	0.000785	0.0149723	33.54	0.0204255	2	1001.56	-5.82194	31.0453	1
	High	EKLSILAEER	1	8	3	545513111;545513107;545513105		0	1.22037e+07	0.000785	0.0136056	20.37	0.359068	2	1187.66	-5.61748	29.8995	1
	High	MKTATDEAYKDPSNLQGK	1	8	3	545513111;545513107;545513105		0	1.861e+06	0.000874	0.0177112	12.99	1.65773	3	1996.95	-6.33159	17.7375	2
	High	LLEATELK	1	8	3	545513111;545513107;545513105		0	1.57121e+08	0.000956	0.0195113	38.26	0.00794167	2	916.53	-5.3947	30.0911	0
	High	DLAALGDK	2	8	3	545513111;545513107;545513105		0	6.15059e+07	0.000956	0.019101	31.3	0.0303567	1	802.425	-7.4022	25.1953	0
	High	DLAALEDK	2	8	3	545513111;545513107;545513105		0	1.72717e+07	0.001396	0.0261587	32.56	0.0262061	1	874.443	-9.94705	28.9344	0
	High	ELELQK	1	9	3	545513111;545513107;545513105		0	3.09895e+07	0.001986	0.0373004	28.11	0.0989735	1	759.421	-5.36856	18.6304	0
	High	LNDSYRLQR	1	8	3	545513111;545513107;545513105		0	7.15303e+06	0.002063	0.0375633	30.4	0.0419069	2	1164.6	-6.85194	18.6668	1
	High	QQNFNTGIK	1	8	3	545513111;545513107;545513105		0	5.42452e+06	0.002063	0.0376824	26.43	0.105678	1	1049.53	-7.67234	19.6366	0
	High	NTTGVTEEALKEFSMMFK	1	8	3	545513111;545513107;545513105		0	4.45506e+06	0.002312	0.044046	17.34	0.500922	3	2062.97	-4.63736	63.0158	1
	High	RNEVLDR	1	8	3	545513111;545513107;545513105		0	7.76453e+07	0.002575	0.04524	39.93	0.00443593	2	901.479	-6.6555	11.2159	1
	High	DLASVNNLLKK	1	8	3	545513111;545513107;545513105		0	7.20811e+06	0.002796	0.0548288	33.43	0.0145488	2	1214.7	-5.72532	39.0572	1
	High	KKQEALVAR	1	8	3	545513111;545513107;545513105		0	0	0.002796	0.0512734	27.38	0.0453369	1	1042.63	-4.53776	8.43823	2
	High	LSDDNTIGK	1	8	3	545513111;545513107;545513105		0	553590	0.002796	0.0524141	21.84	0.240251	1	962.474	-5.28257	13.7675	0
	High	LmELHR	4	8	3	545513111;545513107;545513105	M2(Oxidation)	0	4.10623e+07	0.003128	0.0590271	35.15	0.00568215	2	814.419	-6.33023	14.8678	0
	High	KFDDFQK	3	8	3	545513111;545513107;545513105		0	1.43738e+08	0.003469	0.0615476	34.76	0.0065168	2	927.451	-6.93422	15.9178	1
	High	QWELLLEK	1	8	3	545513111;545513107;545513105		0	1.94886e+08	0.003546	0.0616714	21.06	0.450864	2	1058.58	-8.12969	52.9651	0
	High	FKELSTLRR	1	8	3	545513111;545513107;545513105		0	9.16178e+06	0.003873	0.0661008	27.28	0.0377878	2	1149.67	-5.34858	18.7526	2
	High	EAHDAFR	1	8	3	545513111;545513107;545513105		0	6.50666e+07	0.003946	0.0672378	26.37	0.0178773	2	845.384	-7.17015	9.69537	0
	High	LKGLALQR	2	8	3	545513111;545513107;545513105		0	4.98901e+07	0.003946	0.0688612	26.2	0.0322643	2	898.578	-6.12625	21.7735	1
	High	DLTGVQNLRK	1	8	3	545513111;545513107;545513105		0	6.69944e+06	0.004262	0.0717261	34.81	0.0165846	2	1143.64	-7.45631	22.9001	1
	High	EFSmMFK	1	8	3	545513111;545513107;545513105	M4(Oxidation)	0	4.22348e+06	0.004262	0.0726564	22.05	0.0502107	1	935.396	-4.22928	36.2931	0
	High	DQLLAAK	1	8	3	545513111;545513107;545513105		0	2.11032e+07	0.004588	0.0789332	44.47	0.00200966	1	758.436	-6.01773	18.9754	0
	High	EPIAASTNR	1	8	3	545513111;545513107;545513105		0	1.08114e+07	0.006878	0.114721	26.22	0.065426	2	958.489	-6.87148	11.6495	0
	High	KHEDFEK	1	8	3	545513111;545513107;545513105		0	1.1804e+07	0.007576	0.119617	27.38	0.0350995	2	932.44	-7.53738	6.97543	1
	High	ERELELQK	1	8	3	545513111;545513107;545513105		0	1.79363e+07	0.008099	0.130123	21.64	0.341373	2	1044.56	-5.65184	15.8204	1
	High	VLETAEDIQERR	1	8	3	545513111;545513107;545513105		0	858752	0.008099	0.12712	15.93	1.00449	2	1458.75	-5.4976	21.7883	1
	High	KHEGFER	1	8	3	545513111;545513107;545513105		0	5.00164e+07	0.008729	0.13638	21.62	0.154947	3	902.443	-5.6032	7.66632	1
	High	HEDFDK	1	8	3	545513111;545513107;545513105		0	3.00424e+06	0.009943	0.152087	25.91	0.00884747	2	790.332	-6.08174	8.49894	0
545488614	PREDICTED: alpha-actinin-4 isoform X12 [Canis lupus familiaris]	13373.8	85.32	1	2	102	761	1.85679e+09	933	107.252	5.42725
	A2	Sequence	# PSMs	# Proteins	# Protein Groups	Protein Group Accessions	Modifications	ΔCn	Area	q-Value	PEP	IonScore	Exp Value	Charge	MH+ [Da]	ΔM [ppm]	RT [min]	# Missed Cleavages
	High	mAPYQGPDAVPGALDYK	15	5	4	545488614;73947738;73947736;73947718	M1(Oxidation)	0	9.0331e+08	0	1.9775e-10	104.71	8.90801e-10	2	1808.84	-6.67094	40.133	0
	High	ISIEmNGTLEDQLNHLK	3	5	4	545488614;73947738;73947736;73947718	M5(Oxidation)	0	1.49748e+08	0	6.75001e-08	103.76	1.76284e-09	2	1970.98	-4.94417	46.1769	0
	High	ALLISTGYSLGDAEFNR	1	4	3	545488614;73947738;73947736		0	7.25682e+06	0	4.63465e-10	99.87	4.3946e-09	2	1826.92	-4.73801	56.2687	0
	High	VLAGDKNFITAEELR	10	5	4	545488614;73947738;73947736;73947718		0	1.15998e+09	0	1.89635e-07	90.39	3.88498e-08	2	1675.89	-5.41187	41.9079	1
	High	KDDPVTNLNNAFEVAEK	8	5	4	545488614;73947738;73947736;73947718		0	7.88235e+08	0	2.15284e-09	90.34	2.86194e-08	2	1903.92	-7.85802	44.2297	1
	High	MAPYQGPDAVPGALDYK	13	5	4	545488614;73947738;73947736;73947718		0	1.43115e+09	0	7.36487e-10	89.81	2.95656e-08	2	1792.84	-7.66029	43.0928	0
	High	ETTDTDTADQVIASFK	11	5	4	545488614;73947738;73947736;73947718		0	7.44184e+08	0	9.68894e-09	89.5	2.17672e-08	2	1741.8	-5.92808	47.1195	0
	High	VEQIAAIAQELNELDYYDSHNVNTR	4	5	4	545488614;73947738;73947736;73947718		0	8.37563e+07	0	3.39402e-12	87.88	4.36651e-08	3	2905.38	-4.66916	60.5641	0
	High	CQLEINFNTLQTK	1	15	5	73963339;545488614;73947738;73947736;73947718		0	1.97031e+06	0	2.65096e-08	87.06	9.10147e-08	2	1551.78	-3.77228	56.6646	0
	High	QFASQANIVGPWIQTK	25	5	4	545488614;73947738;73947736;73947718		0	1.41451e+09	0	2.39134e-06	82.44	2.64271e-07	2	1787.94	-4.89002	53.199	0
	High	FAIQDISVEETSAK	29	15	5	73963339;545488614;73947738;73947736;73947718		0	1.22852e+09	0	4.6068e-07	82.02	2.76346e-07	2	1537.77	-5.18558	44.8923	0
	High	LASDLLEWIR	26	9	5	73963339;545488614;73947738;73947736;73947718		0	8.86708e+08	0	2.2046e-06	81	3.83263e-07	2	1215.67	-5.41902	63.1078	0
	High	LSGSNPYTTVTPQIINSK	17	5	4	545488614;73947738;73947736;73947718		0	2.20251e+09	0	3.78524e-07	80.21	4.04462e-07	2	1919.99	-7.04132	41.3441	0
	High	MTLGmIWTIILR	7	15	5	73963339;545488614;73947738;73947736;73947718	M5(Oxidation)	0	2.71764e+06	0	5.64121e-08	79.44	3.90206e-07	2	1463.81	-3.70302	68.6279	0
	High	LVSIGAEEIVDGNAK	50	5	4	545488614;73947738;73947736;73947718		0	9.46423e+07	0	9.09801e-08	79.02	5.45743e-07	2	1514.79	-7.38174	40.5151	0
	High	INNVNKALDFIASKGVK	3	5	4	545488614;73947738;73947736;73947718		0	1.02507e+07	0	2.54338e-08	77.12	3.26069e-07	2	1831.04	-4.44079	45.1815	2
	High	ISIEMNGTLEDQLNHLKR	3	5	4	545488614;73947738;73947736;73947718		0	3.57564e+07	0	1.84128e-07	76.27	9.76058e-07	2	2111.08	-5.48521	48.8116	1
	High	DDPVTNLNNAFEVAEK	6	5	4	545488614;73947738;73947736;73947718		0	1.74371e+08	0	1.0849e-07	76.08	7.20083e-07	2	1775.83	-5.81311	52.3374	0
	High	ISIEmNGTLEDQLNHLKR	3	5	4	545488614;73947738;73947736;73947718	M5(Oxidation)	0	9.94185e+07	0	5.25102e-06	75.99	1.08638e-06	2	2127.07	-5.46369	42.1711	1
	High	HEAFESDLAAHQDR	3	15	5	73963339;545488614;73947738;73947736;73947718		0	3.87588e+07	0	9.99317e-09	74.6	4.88899e-07	2	1625.72	-7.17576	20.2046	0
	High	ASFNHFDKDHGGALGPEEFK	12	3	3	545488614;73947738;73947718		0	8.32128e+08	0	1.39511e-07	74.46	5.12078e-07	2	2203.01	-6.91635	31.3997	1
	High	MLDAEDIVGTLRPDEK	2	2	1	545488614		0	1.00329e+07	0	2.89234e-08	74.45	1.27776e-06	2	1801.89	-7.76703	53.1456	0
	High	ISIEMNGTLEDQLNHLK	3	5	4	545488614;73947738;73947736;73947718		0	4.84856e+07	0	2.34137e-08	74.33	1.74895e-06	2	1954.98	-4.77584	53.2652	0
	High	VLAVNQENEHLmEDYER	25	5	4	545488614;73947738;73947736;73947718	M12(Oxidation)	0	434070003	0	9.69905e-08	73.91	5.89343e-07	2	2104.95	-4.98707	34.454	0
	High	AGTQIENIDEDFRDGLK	6	5	4	545488614;73947738;73947736;73947718		0	4.7589e+08	0	5.70753e-08	73.58	1.30682e-06	2	1920.92	-6.80178	45.957	1
	High	VGWEQLLTTIAR	19	9	5	73963339;545488614;73947738;73947736;73947718		0	4.83957e+07	0	3.43452e-07	73.56	1.9847e-06	2	1386.77	-3.83405	67.0881	0
	High	LSGSNPYTTVTPQIINSKWEK	2	5	4	545488614;73947738;73947736;73947718		0	12579688	0	3.29092e-05	73.05	1.87528e-06	2	2363.21	-6.63827	46.0382	1
	High	ICDQWDALGSLTHSR	2	5	4	545488614;73947738;73947736;73947718		0	2.70754e+06	0	6.33417e-09	72.85	1.31516e-06	2	1701.79	-8.15502	55.1875	0
	High	KAGTQIENIDEDFRDGLK	9	5	4	545488614;73947738;73947736;73947718		0	2.64054e+08	0	7.70891e-08	71.92	2.60931e-06	2	2049.01	-6.13792	40.1481	2
	High	LMLLLEVISGER	8	15	5	73963339;545488614;73947738;73947736;73947718		0	5.14817e+07	0	1.53083e-06	71.77	2.27191e-06	2	1372.78	-5.70446	65.7874	0
	High	KHEAFESDLAAHQDR	12	12	5	73963339;545488614;73947738;73947736;73947718		0	5.53092e+08	0	1.77671e-08	70.98	2.05085e-06	2	1753.82	-4.98078	16.0358	1
	High	MVSDINNGWQHLEQAEK	2	5	4	545488614;73947738;73947736;73947718		0	5.5334e+08	0	6.72969e-08	70.5	2.5267e-06	2	1998.92	-7.6975	40.5106	0
	High	mTLGmIWTIILR	7	15	5	73963339;545488614;73947738;73947736;73947718	M1(Oxidation); M5(Oxidation)	0	1.62097e+07	0	8.82195e-07	69.98	3.57643e-06	2	1479.8	-3.03141	65.2132	0
	High	QLETIDQLHLEYAKR	3	5	4	545488614;73947738;73947736;73947718		0	5.43513e+07	0	5.40163e-07	68.51	5.05935e-06	2	1856.98	-5.55064	38.6717	1
	High	VLAVNQENEHLMEDYER	6	5	4	545488614;73947738;73947736;73947718		0	6.47696e+08	0	1.25385e-08	67.33	3.19923e-06	2	2088.95	-5.94015	37.4511	0
	High	ALDFIASKGVKLVSIGAEEIVDGNAK	1	5	4	545488614;73947738;73947736;73947718		0	1.94196e+06	0	1.50001e-09	66.01	5.06234e-06	3	2644.44	-5.0231	60.5765	2
	High	mVSDINNGWQHLEQAEK	12	5	4	545488614;73947738;73947736;73947718	M1(Oxidation)	0	2.88002e+08	0	1.08932e-06	65.99	5.06053e-06	2	2014.92	-5.90028	37.5133	0
	High	GYEEWLLNEIR	4	12	5	73963339;545488614;73947738;73947736;73947718		0	2.00392e+08	0	1.08487e-05	65.86	1.03248e-05	2	1421.7	-5.60292	60.2954	0
	High	DHGGALGPEEFK	3	3	3	545488614;73947738;73947718		0	5.12148e+07	0	1.72076e-05	65.37	5.29984e-06	1	1256.58	-6.47929	26.3482	0
	High	LRKDDPVTNLNNAFEVAEK	4	5	4	545488614;73947738;73947736;73947718		0	7.56256e+07	0	1.77705e-08	64.96	1.33247e-05	2	2173.11	-6.21486	41.0051	2
	High	DHALLEEQSK	3	5	4	545488614;73947738;73947736;73947718		0	1.64599e+08	0	5.43851e-05	64.35	1.05594e-05	1	1169.57	-5.2437	15.8862	0
	High	GISQEQmQEFR	22	5	4	545488614;73947738;73947736;73947718	M7(Oxidation)	0	4.67465e+08	0	0.000149954	63.48	7.85304e-06	2	1368.61	-8.77224	21.3544	0
	High	RQFASQANIVGPWIQTK	5	5	4	545488614;73947738;73947736;73947718		0	3.50574e+08	0	6.60486e-09	63.06	1.81659e-05	2	1944.03	-5.77676	45.5227	1
	High	ASFNHFDK	1	5	4	545488614;73947738;73947736;73947718		0	6.84722e+07	0	0.000479323	62.07	1.17034e-05	2	965.439	-9.39173	16.7085	0
	High	ImSVVDPNHSGLVTFQAFIDFMSR	16	5	4	545488614;73947738;73947736;73947718	M2(Oxidation)	0	2.04244e+07	0	1.39152e-09	62.03	2.40306e-05	3	2727.32	-1.56499	67.7074	0
	High	LmLLLEVISGER	4	15	5	73963339;545488614;73947738;73947736;73947718	M2(Oxidation)	0	154003612	0	1.41431e-06	61.71	2.9713e-05	2	1388.77	-5.66897	61.97	0
	High	TINEVENQILTR	24	9	5	73963339;545488614;73947738;73947736;73947718		0	1.93671e+09	0	1.00818e-05	61.1	3.55909e-05	2	1429.75	-8.37923	41.7241	0
	High	TAPYKNVNVQNFHISWK	1	5	4	545488614;73947738;73947736;73947718		0	1.7559e+06	0	7.77117e-09	60.9	3.27977e-05	2	2046.04	-6.16554	43.515	1
	High	HRPELIEYDKLR	11	5	4	545488614;73947738;73947736;73947718		0	5.42718e+08	0	6.21152e-07	60.86	2.97377e-05	3	1568.84	-8.17445	26.2341	1
	High	IMSVVDPNHSGLVTFQAFIDFMSR	5	5	4	545488614;73947738;73947736;73947718		0	2.72813e+07	0	9.3443e-07	60.43	3.06138e-05	2	2711.32	-4.34519	68.5861	0
	High	QRDYETATLSDIK	3	5	4	545488614;73947738;73947736;73947718		0	3.38729e+08	0	1.41478e-05	59.97	3.79613e-05	2	1539.75	-9.85734	29.3199	1
	High	GVKLVSIGAEEIVDGNAK	1	5	4	545488614;73947738;73947736;73947718		0	2.18539e+06	0	8.52787e-08	59.95	3.63663e-05	2	1798.98	-7.05524	43.7162	1
	High	NVNVQNFHISWK	6	5	4	545488614;73947738;73947736;73947718		0	8.86518e+08	0	1.06379e-05	59.49	4.67836e-05	2	1485.75	-6.05167	45.6103	0
	High	DGLAFNALIHR	13	6	4	545488614;73947738;73947736;73947718		0	887507259	0	9.70603e-06	59.46	3.82751e-05	2	1226.66	-5.45798	47.5133	0
	High	ASIHEAWTDGKEAmLK	6	5	4	545488614;73947738;73947736;73947718	M14(Oxidation)	0	4.09701e+07	0	1.29687e-06	59.13	3.79369e-05	2	1802.86	-7.75391	27.0016	1
	High	GISQEQMQEFR	9	5	4	545488614;73947738;73947736;73947718		0	9.29549e+08	0	8.33439e-05	57.43	3.74989e-05	2	1352.62	-6.76925	31.3338	0
	High	ASIHEAWTDGK	13	9	5	73963339;545488614;73947738;73947736;73947718		0	1.3555e+09	0	0.000115833	57.12	4.1729e-05	1	1214.57	-7.54047	20.2196	0
	High	INNVNKALDFIASK	2	5	4	545488614;73947738;73947736;73947718		0	1.12417e+07	0	2.97743e-06	55.85	8.97055e-05	2	1546.85	-5.85852	45.6081	1
	High	QQSNEHLR	4	5	4	545488614;73947738;73947736;73947718		0	2.03214e+08	0	0.000913039	54.81	8.54005e-05	2	1011.49	-6.72925	7.12107	0
	High	RDHALLEEQSK	7	5	4	545488614;73947738;73947736;73947718		0	4.36415e+08	0	6.11685e-05	54.81	0.000138755	2	1325.67	-8.30817	11.8326	1
	High	QLETIDQLHLEYAK	17	5	4	545488614;73947738;73947736;73947718		0	7.05964e+08	0	2.28329e-06	54.2	0.000137058	2	1700.87	-7.10969	44.0641	0
	High	HRPELIEYDK	6	5	4	545488614;73947738;73947736;73947718		0	7.80945e+08	0	0.000435303	53.96	0.000135805	2	1299.66	-6.93831	19.3471	0
	High	ASIHEAWTDGKEAMLK	7	5	4	545488614;73947738;73947736;73947718		0	6.72862e+07	0	0.000307539	53.7	0.000152929	2	1786.87	-5.40879	34.1089	1
	High	DYETATLSDIK	4	5	4	545488614;73947738;73947736;73947718		0	8.35403e+08	0	0.000217742	52.18	0.000156481	2	1255.6	-6.71549	37.6997	0
	High	AGTQIENIDEDFR	1	5	4	545488614;73947738;73947736;73947718		0	4.37244e+07	0	0.00011497	51.86	0.00011208	2	1507.69	-6.85624	41.0599	0
	High	QKASIHEAWTDGK	1	9	5	73963339;545488614;73947738;73947736;73947718		0	1.52291e+07	0	0.000126098	51.22	0.000237854	2	1470.72	-6.76598	16.7693	1
	High	LSNRPAFMPSEGK	8	8	4	545488614;73947738;73947736;73947718		0	1.02257e+09	0	1.16535e-05	51.01	0.000303528	2	1433.71	-4.9471	25.9473	0
	High	HTNYTmEHIR	21	12	5	73963339;545488614;73947738;73947736;73947718	M6(Oxidation)	0	5.85381e+08	0	0.000198009	50.2	0.000113644	2	1317.59	-5.43945	11.2175	0
	High	LSNRPAFmPSEGK	37	8	4	545488614;73947738;73947736;73947718	M8(Oxidation)	0	3.96878e+08	0	6.53221e-05	48.63	0.000501743	2	1449.7	-8.03701	19.5539	0
	High	SFSTALYGESDL	19	5	4	545488614;73947738;73947736;73947718		0	2.59899e+08	0	0.000118638	47.86	0.000217697	2	1289.58	-6.42447	54.3009	0
	High	TINEVENQILTRDAK	1	9	5	73963339;545488614;73947738;73947736;73947718		0	5.82492e+06	0	7.49092e-05	47.54	0.000724172	2	1743.91	-7.90962	36.7051	1
	High	ALDFIASKGVK	1	12	5	73963339;545488614;73947738;73947736;73947718		0	1.35279e+06	0	0.000753328	47.15	0.000520432	1	1148.66	-4.43801	32.0254	1
	High	LMLLLEVISGERLPKPER	1	5	4	545488614;73947738;73947736;73947718		0	2.49176e+06	0	0.00015704	47.01	0.00014731	3	2093.2	-6.49628	61.0635	1
	High	HTNYTMEHIR	11	12	5	73963339;545488614;73947738;73947736;73947718		0	1.19212e+09	0	2.91137e-05	45.08	0.000597628	3	1301.6	-4.49965	15.6699	0
	High	ImSVVDPNHSGLVTFQAFIDFmSR	4	5	4	545488614;73947738;73947736;73947718	M2(Oxidation); M22(Oxidation)	0	5.29609e+06	0	4.64993e-09	44.71	0.0011359	3	2743.31	-5.19771	61.9173	0
	High	VHKINNVNKALDFIASK	3	5	4	545488614;73947738;73947736;73947718		0	2.67995e+06	0	5.82907e-07	44.61	0.000584638	3	1911.07	-6.44693	35.1219	2
	High	RTIPWLEDR	3	5	4	545488614;73947738;73947736;73947718		0	1.22189e+08	0	0.00125637	41.82	0.00282464	2	1185.63	-4.77194	38.9052	1
	High	KTFTAWCNSHLR	1	14	5	73963339;545488614;73947738;73947736;73947718		0	1.21247e+07	0	3.28386e-06	41.5	0.00272559	3	1463.71	-5.00024	32.1266	1
	High	EAILAIHK	5	5	4	545488614;73947738;73947736;73947718		0	1.34225e+09	0	0.00075773	40.52	0.00114	2	894.533	-8.61196	23.7004	0
	High	EREAILAIHK	1	5	4	545488614;73947738;73947736;73947718		0	4.06197e+06	0	0.000251271	39.95	0.00205856	3	1179.68	-7.27687	20.1435	1
	High	DLLLDPAWEKQQR	1	14	5	73963339;545488614;73947738;73947736;73947718		0	2.37306e+06	0	0.000510876	38.2	0.00648561	2	1611.84	-5.12796	46.129	1
	High	NVNVQNFHISWKDGLAFNALIHR	1	5	4	545488614;73947738;73947736;73947718		0	1.67961e+06	0	1.06027e-06	37.67	0.0060962	3	2693.39	-7.28993	57.9585	1
	High	EGLLLWCQR	1	15	5	73963339;545488614;73947738;73947736;73947718		0	4.81962e+07	0	0.00142411	34.95	0.0156266	2	1117.58	-4.595	61.2372	0
	High	DAKGISQEQMQEFR	1	5	4	545488614;73947738;73947736;73947718		0	1.31955e+06	0	4.36321e-05	32.14	0.0141128	3	1666.78	-4.94157	30.125	1
	High	VLAGDKNFITAEELRR	3	5	4	545488614;73947738;73947736;73947718		0	2.44349e+08	0	8.34419e-05	31.69	0.0208375	3	1831.99	-4.78317	34.9132	2
	High	CQKICDQWDALGSLTHSR	1	5	4	545488614;73947738;73947736;73947718		0	1.65601e+06	0	0.000232828	31.28	0.0142989	3	2060.94	-13.3544	43.5126	1
	High	AImTYVSCFYHAFSGAQK	2	2	1	545488614	M3(Oxidation)	0	6.94621e+06	0	0.000111775	28.66	0.0289988	2	2039.94	0.730879	57.8147	0
	High	LmLLLEVISGERLPKPER	1	5	4	545488614;73947738;73947736;73947718	M2(Oxidation)	0	779277	0	3.18413e-08	27.2	0.0285819	4	2109.2	-5.34471	58.1876	1
	High	RTIPWLEDRVPQK	3	5	4	545488614;73947738;73947736;73947718		0	4.26273e+07	0	0.000784889	25.35	0.0875228	2	1637.9	-8.94482	36.4168	2
	High	IAESNHIKLSGSNPYTTVTPQIINSK	1	5	4	545488614;73947738;73947736;73947718		0	2.92043e+06	0	0.000195512	23.39	0.140191	3	2812.47	-5.0776	39.1533	1
	High	GYEEWLLNEIRR	2	12	5	73963339;545488614;73947738;73947736;73947718		0	1.60282e+07	0	0.000688381	15.84	1.24574	2	1577.8	-5.77391	57.4603	1
	High	QFASQANIVGPWIQTKmEEIGR	1	5	4	545488614;73947738;73947736;73947718	M17(Oxidation)	0	3.4397e+06	0	0.000845613	14.52	1.19553	3	2519.26	-3.57451	51.8961	1
	High	QKASIHEAWTDGKEAMLK	1	5	4	545488614;73947738;73947736;73947718		0	2.03789e+06	0	0.00239511	13.56	1.87897	3	2043.02	-6.52265	28.6469	2
	High	SIVDYKPNLDLLEQQHQLIQEALIFDNK	1	5	4	545488614;73947738;73947736;73947718		0	34758027	0	0.000530526	12.27	1.51789	3	3324.73	-5.99359	61.0477	0
	High	QTGSmDSDDFR	1	4	3	545488614;73947738;73947736	M5(Oxidation)	0	2.0645e+06	0.000112	0.00434458	43.24	9.72196e-05	2	1274.49	-5.09781	14.215	0
	High	DLLLDPAWEK	3	14	5	73963339;545488614;73947738;73947736;73947718		0	2.14739e+08	0.000112	0.00421842	31.26	0.027383	1	1199.62	-7.21976	55.2478	0
	High	TIPWLEDRVPQK	4	5	4	545488614;73947738;73947736;73947718		0	9.86492e+08	0.000312	0.00634604	14.35	1.29467	1	1481.8	-7.99358	43.7356	1
	High	LSGSNPYTTVTPQIINSKWEKVQQLVPK	1	5	4	545488614;73947738;73947736;73947718		0	1.91922e+06	0.000312	0.00728625	13.75	0.818091	3	3155.7	-4.2117	57.0301	2
	High	IAESNHIK	2	5	4	545488614;73947738;73947736;73947718		0	411843404	0.00051	0.0105775	55.56	8.7144e-05	2	911.49	-5.20862	8.63362	0
	High	LASDLLEWIRR	2	9	5	73963339;545488614;73947738;73947736;73947718		0	4.52138e+07	0.00051	0.0101709	17.73	0.617278	3	1371.76	-8.24934	57.931	1
	High	ALDFIASK	2	12	5	73963339;545488614;73947738;73947736;73947718		0	1.09234e+09	0.000785	0.0147867	49.3	0.000383604	2	864.476	-7.83672	35.8903	0
	High	TIQEmQQK	8	5	4	545488614;73947738;73947736;73947718	M5(Oxidation)	0	1.59526e+08	0.000785	0.0158946	34.49	0.0123048	2	1021.49	-6.37151	7.96965	0
	High	ELPPDQAEYCIAR	2	9	5	73963339;545488614;73947738;73947736;73947718		0	5.713e+06	0.000785	0.0152066	24.88	0.0635546	2	1504.7	-5.42925	39.8672	0
	High	WEKVQQLVPK	1	5	4	545488614;73947738;73947736;73947718		0	1.53185e+06	0.000785	0.0156815	14.69	0.652081	2	1254.71	-6.64335	32.7419	1
	High	DYETATLSDIKALIR	1	5	4	545488614;73947738;73947736;73947718		0	0	0.000956	0.0183384	28.72	0.0520321	2	1708.91	-3.6387	60.9836	1
	High	LDHLAEK	6	9	5	73963339;545488614;73947738;73947736;73947718		0	7.19563e+08	0.000956	0.0188725	28.47	0.0338514	2	825.441	-6.89062	11.6654	0
	High	LDHLAEKFRQK	1	9	5	73963339;545488614;73947738;73947736;73947718		0	2.8546e+06	0.001396	0.026736	24.77	0.123868	2	1384.76	-5.40796	15.3819	2
	High	VQQLVPK	4	5	4	545488614;73947738;73947736;73947718		0	1.05172e+09	0.001662	0.0283808	38.99	0.000977916	2	811.499	-6.09548	17.9374	0
	High	TIQEMQQK	2	5	4	545488614;73947738;73947736;73947718		0	6.16938e+08	0.00175	0.0305812	39.92	0.00396741	2	1005.5	-8.1915	12.62	0
	High	TIPWLEDR	1	5	4	545488614;73947738;73947736;73947718		0	6.7447e+08	0.002063	0.0398911	33.08	0.0185991	2	1029.53	-6.39957	48.3114	0
	High	EALEKTEK	1	5	4	545488614;73947738;73947736;73947718		0	649180	0.002141	0.0423101	25.76	0.154498	1	947.499	-5.72861	7.6118	1
	High	STLPDADRER	1	5	4	545488614;73947738;73947736;73947718		0	5.4063e+08	0.002312	0.0436329	38.75	0.00318045	2	1159.56	-6.22253	12.4912	1
	High	mEEIGR	4	9	5	73963339;545488614;73947738;73947736;73947718	M1(Oxidation)	0	1.22774e+08	0.003546	0.0628394	31.52	0.0144814	2	750.341	-6.15001	14.0044	0
	High	EAILAIHKEAQR	1	5	4	545488614;73947738;73947736;73947718		0	3.83481e+06	0.003707	0.065528	16.81	0.5847	3	1378.77	-5.6926	18.5237	1
	High	NFITAEELRR	2	5	4	545488614;73947738;73947736;73947718		0	5.63074e+07	0.004748	0.0798358	22.78	0.240417	2	1248.66	-4.37364	33.2577	1
	High	YLDIPK	2	9	5	73963339;545488614;73947738;73947736;73947718		0	0	0.005707	0.0943034	24.26	0.212047	2	748.419	-6.8417	33.6185	0
	High	NFITAEELR	1	5	4	545488614;73947738;73947736;73947718		0	4.12272e+08	0.009864	0.150064	44.99	0.00165927	2	1092.56	-6.07391	40.2753	0
359320585	PREDICTED: spectrin beta chain, non-erythrocytic 1 isoform X2 [Canis lupus familiaris]	12510.1	75.82	3	3	181	636	4.24586e+08	2155	251.173	5.51611
	A2	Sequence	# PSMs	# Proteins	# Protein Groups	Protein Group Accessions	Modifications	ΔCn	Area	q-Value	PEP	IonScore	Exp Value	Charge	MH+ [Da]	ΔM [ppm]	RT [min]	# Missed Cleavages
	High	ILSSDDYGKDLTSVMR	5	3	2	359320585;73969626		0	1.43697e+08	0	2.49466e-10	121.81	2.44554e-11	2	1799.87	-7.81299	44.297	1
	High	FANSLVGVQQQLQAFNTYR	1	3	2	359320585;73969626		0	4.84038e+07	0	1.122e-11	119.22	4.86475e-11	2	2184.1	-6.94175	59.4349	0
	High	SQNIVTDSSSLNAEAIR	6	3	2	359320585;73969626		0	2.56545e+08	0	4.78074e-09	113.49	1.8983e-10	2	1804.89	-7.3095	37.5735	0
	High	TQTAIASEDmPNTLTEAEK	2	3	2	359320585;73969626	M10(Oxidation)	0	7.59142e+07	0	1.07695e-10	109.15	2.42021e-10	2	2065.95	-6.72915	30.432	0
	High	TQTAIASEDMPNTLTEAEK	2	3	2	359320585;73969626		0	6.14645e+07	0	4.90649e-11	105.22	6.89895e-10	2	2049.96	-4.37926	37.8452	0
	High	KFANSLVGVQQQLQAFNTYR	2	3	2	359320585;73969626		0	2.17779e+07	0	9.11942e-10	101.03	2.94639e-09	2	2312.2	-5.71217	55.8306	1
	High	GEQVSQNGLPAEQGSPR	2	3	2	359320585;73969626		0	7.76283e+06	0	1.86299e-09	98.29	4.24e-09	2	1753.84	-6.24601	20.7957	0
	High	DMGEMVTQGQTDAQYmFLR	10	3	2	359320585;73969626	M16(Oxidation)	0	2.12937e+07	0	4.12701e-09	97.05	8.97452e-10	2	2236.96	-5.209	53.2536	0
	High	VIESTQDLGNDLAGVMALQR	1	3	2	359320585;73969626		0	5.46491e+07	0	3.29852e-09	96.17	1.02536e-08	2	2130.07	-5.99581	59.185	0
	High	TKVIESTQDLGNDLAGVMALQR	3	3	2	359320585;73969626		0	1.31848e+07	0	3.13844e-08	92.41	2.21609e-08	2	2359.22	-5.34044	56.4267	1
	High	DVSSVELLMNNHQGIK	3	3	2	359320585;73969626		0	1.41358e+08	0	4.52064e-08	86.65	7.85067e-08	2	1783.89	-4.71425	44.9769	0
	High	MLTAQDmSYDEAR	11	3	2	359320585;73969626	M7(Oxidation)	0	7.24277e+07	0	2.77369e-07	85.56	1.51494e-08	2	1546.64	-5.84284	24.0899	0
	High	LQAAYAGDKADDIQKR	1	3	2	359320585;73969626		0	4.44054e+07	0	3.53241e-08	85.54	1.3488e-07	2	1762.9	-6.75672	16.8361	2
	High	HALVEADIGIQAER	8	3	2	359320585;73969626		0	2.61797e+07	0	2.29629e-08	85.04	1.53531e-07	2	1521.79	-4.98103	33.6574	0
	High	SNAHYNLQNAFNLAEQHLGLTK	3	3	2	359320585;73969626		0	3.8615e+07	0	1.49879e-09	84.66	1.27387e-07	2	2483.23	-6.95946	57.8598	0
	High	DLDDFQSWLSR	5	3	2	359320585;73969626		0	1.84301e+08	0	1.67949e-05	84.43	6.77888e-08	2	1381.63	-6.78724	60.4653	0
	High	ILSSDDYGKDLTSVmR	7	3	2	359320585;73969626	M15(Oxidation)	0	6.49759e+07	0	5.81363e-08	83.88	1.2728e-07	2	1815.87	-4.67494	34.2559	1
	High	DMGEmVTQGQTDAQYmFLR	8	3	2	359320585;73969626	M5(Oxidation); M16(Oxidation)	0	2.36722e+07	0	2.45385e-08	82.9	1.97452e-08	2	2252.95	-4.97391	46.4312	0
	High	DASVAEAWLLGQEPYLSSR	2	3	2	359320585;73969626		0	5.81227e+07	0	7.25082e-09	82.6	1.6706e-07	2	2092.02	-7.67154	61.3882	0
	High	GNLEVLLFTIQSK	5	7	3	359320585;73969626;545530631		0	5.278e+07	0	1.3085e-06	81.98	1.90161e-07	2	1461.82	-4.4237	61.7155	0
	High	KHQILEQAVEDYAETVHQLSK	2	3	2	359320585;73969626		0	1.55841e+07	0	1.00311e-12	80.84	3.28419e-07	3	2466.25	-3.88019	54.8517	1
	High	IVSSNDVGHDEYSTQSLVK	6	3	2	359320585;73969626		0	3.71003e+08	0	1.90747e-10	80.69	2.83229e-07	2	2077.99	-5.88002	29.803	0
	High	ASEDTESQQQWDTSK	1	3	2	359320585;73969626		0	6.26647e+06	0	6.64836e-07	80.39	5.53039e-08	2	1739.73	-5.34418	17.9395	0
	High	FQIQDISVETEDNKEK	2	7	3	359320585;73969626;545530631		0	6.59501e+07	0	1.44688e-08	78.48	5.12989e-07	2	1922.93	-4.70263	38.5515	1
	High	EIEELQSQAQALSQEGK	2	3	2	359320585;73969626		0	9.9264e+07	0	6.91109e-09	78.31	5.64458e-07	2	1887.92	-5.95937	38.6104	0
	High	KQEDFMTTMDANEEK	2	3	2	359320585;73969626		0	1.34942e+07	0	7.02173e-08	78	7.36975e-08	2	1816.77	-3.839	30.8653	1
	High	MHTTFEHDIQALGTQVR	3	3	2	359320585;73969626		0	2.64608e+08	0	9.48896e-10	77.87	5.42173e-07	2	1983.96	-5.40073	40.9262	0
	High	KKEIEELQSQAQALSQEGK	3	3	2	359320585;73969626		0	1.18241e+08	0	6.58883e-08	77.62	6.99711e-07	2	2144.11	-6.61306	33.9442	2
	High	LQAAYAGDKADDIQK	2	3	2	359320585;73969626		0	6.22035e+07	0	4.67119e-08	77.51	6.94595e-07	2	1606.79	-9.132	19.4492	1
	High	VHLENMGSHDIVDGNHR	5	9	3	359320585;73969626;545530631		0	7.72819e+07	0	4.44807e-09	77.24	3.39838e-07	2	1929.89	-6.01739	21.9398	0
	High	WLHGLESQIQSDDYGK	2	3	2	359320585;73969626		0	1.69807e+07	0	3.58337e-11	76.47	6.32314e-07	2	1875.88	-4.47765	39.6819	0
	High	mHTTFEHDIQALGTQVR	6	3	2	359320585;73969626	M1(Oxidation)	0	1.53538e+08	0	2.52265e-08	75.59	9.26174e-07	2	1999.96	-5.25644	39.8191	0
	High	LQALDTGWNELHK	5	3	2	359320585;73969626		0	4.2992e+08	0	3.18618e-07	75.1	1.39527e-06	2	1524.77	-7.05569	40.6588	0
	High	LYAGLKDLAEER	2	3	2	359320585;73969626		0	8.98208e+06	0	1.59202e-07	75.01	1.50809e-06	2	1377.73	-6.71131	37.3399	1
	High	AQQYYFDAAEAEAWMSEQELYmMSEEK	2	3	2	359320585;73969626	M22(Oxidation)	0	1.46829e+06	0	8.32925e-10	74.6	4.85432e-08	3	3294.35	-4.02813	63.2148	0
	High	VIESTQDLGNDLAGVmALQR	6	3	2	359320585;73969626	M16(Oxidation)	0	1.22787e+08	0	4.76174e-10	74.52	1.47807e-06	2	2146.06	-7.79087	50.7571	0
	High	MLTAQDMSYDEAR	2	3	2	359320585;73969626		0	1.13599e+08	0	3.10733e-07	74.36	7.14553e-07	2	1530.65	-6.83351	34.0313	0
	High	KHEAIETDIAAYEER	4	3	2	359320585;73969626		0	6.71485e+07	0	1.45988e-08	73.99	1.3108e-06	2	1774.85	-4.70393	30.9775	1
	High	HLLGVEDLLQK	5	3	2	359320585;73969626		0	3.96166e+08	0	1.43744e-05	73.88	9.94503e-07	2	1264.72	-7.06299	48.538	0
	High	QAEAFLNNQEYVLAHTEmPTTLEGAEAAIK	2	3	2	359320585;73969626	M18(Oxidation)	0	7.32001e+07	0	2.12104e-08	73.78	1.41552e-06	3	3305.58	-5.7281	54.7888	0
	High	HEAIETDIAAYEER	1	3	2	359320585;73969626		0	3.77012e+06	0	3.88432e-08	73.52	6.7584e-07	2	1646.75	-6.92346	36.0387	0
	High	AQQYYFDAAEAEAWMSEQELYMMSEEK	1	3	2	359320585;73969626		0	301713	0	1.95201e-11	72.84	7.53994e-08	3	3278.35	-3.7371	64.9629	0
	High	DmGEmVTQGQTDAQYmFLR	3	3	2	359320585;73969626	M2(Oxidation); M5(Oxidation); M16(Oxidation)	0	1.69388e+07	0	1.11862e-06	72.49	2.42364e-07	2	2268.94	-8.07778	41.1231	0
	High	DVEDEILWVGER	4	3	2	359320585;73969626		0	1.05227e+08	0	7.31637e-06	72.33	1.73683e-06	2	1459.7	-7.16646	58.2325	0
	High	LTGLHNmWEVLESTTQTK	4	3	2	359320585;73969626	M7(Oxidation)	0	1.85619e+08	0	6.26146e-08	72.29	2.18374e-06	2	2104.03	-4.46964	45.0577	0
	High	RLEEASLLHQFQADADDIDAWmLDILK	2	3	2	359320585;73969626	M22(Oxidation)	0	262520	0	1.91276e-08	71.98	2.38969e-06	3	3172.55	-2.50081	64.3275	1
	High	TKVIESTQDLGNDLAGVmALQR	2	3	2	359320585;73969626	M18(Oxidation)	0	1.54429e+07	0	9.03433e-09	71.84	2.77566e-06	2	2375.21	-4.70541	47.19	1
	High	KQEDFMTTMDANEEKINAVVETGR	1	3	2	359320585;73969626		0	3.42081e+06	0	9.84018e-10	71.12	1.61877e-06	3	2756.28	-3.96561	51.6794	2
	High	EVVAGSHELGQDYEHVTMLQER	3	3	2	359320585;73969626		0	1.65201e+08	0	6.08506e-10	70.91	1.6422e-06	3	2527.17	-6.35769	38.6325	0
	High	SIITYVVTYYHYFSK	2	3	2	359320585;73969626		0	4.86855e+06	0	1.26402e-07	70.52	3.17158e-06	2	1883.95	-2.7267	63.9913	0
	High	LTTLELLEVR	6	3	2	359320585;73969626		0	2.53396e+08	0	1.32007e-05	70.44	2.39015e-06	2	1186.7	-4.89547	56.5624	0
	High	LAEISDVWEEMK	3	3	2	359320585;73969626		0	1.68269e+08	0	1.46565e-06	70.39	2.58694e-06	1	1449.69	-5.20417	56.8442	0
	High	DMGEMVTQGQTDAQYMFLR	2	3	2	359320585;73969626		0	1.63454e+07	0	8.0278e-08	70.17	6.10624e-07	2	2220.96	-4.56806	59.7855	0
	High	HQAFMAELASNKEWLDKIEK	4	3	2	359320585;73969626		0	2.85519e+07	0	1.2523e-05	69.93	3.33838e-06	2	2388.19	-6.46281	50.6187	2
	High	KQQmLENQMEVR	3	3	2	359320585;73969626	M4(Oxidation)	0	1.11608e+07	0	3.3688e-05	69.82	3.00709e-06	2	1549.74	-5.39816	18.7439	1
	High	LVSQDNFGFDLPAVEAATK	3	3	2	359320585;73969626		0	2.02108e+08	0	9.21457e-08	69.75	3.75505e-06	2	2022	-6.86219	59.2413	0
	High	KQALQDTLALYK	3	3	2	359320585;73969626		0	111195328	0	1.46403e-05	69.5	3.63534e-06	2	1391.78	-8.84924	36.3344	1
	High	EAEKLESEHPDQAQAILSR	4	3	2	359320585;73969626		0	1.8049e+08	0	3.34964e-07	68.82	4.99292e-06	2	2151.05	-6.61857	27.2396	1
	High	LLDPEDISVDHPDEK	3	3	2	359320585;73969626		0	1.17391e+08	0	2.66219e-07	68.2	6.12992e-06	2	1721.82	-3.54349	37.2304	0
	High	KQEDFmTTmDANEEK	1	3	2	359320585;73969626	M6(Oxidation); M9(Oxidation)	0	2.58076e+06	0	1.00326e-07	67.82	4.4603e-07	2	1848.75	-5.40264	13.7475	1
	High	mPLATSTDHGHNLQTVQLLIK	8	3	2	359320585;73969626	M1(Oxidation)	0	1.96924e+08	0	6.64344e-05	67.79	6.31265e-06	2	2333.21	-9.0894	41.7007	0
	High	HQAFmAELASNK	2	3	2	359320585;73969626	M5(Oxidation)	0	3.6631e+07	0	1.1933e-06	67.71	4.31209e-06	2	1362.64	-5.81118	19.9847	0
	High	ALVADSHPESER	5	3	2	359320585;73969626		0	1.66599e+08	0	5.82071e-06	67.26	5.44062e-06	2	1310.62	-6.69745	13.3636	0
	High	mLTAQDmSYDEAR	3	3	2	359320585;73969626	M1(Oxidation); M7(Oxidation)	0	3.89041e+07	0	7.75786e-07	67.18	8.42273e-07	2	1562.64	-6.04424	19.9208	0
	High	FQIQDISVETEDNK	1	7	3	359320585;73969626;545530631		0	3.28797e+07	0	2.20515e-05	67.1	5.44007e-06	2	1665.78	-8.58159	43.5504	0
	High	HQILEQAVEDYAETVHQLSK	2	3	2	359320585;73969626		0	2.96321e+07	0	2.10848e-07	66.77	7.7945e-06	2	2338.15	-7.37644	58.8901	0
	High	QALQDTLALYK	3	3	2	359320585;73969626		0	2.34591e+08	0	0.000112678	66.59	9.06725e-06	2	1263.69	-6.55902	44.2164	0
	High	mRDmGEMVTQGQTDAQYMFLR	5	3	2	359320585;73969626	M1(Oxidation); M4(Oxidation)	0	5.82159e+06	0	2.92282e-08	66.5	9.73844e-07	3	2540.09	-6.03412	42.7258	1
	High	KQQMLENQMEVR	1	3	2	359320585;73969626		0	2.79518e+07	0	8.19043e-06	66.47	7.1234e-06	2	1533.74	-7.65563	23.6239	1
	High	FFWEMAEEEGWIR	1	3	2	359320585;73969626		0	2.20794e+06	0	1.27709e-08	66.34	2.25305e-06	2	1729.76	-5.22765	63.295	0
	High	LVSDGNINSDRIQEK	1	3	2	359320585;73969626		0	1.53299e+07	0	3.59219e-05	66.06	1.12723e-05	2	1687.85	-5.58177	20.9919	1
	High	LEEASLLHQFQADADDIDAWmLDILK	1	3	2	359320585;73969626	M21(Oxidation)	0	806485	0	1.7642e-07	65.94	7.29667e-06	3	3016.45	-3.03997	66.8428	0
	High	NEIDNYEEDYQK	1	3	2	359320585;73969626		0	4.18546e+06	0	4.67591e-06	65.92	6.52439e-07	2	1559.64	-8.65927	28.8644	0
	High	LVSDGNINSDR	5	3	2	359320585;73969626		0	2.24672e+08	0	2.95032e-06	65.32	8.2548e-06	2	1189.57	-7.04119	16.7675	0
	High	LAEISDVWEEmK	12	3	2	359320585;73969626	M11(Oxidation)	0	4.55055e+07	0	2.39476e-06	65.32	7.00629e-06	2	1465.68	-4.64382	45.0965	0
	High	FQIQDISVETEDNKEKK	1	7	3	359320585;73969626;545530631		0	4.54627e+06	0	3.30536e-08	64.95	1.46509e-05	2	2051.02	-3.87293	34.3969	2
	High	ELEAENYHDIKR	2	3	2	359320585;73969626		0	8.77599e+07	0	3.76938e-05	64.77	8.11893e-06	2	1516.73	-6.22355	18.0029	1
	High	VLDNAIETEK	4	3	2	359320585;73969626		0	2.19072e+08	0	0.000203007	64.72	1.26483e-05	2	1131.58	-5.25966	22.7296	0
	High	QQmLENQmEVR	3	3	2	359320585;73969626	M3(Oxidation); M8(Oxidation)	0	1.65116e+07	0	2.88193e-05	63.2	7.05979e-06	2	1437.64	-4.74491	14.2524	0
	High	VLDNAIETEKmIEK	3	3	2	359320585;73969626	M11(Oxidation)	0	6.24902e+06	0	1.53541e-05	62.14	2.98445e-05	2	1648.84	-5.14917	28.7052	1
	High	VDTVNHMADELINSGHSDAATIAEWK	1	3	2	359320585;73969626		0	2.23917e+07	0	6.49579e-11	62.02	1.12108e-05	3	2824.31	-4.8218	57.5314	0
	High	LLEVLSGER	3	3	2	359320585;73969626		0	2.98227e+08	0	0.000133122	61.97	2.91935e-05	2	1015.57	-5.34551	39.1197	0
	High	AKDEQSAVSMLK	3	3	2	359320585;73969626		0	1.05322e+08	0	0.000186466	61.86	2.67168e-05	2	1306.66	-8.625	23.5636	1
	High	EQWANLEQLSAIR	2	3	2	359320585;73969626		0	2.63785e+08	0	1.13794e-05	61.85	2.61579e-05	2	1557.79	-6.03493	55.1429	0
	High	TAGYPNVNIHNFTTSWR	2	3	2	359320585;73969626		0	2.80757e+08	0	5.09259e-08	61.85	2.07369e-05	2	1977.94	-6.44409	49.2506	0
	High	IFQEMLYIMDWmDEMK	6	3	2	359320585;73969626	M12(Oxidation)	0	309478	0	4.3549e-08	61.55	4.409e-06	2	2138.92	-2.95115	66.5018	0
	High	DLMLWMEDVIR	2	3	2	359320585;73969626		0	5.72454e+06	0	3.8151e-06	60.97	2.93939e-05	2	1420.69	-4.26278	67.4306	0
	High	DVSSVELLmNNHQGIK	8	3	2	359320585;73969626	M9(Oxidation)	0	1.12753e+08	0	1.44867e-07	60.6	3.20079e-05	2	1799.89	-5.50952	34.9457	0
	High	mRDmGEmVTQGQTDAQYmFLR	2	3	2	359320585;73969626	M1(Oxidation); M4(Oxidation); M7(Oxidation); M18(Oxidation)	0	1.05052e+07	0	2.83986e-08	60.42	3.08659e-06	3	2572.08	-5.11369	34.9694	1
	High	mRDmGEmVTQGQTDAQYMFLR	5	3	2	359320585;73969626	M1(Oxidation); M4(Oxidation); M7(Oxidation)	0	6.60132e+06	0	4.91599e-08	60.38	3.3442e-06	3	2556.08	-5.67848	41.9684	1
	High	ALQFLKEQR	1	6	2	359320585;73969626		0	2.97923e+06	0	2.07972e-05	60.37	3.9121e-05	2	1132.64	-10.4408	29.2585	1
	High	mRDMGEMVTQGQTDAQYMFLR	2	3	2	359320585;73969626	M1(Oxidation)	0	3.36574e+06	0	2.96488e-07	60.09	7.1013e-06	3	2524.1	-3.85526	47.812	1
	High	MPLATSTDHGHNLQTVQLLIK	7	3	2	359320585;73969626		0	2.71613e+08	0	2.84681e-08	59.82	3.88263e-05	2	2317.22	-4.39283	45.0665	0
	High	EQWANLEQLSAIRK	1	3	2	359320585;73969626		0	1.03913e+07	0	2.05609e-07	59.39	4.64348e-05	2	1685.89	-4.99671	46.3969	1
	High	EVDDLEQWIAER	3	3	2	359320585;73969626		0	1.18899e+08	0	9.97369e-06	59.38	2.26077e-05	2	1502.7	-6.60357	57.765	0
	High	HRPDLIDFDK	7	5	2	359320585;73969626		0	2.02363e+08	0	0.00175492	59.35	3.86762e-05	2	1255.63	-6.73143	29.7704	0
	High	LWEYLLELLK	1	3	2	359320585;73969626		0	4.48601e+06	0	2.52973e-05	58.61	3.13315e-05	2	1319.76	-3.58257	69.2205	0
	High	VLLLSQDYGK	4	3	2	359320585;73969626		0	3.92761e+08	0	0.000287091	58.58	5.31127e-05	2	1135.63	-4.83844	39.201	0
	High	LAEISDVWEEmKTTLK	2	3	2	359320585;73969626	M11(Oxidation)	0	1.03991e+07	0	6.72589e-08	58.47	5.82444e-05	2	1908.95	-4.70916	45.2131	1
	High	FESLEPEMNNQASR	2	3	2	359320585;73969626		0	1.13574e+08	0	1.26341e-05	58.29	1.42322e-05	2	1651.73	-6.46397	32.873	0
	High	QAEAFLNNQEYVLAHTEMPTTLEGAEAAIKK	2	3	2	359320585;73969626		0	2.09582e+06	0	5.72409e-06	58.03	4.7613e-05	3	3417.68	-5.31343	57.7209	1
	High	AKDEQSAVSMLKK	2	3	2	359320585;73969626		0	3.78602e+07	0	4.32356e-05	58.02	6.90205e-05	2	1434.75	-6.15284	18.3788	2
	High	DQNTVETLQR	3	3	2	359320585;73969626		0	1.86183e+08	0	0.000131382	58.01	5.28927e-05	2	1203.59	-6.56597	19.9088	0
	High	HQAFMAELASNK	3	3	2	359320585;73969626		0	7.23887e+07	0	6.26991e-06	57.91	4.68434e-05	1	1346.64	-6.60958	30.6185	0
	High	LLTQHENIKNEIDNYEEDYQK	4	3	2	359320585;73969626		0	1.75946e+08	0	5.09036e-08	57.36	3.94856e-05	3	2636.23	-5.39815	38.8387	1
	High	VHLENmGSHDIVDGNHR	5	9	3	359320585;73969626;545530631	M6(Oxidation)	0	6.01314e+07	0	1.73796e-08	57	3.29218e-05	2	1945.88	-5.36216	14.9534	0
	High	VQAVVAVAR	2	3	2	359320585;73969626		0	372960533	0	0.000193473	55.59	2.8848e-05	2	912.556	-7.05972	21.6924	0
	High	AFEDEmSGR	5	3	2	359320585;73969626	M6(Oxidation)	0	4.41551e+07	0	0.000238043	55.58	9.26925e-06	2	1057.42	-6.21645	12.8224	0
	High	AFEDEMSGR	3	3	2	359320585;73969626		0	8.89771e+07	0	0.000210714	55.46	1.57868e-05	2	1041.42	-5.45113	23.2746	0
	High	ELWGLLIEETEK	1	3	2	359320585;73969626		0	6.06918e+06	0	3.72471e-06	54.71	0.000161595	2	1459.75	-9.67939	61.466	0
	High	FMELLEPLSER	3	3	2	359320585;73969626		0	2.27124e+08	0	4.24689e-05	54.19	0.000190342	2	1363.68	-6.72592	58.2306	0
	High	LEMNLGLQK	2	3	2	359320585;73969626		0	1.63813e+08	0	0.00270114	53.54	0.000247628	2	1045.57	-4.91192	39.2644	0
	High	DVAEEIANYRPTIDTLHEQASALPQEHAESQDVR	2	3	2	359320585;73969626		0	3.39699e+07	0	5.6064e-08	52.74	0.000104559	3	3832.81	-7.20978	50.6124	0
	High	TQILAASYELHK	7	3	2	359320585;73969626		0	3.98304e+08	0	8.63204e-05	52.59	0.000281738	1	1373.74	-4.13977	32.807	0
	High	KQEDFMTTmDANEEK	2	3	2	359320585;73969626	M9(Oxidation)	0	3.53797e+06	0	9.30155e-06	51.9	1.80783e-05	2	1832.76	-6.75901	20.4059	1
	High	EVVAGSHELGQDYEHVTmLQER	5	3	2	359320585;73969626	M18(Oxidation)	0	1.00696e+08	0	1.77965e-07	51.68	0.00013652	3	2543.17	-5.6382	36.1121	0
	High	LILEVHQFSR	4	3	2	359320585;73969626		0	2.31719e+08	0	1.24461e-05	51.13	0.000221249	2	1241.7	-4.03911	38.1328	0
	High	QSLLSQSHAYQQFLR	3	3	2	359320585;73969626		0	3.18923e+08	0	5.45726e-06	50.76	0.00042015	2	1805.92	-5.6682	45.5247	0
	High	LPEELGRDQNTVETLQR	3	3	2	359320585;73969626		0	5.16488e+07	0	2.77964e-06	50.73	0.000364738	2	1998.02	-4.62187	33.1239	1
	High	EAASELLmR	9	3	2	359320585;73969626	M8(Oxidation)	0	1.52719e+08	0	0.000396268	50.67	0.000317104	2	1035.51	-5.09094	32.6124	0
	High	FESLEPEmNNQASR	6	3	2	359320585;73969626	M8(Oxidation)	0	1.18475e+08	0	6.63776e-06	50.48	7.78967e-05	2	1667.73	-4.67042	25.7262	0
	High	EKILSSDDYGKDLTSVMR	2	3	2	359320585;73969626		0	2.14175e+06	0	3.34436e-07	50.17	0.000350027	2	2057.01	-7.25016	41.2878	2
	High	IVSSNDVGHDEYSTQSLVKK	2	3	2	359320585;73969626		0	8.72238e+06	0	8.244e-07	50.17	0.000391376	2	2206.08	-6.75562	25.3684	1
	High	LESEHPDQAQAILSR	2	3	2	359320585;73969626		0	1.41864e+07	0	3.76901e-07	49.91	0.000433899	2	1693.84	-8.7626	27.2013	0
	High	SGHFEQAIKEGEDmIAEEHFGSEK	2	3	2	359320585;73969626	M14(Oxidation)	0	2.73843e+06	0	1.49243e-08	49.74	0.00010617	3	2721.2	-4.04625	45.0039	1
	High	FmELLEPLSER	22	3	2	359320585;73969626	M2(Oxidation)	0	1.42523e+08	0	4.35547e-05	49.69	0.000371063	2	1379.68	-6.50139	48.313	0
	High	QIEAQEKPR	2	3	2	359320585;73969626		0	6.31688e+07	0	0.00233271	49.26	0.000426284	2	1098.59	-4.66117	8.6352	0
	High	KHYASEEIKEK	2	3	2	359320585;73969626		0	2.30612e+07	0	0.000593212	49.05	0.000601101	2	1361.7	-4.85634	8.12634	2
	High	TSSISGPLSPAYTGQVPYNYNQLEGR	2	2	1	359320585		0	2.11934e+08	0	1.31612e-05	48.98	0.000347802	2	2799.35	-4.02799	51.374	0
	High	DLMLWmEDVIR	3	3	2	359320585;73969626	M6(Oxidation)	0	3.12208e+06	0	7.09086e-05	48.3	0.000472575	2	1436.68	-6.96347	60.3083	0
	High	ELWGLLIEETEKR	2	3	2	359320585;73969626		0	7.95328e+07	0	4.19653e-05	48.07	0.000811747	2	1615.86	-7.71499	59.2994	1
	High	EGEDMIAEEHFGSEK	1	3	2	359320585;73969626		0	1.27448e+07	0	5.30985e-06	47.33	6.74983e-05	2	1707.7	-7.66551	31.4611	0
	High	ITDLYTDLR	1	3	2	359320585;73969626		0	1.85684e+08	0	0.000494714	46.41	0.000838815	2	1109.58	-7.55813	40.2025	0
	High	EGmQLISEKPETEAVVK	5	3	2	359320585;73969626	M3(Oxidation)	0	1.04551e+08	0	3.92307e-06	46.11	0.00109106	2	1903.96	-5.919	28.4987	0
	High	EIGQSVDEVEK	4	3	2	359320585;73969626		0	8.9804e+07	0	0.000358014	45.75	0.000763628	1	1232.59	-7.59763	21.4197	0
	High	EGEDmIAEEHFGSEK	2	3	2	359320585;73969626	M5(Oxidation)	0	6.56695e+06	0	1.28013e-05	45.75	8.51432e-05	2	1723.7	-8.39773	25.3271	0
	High	DGmAFNALIHK	16	3	2	359320585;73969626	M3(Oxidation)	0	4.117e+07	0	0.00059819	45.44	0.00101873	2	1232.6	-6.62378	34.0371	0
	High	EGMQLISEKPETEAVVK	3	3	2	359320585;73969626		0	1.40361e+08	0	3.7635e-05	44.22	0.00170488	2	1887.96	-7.56337	36.0344	0
	High	VDTVNHmADELINSGHSDAATIAEWK	7	3	2	359320585;73969626	M7(Oxidation)	0	4.8571e+07	0	5.97e-09	44.18	0.000609201	3	2840.3	-7.08726	47.3188	0
	High	HQAFMAELASNKEWLDK	1	3	2	359320585;73969626		0	2.45684e+07	0	1.04865e-07	44.08	0.00128977	3	2017.97	-7.10016	45.897	1
	High	DLTSVNILLKK	1	7	3	359320585;73969626;545530631		0	3.80997e+06	0	0.0024429	44.05	0.000543099	2	1243.76	-4.95622	45.4545	1
	High	IFQEMLYIMDWmDEmK	2	3	2	359320585;73969626	M12(Oxidation); M15(Oxidation)	0	422561	0	6.97913e-07	43.81	0.000199637	2	2154.92	-4.19496	64.1424	0
	High	QQMLENQMEVR	2	3	2	359320585;73969626		0	4.61752e+07	0	0.000485587	43.53	0.000913834	2	1405.65	-5.48795	30.0927	0
	High	EIHQFNRDVEDEILWVGER	2	3	2	359320585;73969626		0	4.40509e+06	0	5.54222e-07	42.92	0.00164893	3	2384.15	-4.2506	53.9546	1
	High	DLTSVNILLK	2	7	3	359320585;73969626;545530631		0	7.41651e+07	0	0.00177875	42.8	0.00123855	2	1115.66	-5.08824	54.5322	0
	High	SGHFEQAIK	3	3	2	359320585;73969626		0	129059048	0	0.00206764	42.66	0.00188887	2	1016.51	-6.39763	14.3187	0
	High	QQmLENQMEVR	7	3	2	359320585;73969626	M3(Oxidation)	0	2.20282e+07	0	0.00129001	42.55	0.000856093	2	1421.64	-6.65784	24.847	0
	High	SQNIVTDSSSLNAEAIRR	2	3	2	359320585;73969626		0	5.27371e+07	0	2.69667e-05	42.54	0.00247948	2	1960.99	-5.25699	32.6486	1
	High	DTGNIGQER	2	3	2	359320585;73969626		0	8.54119e+07	0	0.00117059	41.5	0.00130616	2	989.459	-5.92489	11.2381	0
	High	LLEVLSGERLPKPTK	3	3	2	359320585;73969626		0	1.70093e+07	0	0.000399437	41.05	0.000514329	2	1679.99	-7.83583	37.6644	1
	High	LTGLHNMWEVLESTTQTK	1	3	2	359320585;73969626		0	5.94302e+07	0	1.5815e-06	40.85	0.00304641	3	2088.03	-5.221	59.2328	0
	High	KQQmLENQmEVR	2	3	2	359320585;73969626	M4(Oxidation); M9(Oxidation)	0	7.56641e+06	0	0.000316171	40	0.00286	2	1565.73	-5.68167	11.2965	1
	High	RLVSDGNINSDR	2	3	2	359320585;73969626		0	1.29779e+07	0	5.75202e-05	39.9	0.00465087	2	1345.68	-4.17201	15.0013	1
	High	QLMHSGHPSEK	2	3	2	359320585;73969626		0	6.58434e+07	0	6.29321e-05	39.87	0.00299327	2	1250.59	-6.46565	7.83116	0
	High	SAATWDER	2	3	2	359320585;73969626		0	7.34077e+07	0	0.00196213	39.86	0.0015698	2	935.417	-5.00363	17.788	0
	High	ELEAENYHDIK	2	3	2	359320585;73969626		0	3.61233e+07	0	0.00102131	39.57	0.00182725	2	1360.63	-6.18618	22.0641	0
	High	DALLLWCQMK	1	10	3	359320585;73969626;545530631		0	52198.6	0	9.39931e-05	39.56	0.00477508	2	1220.61	-3.94662	63.1851	0
	High	MPLATSTDHGHNLQTVQLLIKK	2	3	2	359320585;73969626		0	3.07885e+06	0	2.61173e-07	39.04	0.00409142	3	2445.31	-5.86522	38.9881	1
	High	LVSQDNFGFDLPAVEAATKK	1	3	2	359320585;73969626		0	1.85076e+07	0	2.76373e-06	38.71	0.00532288	3	2150.1	-5.49413	55.0713	1
	High	DGMAFNALIHK	4	3	2	359320585;73969626		0	1.25358e+08	0	0.00195373	38.05	0.00607899	3	1216.61	-6.36134	44.8983	0
	High	ENEVLEAWK	1	3	2	359320585;73969626		0	2.26167e+07	0	0.000141827	37.83	0.00508458	1	1117.55	-6.64613	40.2217	0
	High	ITDLYTDLRDGR	3	3	2	359320585;73969626		0	3.66424e+07	0	0.00169422	36.22	0.0103153	3	1437.72	-6.92764	37.7142	1
	High	QLQDEREAVQK	1	3	2	359320585;545530631		0	797409	0	0.000439585	36.18	0.00904919	2	1343.68	-7.34188	12.3155	1
	High	HRPDLIDFDKLK	3	5	2	359320585;73969626		0	3.90525e+07	0	0.00132768	34.98	0.00889525	3	1496.81	-4.99893	35.3813	1
	High	KSNAHYNLQNAFNLAEQHLGLTK	2	3	2	359320585;73969626		0	8.60109e+06	0	5.32545e-09	34.69	0.0116831	4	2611.32	-5.8334	53.6874	1
	High	EQWLNNmQIPEK	1	3	2	359320585;73969626	M7(Oxidation)	0	3.36223e+06	0	6.76025e-05	34.3	0.00800658	2	1545.73	-6.03844	34.6626	0
	High	HYASEEIKEK	1	3	2	359320585;73969626		0	1.26457e+07	0	0.000576445	32.74	0.0221623	3	1233.6	-6.78219	9.34332	1
	High	QRLEMNLGLQK	1	3	2	359320585;73969626		0	7.63995e+06	0	0.00058309	30.83	0.0403933	3	1329.72	-4.79152	33.6507	1
	High	LISDINKAWER	1	7	3	359320585;73969626;545530631		0	2.10297e+06	0	0.0002696	29.78	0.0530715	2	1344.72	-8.7094	35.9824	1
	High	EKLTGLHNmWEVLESTTQTK	1	3	2	359320585;73969626	M9(Oxidation)	0	1.98316e+06	0	4.0777e-06	29.74	0.0375309	2	2361.15	-9.72017	41.7697	1
	High	HKDVAEEIANYRPTIDTLHEQASALPQEHAESQDVR	3	3	2	359320585;73969626		0	4.34946e+07	0	7.36139e-08	28.95	0.0271256	4	4097.97	-6.06397	42.2447	1
	High	FMELLEPLSERK	1	3	2	359320585;73969626		0	716900	0	0.000936044	26.29	0.109963	2	1491.78	-6.14791	50.7359	1
	High	KLPEELGRDQNTVETLQR	2	3	2	359320585;73969626		0	1.97306e+07	0	8.14528e-05	25.25	0.128819	3	2126.11	-4.63647	30.3249	2
	High	QRLEmNLGLQK	2	3	2	359320585;73969626	M5(Oxidation)	0	8.88667e+06	0	0.00101851	24.4	0.177545	3	1345.72	-5.55946	23.1854	1
	High	QRLQALDTGWNELHK	1	3	2	359320585;73969626		0	1.00639e+06	0	6.30359e-06	20.38	0.435663	4	1808.93	-5.77746	37.0324	1
	High	KQEDFmTTmDANEEKINAVVETGR	1	3	2	359320585;73969626	M6(Oxidation); M9(Oxidation)	0	1.55635e+06	0	9.42634e-06	18.93	0.169518	3	2788.26	-5.17605	35.2788	2
	High	LEDLEVIQHR	2	3	2	359320585;73969626		0	4.1229e+07	0	0.000420005	18.63	0.615526	2	1251.66	-5.65195	31.0516	0
	High	IEKEGMQLISEKPETEAVVK	1	3	2	359320585;73969626		0	853863	0	0.000198677	17.87	0.649138	3	2258.18	-6.28473	33.4926	1
	High	HQAFmAELASNKEWLDKIEK	2	3	2	359320585;73969626	M5(Oxidation)	0	2.63029e+07	0	0.00012796	13.8	1.4778	3	2404.18	-4.91963	42.9631	2
	High	mPLATSTDHGHNLQTVQLLIKK	1	3	2	359320585;73969626	M1(Oxidation)	0	1.36917e+06	0	0.000982589	11.95	2.01053	3	2461.31	-4.52986	35.3224	1
	High	LVDTGDKFR	3	3	2	359320585;73969626		0	1.9667e+08	0.000112	0.00411284	43.68	0.00174205	2	1050.55	-5.67684	17.7739	1
	High	YKEVAELTR	3	3	2	359320585;73969626		0	2.26151e+08	0.000112	0.00363111	41.54	0.00221309	1	1108.59	-7.60668	19.6317	1
	High	VDKLYAGLK	3	3	2	359320585;73969626		0	3.96405e+07	0.000112	0.00316322	41.36	0.00129412	2	1006.59	-6.32008	24.0842	1
	High	ETWLSENQR	3	7	3	359320585;73969626;545530631		0	1.83054e+08	0.000112	0.00338366	39.15	0.00230467	1	1162.54	-6.14629	28.5181	0
	High	HRAFEDEMSGR	1	3	2	359320585;73969626		0	1.07502e+06	0.000112	0.00302767	28.86	0.015472	2	1334.58	-5.34819	15.7314	1
	High	DEQSAVSMLK	1	3	2	359320585;73969626		0	4.12937e+06	0.000112	0.00376268	24.36	0.122757	2	1107.53	-1.90036	31.9238	0
	High	LADLKELWGLLIEETEK	1	3	2	359320585;73969626		0	0	0.000112	0.00339886	10.6	2.82628	3	2000.09	-3.15036	67.2731	1
	High	LEmNLGLQK	3	3	2	359320585;73969626	M3(Oxidation)	0	1.20466e+08	0.000312	0.00658624	44.74	0.00172569	2	1061.56	-5.91236	25.4925	0
	High	LLTQHENIK	2	3	2	359320585;73969626		0	3.4128e+07	0.000312	0.00542568	43.6	0.000990891	2	1095.61	-5.74904	14.6962	0
	High	STDEVDSK	1	3	2	359320585;73969626		0	0	0.000312	0.00613541	36.69	0.00253933	2	880.383	-7.3708	7.38138	0
	High	AKDEQSAVSmLK	4	3	2	359320585;73969626	M10(Oxidation)	0	5.18628e+07	0.000312	0.00823195	32.6	0.0240149	3	1322.66	-4.40942	15.6658	1
	High	EAASELLMR	1	3	2	359320585;73969626		0	1.11393e+08	0.000312	0.00856011	32.21	0.0236562	2	1019.51	-5.48886	34.4125	0
	High	QLMHSGHPSEKEIK	1	3	2	359320585;73969626		0	1.8077e+06	0.000312	0.00842285	32.09	0.0251533	2	1620.81	-6.77185	10.5818	1
	High	HYASEEIK	1	3	2	359320585;73969626		0	5.89873e+06	0.000312	0.0064355	27.61	0.0542681	2	976.467	-6.46376	11.0748	0
	High	QEKLEQLAR	2	5	2	359320585;73969626		0	2.2613e+07	0.000411	0.00922203	24.82	0.145028	2	1114.61	-8.25311	18.329	1
	High	FATDGEGYKPCDPQVIR	1	3	2	359320585;73969626		0	1.41363e+06	0.000411	0.00931362	14.1	0.888968	3	1895.89	-5.36905	37.0415	0
	High	EASLGEASK	1	3	2	359320585;73969626		0	1.52626e+07	0.000605	0.011611	33.13	0.019967	1	891.437	-5.15508	11.223	0
	High	RTASDQPWSGL	1	1	1	359320585		0	3.05243e+06	0.000605	0.0118231	18.32	0.362189	2	1217.58	-5.30644	40.7381	1
	High	EIQGHQPR	1	3	2	359320585;73969626		0	8.86037e+07	0.000785	0.0142099	38.74	0.00587434	2	964.489	-7.32319	7.37016	0
	High	INAVVETGRR	1	3	2	359320585;73969626		0	7.27515e+07	0.000785	0.0128247	36.16	0.00949043	2	1114.63	-4.97605	14.2488	1
	High	RHEAFEK	2	5	2	359320585;73969626		0	2.63416e+07	0.000785	0.0157761	35.06	0.00812471	2	916.457	-7.2284	7.37531	1
	High	RENEVLEAWK	1	3	2	359320585;73969626		0	4.30029e+06	0.001396	0.025067	45.51	0.00120631	2	1273.65	-6.50105	32.496	1
	High	HRPDLIDFDKLKK	1	3	2	359320585;73969626		0	750596	0.001396	0.0240867	18.5	0.335478	4	1624.91	-7.29841	29.6668	2
	High	AKDEQSAVSmLKK	1	3	2	359320585;73969626	M10(Oxidation)	0	9.64555e+06	0.001662	0.0296933	32.52	0.0260287	2	1450.75	-6.70292	12.3457	2
	High	IDDIFER	1	3	2	359320585;73969626		0	1.77847e+08	0.00175	0.0304018	48.07	0.000536486	2	907.446	-6.3317	37.3014	0
	High	EKILSSDDYGKDLTSVmR	1	3	2	359320585;73969626	M17(Oxidation)	0	1.55834e+06	0.001904	0.0358957	21.29	0.272688	3	2073	-5.98433	32.6022	2
	High	EKILSSDDYGK	1	3	2	359320585;73969626		0	1.25812e+06	0.001904	0.0361323	20.69	0.233749	2	1254.61	-8.08196	18.2314	1
	High	KLPEELGR	2	3	2	359320585;73969626		0	1.00842e+07	0.001986	0.0368682	34.84	0.00780867	3	941.533	-8.88506	19.4916	1
	High	LPEELGR	1	3	2	359320585;73969626		0	3.69826e+07	0.001986	0.0364026	31.18	0.0153178	2	813.442	-5.27879	22.7521	0
	High	VAVVNQIAR	3	3	2	359320585;73969626		0	4.45534e+08	0.002063	0.0389833	55.01	4.63786e-05	2	969.578	-6.7453	24.7392	0
	High	WVNSHLAR	1	8	3	359320585;73969626;545530631		0	1.56492e+08	0.002141	0.0408118	25.01	0.101591	2	982.515	-6.6319	17.1949	0
	High	EmIDKWEDR	1	3	2	359320585;73969626	M2(Oxidation)	0	1.30768e+06	0.002735	0.0474959	34.56	0.00397188	2	1237.54	-6.43651	20.7021	1
	High	KLTGMER	1	3	2	359320585;73969626		0	1.00598e+08	0.002963	0.0573318	42.3	0.00286178	2	834.443	-8.34856	10.6389	1
	High	LLQLTEK	1	3	2	359320585;73969626		0	1.67963e+08	0.003469	0.0615872	37.62	0.007542	2	844.509	-6.26255	28.4387	0
	High	FKQLQDER	1	3	2	359320585;545530631		0	1.18862e+07	0.003873	0.0664277	34.94	0.0178429	2	1063.55	-6.18206	13.6798	1
	High	WEWLR	1	3	2	359320585;73969626		0	1.8862e+07	0.003946	0.0682693	30.19	0.045371	2	789.401	-4.31445	47.6939	0
	High	EMIDKWEDR	1	3	2	359320585;73969626		0	6.50482e+06	0.004117	0.0691636	22.9	0.0776985	2	1221.55	-8.28521	27.3678	1
	High	VDSIDDR	2	3	2	359320585;73969626		0	3.69522e+07	0.004262	0.0749824	36.35	0.00570079	2	819.377	-9.24449	11.8965	0
	High	EIHQFNR	2	3	2	359320585;73969626		0	1.25998e+08	0.005307	0.0880059	28.25	0.0308973	2	943.468	-7.04874	12.2104	0
	High	LSGIEER	1	3	2	359320585;73969626		0	1.21115e+08	0.005626	0.0922179	37.57	0.0100441	2	803.421	-5.66339	15.8037	0
	High	TASDQPWSGL	1	1	1	359320585		0	1.55704e+06	0.006722	0.111165	15.26	0.488477	2	1061.48	-5.00867	48.9909	0
	High	DLVAIEAK	1	3	2	359320585;73969626		0	1.02131e+08	0.00718	0.11765	41.16	0.00423375	2	858.487	-7.12205	30.4669	0
	High	NQTLQK	1	7	3	359320585;73969626;545530631		0	1.32282e+07	0.007801	0.124391	24.68	0.246115	2	731.4	-6.42789	7.66805	0
	High	LQQFLR	2	3	2	359320585;73969626		0	2.25353e+08	0.008099	0.13138	32.4	0.0249453	2	804.465	-9.60752	29.2461	0
	High	TVEKPPK	1	9	3	359320585;73969626;545530631		0	2.86045e+07	0.008421	0.133466	24.84	0.0511829	2	798.466	-7.63007	6.97375	0
	High	GRLSGIEER	1	3	2	359320585;73969626		0	2210596	0.008795	0.137285	29.06	0.055626	2	1016.54	-5.64773	14.7802	1
	High	NREAASELLmR	1	3	2	359320585;73969626	M10(Oxidation)	0	4.07221e+06	0.009647	0.147134	38.8	0.00599807	2	1305.65	-6.00637	23.0673	1
73963339	PREDICTED: alpha-actinin-1 isoformX2 [Canis lupus familiaris]	10762.2	86.1	7	52	81	530	1.50691e+09	892	102.889	5.41455
	A2	Sequence	# PSMs	# Proteins	# Protein Groups	Protein Group Accessions	Modifications	ΔCn	Area	q-Value	PEP	IonScore	Exp Value	Charge	MH+ [Da]	ΔM [ppm]	RT [min]	# Missed Cleavages
	High	ETADTDTADQVmASFK	9	4	1	73963339	M12(Oxidation)	0	8.92288e+07	0	1.29911e-09	112.44	3.44949e-11	2	1745.75	-4.3701	31.8854	0
	High	QFAAQANVIGPWIQTK	6	4	1	73963339		0	2.88846e+08	0	1.79968e-09	100.18	3.89037e-09	2	1771.94	-4.84441	54.6152	0
	High	ILAGDKNYITVDELR	10	4	1	73963339		0	3.31236e+08	0	3.03752e-08	100.04	4.68168e-09	2	1719.92	-6.38271	40.8654	1
	High	ETADTDTADQVMASFK	5	4	1	73963339		0	2.53228e+08	0	7.98879e-09	97.76	1.41533e-09	2	1729.75	-6.43283	46.935	0
	High	VLAVNQENEQLMEDYEK	3	4	1	73963339		0	2.08086e+08	0	7.39723e-09	97.02	3.66435e-09	2	2051.94	-7.7675	43.3798	0
	High	KQFAAQANVIGPWIQTK	5	4	1	73963339		0	2.84855e+08	0	1.05636e-09	95.37	9.65588e-09	2	1900.03	-6.12362	46.4664	1
	High	LVSIGAEEIVDGNVK	29	7	1	73963339		0	1.40781e+08	0	1.32093e-08	90.12	3.96881e-08	2	1542.83	-3.79869	69.7037	0
	High	AImTYVSSFYHAFSGAQK	18	7	4	73963339;73947738;73947736;73947718	M3(Oxidation)	0	4.42274e+08	0	3.61482e-07	90.05	2.63944e-08	2	2023.95	-5.48193	56.8355	0
	High	LGVVTFQAFIDFMSR	2	4	1	73963339		0	1.83036e+06	0	7.65127e-10	89.59	5.11038e-08	2	1730.89	-3.83785	69.8994	0
	High	LLETIDQLYLEYAK	3	4	1	73963339		0	5.23269e+07	0	5.62238e-09	89.58	3.7948e-08	2	1711.91	-3.85084	61.8038	0
	High	VLAVNQENEQLmEDYEK	7	4	1	73963339	M12(Oxidation)	0	9.43106e+07	0	4.05288e-09	87.76	2.93115e-08	2	2067.94	-7.84577	36.5322	0
	High	CQLEINFNTLQTK	1	15	5	73963339;545488614;73947738;73947736;73947718		0	1.97031e+06	0	2.65096e-08	87.06	9.10147e-08	2	1551.78	-3.77228	56.6646	0
	High	KAGTQIENIEEDFR	1	10	1	73963339		0	7.52996e+06	0	3.01593e-07	83.19	1.91414e-07	2	1649.8	-4.94854	40.722	1
	High	FAIQDISVEETSAK	29	15	5	73963339;545488614;73947738;73947736;73947718		0	1.22852e+09	0	4.6068e-07	82.02	2.76346e-07	2	1537.77	-5.18558	44.8923	0
	High	LASDLLEWIR	26	9	5	73963339;545488614;73947738;73947736;73947718		0	8.86708e+08	0	2.2046e-06	81	3.83263e-07	2	1215.67	-5.41902	63.1078	0
	High	AIMTYVSSFYHAFSGAQK	3	7	4	73963339;73947738;73947736;73947718		0	134262015	0	1.29967e-08	80.94	2.68594e-07	2	2007.95	-4.28884	60.808	0
	High	VEQIAAIAQELNELDYYDSPSVNAR	3	4	1	73963339		0	2.49807e+07	0	4.69527e-10	79.57	3.33432e-07	4	2808.35	-5.89589	62.4038	0
	High	MTLGmIWTIILR	7	15	5	73963339;545488614;73947738;73947736;73947718	M5(Oxidation)	0	2.71764e+06	0	5.64121e-08	79.44	3.90206e-07	2	1463.81	-3.70302	68.6279	0
	High	KDDPLTNLNTAFDVAEK	3	4	1	73963339		0	2.16748e+08	0	4.99661e-09	79.38	4.48117e-07	2	1890.93	-7.90635	50.7467	1
	High	ISIEmHGTLEDQLSHLR	6	4	1	73963339	M5(Oxidation)	0	2.23248e+08	0	1.03302e-10	78.55	5.85777e-07	3	1994.98	-7.33873	43.0947	0
	High	LRKDDPLTNLNTAFDVAEK	5	4	1	73963339		0	1.27123e+08	0	2.01418e-07	78.34	6.11133e-07	3	2160.12	-3.73875	47.1582	2
	High	APENTMHAMQQK	3	4	1	73963339		0	2.12031e+08	0	4.43591e-06	75.75	3.56537e-07	2	1385.62	-6.11399	13.1366	0
	High	HEAFESDLAAHQDR	3	15	5	73963339;545488614;73947738;73947736;73947718		0	3.87588e+07	0	9.99317e-09	74.6	4.88899e-07	2	1625.72	-7.17576	20.2046	0
	High	VGWEQLLTTIAR	19	9	5	73963339;545488614;73947738;73947736;73947718		0	4.83957e+07	0	3.43452e-07	73.56	1.9847e-06	2	1386.77	-3.83405	67.0881	0
	High	AGTQIENIEEDFRDGLK	6	4	1	73963339		0	6.69371e+07	0	2.20794e-08	72.07	2.19788e-06	2	1934.94	-4.87279	54.7011	1
	High	LMLLLEVISGER	8	15	5	73963339;545488614;73947738;73947736;73947718		0	5.14817e+07	0	1.53083e-06	71.77	2.27191e-06	2	1372.78	-5.70446	65.7874	0
	High	KHEAFESDLAAHQDR	12	12	5	73963339;545488614;73947738;73947736;73947718		0	5.53092e+08	0	1.77671e-08	70.98	2.05085e-06	2	1753.82	-4.98078	16.0358	1
	High	mTLGmIWTIILR	7	15	5	73963339;545488614;73947738;73947736;73947718	M1(Oxidation); M5(Oxidation)	0	1.62097e+07	0	8.82195e-07	69.98	3.57643e-06	2	1479.8	-3.03141	65.2132	0
	High	DDPLTNLNTAFDVAEK	7	4	1	73963339		0	1.58762e+08	0	0.000146703	69.64	2.66717e-06	2	1762.84	-6.81932	58.3023	0
	High	QKDYETATLSEIK	1	4	1	73963339		0	2.95529e+08	0	9.90427e-05	68.82	4.29089e-06	2	1525.77	-5.05324	30.3155	1
	High	ICDQWDNLGALTQK	1	4	1	73963339		0	1.7571e+06	0	3.86597e-07	68.75	4.16725e-06	2	1604.77	-4.67878	57.3013	0
	High	mLDAEDIVGTARPDEK	12	4	1	73963339	M1(Oxidation)	0	2.01071e+08	0	8.46546e-08	67.29	5.02056e-06	2	1775.84	-4.63158	35.4625	0
	High	MLDAEDIVGTARPDEK	6	4	1	73963339		0	2.91872e+08	0	8.97451e-07	66.99	6.31956e-06	2	1759.84	-7.84062	40.2769	0
	High	GYEEWLLNEIR	4	12	5	73963339;545488614;73947738;73947736;73947718		0	2.00392e+08	0	1.08487e-05	65.86	1.03248e-05	2	1421.7	-5.60292	60.2954	0
	High	LGVVTFQAFIDFmSR	1	4	1	73963339	M13(Oxidation)	0	583988	0	1.0078e-07	65.86	1.17387e-05	2	1746.88	-2.14962	63.7476	0
	High	LAILGIHNEVSK	8	4	1	73963339		0	9.91884e+08	0	7.90257e-06	65.17	5.77768e-06	2	1293.74	-7.04583	36.9234	0
	High	APENTmHAMQQK	6	4	1	73963339	M6(Oxidation)	0	7.47025e+07	0	2.26098e-05	64	4.14031e-06	2	1401.62	-4.2452	9.06346	0
	High	NVNIQNFHISWK	4	4	1	73963339		0	2.4826e+08	0	6.79977e-06	63.5	1.81577e-05	2	1499.77	-4.7095	49.4803	0
	High	LmLLLEVISGER	4	15	5	73963339;545488614;73947738;73947736;73947718	M2(Oxidation)	0	154003612	0	1.41431e-06	61.71	2.9713e-05	2	1388.77	-5.66897	61.97	0
	High	TINEVENQILTR	24	9	5	73963339;545488614;73947738;73947736;73947718		0	1.93671e+09	0	1.00818e-05	61.1	3.55909e-05	2	1429.75	-8.37923	41.7241	0
	High	IDQLEGDHQLIQEALIFDNK	8	4	1	73963339		0	2.42716e+08	0	6.93264e-09	59.74	3.77433e-05	2	2339.17	-7.02684	58.5505	0
	High	RDQALTEEHAR	4	4	1	73963339		0	2.20928e+08	0	0.00017301	57.93	5.13796e-05	2	1325.65	-6.27983	8.69617	1
	High	ASIHEAWTDGK	13	9	5	73963339;545488614;73947738;73947736;73947718		0	1.3555e+09	0	0.000115833	57.12	4.1729e-05	1	1214.57	-7.54047	20.2196	0
	High	GISQEQmNEFR	14	4	1	73963339	M7(Oxidation)	0	2.06561e+08	0	0.000239072	56.27	2.28966e-05	2	1354.6	-6.32129	28.0888	0
	High	ASIHEAWTDGKEAMLR	5	4	1	73963339		0	1.29778e+07	0	8.35606e-06	56.02	9.4263e-05	2	1814.88	-5.01463	35.0056	1
	High	mDHYDSQQTNDYMQPEEDWDRDLLLDPAWEK	1	3	1	73963339	N-Term(Acetyl)	0	1.69619e+06	0	1.59103e-06	55.14	7.19561e-06	3	3925.64	-4.50616	61.1183	1
	High	ASFNHFDRDHSGTLGPEEFK	8	3	1	73963339		0	3.25433e+08	0	1.96308e-06	53.35	8.41533e-05	2	2291.03	-6.83154	31.3378	1
	High	KAGTQIENIEEDFRDGLK	3	4	1	73963339		0	7.28465e+07	0	2.04205e-07	52.2	0.000252472	3	2063.03	-7.17993	48.4503	2
	High	ATLPDADKER	5	4	1	73963339		0	2.8615e+08	0	0.000427494	52.09	0.000183551	2	1115.56	-7.59686	13.2805	1
	High	QKASIHEAWTDGK	1	9	5	73963339;545488614;73947738;73947736;73947718		0	1.52291e+07	0	0.000126098	51.22	0.000237854	2	1470.72	-6.76598	16.7693	1
	High	HTNYTmEHIR	21	12	5	73963339;545488614;73947738;73947736;73947718	M6(Oxidation)	0	5.85381e+08	0	0.000198009	50.2	0.000113644	2	1317.59	-5.43945	11.2175	0
	High	ASIHEAWTDGKEAmLR	4	4	1	73963339	M14(Oxidation)	0	1.04392e+07	0	1.44025e-06	48.82	0.000406782	2	1830.87	-4.19365	28.0064	1
	High	GISQEQMNEFR	3	4	1	73963339		0	3.47866e+08	0	0.000306896	48.29	0.000216448	2	1338.6	-5.17998	31.0366	0
	High	DHSGTLGPEEFK	3	3	1	73963339		0	1.28951e+08	0	4.36105e-05	48.08	0.000217057	1	1316.6	-7.20519	26.2509	0
	High	TINEVENQILTRDAK	1	9	5	73963339;545488614;73947738;73947736;73947718		0	5.82492e+06	0	7.49092e-05	47.54	0.000724172	2	1743.91	-7.90962	36.7051	1
	High	IMSIVDPNR	1	4	1	73963339		0	3.28023e+08	0	0.00257375	47.38	0.000829957	2	1044.55	-5.37053	32.4208	0
	High	ALDFIASKGVK	1	12	5	73963339;545488614;73947738;73947736;73947718		0	1.35279e+06	0	0.000753328	47.15	0.000520432	1	1148.66	-4.43801	32.0254	1
	High	AGTQIENIEEDFR	1	10	1	73963339		0	2.36174e+07	0	4.50747e-05	45.49	0.000621474	2	1521.71	-4.96447	47.851	0
	High	HTNYTMEHIR	11	12	5	73963339;545488614;73947738;73947736;73947718		0	1.19212e+09	0	2.91137e-05	45.08	0.000597628	3	1301.6	-4.49965	15.6699	0
	High	HRPELIDYGK	6	4	1	73963339		0	5.33071e+08	0	0.00106662	42.05	0.00197412	3	1227.64	-5.97943	19.9811	0
	High	mAPYSGPDAVPGALDYMSFSTALYGESDL	2	4	1	73963339	M1(Oxidation)	0	1.71684e+06	0	0.000723377	42.01	0.000506752	3	3041.33	-2.78343	66.9543	0
	High	KTFTAWCNSHLR	1	14	5	73963339;545488614;73947738;73947736;73947718		0	1.21247e+07	0	3.28386e-06	41.5	0.00272559	3	1463.71	-5.00024	32.1266	1
	High	DYETATLSEIK	1	4	1	73963339		0	4.76687e+06	0	9.76098e-05	41.15	0.00215629	1	1269.61	-5.35245	39.6648	0
	High	ISIEMHGTLEDQLSHLR	3	4	1	73963339		0	4.21388e+07	0	2.18474e-07	40.62	0.00414841	3	1978.99	-5.31044	49.4864	0
	High	IVQTYHVNmAGTNPYTTITPQEINGK	3	4	1	73963339	M9(Oxidation)	0	2.8428e+07	0	0.000154738	40.56	0.00319525	3	2906.42	-5.8306	44.1195	0
	High	DQALTEEHAR	2	4	1	73963339		0	2.72474e+07	0	0.000742552	40.46	0.00177201	2	1169.55	-6.24386	11.0729	0
	High	LSNRPAFmPSEGR	16	4	1	73963339	M8(Oxidation)	0	1.65717e+08	0	0.000140947	39.93	0.00337903	3	1477.71	-6.06656	18.8821	0
	High	AAPFNNWmEGAmEDLQDTFIVHTIEEIQGLTTAHEQFK	2	4	1	73963339	M8(Oxidation); M12(Oxidation)	0	1.03149e+07	0	7.68348e-05	38.36	0.00156093	3	4394.02	-4.06517	68.5757	0
	High	DLLLDPAWEKQQR	1	14	5	73963339;545488614;73947738;73947736;73947718		0	2.37306e+06	0	0.000510876	38.2	0.00648561	2	1611.84	-5.12796	46.129	1
	High	ILAGDKNYITVDELRR	3	4	1	73963339		0	4.37294e+07	0	5.9106e-05	36.91	0.00584631	2	1876.02	-7.24247	35.8937	2
	High	EGLLLWCQR	1	15	5	73963339;545488614;73947738;73947736;73947718		0	4.81962e+07	0	0.00142411	34.95	0.0156266	2	1117.58	-4.595	61.2372	0
	High	mDHYDSQQTNDYmQPEEDWDRDLLLDPAWEK	1	3	1	73963339	N-Term(Acetyl); M1(Oxidation); M13(Oxidation)	0	2.55184e+06	0	2.30313e-05	33.15	0.000847302	3	3957.62	-6.65005	59.2715	1
	High	LSNRPAFMPSEGR	4	4	1	73963339		0	5.1915e+08	0	0.0018349	32.47	0.0216587	2	1461.71	-8.14109	26.9628	0
	High	ISNVNKALDFIASKGVK	2	4	1	73963339		0	3.84842e+06	0	2.39642e-07	31.92	0.00986526	3	1804.02	-5.34074	45.3049	2
	High	LRKQFAAQANVIGPWIQTK	1	4	1	73963339		0	2.96323e+06	0	0.000949279	30.29	0.0163228	3	2169.22	-6.07765	42.62	2
	High	ISNVNKALDFIASK	1	4	1	73963339		0	3.13873e+06	0	0.000138737	29.12	0.0398613	2	1519.84	-8.10773	45.9392	1
	High	mAPYSGPDAVPGALDYmSFSTALYGESDL	1	4	1	73963339	M1(Oxidation); M17(Oxidation)	0	1.85428e+06	0	1.8504e-06	29.12	0.00820493	3	3057.33	-4.00037	63.5259	0
	High	IVQTYHVNMAGTNPYTTITPQEINGK	2	4	1	73963339		0	0	0	5.83713e-06	28.71	0.0419236	3	2890.42	-8.61461	44.668	0
	High	RTIPWLENR	3	10	1	73963339		0	6.18615e+07	0	0.00177402	28.15	0.0494541	2	1184.65	-5.69384	36.5596	1
	High	mDHYDSQQTNDYMQPEEDWDR	1	3	1	73963339	N-Term(Acetyl); M1(Oxidation)	0	1.05884e+06	0	0.000151179	26.91	0.00203222	3	2761.02	-7.86805	42.4168	0
	High	IMSIVDPNRLGVVTFQAFIDFmSR	2	4	1	73963339	M22(Oxidation)	0	564579	0	6.91657e-06	25.42	0.0845445	3	2772.42	-1.05943	66.7665	1
	High	AImTYVSSFYHAFSGAQKAETAANR	1	7	4	73963339;73947738;73947736;73947718	M3(Oxidation)	0	885756	0	1.20879e-05	24.91	0.0802281	3	2737.29	-4.58859	54.0622	1
	High	mDHYDSQQTNDYMQPEEDWDRDLLLDPAWEK	1	3	1	73963339	N-Term(Acetyl); M1(Oxidation)	0	1.33184e+06	0	0.000139773	22.78	0.0115991	3	3941.64	-4.37463	60.7531	1
	High	ImSIVDPNR	11	4	1	73963339	M2(Oxidation)	0	1.59519e+08	0	0.002193	21.93	0.364528	2	1060.54	-5.44419	30.1175	0
	High	MAPYSGPDAVPGALDYMSFSTALYGESDL	1	4	1	73963339		0	2.04463e+06	0	7.30517e-05	20.88	0.0702261	3	3025.33	-5.42717	67.8132	0
	High	GYEEWLLNEIRR	2	12	5	73963339;545488614;73947738;73947736;73947718		0	1.60282e+07	0	0.000688381	15.84	1.24574	2	1577.8	-5.77391	57.4603	1
	High	NYITVDELR	1	4	1	73963339		0	1.66353e+08	0.000112	0.00409294	37.7	0.00687789	2	1122.57	-5.63159	38.6911	0
	High	DLLLDPAWEK	3	14	5	73963339;545488614;73947738;73947736;73947718		0	2.14739e+08	0.000112	0.00421842	31.26	0.027383	1	1199.62	-7.21976	55.2478	0
	High	LASDLLEWIRR	2	9	5	73963339;545488614;73947738;73947736;73947718		0	4.52138e+07	0.00051	0.0101709	17.73	0.617278	3	1371.76	-8.24934	57.931	1
	High	TIPWLENR	2	10	1	73963339		0	6.33623e+08	0.000605	0.011991	31.13	0.0248616	2	1028.55	-6.86952	46.5461	0
	High	ALDFIASK	2	12	5	73963339;545488614;73947738;73947736;73947718		0	1.09234e+09	0.000785	0.0147867	49.3	0.000383604	2	864.476	-7.83672	35.8903	0
	High	ELPPDQAEYCIAR	2	9	5	73963339;545488614;73947738;73947736;73947718		0	5.713e+06	0.000785	0.0152066	24.88	0.0635546	2	1504.7	-5.42925	39.8672	0
	High	LDHLAEK	6	9	5	73963339;545488614;73947738;73947736;73947718		0	7.19563e+08	0.000956	0.0188725	28.47	0.0338514	2	825.441	-6.89062	11.6654	0
	High	LDHLAEKFRQK	1	9	5	73963339;545488614;73947738;73947736;73947718		0	2.8546e+06	0.001396	0.026736	24.77	0.123868	2	1384.76	-5.40796	15.3819	2
	High	LHKPPKVQEK	1	4	1	73963339		0	1.38023e+06	0.001488	0.0277164	12.9	0.920586	3	1203.71	-7.08338	7.51079	1
	High	SIVNYKPK	2	4	1	73963339		0	4.28793e+08	0.001822	0.0340615	46.31	0.000810407	2	948.544	-8.24071	16.7051	0
	High	ASFNHFDR	1	10	1	73963339		0	8.73894e+07	0.003212	0.0600201	21.97	0.118807	3	993.447	-7.03695	18.1464	0
	High	mEEIGR	4	9	5	73963339;545488614;73947738;73947736;73947718	M1(Oxidation)	0	1.22774e+08	0.003546	0.0628394	31.52	0.0144814	2	750.341	-6.15001	14.0044	0
	High	DAKGISQEQmNEFR	1	4	1	73963339	M10(Oxidation)	0	371999	0.004748	0.0807353	27.37	0.0349972	2	1668.75	-6.21796	20.9735	1
	High	YLDIPK	2	9	5	73963339;545488614;73947738;73947736;73947718		0	0	0.005707	0.0943034	24.26	0.212047	2	748.419	-6.8417	33.6185	0
73974722	PREDICTED: plectin isoformX7 [Canis lupus familiaris]	5481.79	53.85	31	224	228	340	7.50441e+07	4544	516.485	5.74463
	A2	Sequence	# PSMs	# Proteins	# Protein Groups	Protein Group Accessions	Modifications	ΔCn	Area	q-Value	PEP	IonScore	Exp Value	Charge	MH+ [Da]	ΔM [ppm]	RT [min]	# Missed Cleavages
	High	QLAEEQAQAQAQAQAAAEK	2	19	1	73974722		0	9.93704e+06	0	4.86944e-12	119.88	3.45927e-11	2	1983.96	-7.34774	27.3654	0
	High	AGTLSITEFADmLSGNAGGFR	3	19	1	73974722	M12(Oxidation)	0	1.03277e+06	0	1.63305e-10	113.68	1.38421e-10	2	2131	-4.84347	61.3197	0
	High	QTNLENLDQAFSVAER	3	19	1	73974722		0	8.98221e+06	0	1.57706e-09	106.68	8.30136e-10	2	1834.88	-5.16043	53.2051	0
	High	HYQQLLQSAEQGAQEESR	2	19	1	73974722		0	1.51413e+07	0	1.83766e-11	99.82	2.36606e-09	2	2101.98	-5.69487	34.7143	0
	High	EQELQQTLQQEQSMLER	1	19	1	73974722		0	2.46399e+06	0	6.24248e-10	98	4.31091e-09	2	2118	-6.69984	50.9122	0
	High	SSSVGSSSSYPISPATSR	2	19	1	73974722		0	2.50458e+07	0	2.23307e-09	96.67	4.61772e-09	2	1756.82	-7.90112	26.1281	0
	High	APVPASELLASGVLSR	2	19	1	73974722		0	4.04845e+07	0	2.24459e-09	93.37	1.04708e-08	2	1566.88	-5.54028	54.78	0
	High	DPYTGEQISLFQAMQK	1	19	1	73974722		0	1.51735e+06	0	3.94035e-09	91.8	2.27939e-08	2	1855.88	-5.38133	56.8566	0
	High	ALVPAAELLESGVIDHNLYR	1	19	1	73974722		0	3.76102e+06	0	5.62485e-08	88.6	3.99621e-08	2	2180.16	-4.54594	60.7898	0
	High	HETSGQmLLPLSDAR	2	19	1	73974722	M7(Oxidation)	0	4.76404e+06	0	1.4628e-08	83.46	1.7672e-07	2	1670.81	-4.40058	33.179	0
	High	AFEETQIDIPGSAGR	1	19	1	73974722		0	1.84119e+07	0	4.17074e-08	82.95	1.59449e-07	2	1590.77	-5.59223	40.9706	0
	High	LLEAQIATGGIIDPVHSHR	3	19	1	73974722		0	2.81602e+07	0	1.323e-09	82.53	1.8988e-07	2	2027.09	-6.15334	42.592	0
	High	SGVAAPVTQVTmQTTQR	2	19	1	73974722	M12(Oxidation)	0	2.25705e+07	0	4.54985e-08	80.5	3.90814e-07	2	1790.89	-6.98854	28.4421	0
	High	GTSVIAGVWLEETGQR	1	19	1	73974722		0	1.95366e+06	0	9.21863e-08	80.44	4.2833e-07	2	1702.87	-4.83767	56.1904	0
	High	DPYSGQSVSLFQALK	2	19	1	73974722		0	1.20786e+07	0	3.33492e-08	78.42	6.81991e-07	2	1639.82	-5.34884	57.2132	0
	High	LQEVGILSAEELQR	2	19	1	73974722		0	1.85348e+07	0	2.11852e-07	77.21	7.39519e-07	2	1584.85	-4.81509	47.922	0
	High	QYINAIKDYELQLVTYK	1	19	1	73974722		0	1.95047e+06	0	1.76744e-08	76.82	8.84911e-07	2	2102.11	-5.17418	55.8177	1
	High	SGVAAPVTQVTMQTTQR	1	19	1	73974722		0	6.033e+06	0	1.16407e-08	75.99	1.22863e-06	2	1774.9	-3.7954	33.3105	0
	High	GYYSPYSVSGSGSAAGSR	2	19	1	73974722		0	1.80399e+07	0	3.4391e-10	75.67	3.18448e-07	2	1752.77	-9.34094	29.4778	0
	High	GIYQSLEGAVQAGQLK	4	19	1	73974722		0	1.40627e+07	0	5.04184e-08	75.62	1.34337e-06	2	1661.88	-5.94461	53.6118	0
	High	DPYTEQTISLFQAMK	2	19	1	73974722		0	6.40661e+06	0	1.40706e-08	74.9	1.12611e-06	2	1771.85	-6.10675	60.3279	0
	High	AALAHSEEIAASQAAAAK	2	19	1	73974722		0	2.86945e+07	0	6.07333e-08	74.49	1.37629e-06	2	1709.87	-6.72241	24.8212	0
	High	LLDAQLSTGGIVDPSK	2	19	1	73974722		0	1.65311e+07	0	5.01003e-09	74.22	1.64244e-06	2	1613.86	-7.86765	44.2481	0
	High	DPYSGSTISLFQAMK	1	19	1	73974722		0	6.04591e+06	0	1.67492e-05	73.91	1.2051e-06	2	1644.78	-5.99967	58.5422	0
	High	SLAQAEAEKQKEEAER	1	19	1	73974722		0	0	0	5.04741e-07	73.28	1.70102e-06	2	1816.9	-4.18164	15.0145	2
	High	SKGIYQSLEGAVQAGQLK	2	19	1	73974722		0	3.67054e+06	0	9.31388e-09	71.61	2.24328e-06	2	1877	-4.57288	46.3359	1
	High	SQVLDEATALQLQEGLTSVEEVTK	2	19	1	73974722		0	3.08695e+06	0	5.5644e-10	68.11	6.01877e-06	3	2588.31	-9.65123	61.4585	0
	High	QSSEAEIQAK	1	19	1	73974722		0	6.24005e+06	0	0.000178041	67.21	7.59481e-06	2	1090.53	-6.397	11.6439	0
	High	GLFDEEmNEILTDPSDDTK	1	19	1	73974722	M7(Oxidation)	0	2.08554e+06	0	3.79816e-08	66.12	2.02805e-06	2	2184.94	-3.79638	51.7397	0
	High	QVEEEILALK	1	19	1	73974722		0	1.05602e+07	0	0.00025035	65.82	1.18211e-05	2	1171.65	-7.52992	44.3031	0
	High	QAEAELALR	2	19	1	73974722		0	1.46681e+07	0	7.87084e-05	64.91	1.19131e-05	2	1000.54	-6.42366	26.8965	0
	High	LLEAQIATGGIIDPEESHR	2	19	1	73974722		0	6.56132e+06	0	2.24965e-09	64.52	1.56637e-05	3	2049.05	-6.56288	45.721	0
	High	TLQEEHVAVAQLR	1	19	1	73974722		0	1.98936e+07	0	1.03378e-06	64.46	1.51475e-05	2	1493.8	-6.75234	28.6321	0
	High	VVIVDPETGKEMSVYEAYR	2	19	1	73974722		0	8.5377e+06	0	1.9897e-07	64.35	1.66746e-05	2	2185.07	-6.08888	45.9904	1
	High	LLDPEDVDVPQPDEK	2	19	1	73974722		0	8.14945e+06	0	2.95883e-08	62.4	2.12625e-05	2	1708.81	-8.1419	41.1519	0
	High	AQVEQELTTLR	2	19	1	73974722		0	2.27794e+07	0	5.69857e-05	61.5	4.02467e-05	2	1287.68	-5.21864	36.2237	0
	High	SIITYVSSLYDAmPR	2	19	1	73974722	M13(Oxidation)	0	6.54169e+06	0	7.71078e-08	61.45	2.61392e-05	2	1731.86	-3.53932	60.9638	0
	High	AGTLSITEFADMLSGNAGGFR	2	19	1	73974722		0	474627	0	7.17879e-08	61.08	2.49546e-05	2	2115.01	-2.66703	65.2271	0
	High	LQNVQIALDYLR	1	19	1	73974722		0	6.98671e+06	0	8.83504e-07	60.37	3.92128e-05	2	1445.8	-6.6261	57.1117	0
	High	ESADPLGTWLQDAK	1	19	1	73974722		0	1.73296e+07	0	1.97951e-06	59.98	2.52159e-05	2	1530.73	-7.31277	57.7713	0
	High	LKAEAELLQQQK	1	19	1	73974722		0	2.15821e+07	0	2.91296e-05	58.92	3.85982e-05	2	1398.79	-4.68225	25.5904	1
	High	YLQDLLAWVEENQR	2	19	1	73974722		0	671467	0	9.23202e-08	58.56	6.13686e-05	2	1776.89	-2.6467	63.7265	0
	High	TSSEDNLYLAVLR	1	3	1	73974722		0	3.71718e+06	0	1.36989e-05	58.2	6.28885e-05	2	1480.76	-4.23373	54.642	0
	High	LFNAIIHR	2	19	1	73974722		0	1.72408e+07	0	0.000278252	57.8	3.48513e-05	2	983.574	-4.72884	33.6444	0
	High	RYASGPVSSLGGPESAAA	1	19	1	73974722		0	3.31175e+06	0	0.000357344	57.54	6.99504e-05	2	1676.81	-5.39974	31.7034	1
	High	SEEMQVVQQEQLLQETR	1	19	1	73974722		0	3.89172e+06	0	5.0243e-08	57.06	6.29724e-05	3	2074.99	-10.8106	43.8862	0
	High	QLAEGTAQQR	1	19	1	73974722		0	1.28777e+07	0	5.30778e-05	56.99	7.2395e-05	2	1101.56	-8.10451	10.5746	0
	High	KGLVGPELHDR	1	19	1	73974722		0	8.12771e+06	0	1.13061e-05	55.92	0.000106053	3	1220.67	-6.72976	16.8573	1
	High	DPYSGSTISLFQAmK	1	19	1	73974722	M14(Oxidation)	0	2.98245e+06	0	3.21556e-07	55.87	5.81054e-05	2	1660.78	-6.92268	48.6646	0
	High	LQEEATLLQQK	1	19	1	73974722		0	1.66665e+07	0	4.3608e-05	54.99	0.000173058	2	1300.7	-5.27121	31.0387	0
	High	QITVEELVR	1	19	1	73974722		0	1.39139e+07	0	0.000366992	54.5	0.000179003	2	1086.61	-7.86133	43.4973	0
	High	AEMEVLLASK	2	19	1	73974722		0	5.03603e+06	0	6.40432e-05	54.46	0.000180839	2	1090.58	-5.47997	39.928	0
	High	SLAAEEEAAR	1	19	1	73974722		0	9.06269e+06	0	0.000534844	54.42	0.000103183	2	1046.5	-7.75905	17.6209	0
	High	ALQESFLSEK	1	19	1	73974722		0	5.35154e+06	0	0.000157922	54.21	0.00014926	2	1151.58	-8.2016	35.9597	0
	High	GFFDPNTHENLTYLQLLER	2	20	2	73974722;73974852		0	4.06078e+06	0	4.439e-07	54.08	0.000139921	2	2307.13	-6.69825	60.3244	0
	High	AGLVGPELHEK	2	19	1	73974722		0	1.6955e+07	0	0.000682095	53.62	0.000191402	2	1149.62	-7.15169	22.884	0
	High	HETSGQMLLPLSDAR	2	19	1	73974722		0	2.49125e+06	0	2.91724e-07	53.45	0.000171705	2	1654.81	-5.08167	39.7292	0
	High	AVTGYRDPYTEQTISLFQAmK	2	19	1	73974722	M20(Oxidation)	0	8.30745e+06	0	2.98016e-05	53.42	0.000158336	2	2435.18	-5.92191	49.2101	1
	High	LSYTQLLR	1	19	1	73974722		0	2.46012e+07	0	0.000649736	53.22	9.64773e-05	2	993.565	-7.78133	44.609	0
	High	VLALPEPSPAAPTLR	3	19	1	73974722		0	5.29816e+07	0	3.57222e-05	53.13	0.00011309	2	1531.88	-5.27001	46.7755	0
	High	LAAISEATR	1	19	1	73974722		0	2.4365e+07	0	0.000660727	52.43	0.000339744	2	931.515	-6.1943	21.0792	0
	High	QLAEAHAQAK	3	19	1	73974722		0	8.27537e+06	0	0.000155685	52.26	0.000214539	2	1066.56	-5.96922	8.19671	0
	High	AGVVGPELHEK	2	19	1	73974722		0	1.29716e+07	0	0.000119145	52.15	0.000257529	2	1135.6	-5.82051	17.7835	0
	High	QLAEEDLAQQR	1	19	1	73974722		0	1.47325e+07	0	1.81792e-05	51.35	0.000234137	2	1300.64	-6.01725	24.2407	0
	High	LLEAAAQSSK	2	19	1	73974722		0	2.79126e+07	0	7.74328e-05	51.34	0.000366155	1	1017.55	-5.45362	15.4315	0
	High	ADEGQLSPAPR	1	19	1	73974722		0	0	0	1.77733e-05	51.34	0.000218885	2	1140.56	-4.97816	16.0672	0
	High	RLAEDEAFQR	2	19	1	73974722		0	4.34307e+06	0	3.58226e-05	51.07	0.000324766	2	1234.61	-7.26805	19.8901	1
	High	LTVEEAVR	1	30	1	73974722		0	1.7953e+07	0	0.00224449	50.68	0.000503207	2	916.506	-4.52527	25.872	0
	High	GGIAGLLLKPANEK	2	19	1	73974722		0	2.41155e+07	0	0.000182885	50.67	0.000172265	2	1380.81	-6.65994	41.9826	0
	High	GGELVYTDSEAR	1	19	1	73974722		0	1.32952e+07	0	0.000937737	50.49	0.000238513	2	1296.6	-6.27253	24.7468	0
	High	QYDIDEAIAR	1	19	1	73974722		0	1.48031e+07	0	4.00076e-05	50.43	0.000291193	2	1193.57	-4.99612	35.4607	0
	High	ALQESFLSEKDR	2	19	1	73974722		0	1.02493e+07	0	0.000165449	50.25	0.000392257	2	1422.71	-6.73723	29.8939	1
	High	ALQALEDVR	1	19	1	73974722		0	1.99703e+07	0	0.000210292	50.12	0.000350189	2	1014.55	-6.17908	33.5591	0
	High	LKQLAEEQAQAQAQAQAAAEK	1	19	1	73974722		0	4.50328e+06	0	7.54763e-08	50.05	0.000453252	3	2225.14	-7.63788	29.8248	1
	High	SIQEELQHLR	3	19	1	73974722		0	1.67146e+07	0	9.76196e-05	49.85	0.000469437	2	1252.66	-6.62254	38.064	0
	High	AVTGYKDPYTGEQISLFQAMQK	2	19	1	73974722		0	1.1553e+07	0	6.82427e-08	49.8	0.00039215	2	2475.21	-4.36883	53.2927	1
	High	QLEMSAEAER	1	19	1	73974722		0	3.18652e+06	0	0.000240736	49.68	0.000156087	2	1163.53	-7.44966	21.3662	0
	High	RNLVDNITGQR	1	19	1	73974722		0	1.82089e+06	0	0.000215735	49.32	0.000466046	2	1285.69	-6.73347	28.7974	1
	High	NQVEEELFSVR	1	19	1	73974722		0	1.99687e+07	0	2.11005e-05	49.28	0.000483931	2	1349.66	-7.43728	48.5432	0
	High	KGWLYYEAGQR	1	19	1	73974722		0	4.7845e+06	0	4.2749e-05	48.66	0.000485355	2	1370.68	-5.14571	35.163	1
	High	AEmEVLLASK	1	19	1	73974722	M3(Oxidation)	0	1.32663e+07	0	0.00102342	48.31	0.000675136	2	1106.57	-8.74812	26.0847	0
	High	DLSELSSVR	2	19	1	73974722		0	1.36423e+07	0	0.000980758	47.94	0.00080106	2	1005.52	-4.54808	34.8625	0
	High	mQAVQEATR	1	19	1	73974722	M1(Oxidation)	0	4.43576e+06	0	0.000474013	47.75	0.000475941	2	1049.49	-9.45395	9.37204	0
	High	TQAASWSDPTEETGPVAGILDTETLEK	1	19	1	73974722		0	9.21474e+06	0	1.07241e-05	47.67	0.000471964	3	2846.34	-5.76721	59.0151	0
	High	MVEGYQGLR	1	19	1	73974722		0	5.99938e+06	0	0.000486489	47.43	0.000545767	2	1052.51	-5.0409	26.8234	0
	High	REGLYSELQAR	1	19	1	73974722		0	1.03023e+07	0	0.00130259	47.38	0.000879316	2	1321.68	-7.28179	28.3004	1
	High	LISLFQAMK	1	19	1	73974722		0	1.38663e+07	0	0.00198905	46.98	0.000508134	2	1050.6	-4.70591	56.9348	0
	High	LSIYAALR	1	19	1	73974722		0	2.98027e+06	0	0.00243486	46.72	0.000466062	2	906.534	-7.40967	44.5398	0
	High	VDSAEWGGDLPSVEAQLGSHR	1	19	1	73974722		0	754151	0	1.42132e-06	46.56	0.000694417	2	2210.04	-3.29163	49.4245	0
	High	QLLEEELAR	1	19	1	73974722		0	2.03278e+07	0	0.00118798	46.12	0.00106289	2	1100.59	-6.11771	36.7816	0
	High	RQVEEEILALK	2	19	1	73974722		0	3.94615e+06	0	7.76373e-05	45.95	0.000970652	2	1327.75	-4.74842	38.4746	1
	High	GIIRPGTAFELLEAQAATGYVIDPIK	1	19	1	73974722		0	1.1114e+06	0	4.67793e-05	45.9	0.000431826	3	2743.49	-4.25157	62.5887	0
	High	LLPLTDQAAR	3	19	1	73974722		0	3.92701e+07	0	0.00108489	45.87	0.000476231	2	1097.62	-6.89162	32.5869	0
	High	IKEIQSTGDR	1	19	1	73974722		0	3.05007e+06	0	0.000410181	45.82	0.0013392	2	1146.6	-7.56371	10.6037	1
	High	GYFDEEMNR	2	20	2	73974722;73974852		0	2.25783e+07	0	0.00233451	45.25	0.000101503	2	1160.46	-4.56831	33.1731	0
	High	TTVAELAQR	2	19	1	73974722		0	1.96004e+07	0	0.000224009	45.23	0.00197045	2	988.535	-7.1707	24.1511	0
	High	VPDVQDGVK	1	19	1	73974722		0	1.51616e+07	0	0.00103974	45.21	0.000819538	2	956.5	-4.768	18.7366	0
	High	VSITEAMR	1	19	1	73974722		0	1.02804e+07	0	0.00217386	44.43	0.00188222	2	906.465	-7.2943	28.5654	0
	High	EKLQEEATLLQQK	1	19	1	73974722		0	2.90445e+06	0	2.08747e-05	44.24	0.0015313	2	1557.84	-6.0446	30.6891	1
	High	SLESLHGFVAAATK	1	19	1	73974722		0	1.33189e+07	0	0.000280861	44.16	0.00157896	3	1430.75	-6.79172	42.5962	0
	High	QLQEDKEQmAQQLAQETQGFQR	2	19	1	73974722	M9(Oxidation)	0	4.89246e+06	0	2.9669e-07	44.1	0.000976503	3	2650.24	-4.59341	35.0135	1
	High	QLQLAQEAAQKR	2	19	1	73974722		0	3.37573e+06	0	0.000759465	44.08	0.00137576	2	1383.76	-8.76236	21.4445	1
	High	RKQEELQLLEQQR	1	19	1	73974722		0	1.05906e+07	0	2.47897e-06	43.78	0.00146578	3	1697.92	-6.19812	27.8269	2
	High	QTLTIYQALK	1	19	1	73974722		0	1.13151e+07	0	0.00190534	43.66	0.0015542	2	1178.67	-7.21161	44.305	0
	High	EGLYSELQAR	1	19	1	73974722		0	7.6455e+06	0	0.000108168	43.64	0.00184683	2	1165.58	-6.75151	36.3443	0
	High	QVEVTVHKGDQYQLLGPAQPAHWK	1	19	1	73974722		0	3.85612e+06	0	1.71536e-05	43.58	0.00166642	3	2729.39	-7.99964	36.5101	1
	High	MQAVQEATR	1	19	1	73974722		0	1.03635e+07	0	0.00018893	43.56	0.00184372	2	1033.5	-6.13435	13.7841	0
	High	GLHQSIDEFR	1	19	1	73974722		0	1.84509e+07	0	0.000159486	43.51	0.00138822	2	1201.59	-4.2205	26.7018	0
	High	VPmDVAYAR	1	19	1	73974722	M3(Oxidation)	0	1.52201e+07	0	0.000657013	43.33	0.00161187	2	1037.5	-6.4961	19.9231	0
	High	RTSSEDNLYLAVLR	1	3	1	73974722		0	2.11738e+06	0	1.41954e-06	43.29	0.00181665	2	1636.86	-6.24439	47.1116	1
	High	QLQLAQEAAQK	2	19	1	73974722		0	2.21868e+07	0	0.00019982	43.26	0.00172539	2	1227.66	-5.663	24.3765	0
	High	QLAAEEEQR	1	19	1	73974722		0	5.72449e+06	0	0.00183019	43.16	0.00116659	2	1073.51	-7.5878	12.2822	0
	High	LPVDVAYQR	2	20	2	73974722;73974852		0	1.1949e+08	0	0.00021061	42.48	0.00348284	2	1060.57	-5.70818	31.1921	0
	High	IQAVPLANSQAVR	2	19	1	73974722		0	3.94787e+07	0	0.000182807	42.45	0.00132258	2	1366.77	-6.9608	31.1956	0
	High	AREEAEQELER	1	19	1	73974722		0	1.79868e+06	0	0.000132072	42.32	0.00145362	2	1359.64	-4.77411	14.2564	1
	High	LAEVEAALEK	1	19	1	73974722		0	2.58909e+06	0	0.000807926	42.29	0.00413141	1	1072.58	-4.23922	32.1881	0
	High	SLSAIYLEK	2	19	1	73974722		0	1.3038e+07	0	0.000593575	42.04	0.0018255	2	1023.57	-6.01401	37.9951	0
	High	LLFNDVQTLK	2	19	1	73974722		0	3.50271e+07	0	0.000203547	41.98	0.00259887	2	1190.67	-4.18257	47.603	0
	High	TPVEVPVGSFK	3	19	1	73974722		0	3.43832e+07	0	0.000176542	41.92	0.00376294	1	1159.63	-4.58605	38.409	0
	High	QVQVALETAQR	1	19	1	73974722		0	1.03111e+06	0	4.13733e-05	41.27	0.00304924	1	1242.67	-4.5811	25.823	0
	High	HRPMLIDMSK	1	19	1	73974722		0	2.88524e+06	0	5.27159e-05	41.08	0.00263583	3	1227.63	-5.31953	24.1005	0
	High	NLVDNITGQR	2	19	1	73974722		0	2.50171e+07	0	0.000319256	41.05	0.00326265	2	1129.59	-5.35405	35.5601	0
	High	QLAEEDAAR	1	19	1	73974722		0	4.35464e+06	0	0.00260721	40.99	0.00203817	2	1002.48	-7.27248	12.6307	0
	High	AQAEQAALK	2	19	1	73974722		0	8.19005e+06	0	0.00183271	40.89	0.00263964	2	929.5	-5.19587	11.4567	0
	High	QTLTIYQALKK	1	19	1	73974722		0	1.00357e+07	0	0.000593012	40.11	0.00140886	2	1306.77	-4.07538	36.2648	1
	High	KQITVEELVR	2	19	1	73974722		0	8.68064e+06	0	0.00017994	39.98	0.00321979	2	1214.7	-4.92136	34.1997	1
	High	VTIYEAMR	1	19	1	73974722		0	7.70656e+06	0	0.000878217	39.88	0.00351582	2	982.498	-5.09322	34.1862	0
	High	SmVEEGTGLR	1	19	1	73974722	M2(Oxidation)	0	9.53763e+06	0	0.000335071	39.69	0.00318975	2	1094.51	-5.70653	15.8889	0
	High	AVVQLKPR	1	19	1	73974722		0	1.17534e+07	0	0.00162968	39.53	0.000846864	2	910.578	-5.7774	16.028	0
	High	AQLEPVASPAK	2	19	1	73974722		0	1.90267e+07	0	0.00186694	39.3	0.00407689	1	1110.61	-3.6765	20.5014	0
	High	GLVGPELHDR	1	19	1	73974722		0	1.37637e+07	0	0.00141786	38.83	0.00630371	2	1092.57	-4.74184	22.6695	0
	High	LSVYQAmK	1	19	1	73974722	M7(Oxidation)	0	5.19205e+06	0	0.00250513	38.81	0.00313681	2	955.485	-6.85541	19.8878	0
	High	FPVTDAVSR	3	19	1	73974722		0	3.82136e+07	0	0.00193977	38.48	0.00876978	2	991.513	-7.35841	28.1466	0
	High	LEDLLQDAQDEK	1	19	1	73974722		0	1.58129e+06	0	0.00124015	38.39	0.00437529	2	1416.68	-5.25684	39.6734	0
	High	VTLVHTLEIQR	2	19	1	73974722		0	1.28223e+07	0	0.000426751	38.35	0.00241259	1	1308.75	-6.64796	35.6951	0
	High	LSVYQAMK	1	19	1	73974722		0	7.61489e+06	0	0.00169379	37.95	0.00446504	2	939.492	-5.6931	31.2012	0
	High	DGHNLISLLEVLSGDSLPR	1	19	1	73974722		0	182988	0	0.000339731	37.85	0.00610299	3	2035.07	-3.95789	68.2048	0
	High	QKAQVEQELTTLR	2	19	1	73974722		0	2.29601e+06	0	3.2857e-05	37.61	0.00736867	3	1543.84	-4.78699	30.8461	1
	High	RQVEEAER	1	19	1	73974722		0	821245	0	0.00077972	37.6	0.00605624	2	1016.5	-7.37639	7.06681	1
	High	RQELEAELAK	1	19	1	73974722		0	6.14838e+06	0	0.000391305	37.57	0.00670191	2	1186.64	-6.12465	21.0724	1
	High	LEDLLQDAQDEKEQLNEYR	2	19	1	73974722		0	5.08499e+06	0	2.95752e-07	37.43	0.00477094	3	2349.11	-6.44051	49.9673	1
	High	LMADFQAGR	1	19	1	73974722		0	1.15419e+07	0	0.000753976	37.37	0.00487396	2	1008.49	-6.153	29.8451	0
	High	AVIGYKDPYSGK	1	19	1	73974722		0	3.80398e+06	0	0.000406513	36.15	0.00917259	2	1297.67	-8.24938	25.2209	1
	High	QQNLASYDYVR	1	19	1	73974722		0	1.78165e+07	0	0.000209745	35.8	0.00674664	2	1356.65	-3.37265	32.8186	0
	High	SLELHYQAFLR	1	19	1	73974722		0	2.96237e+06	0	0.00116325	35.6	0.0144046	3	1376.72	-5.29819	48.0023	0
	High	VLADPSDDTK	2	20	2	73974722;73974852		0	5.26607e+07	0	0.00206091	35.47	0.00835767	1	1060.51	-5.06861	14.7377	0
	High	AVTGYKDPYSGSTISLFQAmK	1	19	1	73974722	M20(Oxidation)	0	2.91235e+06	0	4.37969e-06	35.43	0.0107693	3	2280.11	-4.90217	46.1799	1
	High	VQAEAQQPVFDALRDELR	3	19	1	73974722		0	2.85519e+07	0	9.91955e-05	34.86	0.0138147	3	2085.07	-3.49756	53.5192	1
	High	AVTGYKDPYSGQSVSLFQALK	2	19	1	73974722		0	4.96629e+06	0	5.618e-05	34.7	0.0150616	2	2259.15	-8.46307	52.937	1
	High	QVLEEEEASR	1	19	1	73974722		0	4.76962e+06	0	0.000380266	34.58	0.00874327	2	1189.56	-7.04165	17.431	0
	High	SGSTMSLWEVmQSDLIPEEQR	1	19	1	73974722	M11(Oxidation)	0	1.23352e+06	0	0.000369325	33.05	0.00854652	3	2439.1	-5.39767	57.5053	0
	High	QLQEDKEQMAQQLAQETQGFQR	1	19	1	73974722		0	6.99171e+06	0	1.85802e-05	32.95	0.0136127	3	2634.24	-7.36261	43.7068	1
	High	IVITVVEEHEQK	1	19	1	73974722		0	6.5597e+06	0	0.000466419	32.41	0.0189745	2	1423.77	-5.02963	30.3193	0
	High	VQSGSESVIQEYVDLR	1	19	1	73974722		0	2.22091e+06	0	1.85228e-05	31.83	0.0252944	3	1808.89	-6.47305	54.1519	0
	High	DPYSGQSVSLFQALKK	1	19	1	73974722		0	4975076	0	5.236e-05	31.49	0.0309731	3	1767.92	-5.31374	49.0308	1
	High	FRELAEEAAR	2	19	1	73974722		0	8.5693e+06	0	0.00148126	31.4	0.0351351	2	1191.6	-6.64981	19.8466	1
	High	LQLEETDHQK	1	19	1	73974722		0	1.08192e+07	0	0.00148569	30.55	0.0259028	2	1240.61	-4.90559	15.3961	0
	High	QRELAEQELEK	2	19	1	73974722		0	1.72007e+06	0	0.000458802	30.42	0.0412151	2	1372.7	-5.80844	18.597	1
	High	KQEELQLLEQQR	1	19	1	73974722		0	1.88451e+06	0	0.000837019	30.24	0.0398366	3	1541.82	-5.48959	33.1051	1
	High	VPPGYHPLDVEKEWGK	2	19	1	73974722		0	5.17477e+06	0	6.53365e-05	29.52	0.0479693	2	1850.93	-4.74314	36.2266	1
	High	SHRVPMDVAYAR	1	19	1	73974722		0	908039	0	5.80398e-05	27.92	0.0683681	3	1401.7	-6.9743	20.8273	1
	High	EAQAVPATLPDLEATK	1	19	1	73974722		0	1.61848e+07	0	0.000694414	26.2	0.108667	2	1653.86	-6.52482	42.6865	0
	High	TVTVWELLSSEYFTTEQR	1	19	1	73974722		0	546188	0	3.39745e-06	25.65	0.116532	3	2189.07	-2.57257	66.0727	0
	High	DPYTGEQISLFQAmQK	1	19	1	73974722	M14(Oxidation)	0	5.76674e+06	0	4.86019e-06	25.09	0.0751124	2	1871.87	-6.07511	46.6636	0
	High	GLLRPSTATLLLEAQAATGFLIDPVR	1	19	1	73974722		0	199138	0	0.00011216	24.53	0.023785	4	2723.54	-3.50274	67.0777	0
	High	FLLEAQAATGFLLEPVKGER	1	19	1	73974722		0	1.19516e+06	0	0.000101989	23.48	0.134624	3	2189.18	-5.73097	59.9736	1
	High	AVTGYRDPYTEQTISLFQAMK	1	19	1	73974722		0	1.20593e+06	0	0.00273049	22.72	0.17213	2	2419.18	-4.83361	57.6442	1
	High	LEAQHQALVALWHQLHVDmK	2	19	1	73974722	M19(Oxidation)	0	2.16684e+06	0	8.28997e-06	21.72	0.26347	3	2383.22	-6.42962	51.2254	0
	High	TEVVESTQVYTEEETRR	1	19	1	73974722		0	1.49553e+06	0	0.000453201	21.63	0.19341	2	2055.97	-5.71618	27.6356	1
	High	AKLEQLFRDEVAK	2	19	1	73974722		0	4.4009e+06	0	0.00131672	21.38	0.255451	3	1546.85	-5.55802	37.4592	2
	High	RVDSAEWGGDLPSVEAQLGSHR	1	19	1	73974722		0	0	0	1.31942e-05	18.62	0.487098	3	2366.14	-3.61541	45.0315	1
	High	AHAFAVQQK	1	19	1	73974722		0	804533	0.000112	0.00406661	44.34	0.00138601	1	999.53	-7.54382	12.0648	0
	High	LSIYEALKK	1	19	1	73974722		0	1.6308e+07	0.000112	0.00347385	38.1	0.00219158	2	1064.63	-7.68593	36.4856	1
	High	ISYKDALDR	1	19	1	73974722		0	1.36345e+06	0.000112	0.00395178	36.36	0.00804599	2	1080.56	-7.93963	26.0393	1
	High	LISLFQAmK	1	19	1	73974722	M8(Oxidation)	0	1.43437e+07	0.000112	0.00391152	35.16	0.00909797	2	1066.59	-4.44577	46.1518	0
	High	TQFEQLKDGK	1	19	1	73974722		0	6.61491e+06	0.000112	0.00306791	31.95	0.0280198	2	1193.61	-6.84776	17.8554	1
	High	DLDKADGMIR	1	19	1	73974722		0	5.77202e+06	0.000112	0.00307306	29.11	0.045047	2	1133.56	-5.77279	24.4508	1
	High	SYLDPSTDER	2	19	1	73974722		0	1.57192e+07	0.000112	0.00304809	27.16	0.0269233	2	1182.52	-6.7877	24.2278	0
	High	RHETSGQmLLPLSDAR	2	19	1	73974722	M8(Oxidation)	0	3.99358e+06	0.000112	0.00374449	23.99	0.150432	3	1826.9	-7.56496	28.1851	1
	High	LSVAAQEAAR	1	19	1	73974722		0	2.83029e+06	0.000112	0.0030901	20.11	0.442158	1	1015.55	-5.32894	17.4285	0
	High	KLQEmLR	1	19	1	73974722	M5(Oxidation)	0	0	0.000112	0.00391015	17.2	0.898425	3	933.512	-7.4058	12.4076	1
	High	QRELEQLGR	1	19	1	73974722		0	4.92444e+06	0.000223	0.00455946	30.14	0.0359231	2	1128.6	-7.08822	17.6405	1
	High	SGSTmSLWEVmQSDLIPEEQR	1	19	1	73974722	M5(Oxidation); M11(Oxidation)	0	1.26269e+06	0.000223	0.00449939	15.83	0.357866	2	2455.1	-6.09508	53.1877	0
	High	ELAEQELEK	1	19	1	73974722		0	3.63908e+06	0.000312	0.00818799	38.98	0.00400289	2	1088.54	-5.94958	22.5779	0
	High	LVAEQELIR	1	19	1	73974722		0	3.57724e+07	0.000312	0.00460523	36.14	0.00905996	2	1070.62	-4.52367	34.1826	0
	High	SWSLVTFR	1	19	1	73974722		0	1.60511e+07	0.000312	0.0087981	34.51	0.0129917	2	995.526	-4.65943	53.3492	0
	High	AKLEQLFR	2	19	1	73974722		0	7.48634e+06	0.000312	0.00755988	32.72	0.0138452	3	1004.58	-6.45219	33.4232	1
	High	GYFDEEmNR	2	20	2	73974722;73974852	M7(Oxidation)	0	1.82013e+07	0.000312	0.00471525	30.66	0.00236229	2	1176.45	-6.92838	25.1272	0
	High	DLIPTDEALR	1	19	1	73974722		0	1.85638e+07	0.000312	0.00611216	26.05	0.0731283	2	1142.6	-6.48993	41.5233	0
	High	VRIEEEIR	1	19	1	73974722		0	2.9665e+06	0.000312	0.00533913	25.79	0.122985	3	1043.58	-7.56972	21.2254	1
	High	QELEAELAK	1	19	1	73974722		0	3.32306e+06	0.000312	0.0088964	25.11	0.11562	2	1030.53	-7.12641	26.3014	0
	High	LRAETEQGEQQR	1	19	1	73974722		0	2.14741e+06	0.000312	0.00721305	23.53	0.138406	3	1444.7	-6.42088	8.84525	1
	High	SAEVELQSK	1	19	1	73974722		0	9.29004e+06	0.000312	0.00479984	22.19	0.287782	2	990.504	-5.87496	15.8091	0
	High	LKAEVTEAAR	3	19	1	73974722		0	1.03115e+07	0.000312	0.00656366	21.91	0.334324	3	1087.6	-5.55662	13.1434	1
	High	ESYSALMR	1	19	1	73974722		0	2.35996e+06	0.000312	0.00854488	19.17	0.205802	2	956.444	-7.23425	29.6434	0
	High	LLEAQIATGGIIDPEESHRLPVEVAYK	1	19	1	73974722		0	1.9361e+06	0.000312	0.00667154	14.03	1.11296	4	2948.56	-4.38996	52.6943	1
	High	LYVHEAVK	1	19	1	73974722		0	1.55875e+07	0.000411	0.00929013	33.72	0.0261778	2	958.531	-4.69027	15.6597	0
[truncated: 3,727 more rows]
