# Supplementary material for: The Minute Virus of Canines (MVC) Activates the RhoA/ROCK1/MLC2 Signal Transduction Pathway Resulting in the Dissociation of Tight Junctions and Facilitating Occludin-Mediated Viral Infection
Source: Microorganisms. 2025 Mar 20;13(3):695. doi: 10.3390/microorganisms13030695 (PMC11944487; doi:10.3390/microorganisms13030695)
Supplement: Supplementary file 1 [file microorganisms-13-00695-s001.zip › c-SLQ_IgG_IP_50per_15ul_fraction1_peptides.xlsx]

## Sheet: Sheet1
A2	Sequence	# PSMs	# Proteins	# Protein Groups	Protein Group Accessions	Modifications	ΔCn	Area	q-Value	PEP	IonScore	Exp Value	Charge	MH+ [Da]	ΔM [ppm]	RT [min]	# Missed Cleavages
High	AQTLPTSVVTITSESSPGKR	3	2	1	73969626		0	3.69076e+08	0	1.6524e-11	141	2.8993e-13	2	2059.09	-6.0403	38.0153	1
High	ILSSDDYGKDLTSVMR	5	3	2	359320585;73969626		0	1.43697e+08	0	2.49466e-10	121.81	2.44554e-11	2	1799.87	-7.81299	44.297	1
High	HEALMSDLSAYGSSIQALR	2	8	3	545513111;545513107;545513105		0	1.45287e+07	0	2.07308e-13	120.46	3.26518e-11	2	2049	-4.72878	54.9218	0
High	KHQALQAEIAGHEPR	9	8	3	545513111;545513107;545513105		0	1.25472e+08	0	4.32042e-10	119.9	3.89363e-11	2	1684.88	-4.48381	17.288	1
High	QLAEEQAQAQAQAQAAAEK	2	19	1	73974722		0	9.93704e+06	0	4.86944e-12	119.88	3.45927e-11	2	1983.96	-7.34774	27.3654	0
High	FANSLVGVQQQLQAFNTYR	1	3	2	359320585;73969626		0	4.84038e+07	0	1.122e-11	119.22	4.86475e-11	2	2184.1	-6.94175	59.4349	0
High	IAQSEAELITDEAQGDLALR	2	5	2	545519691;545519689		0	24977780	0	7.36338e-11	119.15	5.16879e-11	2	2143.07	-6.89928	55.238	0
High	GPAVPVWDVLASSYVSGATR	2	1	1	73974852		0	7.29327e+06	0	6.95905e-13	118.45	6.23712e-11	2	2032.04	-5.07516	62.7378	0
High	SSLSSAQADFSQLAELDR	4	8	3	545513111;545513107;545513105		0	1.91413e+08	0	2.46892e-11	117.19	5.36669e-11	2	1924.91	-6.29433	57.0812	0
High	DLNSQADSLmTSSAFDTSQVK	2	8	3	545513111;545513107;545513105	M10(Oxidation)	0	5.17847e+07	0	2.33815e-11	115.8	3.4325e-11	2	2261.01	-6.5526	41.0162	0
High	SADESGQALLAAGHYASDEVR	4	8	3	545513111;545513107;545513105		0	2.51181e+08	0	2.10132e-11	115.77	6.09155e-11	2	2146.99	-6.82917	41.4965	0
High	HQAFEAEVQANSGAIVK	17	8	3	545513111;545513107;545513105		0	9.26838e+07	0	3.19754e-11	115.55	1.29276e-10	2	1798.9	-3.63572	32.3225	0
High	AGTLSITEFADmLSGNAGGFR	3	19	1	73974722	M12(Oxidation)	0	1.03277e+06	0	1.63305e-10	113.68	1.38421e-10	2	2131	-4.84347	61.3197	0
High	SQNIVTDSSSLNAEAIR	6	3	2	359320585;73969626		0	2.56545e+08	0	4.78074e-09	113.49	1.8983e-10	2	1804.89	-7.3095	37.5735	0
High	ETADTDTADQVmASFK	9	4	1	73963339	M12(Oxidation)	0	8.92288e+07	0	1.29911e-09	112.44	3.44949e-11	2	1745.75	-4.3701	31.8854	0
High	AAVPSGASTGIYEALELR	3	4	1	345800677		0	1.70217e+06	0	3.83865e-09	110.67	4.38375e-10	2	1804.93	-6.16775	56.0228	0
High	LQVELDNVMGLLTQSDSK	2	1	1	160425231		0	2.04625e+06	0	4.33982e-11	109.8	4.18328e-10	2	1990	-5.67882	62.5699	0
High	TQTAIASEDmPNTLTEAEK	2	3	2	359320585;73969626	M10(Oxidation)	0	7.59142e+07	0	1.07695e-10	109.15	2.42021e-10	2	2065.95	-6.72915	30.432	0
High	ILIIGGSIANFTNVAATFK	1	2	1	545510631		0	339837	0	8.40175e-12	107.52	3.73493e-10	2	1950.09	-6.99379	63.4699	0
High	ALINADELANDVAGAEALLDR	2	8	3	545513111;545513107;545513105		0	1.10649e+07	0	3.39423e-12	106.93	7.87755e-10	2	2154.09	-4.65797	65.8814	0
High	QTNLENLDQAFSVAER	3	19	1	73974722		0	8.98221e+06	0	1.57706e-09	106.68	8.30136e-10	2	1834.88	-5.16043	53.2051	0
High	mTLVASEDYGDTLAAIQGLLK	2	8	3	545513111;545513107;545513105	M1(Oxidation)	0	7.5463e+06	0	1.42928e-11	105.94	1.13079e-09	2	2225.13	-2.9965	64.2657	0
High	RDQAVMISGESGAGK	1	3	3	545512109;359320309;359320307		0	2.69032e+06	0	9.45174e-10	105.49	9.81646e-10	2	1505.73	-6.27086	16.9074	1
High	TQTAIASEDMPNTLTEAEK	2	3	2	359320585;73969626		0	6.14645e+07	0	4.90649e-11	105.22	6.89895e-10	2	2049.96	-4.37926	37.8452	0
High	IEDLGAAMEEALILDNK	2	8	3	545513111;545513107;545513105		0	5.11154e+06	0	9.21475e-12	105.2	1.36351e-09	2	1844.92	-5.11829	61.3104	0
High	mAPYQGPDAVPGALDYK	15	5	4	545488614;73947738;73947736;73947718	M1(Oxidation)	0	9.0331e+08	0	1.9775e-10	104.71	8.90801e-10	2	1808.84	-6.67094	40.133	0
High	mAETVDTGEmVNGAAEQR	2	2	1	73969626	M1(Oxidation); M10(Oxidation)	0	3.10326e+06	0	2.08882e-09	104.36	1.53904e-10	2	1940.82	-4.96064	18.759	0
High	MAETVDTGEMVNGAAEQR	1	2	1	73969626		0	2.15046e+06	0	1.3524e-10	103.97	2.5455e-10	2	1908.83	-6.59858	31.2844	0
High	KSDIDEIVLVGGSTR	2	1	1	345806081		0	3.3532e+06	0	2.22572e-09	103.88	1.71685e-09	2	1588.84	-6.98378	40.6079	1
High	KIEDLGAAMEEALILDNK	2	8	3	545513111;545513107;545513105		0	2.73543e+07	0	2.88844e-12	103.82	1.68471e-09	2	1973.01	-6.45613	59.4517	1
High	ISIEmNGTLEDQLNHLK	3	5	4	545488614;73947738;73947736;73947718	M5(Oxidation)	0	1.49748e+08	0	6.75001e-08	103.76	1.76284e-09	2	1970.98	-4.94417	46.1769	0
High	IINEPTAAAIAYGLDK	2	7	3	545497049;345806081;57090217		0	2.55411e+07	0	5.52127e-09	103.6	1.56709e-09	2	1659.88	-7.04795	50.8849	0
High	VAELEAALQR	3	1	1	359323093		0	106490596	0	2.38343e-07	103.45	1.52727e-09	2	1099.6	-5.56701	34.9945	0
High	QIALAVLSTELAVR	1	5	1	345782111		0	2.01985e+06	0	6.8242e-10	103.34	5.8626e-10	2	1483.88	-4.94015	60.8104	0
High	mAETVDTGEMVNGAAEQR	2	2	1	73969626	M1(Oxidation)	0	2.57518e+06	0	5.00158e-11	103.23	3.13721e-10	2	1924.83	-5.1069	27.8677	0
High	GAPVGGHILSYLLEK	2	3	3	545512109;359320309;359320307		0	4.79394e+07	0	2.85159e-09	103.1	1.68974e-09	2	1553.86	-6.34488	55.2223	0
High	GSIGGGFSSGGFSGGSFSR	1	1	1	61740600		0	1.59107e+07	0	1.58034e-10	102.7	1.0499e-09	2	1707.76	-7.98636	43.1679	0
High	NQALNTDNYGHDLASVQALQR	7	8	3	545513111;545513107;545513105		0	4.25039e+08	0	3.70323e-10	102.18	1.83721e-09	2	2328.12	-6.57701	41.0007	0
High	AQTLPTSVVTITSESSPGK	3	2	1	73969626		0	8.62181e+07	0	6.56046e-10	101.73	2.95093e-09	2	1902.99	-6.83246	42.5223	0
High	LQVELDNVmGLLTQSDSK	4	1	1	160425231	M9(Oxidation)	0	5.40064e+06	0	1.34814e-09	101.64	2.79336e-09	2	2006	-4.92422	57.0836	0
High	VNNININQGSITFAGGPGR	4	3	3	545512109;359320309;359320307		0	5.00786e+07	0	6.78408e-07	101.04	3.2623e-09	2	1928.98	-8.27407	43.1178	0
High	KFANSLVGVQQQLQAFNTYR	2	3	2	359320585;73969626		0	2.17779e+07	0	9.11942e-10	101.03	2.94639e-09	2	2312.2	-5.71217	55.8306	1
High	QFAAQANVIGPWIQTK	6	4	1	73963339		0	2.88846e+08	0	1.79968e-09	100.18	3.89037e-09	2	1771.94	-4.84441	54.6152	0
High	KHALLEADVAAHQDR	3	8	3	545513111;545513107;545513105		0	2.97465e+07	0	3.36969e-09	100.07	5.25462e-09	2	1673.86	-7.80176	16.7298	1
High	ILAGDKNYITVDELR	10	4	1	73963339		0	3.31236e+08	0	3.03752e-08	100.04	4.68168e-09	2	1719.92	-6.38271	40.8654	1
High	ALLISTGYSLGDAEFNR	1	4	3	545488614;73947738;73947736		0	7.25682e+06	0	4.63465e-10	99.87	4.3946e-09	2	1826.92	-4.73801	56.2687	0
High	HYQQLLQSAEQGAQEESR	2	19	1	73974722		0	1.51413e+07	0	1.83766e-11	99.82	2.36606e-09	2	2101.98	-5.69487	34.7143	0
High	SQEQLAAELAEYTAK	1	1	1	558757359		0	4.06625e+06	0	8.96617e-09	99.7	3.58959e-09	2	1651.81	-6.20217	50.4684	0
High	mKTATDEAYKDPSNLQGK	3	8	3	545513111;545513107;545513105	M1(Oxidation)	0	1.5984e+07	0	5.77734e-09	99.38	3.67375e-09	2	2012.95	-4.99162	15.6433	2
High	KHEALMSDLSAYGSSIQALR	5	8	3	545513111;545513107;545513105		0	9.08543e+07	0	5.62375e-11	99.32	5.79487e-09	2	2177.09	-5.90806	50.4589	1
High	AMGIMNSFVNDIFER	1	14	1	345796930		0	1.50634e+06	0	2.72242e-10	99.16	3.27008e-09	2	1743.81	-2.73453	64.0049	0
High	LLQDSVDFSLADAINTEFK	2	1	1	559098393		0	1.62151e+06	0	2.39432e-10	99.15	4.55462e-09	2	2126.05	-5.30966	62.6671	0
High	TPSAAYLWVGAGASEAEK	9	1	1	545518174		0	1.10545e+08	0	7.53481e-11	98.93	4.74011e-09	2	1807.88	-5.35372	50.1303	0
High	MAVTFIGNSTAIQELFK	2	2	1	545518414		0	2.33756e+06	0	2.79688e-10	98.9	5.36556e-09	2	1869.97	-5.04706	63.0956	0
High	DLNSQADSLMTSSAFDTSQVK	2	8	3	545513111;545513107;545513105		0	3.44694e+07	0	6.38217e-11	98.74	2.72665e-09	2	2245.02	-4.62313	52.1673	0
High	GYTDPATGYTLSLFQAMQR	1	1	1	73974852		0	595930	0	1.3464e-10	98.54	4.37371e-09	2	2120	-4.61819	61.8399	0
High	YAPSGFYIASGDVSGK	1	1	1	195546936		0	5.18251e+06	0	4.76124e-10	98.49	4.39604e-09	2	1618.77	-5.80247	42.216	0
High	GEQVSQNGLPAEQGSPR	2	3	2	359320585;73969626		0	7.76283e+06	0	1.86299e-09	98.29	4.24e-09	2	1753.84	-6.24601	20.7957	0
High	VVIGMDVAASEFFR	1	1	1	345800677		0	7.32332e+06	0	2.18377e-08	98.03	5.69782e-09	2	1540.77	-5.88665	61.0457	0
High	EQELQQTLQQEQSMLER	1	19	1	73974722		0	2.46399e+06	0	6.24248e-10	98	4.31091e-09	2	2118	-6.69984	50.9122	0
High	ETADTDTADQVMASFK	5	4	1	73963339		0	2.53228e+08	0	7.98879e-09	97.76	1.41533e-09	2	1729.75	-6.43283	46.935	0
High	KVQDLEAAQALAQSER	2	1	1	545506551		0	5.51604e+06	0	8.48021e-10	97.54	7.25053e-09	2	1756.91	-6.89019	33.9467	1
High	DMGEMVTQGQTDAQYmFLR	10	3	2	359320585;73969626	M16(Oxidation)	0	2.12937e+07	0	4.12701e-09	97.05	8.97452e-10	2	2236.96	-5.209	53.2536	0
High	VLAVNQENEQLMEDYEK	3	4	1	73963339		0	2.08086e+08	0	7.39723e-09	97.02	3.66435e-09	2	2051.94	-7.7675	43.3798	0
High	SSSVGSSSSYPISPATSR	2	19	1	73974722		0	2.50458e+07	0	2.23307e-09	96.67	4.61772e-09	2	1756.82	-7.90112	26.1281	0
High	VQDLEAAQALAQSER	1	1	1	545506551		0	1.10059e+07	0	2.11325e-08	96.51	9.39217e-09	2	1628.81	-6.30831	37.999	0
High	AGGVASGLNHVLTNDLTAK	2	1	1	545523234		0	3.99679e+06	0	2.59334e-10	96.46	7.74986e-09	2	1837.96	-6.91224	43.7208	0
High	VIESTQDLGNDLAGVMALQR	1	3	2	359320585;73969626		0	5.46491e+07	0	3.29852e-09	96.17	1.02536e-08	2	2130.07	-5.99581	59.185	0
High	KIEDLGAAmEEALILDNK	2	8	3	545513111;545513107;545513105	M9(Oxidation)	0	3.09579e+07	0	4.30211e-11	95.91	1.04503e-08	2	1989.01	-7.53002	47.3209	1
High	IAEFTTNLMEEEEKSK	2	1	1	160425231		0	8.09638e+06	0	1.75959e-08	95.82	6.24437e-09	2	1898.89	-8.85042	41.1448	1
High	QPGAATLTATQLLDTLGR	1	2	1	574997033		0	1.23044e+06	0	2.29366e-07	95.38	1.06188e-08	2	1826.99	-5.62527	60.2167	0
High	KQFAAQANVIGPWIQTK	5	4	1	73963339		0	2.84855e+08	0	1.05636e-09	95.37	9.65588e-09	2	1900.03	-6.12362	46.4664	1
High	LAPITSDPTEAAAVGAVEASFK	2	2	1	545550325		0	6.67546e+06	0	9.87899e-12	94.48	1.4864e-08	2	2145.09	-5.9378	59.504	0
High	DLYANTVLSGGTTMYPGIADR	2	5	1	307938303		0	5.21377e+06	0	1.08958e-09	94.38	1.61586e-08	2	2215.06	-4.48977	56.1736	0
High	HQAFEAELSANQSR	5	8	3	545513111;545513107;545513105		0	1.88575e+08	0	2.66888e-09	94.32	8.83889e-09	2	1587.74	-6.3341	24.7408	0
High	ILAIGLINEALDEGDAQK	2	1	1	73951551		0	2.3566e+07	0	2.90517e-10	94.31	1.34557e-08	2	1883	-6.16326	62.2255	0
High	NRDTVYEEQINILK	2	1	1	545506551		0	7.44958e+06	0	8.55177e-09	93.97	1.66961e-08	2	1734.89	-5.13877	39.8525	1
High	AmGImNSFVNDIFER	1	14	1	345796930	M2(Oxidation); M5(Oxidation)	0	2.77777e+06	0	2.87049e-06	93.69	6.49896e-09	2	1775.8	-6.85699	58.6014	0
High	LKDLNSQADSLMTSSAFDTSQVK	1	8	3	545513111;545513107;545513105		0	2.20599e+07	0	9.69016e-09	93.59	1.56852e-08	2	2486.19	-6.95839	45.8928	1
High	SPSDSSmASTPVAEQIER	2	1	1	345799307	M7(Oxidation)	0	6.82536e+06	0	8.78615e-10	93.56	7.73174e-09	2	1907.86	-4.37516	26.7509	0
High	NYTQEASLGALQNLTAGSGPMPTSVAQTVVQK	1	1	1	73996826		0	943963	0	2.90592e-12	93.46	1.34118e-08	3	3261.62	-6.45521	58.8652	0
High	APVPASELLASGVLSR	2	19	1	73974722		0	4.04845e+07	0	2.24459e-09	93.37	1.04708e-08	2	1566.88	-5.54028	54.78	0
High	SNIDNMFESYINNLR	1	1	1	359323093		0	2.6377e+06	0	9.48495e-10	93.19	8.39534e-09	2	1829.84	-5.83713	62.2493	0
High	FDGALNVDLTEFQTNLVPYPR	2	9	2	359323129;545556306		0	2.90161e+06	0	1.258e-09	92.73	2.15734e-08	2	2409.19	-6.0028	62.2935	0
High	RLEAELAAHEPAIQGVLDTGKK	8	8	3	545513111;545513107;545513105		0	1.74317e+08	0	5.08139e-08	92.47	1.60529e-08	2	2346.27	-5.02695	39.8165	2
High	TKVIESTQDLGNDLAGVMALQR	3	3	2	359320585;73969626		0	1.31848e+07	0	3.13844e-08	92.41	2.21609e-08	2	2359.22	-5.34044	56.4267	1
High	SGAAQGLAEVMAGLGVEK	1	1	1	73994683		0	984203	0	3.79324e-09	92.31	2.69658e-08	2	1687.86	-4.84887	60.7466	0
High	SQVFSTAADGQTQVEIK	1	1	1	73970888		0	2.95633e+06	0	1.24136e-06	92.3	2.33771e-08	2	1808.89	-4.27792	35.3346	0
High	DPYTGEQISLFQAMQK	1	19	1	73974722		0	1.51735e+06	0	3.94035e-09	91.8	2.27939e-08	2	1855.88	-5.38133	56.8566	0
High	GLEAIANDVVSLATK	1	1	1	73954761		0	1.50296e+06	0	8.77062e-09	91.67	2.55289e-08	2	1500.82	-5.15845	62.4286	0
High	VSNGAGTmSVSLVADENPFAQGALR	2	1	1	545518174	M8(Oxidation)	0	1.49308e+07	0	8.29796e-08	91.58	1.91479e-08	2	2507.21	-3.6373	54.9055	0
High	DLYANTVLSGGTTmYPGIADR	1	5	1	307938303	M14(Oxidation)	0	1.38775e+07	0	4.07896e-10	91.54	2.9391e-08	2	2231.05	-7.32154	50.8869	0
High	QYSGDEGFMTQNTAK	1	1	1	545506551		0	3.35824e+06	0	1.24042e-07	91.4	4.74506e-09	2	1676.71	-6.50801	28.4807	0
High	ALEESNYELEGK	1	1	1	61740600		0	1.82122e+07	0	3.01928e-06	91.21	1.58178e-08	2	1381.64	-5.02182	27.7529	0
High	RQDLEDSLQAQQYFADANEAESWmR	2	8	3	545513111;545513107;545513105	M24(Oxidation)	0	1.72342e+07	0	2.01371e-11	91.14	4.76861e-09	3	3017.32	-5.22993	53.2384	1
High	AVTGYTDPYTGEQISLFQAMQK	2	1	1	73974852		0	1.33205e+07	0	6.23308e-09	91.12	2.04374e-08	2	2448.17	-3.84868	59.0958	0
High	GNAMVEEGHFAAEDVK	1	8	3	545513111;545513107;545513105		0	3.42275e+07	0	2.57316e-09	90.98	1.06931e-08	2	1703.76	-4.87469	30.1636	0
High	EQLLAGFGSGTLGLAALTR	2	1	1	73974852		0	2.14283e+06	0	1.11293e-10	90.82	2.5128e-08	2	1875.02	-5.68876	62.0621	0
High	VNTSSALANVDLALEQGVAPALFR	2	1	1	73951551		0	4.12247e+06	0	1.58604e-09	90.63	2.66843e-08	2	2456.31	-3.67372	64.1901	0
High	AAFALGGLGSGFASNR	1	5	1	345782111		0	4.81284e+06	0	3.79832e-09	90.52	3.24256e-08	2	1495.76	-6.76364	52.7572	0
High	VLAGDKNFITAEELR	10	5	4	545488614;73947738;73947736;73947718		0	1.15998e+09	0	1.89635e-07	90.39	3.88498e-08	2	1675.89	-5.41187	41.9079	1
High	KDDPVTNLNNAFEVAEK	8	5	4	545488614;73947738;73947736;73947718		0	7.88235e+08	0	2.15284e-09	90.34	2.86194e-08	2	1903.92	-7.85802	44.2297	1
High	AQLADSFHLQQFFR	3	8	3	545513111;545513107;545513105		0	8.20716e+07	0	3.965e-08	90.27	3.66022e-08	2	1707.85	-5.76274	58.0735	0
High	LQQELDDLLVDLDHQR	1	1	1	160425231		0	2.4494e+06	0	1.56573e-08	90.15	4.28927e-08	2	1949.98	-5.97678	59.5085	0
High	LVSIGAEEIVDGNVK	29	7	1	73963339		0	1.40781e+08	0	1.32093e-08	90.12	3.96881e-08	2	1542.83	-3.79869	69.7037	0
High	AImTYVSSFYHAFSGAQK	18	7	4	73963339;73947738;73947736;73947718	M3(Oxidation)	0	4.42274e+08	0	3.61482e-07	90.05	2.63944e-08	2	2023.95	-5.48193	56.8355	0
High	IINEPTAAAIAYGLDKK	3	4	2	545497049;57090217		0	8.0203e+07	0	7.85608e-09	90.01	2.91328e-08	2	1787.98	-4.01652	45.136	1
High	KLSDDNTIGKEEIQQR	1	8	3	545513111;545513107;545513105		0	8.04659e+06	0	1.0958e-07	89.97	3.94214e-08	2	1873.95	-7.49541	19.3962	2
High	TNVAIFSELSAPR	1	1	1	73997623		0	8.24551e+06	0	6.85133e-08	89.94	5.29769e-08	2	1404.74	-4.43522	52.0299	0
High	MAPYQGPDAVPGALDYK	13	5	4	545488614;73947738;73947736;73947718		0	1.43115e+09	0	7.36487e-10	89.81	2.95656e-08	2	1792.84	-7.66029	43.0928	0
High	WLEAQLATGGLADPIR	1	1	1	73974852		0	1.90669e+06	0	2.34729e-10	89.79	3.7941e-08	2	1710.91	-5.3004	56.8383	0
High	LGVVTFQAFIDFMSR	2	4	1	73963339		0	1.83036e+06	0	7.65127e-10	89.59	5.11038e-08	2	1730.89	-3.83785	69.8994	0
High	LLETIDQLYLEYAK	3	4	1	73963339		0	5.23269e+07	0	5.62238e-09	89.58	3.7948e-08	2	1711.91	-3.85084	61.8038	0
High	ETTDTDTADQVIASFK	11	5	4	545488614;73947738;73947736;73947718		0	7.44184e+08	0	9.68894e-09	89.5	2.17672e-08	2	1741.8	-5.92808	47.1195	0
High	TQETPSAQMEGFLNR	4	2	1	73969626		0	1.48239e+08	0	6.35896e-08	89.48	2.99271e-08	2	1708.79	-5.52713	45.442	0
High	EMEENFAVEAANYQDTIGR	2	1	1	559098393		0	2.50882e+06	0	5.7158e-09	89.16	9.82845e-09	2	2186.95	-6.64289	50.6305	0
High	KVESLQEEIAFLK	2	1	1	559098393		0	2.29402e+07	0	4.04389e-07	89.08	4.15896e-08	2	1533.84	-8.36865	50.9587	1
High	FALGIYAINEAVESGDVAK	1	1	1	73951551		0	9.19639e+06	0	8.56772e-11	88.81	5.21487e-08	2	1967	-4.15731	60.9617	0
High	AmGIMNSFVNDIFER	3	14	1	345796930	M2(Oxidation)	0	802363	0	3.79452e-08	88.71	2.09281e-08	2	1759.8	-6.61801	62.2407	0
High	ALVPAAELLESGVIDHNLYR	1	19	1	73974722		0	3.76102e+06	0	5.62485e-08	88.6	3.99621e-08	2	2180.16	-4.54594	60.7898	0
High	YFATVSGSASEANVEEK	1	1	1	545550660		0	4.98958e+06	0	2.8518e-10	88.54	2.12737e-08	2	1788.82	-5.28831	30.3335	0
High	EEIQSSISGVTAAYNR	2	1	1	73951551		0	2.46977e+07	0	2.7074e-09	88.39	5.04173e-08	2	1724.84	-4.32463	38.9232	0
High	mQQQLDEYQELLDIK	1	1	1	560891942	M1(Oxidation)	0	1.34714e+06	0	4.88736e-09	88.32	4.25498e-08	2	1909.91	-4.56729	56.4418	0
High	VEQIAAIAQELNELDYYDSHNVNTR	4	5	4	545488614;73947738;73947736;73947718		0	8.37563e+07	0	3.39402e-12	87.88	4.36651e-08	3	2905.38	-4.66916	60.5641	0
High	TQETPSAQmEGFLNR	5	2	1	73969626	M9(Oxidation)	0	5.16477e+07	0	4.12973e-08	87.87	3.2906e-08	2	1724.78	-4.58012	30.9528	0
High	LAALADQWQFLVQK	6	8	3	545513111;545513107;545513105		0	1.67572e+08	0	1.13263e-07	87.78	8.22786e-08	2	1630.89	-5.41495	59.9365	0
High	AQPVQVAEGSEPDGFWEALGGK	5	1	1	545518174		0	1.31907e+08	0	3.12049e-09	87.78	4.31817e-08	2	2272.07	-6.66161	58.5445	0
High	VLAVNQENEQLmEDYEK	7	4	1	73963339	M12(Oxidation)	0	9.43106e+07	0	4.05288e-09	87.76	2.93115e-08	2	2067.94	-7.84577	36.5322	0
High	FNRDVDETISWIK	3	8	3	545513111;545513107;545513105		0	3.87247e+07	0	5.77371e-07	87.69	7.44694e-08	2	1622.81	-6.80875	46.5541	1
High	QETFDAGLQAFQQEGIANITALK	2	8	3	545513111;545513107;545513105		0	1.25903e+07	0	3.11636e-09	87.52	7.01848e-08	2	2493.25	-4.25102	61.6474	0
High	KFEEFQTDmAAHEER	3	8	3	545513111;545513107;545513105	M9(Oxidation)	0	4.02684e+07	0	1.08056e-08	87.41	1.45241e-08	2	1883.81	-6.03843	20.6256	1
High	GVMLAVDAVIAELK	1	1	1	545555747		0	963340	0	1.27112e-08	87.34	6.16235e-08	2	1428.81	-3.33431	66.1721	0
High	KANLQIDQINTDLNLER	2	1	1	160425231		0	1.03755e+07	0	1.82481e-10	87.12	7.91881e-08	2	1998.05	-4.98988	44.9948	1
High	CQLEINFNTLQTK	1	15	5	73963339;545488614;73947738;73947736;73947718		0	1.97031e+06	0	2.65096e-08	87.06	9.10147e-08	2	1551.78	-3.77228	56.6646	0
High	EAALTSEEVGADLEQVEVLQK	3	8	3	545513111;545513107;545513105		0	4.60646e+07	0	4.07006e-10	86.99	8.00945e-08	2	2258.13	-4.64507	57.0082	0
High	AVFVDLEPTVIDEIR	1	2	1	545556306		0	4.33046e+06	0	6.8002e-09	86.94	9.49808e-08	2	1715.91	-5.74191	60.8929	0
High	mAVTFIGNSTAIQELFK	1	2	1	545518414	M1(Oxidation)	0	689449	0	8.71104e-08	86.92	8.22088e-08	2	1885.96	-5.80321	61.5758	0
High	MSxTFIGNSTAIQELFK	1	1	0		X3(V)	0	689449	0	2.82221e-07	86.92	8.22088e-08	2	1885.96	-5.80056	61.5758	0
High	VINEPTAAALAYGLDK	2	1	1	73970888		0	1.98845e+07	0	4.89623e-09	86.87	9.63185e-08	2	1645.87	-5.75775	49.7826	0
High	YLEGGNFIAGVLVQGTK	1	1	1	73974852		0	0	0	3.3169e-09	86.85	8.50937e-08	2	1765.94	-5.51835	59.6072	0
High	SPSAQLLEQVAQLK	1	10	1	545528160		0	1.19376e+06	0	2.25411e-08	86.68	6.81936e-08	2	1511.84	-5.18758	55.742	0
High	DVSSVELLMNNHQGIK	3	3	2	359320585;73969626		0	1.41358e+08	0	4.52064e-08	86.65	7.85067e-08	2	1783.89	-4.71425	44.9769	0
High	VPEANSSWLDTVIR	1	1	1	73954761		0	1.14933e+06	0	1.29484e-08	86.54	1.04366e-07	2	1586.81	-4.57844	57.0052	0
High	mKQVEELYHSLLELGEK	3	5	2	545513107;545513105	M1(Oxidation)	0	1.32654e+07	0	6.36383e-06	85.93	1.14616e-07	2	2062.04	-4.8875	54.9262	1
High	AALEAAIADAEQR	4	1	1	359323093		0	4.70471e+07	0	4.03942e-07	85.83	7.99321e-08	2	1328.67	-6.76985	41.509	0
High	TIGGGDDSFNTFFSETGAGK	3	6	1	359323129		0	9.0514e+07	0	2.09113e-09	85.8	2.28833e-08	2	2007.88	-5.72838	55.0758	0
High	NDGVLLLQALTR	1	2	1	74001642		0	3.06123e+06	0	2.01425e-07	85.75	7.72941e-08	2	1312.75	-5.98394	60.4712	0
High	DLAALGDKVNSLGETAER	2	8	3	545513111;545513107;545513105		0	1.11577e+08	0	2.57006e-10	85.74	1.02141e-07	2	1858.94	-8.20414	43.5637	1
High	GEELLSPLNLEQAAYVR	2	3	3	545512109;359320309;359320307		0	5.24682e+07	0	3.78682e-06	85.7	1.07527e-07	2	1901.98	-7.02176	59.4329	0
High	aEEGIAAGGVMDVNTALQEVLK	2	1	1	73945531	N-Term(Acetyl)	0	2.44447e+06	0	5.90414e-11	85.59	1.09871e-07	2	2257.13	-4.51858	68.1285	0
High	MLTAQDmSYDEAR	11	3	2	359320585;73969626	M7(Oxidation)	0	7.24277e+07	0	2.77369e-07	85.56	1.51494e-08	2	1546.64	-5.84284	24.0899	0
High	IFLLTNNNLLLADQK	1	6	1	74005024		0	818279	0	3.96742e-08	85.54	5.48735e-08	2	1729.97	-5.70539	59.9537	0
High	LQAAYAGDKADDIQKR	1	3	2	359320585;73969626		0	4.44054e+07	0	3.53241e-08	85.54	1.3488e-07	2	1762.9	-6.75672	16.8361	2
High	LTEMETLQSQLmAEK	4	1	1	160425231	M12(Oxidation)	0	8.61857e+06	0	4.73816e-08	85.52	7.88327e-08	2	1767.84	-5.05025	46.3243	0
High	SWVNQmESQTGEASK	1	1	1	73951551	M6(Oxidation)	0	8.88488e+06	0	7.20581e-08	85.51	2.60101e-08	2	1697.73	-5.91859	20.9253	0
High	AIFLADGNVFTTGFSR	6	2	1	545544157		0	2.45535e+07	0	2.68949e-08	85.51	1.2527e-07	2	1715.86	-6.01186	60.1169	0
High	KGDILTLLNSTNK	3	8	3	545513111;545513107;545513105		0	7.44678e+07	0	1.60911e-06	85.43	1.08839e-07	1	1416.8	-6.5094	45.8722	1
High	SFLLDLLNATGK	1	5	1	74006742		0	513992	0	4.98624e-07	85.33	8.05996e-08	2	1291.72	-3.9193	63.621	0
High	HQAFEAELHANADR	6	8	3	545513111;545513107;545513105		0	2.40985e+08	0	3.78259e-08	85.2	6.5231e-08	2	1608.74	-6.99392	21.5665	0
High	HALVEADIGIQAER	8	3	2	359320585;73969626		0	2.61797e+07	0	2.29629e-08	85.04	1.53531e-07	2	1521.79	-4.98103	33.6574	0
High	HALLEADVAAHQDR	5	8	3	545513111;545513107;545513105		0	1.28201e+08	0	3.195e-08	84.96	1.42343e-07	2	1545.77	-7.34314	21.422	0
High	STSVIEQGGIQTVDQLIK	1	2	1	73989664		0	1.89661e+06	0	2.96908e-10	84.93	1.34492e-07	2	1916.02	-5.14193	56.9548	0
High	SNAHYNLQNAFNLAEQHLGLTK	3	3	2	359320585;73969626		0	3.8615e+07	0	1.49879e-09	84.66	1.27387e-07	2	2483.23	-6.95946	57.8598	0
High	IIGLDQVAGMSETALPGAFK	2	1	1	160425231		0	4.64765e+06	0	4.23225e-11	84.57	1.54669e-07	2	2018.05	-6.30057	61.0435	0
High	ETLLNSATTSLNSK	1	2	1	359320591		0	2.79052e+06	0	6.00651e-08	84.55	1.3767e-07	2	1478.76	-7.36742	37.6669	0
High	KVESLQEEIAFLKK	3	1	1	559098393		0	2.02316e+07	0	5.35931e-08	84.45	8.56029e-08	2	1661.93	-7.7232	43.6084	2
High	QVVQGLLSETYLEAHR	1	2	1	545500907		0	670937	0	2.81961e-08	84.45	1.55952e-07	2	1842.96	-4.91693	48.1838	0
High	DLDDFQSWLSR	5	3	2	359320585;73969626		0	1.84301e+08	0	1.67949e-05	84.43	6.77888e-08	2	1381.63	-6.78724	60.4653	0
High	IIGAVDQIQLTQAQLEER	2	1	1	359320368		0	3.99599e+06	0	1.18206e-09	84.28	1.40529e-07	2	2025.08	-8.1424	50.8016	0
High	RQDLEDSLQAQQYFADANEAESWMR	1	8	3	545513111;545513107;545513105		0	0	0	9.64512e-11	84.2	2.83241e-08	3	3001.32	-6.0166	59.04	1
High	LYIGNLNESVTPADLEK	1	3	1	545511114		0	4.14941e+06	0	1.17917e-09	84.15	1.86719e-07	2	1875.96	-4.43285	51.6328	0
High	SPDFTNENPLETR	1	2	1	545528359		0	1.76777e+06	0	2.15725e-06	83.99	6.62381e-08	2	1519.69	-4.94802	38.5073	0
High	YVLINWVGEDVPDAR	2	1	1	345799307		0	1.08563e+07	0	6.09693e-09	83.99	1.7597e-07	2	1745.87	-6.36352	59.0442	0
High	ILSSDDYGKDLTSVmR	7	3	2	359320585;73969626	M15(Oxidation)	0	6.49759e+07	0	5.81363e-08	83.88	1.2728e-07	2	1815.87	-4.67494	34.2559	1
High	WGDAGAEYVVESTGVFTTMEK	2	4	1	345791297		0	3.1061e+06	0	8.42664e-11	83.7	6.44135e-08	2	2277.02	-7.16953	60.3791	0
High	HSQAVEELAEQLEQTKR	3	1	1	160425231		0	2.68824e+07	0	1.02348e-10	83.62	1.93357e-07	2	1995.99	-7.42226	41.2152	1
High	HQLLEADISAHEDR	6	8	3	545513111;545513107;545513105		0	8.61535e+07	0	1.53419e-08	83.58	1.38356e-07	3	1633.78	-6.16375	25.496	0
High	LQTASDESYKDPTNIQLSK	2	5	1	545513105		0	3.05633e+07	0	9.71737e-07	83.51	1.64447e-07	2	2138.05	-4.5275	30.1703	1
High	SKLGESQTLQQFSR	2	8	3	545513111;545513107;545513105		0	2.55782e+07	0	1.04078e-06	83.46	1.94753e-07	2	1608.82	-6.17036	28.506	1
High	HETSGQmLLPLSDAR	2	19	1	73974722	M7(Oxidation)	0	4.76404e+06	0	1.4628e-08	83.46	1.7672e-07	2	1670.81	-4.40058	33.179	0
High	TIPLYNLTGLSVSNGK	2	1	1	345805768		0	3.11229e+06	0	3.08145e-09	83.38	1.56816e-07	2	1676.92	-4.01609	56.6097	0
High	DALSDLALHFLNK	1	2	1	359320591		0	881350	0	2.60047e-07	83.32	1.96477e-07	2	1456.77	-6.07084	62.4142	0
High	KAGTQIENIEEDFR	1	10	1	73963339		0	7.52996e+06	0	3.01593e-07	83.19	1.91414e-07	2	1649.8	-4.94854	40.722	1
High	LNFSHGTHEYHAETIK	2	6	1	545550325		0	1.12055e+07	0	7.35074e-10	83.18	1.37039e-07	2	1883.89	-6.82561	20.2856	0
High	MKDKGEIAQAYIGLK	1	1	1	545550660		0	1.29028e+06	0	3.7607e-08	83.09	1.836e-07	2	1664.89	-6.52007	31.6048	2
High	AFEETQIDIPGSAGR	1	19	1	73974722		0	1.84119e+07	0	4.17074e-08	82.95	1.59449e-07	2	1590.77	-5.59223	40.9706	0
High	DMGEmVTQGQTDAQYmFLR	8	3	2	359320585;73969626	M5(Oxidation); M16(Oxidation)	0	2.36722e+07	0	2.45385e-08	82.9	1.97452e-08	2	2252.95	-4.97391	46.4312	0
High	TQLEELEDELQATEDAK	1	12	2	160425231;545498124		0	864667	0	2.72098e-10	82.89	1.14118e-07	2	1961.91	-4.13436	57.6604	0
High	SADESGQALLAAGHYASDEVREK	2	8	3	545513111;545513107;545513105		0	2.24562e+07	0	4.60612e-08	82.78	1.20736e-07	2	2404.12	-6.85904	39.5778	1
High	GIQDVYVLSEQQGLLLR	2	1	1	560879431		0	4.96429e+06	0	5.82452e-09	82.64	1.62534e-07	2	1931.05	-5.30552	59.5735	0
High	DASVAEAWLLGQEPYLSSR	2	3	2	359320585;73969626		0	5.81227e+07	0	7.25082e-09	82.6	1.6706e-07	2	2092.02	-7.67154	61.3882	0
High	LLEAQIATGGIIDPVHSHR	3	19	1	73974722		0	2.81602e+07	0	1.323e-09	82.53	1.8988e-07	2	2027.09	-6.15334	42.592	0
High	QFASQANIVGPWIQTK	25	5	4	545488614;73947738;73947736;73947718		0	1.41451e+09	0	2.39134e-06	82.44	2.64271e-07	2	1787.94	-4.89002	53.199	0
High	IEVQDTSGGTTALRPSASTQALSSSVSSSK	1	1	1	73983859		0	2.31309e+06	0	1.09976e-10	82.33	1.83624e-07	3	2952.46	-5.54337	34.668	0
High	FAIQDISVEETSAK	29	15	5	73963339;545488614;73947738;73947736;73947718		0	1.22852e+09	0	4.6068e-07	82.02	2.76346e-07	2	1537.77	-5.18558	44.8923	0
High	mLDAEDIVNTARPDEK	17	3	3	73947738;73947736;73947718	M1(Oxidation)	0	3.77005e+08	0	3.05384e-09	82.01	1.56432e-07	2	1832.86	-6.00602	39.5734	0
High	GNLEVLLFTIQSK	5	7	3	359320585;73969626;545530631		0	5.278e+07	0	1.3085e-06	81.98	1.90161e-07	2	1461.82	-4.4237	61.7155	0
High	ALSAIADLLTNEHER	2	6	1	545530010		0	2.98338e+06	0	2.41431e-08	81.96	2.92289e-07	2	1652.85	-4.44591	53.5502	0
High	mSQSIIVSGESGAGK	1	5	2	545519691;545519689	M1(Oxidation)	0	1.09527e+07	0	5.78335e-08	81.83	1.85689e-07	2	1466.71	-6.56988	22.2102	0
High	SLINSDAGFVTMILR	1	1	1	345798963		0	0	0	3.89168e-07	81.61	2.69194e-07	2	1636.87	-4.43847	63.1969	0
High	SLDLDGIIAEVK	3	2	2	545545402;359323093		0	5.76255e+07	0	3.09028e-06	81.51	3.2314e-07	2	1272.7	-4.02358	59.7102	0
High	VSNGAGTMSVSLVADENPFAQGALR	1	1	1	545518174		0	0	0	2.21866e-07	81.51	2.36263e-07	2	2491.21	-4.62383	59.1219	0
High	VVSIIAELLSTK	3	1	1	345805768		0	2.11338e+07	0	2.51009e-07	81.26	6.20981e-08	2	1272.77	-2.97314	64.2681	0
High	HEALmSDLSAYGSSIQALR	4	8	3	545513111;545513107;545513105	M5(Oxidation)	0	1.1465e+07	0	1.10574e-08	81.25	2.27593e-07	2	2064.99	-6.24944	47.1037	0
High	YLTESYGTGQDIDDR	1	5	2	545519691;545519689		0	3.2696e+07	0	5.11143e-09	81.19	7.2231e-08	2	1732.76	-5.53106	30.6662	0
High	mKDKGEIAQAYIGLK	1	1	1	545550660	M1(Oxidation)	0	1.37272e+06	0	2.8143e-07	81.17	2.788e-07	2	1680.89	-6.62823	30.0071	2
High	LASDLLEWIR	26	9	5	73963339;545488614;73947738;73947736;73947718		0	8.86708e+08	0	2.2046e-06	81	3.83263e-07	2	1215.67	-5.41902	63.1078	0
High	AIMTYVSSFYHAFSGAQK	3	7	4	73963339;73947738;73947736;73947718		0	134262015	0	1.29967e-08	80.94	2.68594e-07	2	2007.95	-4.28884	60.808	0
High	GVGIISEGNETVEDIAAR	1	3	1	545528359		0	1.20483e+06	0	1.87219e-09	80.92	3.12716e-07	2	1829.91	-7.16703	48.7262	0
High	KHQILEQAVEDYAETVHQLSK	2	3	2	359320585;73969626		0	1.55841e+07	0	1.00311e-12	80.84	3.28419e-07	3	2466.25	-3.88019	54.8517	1
High	IVSSNDVGHDEYSTQSLVK	6	3	2	359320585;73969626		0	3.71003e+08	0	1.90747e-10	80.69	2.83229e-07	2	2077.99	-5.88002	29.803	0
High	LDETGNLmISEGHFASETIR	3	8	3	545513111;545513107;545513105	M8(Oxidation)	0	4.45467e+07	0	7.38729e-09	80.65	2.04056e-07	2	2236.04	-7.49926	42.0035	0
High	DIILQSNPLLEAFGNAK	1	3	1	545550048		0	891803	0	4.96788e-10	80.56	3.25238e-07	2	1842.99	-5.33246	63.2833	0
High	IIAHAQLLEQHR	2	5	1	345782111		0	7.28771e+06	0	3.72832e-07	80.51	3.53902e-07	2	1428.8	-6.41248	22.1357	0
High	SGVAAPVTQVTmQTTQR	2	19	1	73974722	M12(Oxidation)	0	2.25705e+07	0	4.54985e-08	80.5	3.90814e-07	2	1790.89	-6.98854	28.4421	0
High	GTSVIAGVWLEETGQR	1	19	1	73974722		0	1.95366e+06	0	9.21863e-08	80.44	4.2833e-07	2	1702.87	-4.83767	56.1904	0
High	ASEDTESQQQWDTSK	1	3	2	359320585;73969626		0	6.26647e+06	0	6.64836e-07	80.39	5.53039e-08	2	1739.73	-5.34418	17.9395	0
High	NTmTDSTILLEDVQK	1	1	1	545550660	M3(Oxidation)	0	2.99719e+06	0	5.62395e-07	80.35	2.81384e-07	2	1723.83	-4.5145	43.029	0
High	QVATAVTALVVASETQPSQATFR	1	1	1	73974852		0	1.38351e+06	0	4.58277e-08	80.31	3.91996e-07	2	2375.24	-6.98181	58.4783	0
High	LSGSNPYTTVTPQIINSK	17	5	4	545488614;73947738;73947736;73947718		0	2.20251e+09	0	3.78524e-07	80.21	4.04462e-07	2	1919.99	-7.04132	41.3441	0
High	EAIVTSEELGQDLEHVEVLQK	3	8	3	545513111;545513107;545513105		0	4.67391e+07	0	5.79785e-09	80.18	4.1542e-07	2	2366.19	-6.24465	57.098	0
High	NFINNPLAQADWAAK	3	1	1	160425231		0	3.71505e+07	0	2.21572e-07	80.14	3.60684e-07	2	1672.83	-7.57442	55.2591	0
High	LGEYGFQNALLVR	17	2	1	545520919		0	4.73949e+08	0	7.55887e-08	80.13	3.9063e-07	2	1479.79	-6.46379	52.7614	0
High	SNIDNmFESYINNLR	2	1	1	359323093	M6(Oxidation)	0	1.29735e+07	0	1.8447e-08	80.07	1.47602e-07	2	1845.83	-6.80128	58.4571	0
High	LGGAVLSFSEATSSVQK	1	3	1	345782111		0	5.80545e+06	0	9.00718e-10	79.99	4.48532e-07	2	1680.87	-4.91018	46.4224	0
High	ALmLQGVDLLADAVAVTmGPK	1	1	1	545555747	M3(Oxidation); M18(Oxidation)	0	263398	0	3.74529e-06	79.89	3.62568e-07	2	2145.12	-3.00068	64.3485	0
High	STLWLFETKPLDTPR	2	1	1	545538481		0	2.81425e+06	0	3.37718e-08	79.88	4.20973e-07	2	1803.96	-3.92721	57.5468	0
High	IAQLEEQLDNETKER	2	1	1	160425231		0	4.5234e+06	0	5.4946e-08	79.86	4.46153e-07	2	1815.9	-4.37418	32.8157	1
High	aSFVTEVLAHSGR	1	1	1	359319467	N-Term(Acetyl)	0	2.29498e+06	0	2.68823e-07	79.64	4.67163e-07	2	1415.72	-6.0255	62.4114	0
High	VEQIAAIAQELNELDYYDSPSVNAR	3	4	1	73963339		0	2.49807e+07	0	4.69527e-10	79.57	3.33432e-07	4	2808.35	-5.89589	62.4038	0
High	SINPDEAVAYGAAVQAAILMGDK	2	4	1	50978734		0	3.43736e+06	0	1.35135e-09	79.45	4.44357e-07	2	2304.15	-2.56509	63.8043	0
High	MTLGmIWTIILR	7	15	5	73963339;545488614;73947738;73947736;73947718	M5(Oxidation)	0	2.71764e+06	0	5.64121e-08	79.44	3.90206e-07	2	1463.81	-3.70302	68.6279	0
High	KDDPLTNLNTAFDVAEK	3	4	1	73963339		0	2.16748e+08	0	4.99661e-09	79.38	4.48117e-07	2	1890.93	-7.90635	50.7467	1
High	TLVLSNLSYSATEETLQEVFEK	2	1	1	345790650		0	3.52603e+06	0	7.00428e-06	79.1	4.5643e-07	2	2501.26	-2.69884	64.4606	0
High	LVSIGAEEIVDGNAK	50	5	4	545488614;73947738;73947736;73947718		0	9.46423e+07	0	9.09801e-08	79.02	5.45743e-07	2	1514.79	-7.38174	40.5151	0
High	ALIAGGGAPEIELALR	1	2	1	359320591		0	1.7253e+06	0	3.36988e-08	78.91	3.014e-07	2	1550.88	-4.24196	56.9942	0
High	VLASNPImESIGNAK	2	1	1	545550660	M8(Oxidation)	0	1.73494e+07	0	6.59088e-08	78.84	5.63613e-07	2	1559.8	-8.05713	36.4893	0
High	NTTGVTEEALKEFSmMFK	2	8	3	545513111;545513107;545513105	M15(Oxidation)	0	4.84493e+06	0	1.48256e-07	78.81	2.96583e-07	2	2078.97	-5.32	62.5725	1
High	LATATETYIKPISK	2	1	1	545550660		0	1.13506e+07	0	4.68287e-08	78.77	3.85608e-07	2	1535.85	-9.31469	29.4665	0
High	ELIGPVNLFSDENIPR	1	1	1	545497651		0	1.19388e+06	0	1.58781e-09	78.67	5.74567e-07	2	1812.94	-3.83081	60.6824	0
High	HSQAVEELAEQLEQTK	1	1	1	160425231		0	1.92174e+06	0	3.46322e-08	78.56	5.5587e-07	2	1839.9	-6.30208	46.0494	0
High	ISIEmHGTLEDQLSHLR	6	4	1	73963339	M5(Oxidation)	0	2.23248e+08	0	1.03302e-10	78.55	5.85777e-07	3	1994.98	-7.33873	43.0947	0
High	FQIQDISVETEDNKEK	2	7	3	359320585;73969626;545530631		0	6.59501e+07	0	1.44688e-08	78.48	5.12989e-07	2	1922.93	-4.70263	38.5515	1
High	DPYSGQSVSLFQALK	2	19	1	73974722		0	1.20786e+07	0	3.33492e-08	78.42	6.81991e-07	2	1639.82	-5.34884	57.2132	0
High	VLASNPIMESIGNAK	1	1	1	545550660		0	1.17587e+07	0	5.56055e-08	78.38	6.186e-07	2	1543.81	-5.58314	48.1464	0
High	LRKDDPLTNLNTAFDVAEK	5	4	1	73963339		0	1.27123e+08	0	2.01418e-07	78.34	6.11133e-07	3	2160.12	-3.73875	47.1582	2
High	LFIGGLSFETTEESLR	2	3	1	545522776		0	2.74806e+06	0	7.28351e-10	78.31	6.88417e-07	2	1798.91	-4.18077	60.0789	0
High	EIEELQSQAQALSQEGK	2	3	2	359320585;73969626		0	9.9264e+07	0	6.91109e-09	78.31	5.64458e-07	2	1887.92	-5.95937	38.6104	0
High	STNGDTFLGGEDFDQALLR	1	1	1	73970888		0	3.36369e+06	0	7.24507e-08	78.27	3.36596e-07	2	2055.95	-5.6657	59.0483	0
High	YFATVGGSASDTNIEEK	1	1	1	545506551		0	1.86711e+07	0	1.54069e-09	78.24	2.27952e-07	2	1788.82	-5.42479	32.4981	0
High	NQVAmNPTNTVFDAK	2	3	1	545497049	M5(Oxidation)	0	4.91264e+07	0	1.06818e-06	78.23	4.34408e-07	2	1665.78	-3.93771	30.8182	0
High	EAIQQQQNQLVWVSEGK	2	1	1	55741803		0	1.10845e+07	0	2.2425e-09	78.16	6.08735e-07	2	1985	-5.8042	42.2697	0
High	KHEALmSDLSAYGSSIQALR	4	8	3	545513111;545513107;545513105	M6(Oxidation)	0	1.00767e+08	0	3.81798e-09	78.14	6.72162e-07	2	2193.08	-6.21807	42.2596	1
High	ALSSEGKPYVTK	2	8	3	545513111;545513107;545513105		0	1.35971e+08	0	3.54668e-05	78.08	7.28192e-07	2	1279.68	-6.22756	15.2834	0
High	KQEDFMTTMDANEEK	2	3	2	359320585;73969626		0	1.34942e+07	0	7.02173e-08	78	7.36975e-08	2	1816.77	-3.839	30.8653	1
High	MHTTFEHDIQALGTQVR	3	3	2	359320585;73969626		0	2.64608e+08	0	9.48896e-10	77.87	5.42173e-07	2	1983.96	-5.40073	40.9262	0
High	GAGPSPGEAATEPAGGPQEQALR	1	1	1	73974852		0	7.50388e+06	0	3.57225e-07	77.8	4.50578e-07	2	2148.01	-9.18096	27.1053	0
High	IAQLEEQLDNETK	1	1	1	160425231		0	1.48844e+07	0	6.18579e-07	77.66	6.19596e-07	2	1530.76	-5.16074	34.4183	0
High	KKEIEELQSQAQALSQEGK	3	3	2	359320585;73969626		0	1.18241e+08	0	6.58883e-08	77.62	6.99711e-07	2	2144.11	-6.61306	33.9442	2
High	LQAAYAGDKADDIQK	2	3	2	359320585;73969626		0	6.22035e+07	0	4.67119e-08	77.51	6.94595e-07	2	1606.79	-9.132	19.4492	1
High	VDQVQEIVTGNPTVIK	2	1	1	73951551		0	2.25425e+07	0	3.75594e-09	77.51	6.51128e-07	2	1739.94	-6.85607	43.2166	0
High	DNPHFQSGETSIVISDVLK	1	1	1	55741803		0	1.22776e+06	0	3.84127e-10	77.45	7.08755e-07	2	2086.03	-5.14846	54.1713	0
High	HQALQAEIAGHEPR	7	8	3	545513111;545513107;545513105		0	2.09189e+08	0	5.06102e-06	77.37	6.4131e-07	2	1556.78	-6.49985	21.9474	0
High	EmEENFAVEAANYQDTIGR	2	1	1	559098393	M2(Oxidation)	0	3.6035e+06	0	1.16815e-07	77.34	1.21771e-07	2	2202.95	-5.7271	46.6394	0
High	VHLENMGSHDIVDGNHR	5	9	3	359320585;73969626;545530631		0	7.72819e+07	0	4.44807e-09	77.24	3.39838e-07	2	1929.89	-6.01739	21.9398	0
High	TVYSHLFDHVVNR	2	5	2	545519691;545519689		0	3.90598e+07	0	6.45893e-07	77.23	8.43985e-07	2	1586.8	-5.93653	39.3478	0
High	LQEVGILSAEELQR	2	19	1	73974722		0	1.85348e+07	0	2.11852e-07	77.21	7.39519e-07	2	1584.85	-4.81509	47.922	0
High	INNVNKALDFIASKGVK	3	5	4	545488614;73947738;73947736;73947718		0	1.02507e+07	0	2.54338e-08	77.12	3.26069e-07	2	1831.04	-4.44079	45.1815	2
High	GADFLVTEVENGGSLGSK	1	7	1	545550325		0	2.06758e+06	0	1.06629e-08	77.09	7.6317e-07	2	1779.87	-5.55931	52.9898	0
High	LSDDNTIGKEEIQQR	5	8	3	545513111;545513107;545513105		0	1.26099e+08	0	2.09138e-07	77.05	7.33741e-07	2	1745.86	-5.24894	21.6597	1
High	VTDEMFLEALNSK	2	1	1	345805768		0	9.20122e+06	0	2.10323e-07	77.01	5.9123e-07	2	1496.72	-5.00925	56.4117	0
High	REELIANWEQIR	3	8	3	545513111;545513107;545513105		0	1.51023e+08	0	1.45969e-07	76.9	9.60638e-07	2	1556.81	-7.6846	44.242	1
High	QYINAIKDYELQLVTYK	1	19	1	73974722		0	1.95047e+06	0	1.76744e-08	76.82	8.84911e-07	2	2102.11	-5.17418	55.8177	1
High	TFLALINQVFPAEEDSKK	2	5	2	545519691;545519689		0	1.32986e+07	0	3.5166e-08	76.74	8.18747e-07	2	2050.08	-4.71005	61.2632	1
High	DDEEMNTWIQAISSAISSDKHEVSASTQSTPASSR	2	2	1	73969626		0	3.40296e+06	0	1.88308e-08	76.73	2.32495e-07	3	3765.7	-5.19156	62.6094	1
High	IAEFTTNLMEEEEK	1	1	1	160425231		0	4.87775e+06	0	1.33993e-07	76.59	3.60716e-07	2	1683.77	-6.54591	46.0361	0
High	YVVVTGITPTPLGEGK	1	2	1	545507634		0	4.65792e+06	0	1.05625e-06	76.47	9.31001e-07	2	1630.9	-4.44329	46.1213	0
High	WLHGLESQIQSDDYGK	2	3	2	359320585;73969626		0	1.69807e+07	0	3.58337e-11	76.47	6.32314e-07	2	1875.88	-4.47765	39.6819	0
High	AEAVVAMLLTK	1	1	1	545509598		0	777833	0	1.98182e-05	76.43	9.64641e-07	2	1145.66	-3.70447	56.1031	0
High	SQLLGSAHEVQR	3	8	3	545513111;545513107;545513105		0	3.18735e+08	0	1.66978e-05	76.36	1.02887e-06	2	1324.69	-5.54136	18.9624	0
High	LIALLEVLSQK	1	9	2	74008809;73985178		0	4.67211e+06	0	7.19299e-06	76.3	2.34423e-07	2	1226.77	-4.18993	63.178	0
High	VDFTEEEINNMK	1	1	1	73951551		0	6.49931e+06	0	7.18372e-07	76.27	6.03102e-07	2	1468.66	-5.06205	39.7109	0
High	ISIEMNGTLEDQLNHLKR	3	5	4	545488614;73947738;73947736;73947718		0	3.57564e+07	0	1.84128e-07	76.27	9.76058e-07	2	2111.08	-5.48521	48.8116	1
High	LLEAQVASGSLIDPLTNQR	2	1	1	73974852		0	4.95121e+06	0	1.8029e-09	76.13	9.27587e-07	2	2025.08	-6.63541	55.158	0
High	DDPVTNLNNAFEVAEK	6	5	4	545488614;73947738;73947736;73947718		0	1.74371e+08	0	1.0849e-07	76.08	7.20083e-07	2	1775.83	-5.81311	52.3374	0
High	SGVAAPVTQVTMQTTQR	1	19	1	73974722		0	6.033e+06	0	1.16407e-08	75.99	1.22863e-06	2	1774.9	-3.7954	33.3105	0
High	ISIEmNGTLEDQLNHLKR	3	5	4	545488614;73947738;73947736;73947718	M5(Oxidation)	0	9.94185e+07	0	5.25102e-06	75.99	1.08638e-06	2	2127.07	-5.46369	42.1711	1
High	APENTMHAMQQK	3	4	1	73963339		0	2.12031e+08	0	4.43591e-06	75.75	3.56537e-07	2	1385.62	-6.11399	13.1366	0
High	GYYSPYSVSGSGSAAGSR	2	19	1	73974722		0	1.80399e+07	0	3.4391e-10	75.67	3.18448e-07	2	1752.77	-9.34094	29.4778	0
High	GVLLMLFGGVPK	1	1	1	345784242		0	682406	0	9.31986e-06	75.62	6.2645e-07	2	1230.72	-4.37103	63.5201	0
High	GIYQSLEGAVQAGQLK	4	19	1	73974722		0	1.40627e+07	0	5.04184e-08	75.62	1.34337e-06	2	1661.88	-5.94461	53.6118	0
High	VVQALNPITSQEVLSPIK	1	1	1	74008000		0	1.04371e+06	0	8.43728e-09	75.61	3.32495e-07	2	1936.1	-4.76258	54.0041	0
High	mHTTFEHDIQALGTQVR	6	3	2	359320585;73969626	M1(Oxidation)	0	1.53538e+08	0	2.52265e-08	75.59	9.26174e-07	2	1999.96	-5.25644	39.8191	0
High	LADALQELR	1	1	1	560891942		0	1.089e+07	0	7.64625e-06	75.57	9.85915e-07	2	1028.57	-5.7038	38.2247	0
High	LDKSQIHDIVLVGGSTR	2	3	1	545497049		0	1.44516e+07	0	5.01334e-10	75.52	8.47241e-07	2	1838	-7.113	35.97	1
High	SYELPDGQVITLGNER	6	11	2	307938303;57108093		0	5.32875e+07	0	5.87093e-08	75.34	1.25008e-06	2	1790.89	-3.46282	51.8636	0
High	MALLATVLGR	1	3	1	345782111		0	4.98978e+06	0	9.01685e-06	75.28	1.09551e-06	2	1044.62	-7.03113	58.2552	0
High	KVEDLFLTFAK	3	8	3	545513111;545513107;545513105		0	2.41731e+08	0	2.70893e-06	75.15	8.5996e-07	2	1310.73	-4.85053	54.697	1
High	LQALDTGWNELHK	5	3	2	359320585;73969626		0	4.2992e+08	0	3.18618e-07	75.1	1.39527e-06	2	1524.77	-7.05569	40.6588	0
High	KLDEVmQELR	1	1	1	73982819	M6(Oxidation)	0	2.73785e+06	0	8.10503e-05	75.08	1.69819e-06	2	1276.65	-5.90675	22.5846	1
High	GNAmVEEGHFAAEDVK	5	8	3	545513111;545513107;545513105	M4(Oxidation)	0	6.64107e+07	0	1.00176e-07	75.05	2.90725e-07	2	1719.75	-8.61578	23.5584	0
High	IIGLDQVAGmSETALPGAFK	2	1	1	160425231	M10(Oxidation)	0	2.66699e+07	0	1.61472e-09	75.03	1.30488e-06	2	2034.05	-5.1914	57.3639	0
High	LYAGLKDLAEER	2	3	2	359320585;73969626		0	8.98208e+06	0	1.59202e-07	75.01	1.50809e-06	2	1377.73	-6.71131	37.3399	1
High	DPYTEQTISLFQAMK	2	19	1	73974722		0	6.40661e+06	0	1.40706e-08	74.9	1.12611e-06	2	1771.85	-6.10675	60.3279	0
High	LDETGNLMISEGHFASETIR	3	8	3	545513111;545513107;545513105		0	5.80536e+07	0	2.72859e-09	74.79	1.09691e-06	2	2220.05	-3.13553	48.0941	0
High	VISGVLQLGNIVFK	2	1	1	160425231		0	36379856	0	2.948e-07	74.78	3.85885e-07	2	1486.89	-5.11277	62.0535	0
High	IAEFTTNLmEEEEKSK	4	1	1	160425231	M9(Oxidation)	0	6.42955e+06	0	1.7694e-08	74.68	7.47196e-07	2	1914.89	-5.41973	33.4822	1
High	NSMIALVDNLASK	3	1	1	345805768		0	9.95148e+06	0	4.85157e-08	74.65	1.56473e-06	2	1375.71	-8.09508	58.2835	0
High	HEAFESDLAAHQDR	3	15	5	73963339;545488614;73947738;73947736;73947718		0	3.87588e+07	0	9.99317e-09	74.6	4.88899e-07	2	1625.72	-7.17576	20.2046	0
High	AQQYYFDAAEAEAWMSEQELYmMSEEK	2	3	2	359320585;73969626	M22(Oxidation)	0	1.46829e+06	0	8.32925e-10	74.6	4.85432e-08	3	3294.35	-4.02813	63.2148	0
High	KFEEFQTDMAAHEER	1	8	3	545513111;545513107;545513105		0	2.55997e+07	0	1.57464e-08	74.59	3.21471e-07	2	1867.81	-6.98265	28.2982	1
High	LEESLEYQQFVANVEEEEAWINEK	1	8	3	545513111;545513107;545513105		0	4.03979e+06	0	2.21651e-10	74.54	6.97847e-07	3	2926.35	-4.00493	63.1801	0
High	VIESTQDLGNDLAGVmALQR	6	3	2	359320585;73969626	M16(Oxidation)	0	1.22787e+08	0	4.76174e-10	74.52	1.47807e-06	2	2146.06	-7.79087	50.7571	0
High	AALAHSEEIAASQAAAAK	2	19	1	73974722		0	2.86945e+07	0	6.07333e-08	74.49	1.37629e-06	2	1709.87	-6.72241	24.8212	0
High	LTEmETLQSQLmAEK	1	1	1	160425231	M4(Oxidation); M12(Oxidation)	0	3.1486e+06	0	2.03164e-07	74.49	1.00466e-06	2	1783.84	-5.16535	35.3101	0
High	NmLQFNLQTLPK	1	1	1	73969188	M2(Oxidation)	0	1.91518e+06	0	9.58303e-06	74.46	1.57025e-06	2	1462.76	-5.63359	50.2546	0
High	ASFNHFDKDHGGALGPEEFK	12	3	3	545488614;73947738;73947718		0	8.32128e+08	0	1.39511e-07	74.46	5.12078e-07	2	2203.01	-6.91635	31.3997	1
High	MLDAEDIVGTLRPDEK	2	2	1	545488614		0	1.00329e+07	0	2.89234e-08	74.45	1.27776e-06	2	1801.89	-7.76703	53.1456	0
High	LAGGNDVGIFVAGVLEDSPAAK	2	1	1	55741803		0	5.14461e+06	0	3.29818e-08	74.41	1.29864e-06	2	2100.09	-5.15118	62.6578	0
High	MLTAQDMSYDEAR	2	3	2	359320585;73969626		0	1.13599e+08	0	3.10733e-07	74.36	7.14553e-07	2	1530.65	-6.83351	34.0313	0
High	mISEFTWPNHDLPSDK	1	1	1	345805768	M1(Oxidation)	0	1.66358e+06	0	1.09223e-07	74.34	4.91452e-07	2	1932.87	-6.7783	44.1001	0
High	ISIEMNGTLEDQLNHLK	3	5	4	545488614;73947738;73947736;73947718		0	4.84856e+07	0	2.34137e-08	74.33	1.74895e-06	2	1954.98	-4.77584	53.2652	0
High	LLDAQLSTGGIVDPSK	2	19	1	73974722		0	1.65311e+07	0	5.01003e-09	74.22	1.64244e-06	2	1613.86	-7.86765	44.2481	0
High	EGPYSISVLYGEEEVPR	1	1	1	74008809		0	1.25119e+06	0	5.68753e-08	74.21	1.1607e-06	2	1923.92	-4.88659	53.3864	0
High	QITGLLWNLSSNDK	1	1	1	73996826		0	1.20399e+06	0	2.17119e-08	74.12	1.61486e-06	2	1588.82	-7.96264	57.9777	0
High	DTASQADVNLVNAK	1	3	1	359321669		0	2.14119e+06	0	5.91528e-07	74.02	1.24629e-06	2	1445.71	-8.48598	27.393	0
High	KHEAIETDIAAYEER	4	3	2	359320585;73969626		0	6.71485e+07	0	1.45988e-08	73.99	1.3108e-06	2	1774.85	-4.70393	30.9775	1
High	YTEHSTVGLAQQWDQLDQLGMR	2	8	3	545513111;545513107;545513105		0	5.39428e+07	0	2.58637e-10	73.95	1.19607e-06	3	2576.21	-5.60235	55.5622	0
High	DPYSGSTISLFQAMK	1	19	1	73974722		0	6.04591e+06	0	1.67492e-05	73.91	1.2051e-06	2	1644.78	-5.99967	58.5422	0
High	VLAVNQENEHLmEDYER	25	5	4	545488614;73947738;73947736;73947718	M12(Oxidation)	0	434070003	0	9.69905e-08	73.91	5.89343e-07	2	2104.95	-4.98707	34.454	0
High	HLLGVEDLLQK	5	3	2	359320585;73969626		0	3.96166e+08	0	1.43744e-05	73.88	9.94503e-07	2	1264.72	-7.06299	48.538	0
High	QVLSDLSIQIYQQLIK	1	1	1	545506551		0	451511	0	1.32335e-08	73.88	7.01882e-07	2	1889.07	-2.40941	63.7191	0
High	QAEAFLNNQEYVLAHTEmPTTLEGAEAAIK	2	3	2	359320585;73969626	M18(Oxidation)	0	7.32001e+07	0	2.12104e-08	73.78	1.41552e-06	3	3305.58	-5.7281	54.7888	0
High	HEVSASTQSTPASSR	1	2	1	73969626		0	4.88719e+06	0	1.02357e-07	73.75	1.05213e-06	2	1544.72	-5.90301	9.2108	0
High	KLATATETYIKPISK	1	1	1	545550660		0	2.27622e+06	0	9.92255e-09	73.68	6.27824e-07	2	1663.96	-2.87496	25.6124	1
High	AGTQIENIDEDFRDGLK	6	5	4	545488614;73947738;73947736;73947718		0	4.7589e+08	0	5.70753e-08	73.58	1.30682e-06	2	1920.92	-6.80178	45.957	1
High	LEAELAAHEPAIQGVLDTGK	4	8	3	545513111;545513107;545513105		0	2.32476e+07	0	1.18564e-10	73.58	2.12907e-06	2	2062.07	-4.27715	46.1315	0
High	VGWEQLLTTIAR	19	9	5	73963339;545488614;73947738;73947736;73947718		0	4.83957e+07	0	3.43452e-07	73.56	1.9847e-06	2	1386.77	-3.83405	67.0881	0
High	IINEPTAAAIAYGLDR	1	2	1	50978734		0	3.72018e+06	0	5.72513e-09	73.56	1.80407e-06	2	1687.89	-5.15051	52.1975	0
High	HEAIETDIAAYEER	1	3	2	359320585;73969626		0	3.77012e+06	0	3.88432e-08	73.52	6.7584e-07	2	1646.75	-6.92346	36.0387	0
High	SLAQAEAEKQKEEAER	1	19	1	73974722		0	0	0	5.04741e-07	73.28	1.70102e-06	2	1816.9	-4.18164	15.0145	2
High	LAQAAQSSVATITR	1	2	1	359320831		0	1.06179e+06	0	6.93943e-07	73.24	2.28348e-06	2	1416.77	-5.87032	26.6484	0
High	LSGSNPYTTVTPQIINSKWEK	2	5	4	545488614;73947738;73947736;73947718		0	12579688	0	3.29092e-05	73.05	1.87528e-06	2	2363.21	-6.63827	46.0382	1
High	ICDQWDALGSLTHSR	2	5	4	545488614;73947738;73947736;73947718		0	2.70754e+06	0	6.33417e-09	72.85	1.31516e-06	2	1701.79	-8.15502	55.1875	0
High	AGSLTAHEVGAALTALLAR	1	1	1	73974852		0	2.23889e+06	0	1.81609e-08	72.85	1.09726e-06	2	1822.01	-4.88272	61.3126	0
High	AQQYYFDAAEAEAWMSEQELYMMSEEK	1	3	2	359320585;73969626		0	301713	0	1.95201e-11	72.84	7.53994e-08	3	3278.35	-3.7371	64.9629	0
High	IYVDDGLISLQVK	1	7	1	545550325		0	3.08553e+06	0	2.55787e-07	72.59	1.76809e-06	2	1462.81	-6.00709	55.4157	0
High	NQSIIVSGESGAGK	1	3	2	545550660;545506551		0	1.95304e+06	0	3.00677e-06	72.56	2.2185e-06	1	1346.68	-8.11292	21.4012	0
High	DmGEmVTQGQTDAQYmFLR	3	3	2	359320585;73969626	M2(Oxidation); M5(Oxidation); M16(Oxidation)	0	1.69388e+07	0	1.11862e-06	72.49	2.42364e-07	2	2268.94	-8.07778	41.1231	0
High	LNDGNEYLFQAK	4	2	1	73969626		0	2.25862e+08	0	4.55408e-07	72.46	1.55507e-06	2	1411.68	-5.73763	37.9176	0
High	KHQLLEADISAHEDR	6	8	3	545513111;545513107;545513105		0	5.29384e+07	0	2.44665e-08	72.43	2.88597e-06	2	1761.88	-4.04477	20.4733	1
High	SmEAEMIQLQEELAAAER	1	1	1	160425231	M2(Oxidation)	0	1.19442e+06	0	3.86561e-09	72.35	9.34276e-07	2	2064.95	-6.12139	58.2857	0
High	YESSALPAGQLTSLPDYASR	2	1	1	545502393		0	1.80817e+06	0	4.4982e-08	72.34	1.77367e-06	2	2126.03	-5.17912	49.9911	0
High	DVEDEILWVGER	4	3	2	359320585;73969626		0	1.05227e+08	0	7.31637e-06	72.33	1.73683e-06	2	1459.7	-7.16646	58.2325	0
High	LTGLHNmWEVLESTTQTK	4	3	2	359320585;73969626	M7(Oxidation)	0	1.85619e+08	0	6.26146e-08	72.29	2.18374e-06	2	2104.03	-4.46964	45.0577	0
High	LAGLAPDEDASYTFEVLDVGPK	1	1	1	359322286		0	678548	0	1.15996e-07	72.16	2.23186e-06	2	2307.13	-4.97075	60.8337	0
High	TFLALINQVFPAEEDSK	2	5	2	545519691;545519689		0	2.72158e+06	0	1.25848e-08	72.13	2.44634e-06	2	1921.98	-3.50002	63.8387	0
High	AGTQIENIEEDFRDGLK	6	4	1	73963339		0	6.69371e+07	0	2.20794e-08	72.07	2.19788e-06	2	1934.94	-4.87279	54.7011	1
High	RLEEASLLHQFQADADDIDAWmLDILK	2	3	2	359320585;73969626	M22(Oxidation)	0	262520	0	1.91276e-08	71.98	2.38969e-06	3	3172.55	-2.50081	64.3275	1
High	KAGTQIENIDEDFRDGLK	9	5	4	545488614;73947738;73947736;73947718		0	2.64054e+08	0	7.70891e-08	71.92	2.60931e-06	2	2049.01	-6.13792	40.1481	2
High	MSQSIIVSGESGAGK	2	5	2	545519691;545519689		0	1.44961e+07	0	1.58217e-07	71.88	2.25076e-06	2	1450.71	-8.21217	27.0904	0
High	SQFVKEDSNLTLQEK	1	1	1	73951551		0	2.79065e+06	0	9.87105e-08	71.86	2.93559e-06	2	1765.88	-6.75473	28.6422	1
High	STNWSSFADNTSPK	1	4	2	545545537;73996688		0	5.75604e+06	0	1.59489e-07	71.85	7.60897e-07	2	1541.68	-3.90459	36.2826	0
High	TKVIESTQDLGNDLAGVmALQR	2	3	2	359320585;73969626	M18(Oxidation)	0	1.54429e+07	0	9.03433e-09	71.84	2.77566e-06	2	2375.21	-4.70541	47.19	1
High	WSQLLANSATR	3	8	3	545513111;545513107;545513105		0	3.37624e+08	0	9.70056e-06	71.81	3.754e-06	2	1246.65	-6.31102	34.7046	0
High	LMLLLEVISGER	8	15	5	73963339;545488614;73947738;73947736;73947718		0	5.14817e+07	0	1.53083e-06	71.77	2.27191e-06	2	1372.78	-5.70446	65.7874	0
High	ILSISADIETIGEILK	2	1	1	375065844		0	941350	0	5.96062e-09	71.7	1.484e-06	2	1714.98	-4.82213	67.5429	0
High	AAVVTTQGDQEGAEASR	1	2	1	345800604		0	639349	0	4.079e-05	71.64	1.8611e-06	2	1689.8	-5.00862	15.5343	0
High	LLDTIGISQPQWR	1	5	1	345782111		0	1.18688e+07	0	1.27033e-07	71.61	2.77131e-06	2	1526.82	-5.71196	51.2018	0
High	SKGIYQSLEGAVQAGQLK	2	19	1	73974722		0	3.67054e+06	0	9.31388e-09	71.61	2.24328e-06	2	1877	-4.57288	46.3359	1
High	SMEAEMIQLQEELAAAER	2	1	1	160425231		0	806356	0	4.76362e-09	71.57	1.53258e-06	2	2048.95	-5.67209	62.2867	0
High	SQDmGFWEGESVK	1	4	2	545545537;73996688	M4(Oxidation)	0	5.01523e+06	0	9.31353e-08	71.54	2.66553e-07	2	1515.63	-6.10715	37.3281	0
High	NPDDITQEEYGEFYK	1	2	1	545519272		0	4.67464e+06	0	9.64592e-08	71.54	2.66553e-07	2	1847.78	-7.34742	42.304	0
High	KHQLLEADISAHEDRLK	2	8	3	545513111;545513107;545513105		0	7.45913e+06	0	6.62111e-08	71.35	2.57954e-06	2	2003.06	-5.73313	23.96	2
High	FTQLDLEDVQVR	1	2	1	74003564		0	1.73802e+06	0	4.7994e-07	71.25	2.94708e-06	2	1462.75	-5.91941	48.3711	0
High	VTDEmFLEALNSK	2	1	1	345805768	M5(Oxidation)	0	4.11187e+06	0	3.02172e-07	71.17	2.1502e-06	2	1512.72	-4.74192	50.0375	0
High	KQEDFMTTMDANEEKINAVVETGR	1	3	2	359320585;73969626		0	3.42081e+06	0	9.84018e-10	71.12	1.61877e-06	3	2756.28	-3.96561	51.6794	2
High	SSVVGGFVSHYLLEK	2	5	2	545519691;545519689		0	2.49595e+07	0	7.75408e-08	71.08	3.35327e-06	2	1621.85	-6.275	55.5405	0
High	KHEAFESDLAAHQDR	12	12	5	73963339;545488614;73947738;73947736;73947718		0	5.53092e+08	0	1.77671e-08	70.98	2.05085e-06	2	1753.82	-4.98078	16.0358	1
High	QFQDAGHFDAENIK	2	8	3	545513111;545513107;545513105		0	5.75619e+07	0	1.10671e-07	70.91	1.97874e-06	2	1619.74	-5.35744	30.2462	0
High	EVVAGSHELGQDYEHVTMLQER	3	3	2	359320585;73969626		0	1.65201e+08	0	6.08506e-10	70.91	1.6422e-06	3	2527.17	-6.35769	38.6325	0
High	KTPDTASVQNEAKLDEILK	2	2	1	545544157		0	5.90759e+06	0	1.14308e-05	70.87	2.97512e-06	2	2100.1	-8.10691	37.6113	2
High	RPVVLFGPIADIALEK	1	10	1	545486235		0	3.66341e+06	0	2.6653e-07	70.82	8.19663e-07	2	1738.02	-4.69345	59.7223	0
High	TTITTTTSSSSGLGSPTIVGSPR	2	1	1	545487462		0	2.50565e+06	0	4.05603e-08	70.75	3.32772e-06	2	2208.13	-3.73005	36.2205	0
High	SSEDQSmGNWQIK	1	1	1	560891942	M7(Oxidation)	0	1.95325e+06	0	2.1087e-05	70.71	6.07164e-07	2	1525.65	-7.09173	26.2484	0
High	FGQAATmEGIGAIGGTPPAFNR	2	1	1	545558431	M7(Oxidation)	0	4.58225e+06	0	1.14446e-09	70.6	3.17902e-06	2	2179.04	-7.21193	46.6093	0
High	LQTASDESYKDPTNIQSK	2	3	2	545513111;545513107		0	1.51025e+08	0	1.83181e-07	70.58	2.21808e-06	2	2024.96	-7.08909	21.5703	1
High	IEGEGSVLQAK	1	1	1	560879431		0	1.00939e+07	0	0.000145488	70.53	4.0494e-06	2	1130.6	-8.28634	23.4733	0
High	SIITYVVTYYHYFSK	2	3	2	359320585;73969626		0	4.86855e+06	0	1.26402e-07	70.52	3.17158e-06	2	1883.95	-2.7267	63.9913	0
High	MVSDINNGWQHLEQAEK	2	5	4	545488614;73947738;73947736;73947718		0	5.5334e+08	0	6.72969e-08	70.5	2.5267e-06	2	1998.92	-7.6975	40.5106	0
High	TALINSTGEEVAMR	1	1	1	560891942		0	4.04997e+06	0	1.07659e-05	70.48	3.29494e-06	2	1491.74	-5.65392	35.1076	0
High	LVGILDILDEENR	1	5	2	545519691;545519689		0	1.53874e+07	0	3.50353e-08	70.47	3.51343e-06	2	1498.8	-5.3116	62.6705	0
High	LTTLELLEVR	6	3	2	359320585;73969626		0	2.53396e+08	0	1.32007e-05	70.44	2.39015e-06	2	1186.7	-4.89547	56.5624	0
High	LAEISDVWEEMK	3	3	2	359320585;73969626		0	1.68269e+08	0	1.46565e-06	70.39	2.58694e-06	1	1449.69	-5.20417	56.8442	0
High	ALVAVLLSR	1	1	1	73994683		0	2.89975e+06	0	3.3059e-05	70.36	1.04931e-06	2	941.61	-4.31733	51.2825	0
High	aQQAADKYLYVDK	1	1	1	160425231	N-Term(Acetyl)	0	1.51614e+07	0	1.72643e-06	70.36	3.49771e-06	2	1554.77	-5.37978	39.8096	1
High	LFVTNDAATILR	1	2	1	545550952		0	1.83636e+06	0	3.85748e-06	70.32	3.16313e-06	2	1333.74	-6.86975	50.6426	0
High	NSLESYAFNMK	1	2	1	545497049		0	2.0676e+07	0	1.49582e-05	70.3	1.24589e-06	2	1303.59	-6.61697	44.8289	0
High	FLLVLADGLR	1	1	1	345795107		0	905676	0	2.74274e-06	70.29	1.84743e-06	2	1116.67	-6.30578	60.3476	0
High	DMGEMVTQGQTDAQYMFLR	2	3	2	359320585;73969626		0	1.63454e+07	0	8.0278e-08	70.17	6.10624e-07	2	2220.96	-4.56806	59.7855	0
High	ELEDATETADAMNR	1	1	1	160425231		0	3.65157e+06	0	1.776e-07	70.15	6.08612e-07	2	1565.66	-7.81525	27.2353	0
High	AVTGYTDPYTGEQISLFQAmQK	4	1	1	73974852	M20(Oxidation)	0	1.55746e+07	0	5.74546e-08	70.06	2.34735e-06	2	2464.16	-6.1195	52.5419	0
High	mTLGmIWTIILR	7	15	5	73963339;545488614;73947738;73947736;73947718	M1(Oxidation); M5(Oxidation)	0	1.62097e+07	0	8.82195e-07	69.98	3.57643e-06	2	1479.8	-3.03141	65.2132	0
High	HQAFMAELASNKEWLDKIEK	4	3	2	359320585;73969626		0	2.85519e+07	0	1.2523e-05	69.93	3.33838e-06	2	2388.19	-6.46281	50.6187	2
High	mSLLQLVEILK	1	3	3	545512109;359320309;359320307	M1(Oxidation)	0	1.67009e+07	0	4.38657e-06	69.92	1.8793e-06	2	1302.77	-3.10525	64.9329	0
High	YImQYIAAITNPSQR	2	1	1	345805768	M3(Oxidation)	0	3.20387e+06	0	9.07942e-08	69.84	4.37837e-06	2	1784.89	-3.33114	51.8157	0
High	KQQmLENQMEVR	3	3	2	359320585;73969626	M4(Oxidation)	0	1.11608e+07	0	3.3688e-05	69.82	3.00709e-06	2	1549.74	-5.39816	18.7439	1
High	LLESFETmSSQTSLR	1	1	1	545546623	M8(Oxidation)	0	612260	0	2.10762e-07	69.77	3.4004e-06	2	1744.83	-7.16791	39.5331	0
High	LVSQDNFGFDLPAVEAATK	3	3	2	359320585;73969626		0	2.02108e+08	0	9.21457e-08	69.75	3.75505e-06	2	2022	-6.86219	59.2413	0
High	MLDAEDIVNTARPDEK	7	3	3	73947738;73947736;73947718		0	5.27856e+08	0	1.13788e-07	69.72	3.03447e-06	2	1816.86	-6.77487	42.1036	0
High	EVGDGTTSVVIIAAELLK	2	2	1	57032236		0	201937	0	9.80667e-09	69.67	3.21526e-06	2	1815.01	-2.71084	66.9438	0
High	DDPLTNLNTAFDVAEK	7	4	1	73963339		0	1.58762e+08	0	0.000146703	69.64	2.66717e-06	2	1762.84	-6.81932	58.3023	0
High	LAVEALSSLDGDLAGR	1	1	1	359320104		0	1.41168e+06	0	2.44498e-08	69.61	4.24455e-06	2	1586.83	-5.29078	55.5785	0
High	KSSTVATLHGAPGPR	2	1	1	359322286		0	4.26204e+06	0	5.29617e-07	69.57	3.80355e-06	2	1478.8	-5.3998	13.9132	1
High	FDVPGDENAEmDAR	1	1	1	73951551	M11(Oxidation)	0	2.34194e+06	0	2.03344e-08	69.57	3.86428e-07	2	1581.64	-7.45296	29.6317	0
High	SVTDYAQQNPASQLPAR	3	2	1	545519691		0	8.03678e+07	0	1.86531e-07	69.57	3.75939e-06	2	1845.9	-4.32457	33.0902	0
High	YEAAGTLVTLSSAPTAIK	1	1	1	545536882		0	4.64364e+06	0	7.72653e-08	69.55	3.95975e-06	2	1792.96	-4.50324	48.8632	0
High	KQALQDTLALYK	3	3	2	359320585;73969626		0	111195328	0	1.46403e-05	69.5	3.63534e-06	2	1391.78	-8.84924	36.3344	1
High	AEQLASVQYTLPK	1	1	1	55741803		0	18688225	0	2.41557e-06	69.44	5.38667e-06	2	1447.77	-6.28841	40.1413	0
High	HQEHKGEIDAHEDSFK	3	8	3	545513111;545513107;545513105		0	2.24883e+07	0	7.92121e-08	69.4	1.50408e-06	2	1906.86	-6.36693	11.6	1
High	DSEQIAELKQELATLK	1	2	1	74001642		0	833449	0	6.62741e-06	69.34	3.91146e-06	2	1815.96	-3.97983	56.367	1
High	LQIASDENYKDPTNLQGK	2	8	3	545513111;545513107;545513105		0	1.41286e+08	0	3.97188e-06	69.26	4.4407e-06	2	2034	-5.43071	30.7464	1
High	TSSIADEGTYTLDSILR	2	1	1	545550660		0	8.63464e+06	0	1.79442e-08	69.23	4.88341e-06	2	1841.9	-4.58049	59.7157	0
High	LREDENAEPVGTTYQK	2	1	1	345799307		0	13795179	0	2.48076e-09	69.16	3.6523e-06	2	1849.88	-5.26473	18.0563	1
High	HGQALGELAEQLEQAR	2	3	1	359318584		0	3.0965e+06	0	2.66062e-06	69.12	5.08216e-06	2	1749.88	-4.49678	47.9553	0
High	LTSQAFIETMFASK	1	2	1	545514723		0	1.7696e+06	0	8.65554e-07	68.96	4.93618e-06	2	1573.78	-5.58014	60.2082	0
High	AKLEENSAFLQFNWK	2	8	3	545513111;545513107;545513105		0	1.64176e+07	0	2.38267e-07	68.96	5.02512e-06	2	1824.92	-4.12815	53.4811	1
High	LVGILDILDEENRLPQPSDQHFTSAVHQK	3	5	2	545519691;545519689		0	8.58878e+06	0	4.00032e-08	68.96	3.95149e-06	3	3299.66	-11.697	58.2648	1
High	LASSEGFQKPSASLSQLESQNQELQER	1	2	1	157073949		0	5.89656e+06	0	8.09517e-10	68.9	3.45251e-06	3	2991.45	-5.96879	42.2634	0
High	QKDYETATLSEIK	1	4	1	73963339		0	2.95529e+08	0	9.90427e-05	68.82	4.29089e-06	2	1525.77	-5.05324	30.3155	1
High	EAEKLESEHPDQAQAILSR	4	3	2	359320585;73969626		0	1.8049e+08	0	3.34964e-07	68.82	4.99292e-06	2	2151.05	-6.61857	27.2396	1
High	KVIQYLAHVASSHK	2	8	2	160425231;545498124		0	9.45896e+06	0	3.14691e-07	68.78	3.93992e-06	2	1580.88	-8.02209	25.2821	1
High	ICDQWDNLGALTQK	1	4	1	73963339		0	1.7571e+06	0	3.86597e-07	68.75	4.16725e-06	2	1604.77	-4.67878	57.3013	0
High	DSQEEEKTEALSSAK	2	1	1	545518174		0	2.00724e+07	0	3.59523e-06	68.72	2.36327e-06	2	1651.76	-5.319	16.0297	1
High	GQDHVVSDFSEHGSLK	2	4	1	345792599		0	3.62089e+06	0	1.95545e-07	68.59	2.89165e-06	2	1741.8	-5.78057	24.0617	0
High	GVVDSEDIPLNLSR	2	4	3	545502393;545519272;545508859		0	1.55606e+07	0	1.55687e-06	68.58	5.60249e-06	2	1513.78	-6.72557	46.5477	0
High	YTEHSTVGLAQQWDQLDQLGmR	8	8	3	545513111;545513107;545513105	M21(Oxidation)	0	1.16722e+08	0	6.05906e-09	68.58	3.20341e-06	3	2592.2	-4.40668	51.9389	0
High	DVTGAEALLER	2	8	3	545513111;545513107;545513105		0	2.08772e+08	0	1.37477e-06	68.54	5.69632e-06	2	1173.6	-6.07689	42.5715	0
High	GAAMVTAVAYR	1	4	1	545528063		0	1.20775e+06	0	1.12754e-05	68.51	5.41872e-06	2	1109.57	-4.12038	31.1232	0
High	QLETIDQLHLEYAKR	3	5	4	545488614;73947738;73947736;73947718		0	5.43513e+07	0	5.40163e-07	68.51	5.05935e-06	2	1856.98	-5.55064	38.6717	1
High	IINEPTAAAIAYGLDKR	1	1	1	345806081		0	5.18158e+06	0	5.05164e-08	68.45	3.80086e-06	2	1815.99	-3.98018	46.2589	1
High	ERDVYEELLTQAEIQGNINK	1	1	1	73951551		0	951784	0	3.23037e-09	68.42	5.60412e-06	2	2362.17	-6.22968	55.4178	1
High	VFDFLVDSINK	1	2	1	545550048		0	2.61515e+06	0	3.61202e-06	68.41	5.55935e-06	2	1296.67	-6.75658	59.3128	0
High	VAHQAGDHWLIR	1	1	1	560879431		0	4.12358e+06	0	9.8131e-06	68.37	7.10992e-06	2	1402.73	-5.11085	25.7352	0
High	LFGAAEVQR	5	8	3	545513111;545513107;545513105		0	4.87007e+08	0	0.000207609	68.36	8.08183e-06	2	990.527	-9.82927	29.3183	0
High	IEASLQHEITR	1	1	1	545550660		0	1.60038e+07	0	4.59019e-06	68.32	5.94078e-06	2	1296.68	-5.71933	24.0982	0
High	NmDPLNDNIATLLHQSSDK	2	1	1	160425231	M2(Oxidation)	0	1.4488e+07	0	9.69515e-08	68.3	4.90324e-06	2	2142	-4.00561	51.5712	0
High	NSmIALVDNLASK	1	1	1	345805768	M3(Oxidation)	0	5.14586e+06	0	7.08994e-07	68.23	6.47103e-06	2	1391.71	-7.15506	41.9651	0
High	ASNGDAWVEAHGK	2	1	1	73970888		0	3.0864e+06	0	5.46174e-06	68.21	2.85405e-06	2	1341.61	-7.05053	18.3079	0
High	LLDPEDISVDHPDEK	3	3	2	359320585;73969626		0	1.17391e+08	0	2.66219e-07	68.2	6.12992e-06	2	1721.82	-3.54349	37.2304	0
High	ANVEAIMLAVMK	1	2	1	545513976		0	1.0589e+06	0	1.79642e-06	68.19	7.79764e-06	2	1289.69	-5.45486	62.067	0
High	ITPENLPQILLQLK	1	2	1	327532722		0	1.07032e+06	0	7.82535e-07	68.18	1.3761e-06	2	1619.96	-6.82582	63.4597	0
High	VFSGLVSTGLK	1	1	1	359322142		0	4.23238e+06	0	2.77272e-05	68.17	3.20813e-06	2	1107.63	-6.58953	42.2719	0
High	SQVLDEATALQLQEGLTSVEEVTK	2	19	1	73974722		0	3.08695e+06	0	5.5644e-10	68.11	6.01877e-06	3	2588.31	-9.65123	61.4585	0
High	LFVGNLPADITEDEFKR	2	1	1	545525020		0	7.89345e+06	0	1.57771e-06	68.1	6.52052e-06	2	1964	-7.19587	55.1012	1
High	VNNVDFTNIIR	1	1	1	55741803		0	1.2352e+07	0	5.28162e-06	68.08	8.40999e-06	2	1304.69	-7.80788	47.3312	0
High	TLINAEDPPMIVVR	3	1	1	73951551		0	1.98146e+07	0	2.56556e-08	68.07	6.48774e-06	3	1567.84	-6.29304	51.0595	0
High	QDVDNASLAR	2	1	1	559098393		0	2.75039e+07	0	1.14682e-05	68.02	3.80993e-06	2	1088.53	-5.04885	15.7233	0
High	mGPAmGPALGAGIER	1	8	1	545534926	M1(Oxidation); M5(Oxidation)	0	3.40989e+06	0	0.000295432	68	4.25544e-06	2	1459.69	-9.7122	29.0437	0
High	ALTLIAGSPLK	1	2	1	73968655		0	1.19904e+07	0	1.4077e-05	67.96	1.73552e-06	2	1083.67	-4.94495	46.0934	0
High	GKDLIGVQNLLK	5	8	3	545513111;545513107;545513105		0	3.02243e+08	0	3.87861e-05	67.94	3.35851e-06	1	1297.77	-6.91872	44.5551	1
High	LIDVNHYAKDEVAAR	1	8	3	545513111;545513107;545513105		0	4.77099e+07	0	9.88673e-07	67.91	6.88493e-06	2	1713.88	-6.93095	28.624	1
High	LEQELFSGGNTGINFEK	1	5	1	74006742		0	787564	0	1.3901e-08	67.9	5.57903e-06	2	1882.91	-6.5271	49.8278	0
High	AAYEAELGDAR	1	1	1	560891942		0	2.91462e+06	0	1.91887e-05	67.87	3.98465e-06	2	1165.54	-5.71035	25.5109	0
High	KQEDFmTTmDANEEK	1	3	2	359320585;73969626	M6(Oxidation); M9(Oxidation)	0	2.58076e+06	0	1.00326e-07	67.82	4.4603e-07	2	1848.75	-5.40264	13.7475	1
High	FTASAGIQVVGDDLTVTNPK	2	1	1	345800677		0	4.12734e+06	0	2.43788e-08	67.81	8.42787e-06	2	2033.04	-7.66586	50.9963	0
High	mPLATSTDHGHNLQTVQLLIK	8	3	2	359320585;73969626	M1(Oxidation)	0	1.96924e+08	0	6.64344e-05	67.79	6.31265e-06	2	2333.21	-9.0894	41.7007	0
High	LISQIVSSITASLR	3	6	2	359323129;545556306		0	1.10218e+07	0	5.934e-05	67.75	2.71127e-06	2	1487.87	-2.97595	63.7026	0
High	HQAFmAELASNK	2	3	2	359320585;73969626	M5(Oxidation)	0	3.6631e+07	0	1.1933e-06	67.71	4.31209e-06	2	1362.64	-5.81118	19.9847	0
High	ALQAAIQQLAEAQPEATAK	2	1	1	73994683		0	4.34306e+06	0	4.32457e-10	67.7	5.93536e-06	2	1952.04	-4.86947	48.8987	0
High	SQDMGFWEGESVK	1	4	2	545545537;73996688		0	6.53504e+06	0	5.82022e-07	67.63	9.75098e-07	2	1499.64	-6.87692	43.9855	0
High	IPADTFVALR	1	1	1	73951551		0	6.94998e+07	0	4.12702e-06	67.52	8.32836e-06	2	1102.62	-6.57305	44.4482	0
High	KKAEAQLQELQVK	1	1	1	160425231		0	8.87925e+06	0	5.10597e-07	67.51	4.25805e-06	2	1512.87	-5.84527	20.9939	2
High	aALMLEDGSVLR	1	4	1	345782111	N-Term(Acetyl)	0	6.5856e+06	0	6.39047e-06	67.41	9.86733e-06	2	1316.68	-4.93834	62.6488	0
High	GSYGDLGGPIITTQVTIPK	1	1	1	375065844		0	2048878	0	1.32934e-08	67.38	6.50804e-06	2	1917.02	-4.37639	53.2868	0
High	VLAVNQENEHLMEDYER	6	5	4	545488614;73947738;73947736;73947718		0	6.47696e+08	0	1.25385e-08	67.33	3.19923e-06	2	2088.95	-5.94015	37.4511	0
High	STDYGIFQINSR	1	1	1	665505916		0	2.70515e+06	0	2.51227e-05	67.31	6.01e-06	2	1400.67	-6.91621	46.7056	0
High	mLDAEDIVGTARPDEK	12	4	1	73963339	M1(Oxidation)	0	2.01071e+08	0	8.46546e-08	67.29	5.02056e-06	2	1775.84	-4.63158	35.4625	0
High	ALVADSHPESER	5	3	2	359320585;73969626		0	1.66599e+08	0	5.82071e-06	67.26	5.44062e-06	2	1310.62	-6.69745	13.3636	0
High	NASTFEDVAQVAPAYQK	2	3	1	73982676		0	17881795	0	1.6091e-08	67.25	7.08252e-06	2	1838.88	-4.89924	40.9325	0
High	VPLPSLSPTMQAGTIAR	1	1	1	73954761		0	2.57362e+06	0	4.08943e-07	67.22	5.94617e-06	2	1738.94	-5.49691	49.2157	0
High	QSSEAEIQAK	1	19	1	73974722		0	6.24005e+06	0	0.000178041	67.21	7.59481e-06	2	1090.53	-6.397	11.6439	0
High	GDMENEFVLIK	1	1	1	359323093		0	1.05203e+07	0	8.82608e-05	67.18	6.48933e-06	2	1294.63	-6.15053	50.8166	0
High	mLTAQDmSYDEAR	3	3	2	359320585;73969626	M1(Oxidation); M7(Oxidation)	0	3.89041e+07	0	7.75786e-07	67.18	8.42273e-07	2	1562.64	-6.04424	19.9208	0
High	SINPDEAVAYGAAVQAAILSGDK	2	3	1	545497049		0	6.88398e+06	0	3.871e-09	67.17	8.69157e-06	2	2260.13	-5.3487	62.3366	0
High	VNVNLLIFLLNK	1	2	2	73951551;545505365		0	216613	0	2.05112e-06	67.16	8.94238e-07	2	1399.86	-4.8663	65.9009	0
High	FQIQDISVETEDNK	1	7	3	359320585;73969626;545530631		0	3.28797e+07	0	2.20515e-05	67.1	5.44007e-06	2	1665.78	-8.58159	43.5504	0
High	FMVDGDTPLIENGK	1	1	1	345805768		0	3.3374e+06	0	0.00015412	67.02	6.29592e-06	2	1535.73	-4.8323	44.1097	0
High	VVLVTGAGGGIGR	2	71	2	73970527;543730453		0	3.9632e+06	0	6.32354e-07	67	5.477e-06	2	1155.68	-6.13972	33.7232	0
High	MLDAEDIVGTARPDEK	6	4	1	73963339		0	2.91872e+08	0	8.97451e-07	66.99	6.31956e-06	2	1759.84	-7.84062	40.2769	0
High	QLLQANPILEAFGNAK	1	8	2	160425231;359318584		0	1.02656e+07	0	2.78338e-07	66.9	6.13542e-06	3	1726.94	-4.85803	61.1669	0
High	TPQPPDmNPLSAVSLFQK	2	2	1	545524607	M7(Oxidation)	0	4.90358e+06	0	3.58456e-06	66.88	7.51751e-06	2	1985.99	-7.32281	57.9806	0
High	VASNPYTWFTMEALEETWR	2	8	3	545513111;545513107;545513105		0	3.5757e+06	0	2.63165e-06	66.8	4.17859e-06	2	2331.07	-1.84161	66.7701	0
High	YDSSSYTDQFSR	1	1	1	55741803		0	1.18519e+07	0	3.5308e-06	66.78	2.83357e-07	2	1455.59	-7.85481	29.709	0
High	HQILEQAVEDYAETVHQLSK	2	3	2	359320585;73969626		0	2.96321e+07	0	2.10848e-07	66.77	7.7945e-06	2	2338.15	-7.37644	58.8901	0
High	AKFEELNMDLFR	2	1	1	345806081		0	3.1474e+06	0	1.52056e-05	66.74	7.00118e-06	2	1512.74	-4.66494	53.384	1
High	KHEAFETDFTVHK	4	8	3	545513111;545513107;545513105		0	1.15559e+08	0	2.6153e-07	66.69	6.40724e-06	2	1588.76	-9.71445	23.4154	1
High	EAFLNTEDKGDSLDSVEALIK	4	8	3	545513111;545513107;545513105		0	1.20904e+08	0	7.26065e-08	66.62	8.39507e-06	2	2294.13	-4.6786	57.2955	1
High	SVSGVSNLLQVLQKPK	1	1	1	545550927		0	890540	0	7.48892e-06	66.6	3.53324e-06	2	1696.99	-6.05317	54.8353	0
High	QALQDTLALYK	3	3	2	359320585;73969626		0	2.34591e+08	0	0.000112678	66.59	9.06725e-06	2	1263.69	-6.55902	44.2164	0
High	VAPEEHPVLLTEAPLNPK	3	4	1	307938303		0	1.34692e+08	0	9.45059e-08	66.54	6.51041e-06	2	1954.05	-6.12239	40.6293	0
High	MRDmGEmVTQGQTDAQYMFLR	5	3	2	359320585;73969626	M4(Oxidation); M7(Oxidation)	0	5.82159e+06	0	4.76437e-09	66.5	9.73844e-07	3	2540.09	-6.03412	42.7258	1
High	KQQMLENQMEVR	1	3	2	359320585;73969626		0	2.79518e+07	0	8.19043e-06	66.47	7.1234e-06	2	1533.74	-7.65563	23.6239	1
High	KHEAFETDFTVHKDR	5	8	3	545513111;545513107;545513105		0	6.32982e+07	0	3.67901e-08	66.43	8.23585e-06	2	1859.89	-7.52052	19.7401	2
High	NYTQEASLGALQNLTAGSGPmPTSVAQTVVQK	1	1	1	73996826	M21(Oxidation)	0	2.72255e+06	0	5.19464e-10	66.38	6.19088e-06	3	3277.61	-6.73445	55.1813	0
High	FFWEMAEEEGWIR	1	3	2	359320585;73969626		0	2.20794e+06	0	1.27709e-08	66.34	2.25305e-06	2	1729.76	-5.22765	63.295	0
High	NLPIYSEEIVEmYK	2	1	1	160425231	M12(Oxidation)	0	8.4037e+06	0	1.73204e-07	66.29	6.81394e-06	2	1743.84	-4.49527	53.3557	0
High	GVIDTGNSLIER	3	8	3	545513111;545513107;545513105		0	3.36649e+08	0	0.000100687	66.19	1.19136e-05	2	1273.67	-5.55181	36.8511	0
High	LTTLEGIYNSETEK	1	1	1	545550660		0	1.21259e+07	0	2.16056e-07	66.19	6.93659e-06	2	1597.78	-8.04168	43.7028	0
High	GLFDEEmNEILTDPSDDTK	1	19	1	73974722	M7(Oxidation)	0	2.08554e+06	0	3.79816e-08	66.12	2.02805e-06	2	2184.94	-3.79638	51.7397	0
High	LVSDGNINSDRIQEK	1	3	2	359320585;73969626		0	1.53299e+07	0	3.59219e-05	66.06	1.12723e-05	2	1687.85	-5.58177	20.9919	1
High	ALDFIASKGVKLVSIGAEEIVDGNAK	1	5	4	545488614;73947738;73947736;73947718		0	1.94196e+06	0	1.50001e-09	66.01	5.06234e-06	3	2644.44	-5.0231	60.5765	2
High	mVSDINNGWQHLEQAEK	12	5	4	545488614;73947738;73947736;73947718	M1(Oxidation)	0	2.88002e+08	0	1.08932e-06	65.99	5.06053e-06	2	2014.92	-5.90028	37.5133	0
High	LEEASLLHQFQADADDIDAWmLDILK	1	3	2	359320585;73969626	M21(Oxidation)	0	806485	0	1.7642e-07	65.94	7.29667e-06	3	3016.45	-3.03997	66.8428	0
High	LEGLTDEINFLR	2	1	1	359323093		0	7.05944e+07	0	3.04253e-07	65.92	1.19614e-05	2	1419.74	-6.30545	59.0281	0
High	NEIDNYEEDYQK	1	3	2	359320585;73969626		0	4.18546e+06	0	4.67591e-06	65.92	6.52439e-07	2	1559.64	-8.65927	28.8644	0
High	LKYEATIADMEDR	1	3	1	359318584		0	730434	0	5.13652e-06	65.9	7.23566e-06	2	1554.74	-5.36316	35.4281	1
High	SDIGEVILVGGmTR	2	1	1	73970888	M12(Oxidation)	0	9.75164e+06	0	1.933e-06	65.88	1.03032e-05	2	1462.75	-4.65189	46.1135	0
High	VLQALGSEPIQYAVPVVK	2	3	3	545512109;359320309;359320307		0	7.70274e+07	0	3.46592e-09	65.87	3.4035e-06	3	1911.09	-3.6704	54.8011	0
High	GYEEWLLNEIR	4	12	5	73963339;545488614;73947738;73947736;73947718		0	2.00392e+08	0	1.08487e-05	65.86	1.03248e-05	2	1421.7	-5.60292	60.2954	0
High	LGVVTFQAFIDFmSR	1	4	1	73963339	M13(Oxidation)	0	583988	0	1.0078e-07	65.86	1.17387e-05	2	1746.88	-2.14962	63.7476	0
High	LQDEIQNMKEEMAR	1	1	1	559098393		0	6.03198e+06	0	1.27456e-06	65.85	6.83842e-06	2	1734.81	-4.0352	35.4646	1
High	VAPGPGVAQGQSVSVWELLFYR	2	1	1	73974852		0	1.91694e+06	0	6.234e-08	65.85	9.08756e-06	2	2360.22	-7.47206	65.8629	0
High	QVEEEILALK	1	19	1	73974722		0	1.05602e+07	0	0.00025035	65.82	1.18211e-05	2	1171.65	-7.52992	44.3031	0
High	KGETYIYTDEATR	1	1	1	73974852		0	1.78362e+06	0	5.31645e-07	65.81	6.44246e-06	2	1546.73	-5.26859	22.8185	1
High	LIDIFYPGDQQSVTFGTK	1	4	1	345792599		0	3.48074e+06	0	7.2262e-09	65.71	1.05131e-05	2	2029.02	-4.39369	59.7522	0
High	DLASVQALLR	4	8	3	545513111;545513107;545513105		0	2.52671e+08	0	0.000147102	65.7	8.63983e-06	2	1085.62	-5.95581	55.3691	0
High	GDMENEFVLIKK	1	1	1	359323093		0	4.18383e+06	0	2.25153e-05	65.69	1.18296e-05	2	1422.72	-5.85368	40.9457	1
High	SWVNQmESQTGEASKLPYDVTPEQALAHEEVK	2	1	1	73951551	M6(Oxidation)	0	4.25298e+06	0	6.19215e-07	65.69	4.0601e-06	3	3617.69	-5.45197	46.2871	1
High	QYSGDEGFmTQNTAK	1	1	1	545506551	M9(Oxidation)	0	3.41265e+06	0	3.26264e-06	65.66	8.42096e-07	2	1692.7	-7.76939	20.0675	0
High	TSSSFAAAMAR	1	3	1	345782111		0	3.91896e+06	0	2.29646e-06	65.57	4.52051e-06	2	1099.51	-6.2756	28.5139	0
High	LTEMETLQSQLMAEK	2	1	1	160425231		0	7.2783e+06	0	1.78379e-08	65.54	9.64824e-06	2	1751.85	-2.63357	52.7301	0
High	NLPIYSEEIVEMYK	1	1	1	160425231		0	9.35061e+06	0	4.90602e-07	65.53	9.01272e-06	2	1727.84	-6.84403	58.9164	0
High	ASSSLGLQDFDLLR	1	1	1	345796548		0	1.2914e+06	0	3.5232e-06	65.46	1.42081e-05	2	1521.78	-4.89459	59.8085	0
High	HEAFETDFTVHKDR	1	8	3	545513111;545513107;545513105		0	4.51016e+06	0	4.46643e-08	65.44	5.38656e-06	2	1731.8	-5.25767	24.0107	1
High	SSINDAAEFK	2	1	1	345805768		0	1.03184e+07	0	8.29722e-05	65.4	6.92168e-06	2	1081.51	-7.263	25.129	0
High	DHGGALGPEEFK	3	3	3	545488614;73947738;73947718		0	5.12148e+07	0	1.72076e-05	65.37	5.29984e-06	1	1256.58	-6.47929	26.3482	0
High	GDPIGGHINNYLLEK	1	1	1	345805768		0	6.42406e+06	0	4.95355e-07	65.37	1.21533e-05	2	1639.84	-3.94024	40.8028	0
High	QVEELYHSLLELGEKR	2	5	2	545513107;545513105		0	6.08124e+06	0	1.08128e-06	65.37	1.14709e-05	2	1943.01	-5.58027	54.4101	1
High	LVSDGNINSDR	5	3	2	359320585;73969626		0	2.24672e+08	0	2.95032e-06	65.32	8.2548e-06	2	1189.57	-7.04119	16.7675	0
High	LAEISDVWEEmK	12	3	2	359320585;73969626	M11(Oxidation)	0	4.55055e+07	0	2.39476e-06	65.32	7.00629e-06	2	1465.68	-4.64382	45.0965	0
High	QTQDWVLQSFEEPR	2	2	1	157073949		0	1.94966e+06	0	6.86917e-07	65.32	7.1238e-06	2	1762.83	-5.56026	55.7978	0
High	EAFLNTEDKGDSLDSVEALIKK	1	8	3	545513111;545513107;545513105		0	4.13218e+06	0	3.24862e-08	65.32	1.24409e-05	3	2422.22	-6.07432	52.3636	2
High	AFAHITGGGLLENIPR	1	2	1	345795391		0	1.40671e+06	0	3.2416e-08	65.3	1.00784e-05	2	1665.9	-5.59851	49.4097	0
High	VSAAENSLAVHSTPAEDDSR	1	2	1	73996688		0	5.59464e+06	0	1.27823e-08	65.3	6.2123e-06	2	2055.95	-4.53677	21.8621	0
High	FTAPQAELYEAVLEIQR	1	2	1	545514723		0	428833	0	6.38725e-08	65.28	1.31046e-05	2	1978.02	-4.37029	62.6775	0
High	LFEAEAQDLFR	1	1	1	74000237		0	2.51677e+06	0	7.4557e-06	65.27	1.06534e-05	2	1338.66	-5.50152	54.6692	0
High	AVIGSTYmLTQDEVLWEK	1	1	1	560879431	M8(Oxidation)	0	1.61685e+06	0	3.40509e-05	65.19	1.03823e-05	2	2099.03	-4.39963	56.2766	0
High	LAILGIHNEVSK	8	4	1	73963339		0	9.91884e+08	0	7.90257e-06	65.17	5.77768e-06	2	1293.74	-7.04583	36.9234	0
High	SPSDSSMASTPVAEQIER	1	1	1	345799307		0	1.62971e+06	0	4.49891e-07	65.16	5.51669e-06	2	1891.86	-4.84164	34.3037	0
High	QGGQADPLQKEELQSGVDAANITAQQYQR	1	1	1	73951551		0	2.77889e+07	0	3.9705e-09	65.16	6.85776e-06	3	3143.51	-6.66893	42.4505	1
High	YNVSQLEEWLR	1	1	1	545550660		0	6.89007e+06	0	5.40272e-06	65.13	1.22454e-05	2	1436.71	-5.90216	59.9384	0
High	MKETAENYLGHTAK	2	1	1	73970888		0	7.44933e+06	0	4.19801e-07	65.13	9.7288e-06	2	1592.76	-5.62744	18.3927	1
High	SDIGEVILVGGMTR	1	1	1	73970888		0	3.95967e+06	0	8.93947e-07	65.1	1.66412e-05	2	1446.75	-6.02434	54.189	0
High	TATDEAYKDPSNLQGK	3	8	3	545513111;545513107;545513105		0	1.72183e+08	0	1.54185e-06	65.09	1.07171e-05	2	1737.82	-6.05486	18.3767	1
High	IALPLPNFSSLNLR	3	1	1	559098393		0	2.63213e+07	0	2.78362e-06	65.06	6.39372e-06	2	1554.89	-6.12045	62.0772	0
High	ALDLIEVLVTK	1	1	1	545497651		0	945397	0	1.23641e-05	65.02	5.30396e-06	2	1213.73	-5.32988	62.7426	0
High	ADVVESWIGEKENSLK	2	8	3	545513111;545513107;545513105		0	5.24102e+07	0	7.7734e-08	65.02	1.36927e-05	2	1803.9	-7.3817	46.7081	1
High	NLQNLLILTAIK	1	6	1	73966629		0	1.26694e+06	0	1.45958e-06	65	2.18197e-06	2	1353.84	-5.31105	61.9677	0
High	LLTWVIGTGSPR	1	1	1	73994683		0	3.24056e+06	0	3.1015e-06	64.99	1.29318e-05	2	1299.74	-4.80554	53.9838	0
High	VLGTSPEAIDSAENR	1	5	1	345782111		0	6373427	0	1.21096e-06	64.97	9.18641e-06	2	1558.75	-10.7428	29.184	0
High	LGSWLAIR	1	1	1	55741803		0	1.24966e+07	0	5.81278e-05	64.96	1.82396e-05	2	915.536	-5.78579	49.1086	0
High	LRKDDPVTNLNNAFEVAEK	4	5	4	545488614;73947738;73947736;73947718		0	7.56256e+07	0	1.77705e-08	64.96	1.33247e-05	2	2173.11	-6.21486	41.0051	2
High	FQIQDISVETEDNKEKK	1	7	3	359320585;73969626;545530631		0	4.54627e+06	0	3.30536e-08	64.95	1.46509e-05	2	2051.02	-3.87293	34.3969	2
High	QAEAELALR	2	19	1	73974722		0	1.46681e+07	0	7.87084e-05	64.91	1.19131e-05	2	1000.54	-6.42366	26.8965	0
High	ILPVAASYSTVTR	1	1	1	545548449		0	1.39315e+06	0	1.16018e-06	64.9	1.12449e-05	2	1377.77	-5.99728	38.9955	0
High	LKDLNSQADSLmTSSAFDTSQVK	7	8	3	545513111;545513107;545513105	M12(Oxidation)	0	1.48731e+08	0	1.1833e-07	64.9	8.72085e-06	2	2502.19	-6.54039	36.8606	1
High	VLASSPIMEAIGNAK	4	1	1	545506551		0	2.71699e+07	0	5.95984e-08	64.89	1.45953e-05	2	1500.8	-6.50806	52.413	0
High	YGSSHTDVIVTENEK	1	4	1	345792599		0	1.2005e+06	0	9.66008e-08	64.86	1.00426e-05	2	1678.78	-5.23751	19.9363	0
High	VLQDLVMDILR	1	1	1	545536882		0	933312	0	2.54109e-06	64.79	1.23133e-05	2	1314.74	-2.79956	63.9988	0
High	VLDELTLSR	1	3	1	359279911		0	3.95073e+06	0	3.75991e-05	64.77	1.48708e-05	2	1045.58	-6.01021	38.5542	0
High	ELEAENYHDIKR	2	3	2	359320585;73969626		0	8.77599e+07	0	3.76938e-05	64.77	8.11893e-06	2	1516.73	-6.22355	18.0029	1
High	VGINYQPPTVVPGGDLAK	4	10	2	359323129;545556306		0	1.78925e+08	0	0.000118039	64.76	1.19475e-05	2	1824.97	-6.41588	46.0192	0
High	VLDNAIETEK	4	3	2	359320585;73969626		0	2.19072e+08	0	0.000203007	64.72	1.26483e-05	2	1131.58	-5.25966	22.7296	0
High	AAMDMMVFLK	1	1	1	545506551		0	1948970	0	8.2742e-05	64.63	6.80091e-06	2	1156.55	-6.19893	59.6458	0
High	VQVALEELQDLK	1	1	1	73964009		0	1.15743e+06	0	2.99845e-06	64.61	1.27652e-05	2	1384.76	-3.12522	51.8103	0
High	ITQQGTDPLVLAVQSK	1	4	1	545493759		0	6.78459e+06	0	1.71821e-05	64.6	1.22051e-05	2	1697.93	-6.76765	44.454	0
High	GFFDPNTHENLTYVQLLR	1	1	1	73974852		0	1.88035e+06	0	9.02541e-08	64.6	1.54298e-05	2	2164.07	-5.60765	58.6697	0
High	LLEAQIATGGIIDPEESHR	2	19	1	73974722		0	6.56132e+06	0	2.24965e-09	64.52	1.56637e-05	3	2049.05	-6.56288	45.721	0
High	DLSAAGIGLLAAATQSLSMPASLGR	1	2	1	327532722		0	277225	0	3.55544e-09	64.49	1.2696e-05	3	2371.25	-4.42783	69.5482	0
High	TLQEEHVAVAQLR	1	19	1	73974722		0	1.98936e+07	0	1.03378e-06	64.46	1.51475e-05	2	1493.8	-6.75234	28.6321	0
High	YRPEAQSYSSAGPK	1	1	1	55741803		0	7.41882e+06	0	2.24154e-07	64.45	8.43467e-06	2	1540.73	-8.10085	15.1416	0
High	SSEEIESAFR	3	8	3	545513111;545513107;545513105		0	1.71337e+08	0	2.26897e-05	64.39	6.29573e-06	2	1154.53	-5.13149	32.0375	0
High	DHALLEEQSK	3	5	4	545488614;73947738;73947736;73947718		0	1.64599e+08	0	5.43851e-05	64.35	1.05594e-05	1	1169.57	-5.2437	15.8862	0
High	VVIVDPETGKEMSVYEAYR	2	19	1	73974722		0	8.5377e+06	0	1.9897e-07	64.35	1.66746e-05	2	2185.07	-6.08888	45.9904	1
High	QVEELYHSLLELGEK	2	5	2	545513107;545513105		0	6.66958e+07	0	2.86949e-07	64.33	1.43163e-05	2	1786.91	-4.94911	57.2082	0
High	NVEDIELWLYEVEGHLASDDYGKDLTNVQNLQK	1	8	3	545513111;545513107;545513105		0	1.23384e+06	0	7.63176e-07	64.26	7.98692e-06	3	3847.84	-6.10855	65.792	1
High	IEDLGAAmEEALILDNK	1	8	3	545513111;545513107;545513105	M8(Oxidation)	0	1.94688e+06	0	8.39764e-09	64.24	1.36743e-05	2	1860.92	-3.52251	52.2074	0
High	LIQEQHPEEETIK	3	8	3	545513111;545513107;545513105		0	2.62916e+08	0	1.05088e-06	64.22	1.78246e-05	2	1593.8	-7.12548	19.3489	0
High	FGNAFLNR	1	1	1	74000237		0	1.96294e+06	0	8.84082e-05	64.2	1.11586e-05	2	938.48	-4.37956	35.2709	0
High	NALESYAFNmK	1	4	1	50978734	M10(Oxidation)	0	1.9353e+06	0	5.27268e-06	64.11	5.18181e-06	2	1303.59	-7.2763	36.958	0
High	QFQDAGHFDAENIKK	5	8	3	545513111;545513107;545513105		0	1.31638e+08	0	5.24226e-07	64.03	1.18215e-05	2	1747.83	-6.01203	24.5135	1
High	VQQTVQDLFGR	2	1	1	73970888		0	4.02462e+07	0	1.7271e-05	64.02	2.13792e-05	2	1290.67	-5.79254	42.2617	0
High	APENTmHAMQQK	6	4	1	73963339	M6(Oxidation)	0	7.47025e+07	0	2.26098e-05	64	4.14031e-06	2	1401.62	-4.2452	9.06346	0
High	TTGIVmDSGDGVTHTVPIYEGYALPHAILR	5	7	1	307938303	M6(Oxidation)	0	2.87347e+07	0	3.94994e-09	63.97	1.25271e-05	3	3199.59	-5.57273	53.8629	0
High	NTDQASMPDNTAAQK	1	5	1	160425231		0	3.02774e+06	0	1.0023e-06	63.95	2.98011e-06	2	1591.69	-5.77927	14.0014	0
High	TALPAQSAATLPAR	4	2	1	73969626		0	6.99756e+08	0	1.41843e-05	63.94	1.30377e-05	2	1367.75	-6.78549	29.5369	0
High	WDVDDWDNENSSAR	1	1	1	73969626		0	2.61024e+07	0	7.16584e-08	63.94	4.02689e-07	2	1708.67	-9.53927	43.7638	0
High	IVESDVGDSFYIR	1	1	1	55741803		0	4.4872e+06	0	1.74155e-06	63.78	1.24172e-05	2	1499.73	-5.93703	44.8482	0
High	AWGPGLEGGVVGK	1	1	1	74008809		0	5.04804e+06	0	1.52546e-05	63.73	1.4298e-05	2	1226.65	-5.87278	39.7882	0
High	SVQALIADFR	1	2	1	50978986		0	499286	0	1.03449e-05	63.7	1.84069e-05	2	1119.61	-3.5721	56.1259	0
High	GNFGGSFAGSFGGAGGHAPGVAR	1	8	1	545534926		0	962791	0	1.13202e-07	63.64	8.75841e-06	2	2034.94	-7.12412	39.5301	0
High	FLSSAAAVSK	1	5	1	345782111		0	8.23433e+06	0	8.09139e-05	63.63	1.21817e-05	2	980.536	-5.71243	22.7367	0
High	aAGVEAAAEVATTETK	1	6	1	545534926	N-Term(Acetyl)	0	1.20182e+06	0	4.84809e-07	63.59	1.54664e-05	2	1560.76	-7.22895	52.8703	0
High	FADLSEAANR	1	1	1	559098393		0	4.64841e+07	0	3.96273e-06	63.58	1.36822e-05	2	1093.52	-7.86172	26.3052	0
High	TTVQQLHGAVQK	1	1	1	73974852		0	6.20055e+06	0	6.23297e-06	63.57	1.44389e-05	2	1309.71	-5.85936	15.8949	0
High	GSSGVGLTAAVLR	1	2	1	545500907		0	2.14488e+06	0	8.78127e-06	63.5	1.86267e-05	2	1187.67	-7.68109	40.2295	0
High	NVNIQNFHISWK	4	4	1	73963339		0	2.4826e+08	0	6.79977e-06	63.5	1.81577e-05	2	1499.77	-4.7095	49.4803	0
High	GISQEQmQEFR	22	5	4	545488614;73947738;73947736;73947718	M7(Oxidation)	0	4.67465e+08	0	0.000149954	63.48	7.85304e-06	2	1368.61	-8.77224	21.3544	0
High	LGESQTLQQFSR	6	8	3	545513111;545513107;545513105		0	3.79555e+08	0	5.87128e-06	63.47	2.00152e-05	2	1393.7	-6.65122	33.8664	0
High	DAGTIAGLNVLR	3	3	1	545497049		0	7.95673e+07	0	2.18035e-05	63.45	1.94072e-05	2	1199.67	-7.60426	48.4773	0
High	MQHNLEQQIQAR	2	8	3	545513111;545513107;545513105		0	1.51794e+08	0	9.9161e-06	63.44	1.56929e-05	1	1495.73	-6.33301	22.0832	0
High	ALLLLLVGGVDQSPR	1	2	1	545500907		0	606170	0	2.42928e-06	63.35	4.06895e-06	2	1550.92	-5.49671	62.6333	0
High	KGDILTLLNSTNKDWWK	3	8	3	545513111;545513107;545513105		0	2.65396e+07	0	2.194e-08	63.34	1.90477e-05	2	2032.07	-5.91757	58.966	2
High	ILTTNTWSSELSK	1	1	1	545494172		0	2.12328e+06	0	7.78269e-07	63.29	1.91041e-05	2	1479.76	-6.04418	42.5326	0
High	QVAVLEQENALLK	1	1	1	545506551		0	2.0032e+06	0	6.19147e-07	63.28	1.25697e-05	2	1454.81	-5.74329	45.6441	0
High	FEELNADLFR	1	4	2	545497049;57090217		0	1.68537e+07	0	3.69317e-05	63.27	1.29519e-05	2	1253.61	-4.67786	52.2054	0
High	NPNAmLVNLEEPLASTYQDVLYEAK	1	1	1	73951551	M5(Oxidation)	0	2.19669e+06	0	1.91946e-08	63.26	1.56961e-05	3	2838.37	-5.363	61.9887	0
High	VAVLQALASTVSR	1	3	1	545527955		0	875933	0	5.89382e-07	63.25	1.22783e-05	2	1314.77	-4.22971	57.5728	0
High	LLNDEDPVVVTK	1	1	1	558611341		0	3.64891e+06	0	1.42786e-05	63.22	1.68895e-05	2	1341.72	-5.52707	34.1213	0
High	GFVLQDTVEQLR	1	1	1	73968519		0	1.44663e+06	0	1.78684e-05	63.21	2.40436e-05	2	1404.74	-6.9553	52.7944	0
High	TLGVDLVALATR	1	5	1	345782111		0	5.03381e+06	0	3.72086e-07	63.2	1.51486e-05	2	1228.72	-6.98002	58.8032	0
High	QQmLENQmEVR	3	3	2	359320585;73969626	M3(Oxidation); M8(Oxidation)	0	1.65116e+07	0	2.88193e-05	63.2	7.05979e-06	2	1437.64	-4.74491	14.2524	0
High	KGVNLPGAAVDLPAVSEK	1	7	1	545550325		0	3.95866e+06	0	4.8271e-09	63.18	1.39443e-05	2	1764.97	-6.57616	42.5582	1
High	RQFASQANIVGPWIQTK	5	5	4	545488614;73947738;73947736;73947718		0	3.50574e+08	0	6.60486e-09	63.06	1.81659e-05	2	1944.03	-5.77676	45.5227	1
High	LLEAQVATGGIIDPVHSHR	3	1	1	73974852		0	4.35139e+07	0	3.06263e-09	63.05	1.91987e-05	2	2013.08	-5.09226	39.2857	0
High	TNAENEFVTIK	1	1	1	50979272		0	1.3735e+07	0	1.56879e-05	62.8	2.32227e-05	2	1265.63	-5.02068	34.4793	0
High	HSQFIGYPITLYLEK	2	2	1	545519272		0	4.32224e+06	0	1.7025e-05	62.79	2.27239e-05	2	1808.95	-7.02571	58.2806	0
High	AWEGNYLASKPDTPQTSGTFVPVANELKR	2	1	1	345805768		0	1.1691e+07	0	9.84221e-09	62.77	1.60119e-05	3	3176.59	-4.74929	46.1017	1
High	FAAATVEEILAK	1	2	1	345783819		0	616350	0	1.87541e-05	62.75	2.19521e-05	2	1262.69	-4.25924	54.7406	0
High	FEEFQTDMAAHEER	1	8	3	545513111;545513107;545513105		0	4.7834e+06	0	4.90473e-08	62.69	3.31036e-06	2	1739.72	-7.91819	31.5315	0
High	NLQQSGAVQTLEPLIQAAQLLQLK	3	1	1	545506551		0	2.42968e+06	0	5.76176e-07	62.62	4.48553e-06	2	2604.46	-3.58892	68.6528	0
High	SQIHDIVLVGGSTR	3	3	1	545497049		0	4.6743e+07	0	9.80828e-07	62.55	1.93733e-05	2	1481.8	-6.64227	32.9413	0
High	VLPLEALVTDAGEVTEAGR	2	1	1	73994683		0	2.2127e+06	0	2.51246e-09	62.5	1.99912e-05	2	1940.03	-4.40164	64.6035	0
High	VLLTLATQNR	1	1	1	545560324		0	3.53258e+06	0	2.22238e-05	62.44	1.60501e-05	2	1128.67	-5.25501	37.3069	0
High	VLPAYNALGLSEKPSSQIYR	1	2	1	114326371		0	3.01194e+06	0	3.93594e-09	62.43	1.76873e-05	2	2206.18	-4.82659	46.1238	0
High	LLDPEDVDVPQPDEK	2	19	1	73974722		0	8.14945e+06	0	2.95883e-08	62.4	2.12625e-05	2	1708.81	-8.1419	41.1519	0
High	VAEDLESEGLmAEEVQAVQQQEVYGMmPR	5	8	3	545513111;545513107;545513105	M11(Oxidation); M27(Oxidation)	0	1.20419e+07	0	3.26062e-09	62.38	5.72315e-06	3	3298.47	-7.06041	54.3132	0
High	LLQSNPVLEAFGNAK	5	3	3	545512109;359320309;359320307		0	1.59713e+08	0	1.48959e-06	62.29	2.51426e-05	2	1600.86	-4.18075	56.1647	0
High	AIQGATSHHLGQNFSK	2	2	1	74006036		0	2.27455e+06	0	3.81414e-06	62.29	2.4877e-05	2	1695.84	-7.38616	16.7799	0
High	QLLQANPILESFGNAK	1	7	1	545498124		0	1.80508e+06	0	8.01614e-07	62.27	2.38652e-05	2	1742.93	-7.06814	58.9037	0
High	mISAAQLLDELmGR	1	1	1	359320420	N-Term(Acetyl); M1(Oxidation); M12(Oxidation)	0	153222	0	1.73535e-07	62.25	2.38563e-05	2	1621.79	-3.07261	65.4851	0
High	VGGSSVDLHR	2	6	1	545530010		0	1.32017e+06	0	1.93258e-05	62.14	2.08637e-05	2	1026.53	-6.39112	13.9031	0
High	VLDNAIETEKmIEK	3	3	2	359320585;73969626	M11(Oxidation)	0	6.24902e+06	0	1.53541e-05	62.14	2.98445e-05	2	1648.84	-5.14917	28.7052	1
High	aALDSLSLFTGLGLSEHK	1	3	1	545533782	N-Term(Acetyl)	0	151151	0	7.24147e-09	62.12	2.24023e-05	2	1901	-2.91269	66.8783	0
High	QGGSPVIEGVDDTK	1	1	1	545550660		0	3.10133e+06	0	6.03705e-06	62.08	2.08132e-05	2	1401.68	-4.59769	25.9595	0
High	ASFNHFDK	1	5	4	545488614;73947738;73947736;73947718		0	6.84722e+07	0	0.000479323	62.07	1.17034e-05	2	965.439	-9.39173	16.7085	0
High	VASNPYTWFTmEALEETWR	2	8	3	545513111;545513107;545513105	M11(Oxidation)	0	4.92345e+06	0	1.07437e-05	62.06	9.77011e-06	2	2347.06	-3.51125	64.8511	0
High	ImSVVDPNHSGLVTFQAFIDFMSR	16	5	4	545488614;73947738;73947736;73947718	M2(Oxidation)	0	2.04244e+07	0	1.39152e-09	62.03	2.40306e-05	3	2727.32	-1.56499	67.7074	0
High	VDTVNHMADELINSGHSDAATIAEWK	1	3	2	359320585;73969626		0	2.23917e+07	0	6.49579e-11	62.02	1.12108e-05	3	2824.31	-4.8218	57.5314	0
High	QAFTLLGVR	1	1	1	545506551		0	3.10889e+07	0	3.39071e-05	61.98	1.70511e-05	2	1004.58	-5.10215	48.9353	0
High	ALSSEGKPYVTKEELYQNLTR	3	8	3	545513111;545513107;545513105		0	1.45517e+08	0	1.60577e-06	61.98	2.54499e-05	2	2426.24	-7.89418	37.5858	1
High	LLEVLSGER	3	3	2	359320585;73969626		0	2.98227e+08	0	0.000133122	61.97	2.91935e-05	2	1015.57	-5.34551	39.1197	0
High	HTQVSVLPEGGETPLFK	3	1	1	545518174		0	2.44778e+08	0	2.19387e-07	61.88	2.56535e-05	2	1838.96	-4.31581	45.0557	0
High	RFDDAVVQSDmK	2	3	1	545497049	M11(Oxidation)	0	6.59956e+06	0	4.75536e-06	61.87	1.14423e-05	2	1426.65	-9.1068	19.4424	1
High	AKDEQSAVSMLK	3	3	2	359320585;73969626		0	1.05322e+08	0	0.000186466	61.86	2.67168e-05	2	1306.66	-8.625	23.5636	1
High	EQWANLEQLSAIR	2	3	2	359320585;73969626		0	2.63785e+08	0	1.13794e-05	61.85	2.61579e-05	2	1557.79	-6.03493	55.1429	0
High	TAGYPNVNIHNFTTSWR	2	3	2	359320585;73969626		0	2.80757e+08	0	5.09259e-08	61.85	2.07369e-05	2	1977.94	-6.44409	49.2506	0
High	SLDDFQAWLGR	1	4	1	545530631		0	1.38676e+06	0	3.82724e-06	61.84	2.13411e-05	2	1307.63	-5.00603	59.5132	0
High	LEGVLTEVAQHYQDTLIR	2	1	1	73951551		0	4.58088e+07	0	9.02744e-09	61.83	2.71316e-05	2	2085.08	-8.24977	58.3888	0
High	KAEAQLQELQVK	1	1	1	160425231		0	1.23454e+07	0	2.74042e-05	61.8	2.43466e-05	2	1384.77	-5.32866	25.7943	1
High	MNEVISLWK	2	8	3	545513111;545513107;545513105		0	1.92782e+08	0	0.00130446	61.79	3.32102e-05	2	1119.58	-3.95532	51.8327	0
High	IFYPETTDIYDRK	2	1	1	73951551		0	1.35755e+07	0	1.51789e-05	61.76	2.28048e-05	2	1660.81	-4.8127	38.3142	1
High	FLSAIISSVDK	1	1	1	73951551		0	9.87327e+06	0	0.000116615	61.71	1.83472e-05	2	1179.66	-5.16245	50.9304	0
High	LmLLLEVISGER	4	15	5	73963339;545488614;73947738;73947736;73947718	M2(Oxidation)	0	154003612	0	1.41431e-06	61.71	2.9713e-05	2	1388.77	-5.66897	61.97	0
High	ILAAILHLGNLK	2	1	1	345805768		0	1.79045e+07	0	3.51352e-06	61.6	1.34907e-06	2	1275.81	-4.14283	54.4458	0
High	YYGLQILENVIK	1	1	1	545515705		0	1.15162e+06	0	4.44772e-07	61.58	1.97039e-05	2	1452.8	-5.20351	63.1004	0
High	LDIDPETITWQR	1	2	1	545507634		0	2.33892e+06	0	3.78659e-06	61.56	2.74405e-05	2	1486.75	-4.83858	52.2775	0
High	IFQEMLYIMDWmDEMK	6	3	2	359320585;73969626	M12(Oxidation)	0	309478	0	4.3549e-08	61.55	4.409e-06	2	2138.92	-2.95115	66.5018	0
High	AGTGVDNVDLEAATR	1	3	1	359321669		0	2.50876e+06	0	1.6009e-06	61.53	2.06e-05	2	1488.72	-4.85921	32.1289	0
High	TWNDPSVQQDIK	1	1	1	345806081		0	1.06225e+07	0	4.72238e-06	61.52	1.97314e-05	2	1430.68	-6.74309	31.5901	0
High	AQVEQELTTLR	2	19	1	73974722		0	2.27794e+07	0	5.69857e-05	61.5	4.02467e-05	2	1287.68	-5.21864	36.2237	0
High	SIITYVSSLYDAmPR	2	19	1	73974722	M13(Oxidation)	0	6.54169e+06	0	7.71078e-08	61.45	2.61392e-05	2	1731.86	-3.53932	60.9638	0
High	GVSFYEVPPHLFAVADTVYR	2	3	3	545512109;359320309;359320307		0	1.4488e+07	0	1.22536e-07	61.44	3.25879e-05	2	2267.14	-3.94272	60.6703	0
High	QTALVELLK	1	2	1	545520919		0	3.40523e+08	0	0.00210736	61.43	2.50728e-05	2	1014.61	-5.16251	49.4785	0
High	LVGQSIIAYLQK	1	1	1	545556932		0	1.01451e+06	0	9.62618e-07	61.43	9.46075e-06	2	1332.78	-4.75482	58.1572	0
High	VLLTTQGVDMISK	1	1	1	73964009		0	2.03495e+06	0	1.72522e-05	61.4	2.75286e-05	2	1404.77	-4.7582	45.3101	0
High	LGADEISPK	2	3	3	545512109;359320309;359320307		0	8.09314e+07	0	0.000398087	61.38	1.94317e-05	2	929.49	-4.67111	20.4698	0
High	GDVVLQSDHVIETLTK	4	3	3	545512109;359320309;359320307		0	3.29239e+07	0	1.94283e-08	61.37	2.82665e-05	2	1753.93	-4.09389	47.6224	0
High	LIQNNHYAMEDVATR	2	8	3	545513111;545513107;545513105		0	1.83877e+08	0	4.37668e-07	61.36	2.14955e-05	2	1774.84	-6.04555	28.086	0
High	ALADDDFLTVTGK	1	1	1	345793011		0	1.18485e+06	0	1.46779e-05	61.32	3.05861e-05	2	1365.68	-4.98093	47.2474	0
High	ELAQYHQSQGGGGLR	2	1	1	545506551		0	2.80372e+07	0	1.25337e-07	61.32	2.09196e-05	2	1600.78	-4.38471	17.3589	0
High	IHYSHGDYQHGQR	2	1	1	73996826		0	2.71098e+06	0	1.43807e-06	61.28	9.79323e-06	2	1597.72	-5.94055	9.1384	0
High	HQLLLDVLDGTK	1	2	1	545513043		0	916366	0	2.79374e-06	61.26	3.01512e-05	2	1351.75	-4.20518	51.4374	0
High	TLTLVDTGIGMTK	2	2	1	545519272		0	6.12472e+06	0	2.70367e-07	61.22	2.52201e-05	2	1349.73	-5.43136	47.5692	0
High	LAALGASLVR	1	2	1	545544450		0	1.38339e+06	0	5.38649e-06	61.18	1.46319e-05	2	970.599	-5.37974	39.3563	0
High	LVGDFTHDQSVSQK	1	1	1	545525484		0	2.06936e+06	0	7.67847e-07	61.15	2.25988e-05	2	1560.76	-5.87548	23.8482	0
High	aALmLEDGSVLR	2	4	1	345782111	N-Term(Acetyl); M4(Oxidation)	0	2.57003e+06	0	4.36576e-05	61.1	3.62119e-05	2	1332.68	-5.55174	55.8411	0
High	TINEVENQILTR	24	9	5	73963339;545488614;73947738;73947736;73947718		0	1.93671e+09	0	1.00818e-05	61.1	3.55909e-05	2	1429.75	-8.37923	41.7241	0
High	EVQGFESATFLGYFK	2	1	1	545518174		0	1.1068e+07	0	3.48263e-07	61.08	2.86198e-05	2	1722.83	-5.01985	61.1257	0
High	AGTLSITEFADMLSGNAGGFR	2	19	1	73974722		0	474627	0	7.17879e-08	61.08	2.49546e-05	2	2115.01	-2.66703	65.2271	0
High	NSVSQISVLSGGK	1	1	1	57087613		0	1.05478e+07	0	5.97399e-06	61.07	4.30286e-05	2	1275.68	-5.93756	34.1161	0
High	LLEVLSGETLPKPTK	1	4	1	545530631		0	1.17317e+06	0	1.90515e-07	61.07	8.59791e-06	2	1624.94	-9.09441	43.8088	0
High	NGHLAVVAPR	3	3	3	545512109;359320309;359320307		0	2.9359e+07	0	0.000204927	61.06	2.86344e-05	1	1033.58	-5.53282	17.5421	0
High	AGSLKDPLLDDHGDFIR	3	5	2	545519691;545519689		0	4.18329e+07	0	2.57129e-07	61.05	3.02708e-05	2	1868.94	-5.59485	42.4463	1
High	GLAEGGEVAEAR	1	2	1	157073949		0	2.33296e+06	0	2.23891e-05	61.04	2.09748e-05	2	1158.57	-8.23779	20.0652	0
High	ELPTAFDYVEFTR	3	8	3	545513111;545513107;545513105		0	1.1464e+08	0	4.34684e-06	61.03	2.51646e-05	2	1587.76	-5.79312	59.1573	0
High	AQVHVSEEGAEPEAMLQVLGPKPALPAGAEDTAK	4	1	1	545518174		0	1.31351e+07	0	7.53313e-09	61.01	2.23882e-05	3	3440.73	-3.34127	51.5855	0
High	DLMLWMEDVIR	2	3	2	359320585;73969626		0	5.72454e+06	0	3.8151e-06	60.97	2.93939e-05	2	1420.69	-4.26278	67.4306	0
High	RLEAELAAHEPAIQGVLDTGK	2	8	3	545513111;545513107;545513105		0	3.85911e+07	0	2.89016e-08	60.94	2.89534e-05	2	2218.17	-6.7484	44.0279	1
High	VTQVDGNSPVR	1	1	1	73954685		0	2.08535e+06	0	1.61309e-05	60.92	2.71452e-05	2	1171.6	-6.99474	15.2244	0
High	KDLYANTVLSGGTTmYPGIADR	1	5	1	307938303	M15(Oxidation)	0	1.90471e+06	0	9.92276e-06	60.91	2.46127e-05	2	2359.14	-6.71673	42.6056	1
High	TAPYKNVNVQNFHISWK	1	5	4	545488614;73947738;73947736;73947718		0	1.7559e+06	0	7.77117e-09	60.9	3.27977e-05	2	2046.04	-6.16554	43.515	1
High	HRPELIEYDKLR	11	5	4	545488614;73947738;73947736;73947718		0	5.42718e+08	0	6.21152e-07	60.86	2.97377e-05	3	1568.84	-8.17445	26.2341	1
High	NSNILEDLETLR	1	1	1	73954685		0	789124	0	9.18263e-07	60.83	3.55609e-05	2	1416.73	-5.60314	60.9317	0
High	RLDKFNEVVSALK	2	5	2	545519691;545519689		0	6.64549e+06	0	3.25885e-05	60.81	2.5186e-05	3	1518.85	-5.95103	40.0236	2
High	QEFAQHANAFHQWIQETR	5	8	3	545513111;545513107;545513105		0	2.21351e+08	0	8.43979e-07	60.75	1.90997e-05	2	2241.04	-7.6723	40.0708	0
High	ELEEIVQPIISK	1	1	1	345806081		0	5.43706e+06	0	1.05171e-05	60.7	1.84697e-05	2	1397.78	-6.68691	48.319	0
High	EQLMASDDFGR	2	8	3	545513111;545513107;545513105		0	3.75536e+07	0	0.000195585	60.62	6.45887e-06	1	1268.55	-5.8968	33.7444	0
High	GVLLEIEDLQVNQFK	1	1	1	73951551		0	2.24749e+06	0	8.42719e-05	60.6	3.31402e-05	2	1744.94	-5.60552	60.8971	0
High	DVSSVELLmNNHQGIK	8	3	2	359320585;73969626	M9(Oxidation)	0	1.12753e+08	0	1.44867e-07	60.6	3.20079e-05	2	1799.89	-5.50952	34.9457	0
High	SGSSELLDR	1	1	1	359322286		0	2.12596e+06	0	3.62108e-05	60.54	3.20116e-05	2	963.468	-6.75927	20.8149	0
High	AKQTLENERGELANEVK	2	1	1	160425231		0	2.33879e+06	0	1.09779e-06	60.51	3.44565e-05	2	1929	-4.16706	23.2929	2
High	LAASGDGGLQELSGHFENQK	2	1	1	345799307		0	4.22388e+07	0	1.01205e-07	60.51	2.60981e-05	2	2057.97	-7.33289	39.8502	0
High	GEEVTILAQK	2	1	1	55741803		0	5.8269e+06	0	0.000305674	60.46	3.96229e-05	2	1087.59	-5.95645	30.3229	0
High	DLLDLLVEAK	1	5	1	74006742		0	279888	0	0.00016927	60.45	3.65587e-05	2	1128.65	-4.07508	64.1001	0
High	IMSVVDPNHSGLVTFQAFIDFMSR	5	5	4	545488614;73947738;73947736;73947718		0	2.72813e+07	0	9.3443e-07	60.43	3.06138e-05	2	2711.32	-4.34519	68.5861	0
High	mRDmGEmVTQGQTDAQYmFLR	2	3	2	359320585;73969626	M1(Oxidation); M4(Oxidation); M7(Oxidation); M18(Oxidation)	0	1.05052e+07	0	2.83986e-08	60.42	3.08659e-06	3	2572.08	-5.11369	34.9694	1
High	mRDmGEmVTQGQTDAQYMFLR	5	3	2	359320585;73969626	M1(Oxidation); M4(Oxidation); M7(Oxidation)	0	6.60132e+06	0	4.91599e-08	60.38	3.3442e-06	3	2556.08	-5.67848	41.9684	1
High	ALQFLKEQR	1	6	2	359320585;73969626		0	2.97923e+06	0	2.07972e-05	60.37	3.9121e-05	2	1132.64	-10.4408	29.2585	1
High	LQNVQIALDYLR	1	19	1	73974722		0	6.98671e+06	0	8.83504e-07	60.37	3.92128e-05	2	1445.8	-6.6261	57.1117	0
High	VATAQDDITGDGTTSNVLIIGELLK	1	5	1	545500762		0	675275	0	1.20876e-07	60.36	2.92243e-05	3	2544.33	-5.06322	62.8688	0
High	KFGYVDFESAEDLEK	2	1	1	345790650		0	1.76457e+06	0	2.54515e-07	60.35	1.66063e-05	2	1776.82	-7.11121	46.6667	1
High	SLmPYFLLTQAVR	1	1	1	73966003	M3(Oxidation)	0	4.18698e+06	0	2.71294e-05	60.34	3.59245e-05	2	1554.83	-4.65774	60.7333	0
High	AIGVLTSGGDAQGMNAAVR	1	1	1	359323581		0	460196	0	1.19365e-07	60.27	3.95154e-05	2	1787.9	-4.40509	38.4386	0
High	ITALDEFATK	1	8	3	545513111;545513107;545513105		0	3.82254e+08	0	0.000552531	60.23	3.17246e-05	2	1108.58	-6.14178	40.6536	0
High	LAAVAAINAAIQK	2	1	1	73951551		0	3.21056e+07	0	1.65905e-06	60.23	1.61705e-05	2	1253.75	-5.39917	46.0406	0
High	LLVPTQYVGAIIGK	1	2	1	545511114		0	8.57765e+06	0	4.43243e-07	60.23	1.00058e-05	2	1471.88	-6.54374	60.1709	0
High	SQNVmAAASIANIVK	1	1	1	57032236	M5(Oxidation)	0	1.93633e+06	0	2.37468e-06	60.12	5.04856e-05	2	1532.8	-6.503	42.5557	0
High	aLQVELIPTGEIIR	1	1	1	359320307	N-Term(Acetyl)	0	3.67877e+06	0	1.74994e-06	60.1	1.83232e-05	2	1593.91	-4.54877	63.5176	0
High	VTAQGPGLEPSGNIANK	1	1	1	74008809		0	3964048	0	2.18079e-06	60.1	4.55881e-05	2	1652.85	-5.04279	25.9572	0
High	mRDMGEMVTQGQTDAQYMFLR	2	3	2	359320585;73969626	M1(Oxidation)	0	3.36574e+06	0	2.96488e-07	60.09	7.1013e-06	3	2524.1	-3.85526	47.812	1
High	VLLLHLEEGKDLEYR	1	1	1	545550660		0	2.92288e+06	0	6.9443e-08	60.03	3.6497e-05	2	1826.98	-9.08964	43.7778	1
High	ESADPLGTWLQDAK	1	19	1	73974722		0	1.73296e+07	0	1.97951e-06	59.98	2.52159e-05	2	1530.73	-7.31277	57.7713	0
High	QRDYETATLSDIK	3	5	4	545488614;73947738;73947736;73947718		0	3.38729e+08	0	1.41478e-05	59.97	3.79613e-05	2	1539.75	-9.85734	29.3199	1
High	aVGELYSQYTR	2	1	1	545506551	N-Term(Acetyl)	0	3.81129e+07	0	1.09035e-05	59.95	2.22042e-05	2	1328.64	-6.72007	52.7552	0
High	GVKLVSIGAEEIVDGNAK	1	5	4	545488614;73947738;73947736;73947718		0	2.18539e+06	0	8.52787e-08	59.95	3.63663e-05	2	1798.98	-7.05524	43.7162	1
High	LESGMQNmSIHTK	1	1	1	359323093	M8(Oxidation)	0	5.2386e+06	0	2.01647e-05	59.92	1.71123e-05	2	1491.68	-5.60193	14.9464	0
High	QIATLHAQVTDMK	1	1	1	160425231		0	1.59824e+07	0	1.44611e-05	59.91	3.66007e-05	2	1455.75	-6.78702	27.5897	0
High	LEAELAAHEPAIQGVLDTGKK	6	8	3	545513111;545513107;545513105		0	6.33923e+07	0	8.05152e-10	59.9	3.16709e-05	3	2190.16	-5.89997	41.8773	1
High	MLALALLDR	1	1	1	545525484		0	1.70392e+06	0	0.000112365	59.83	5.97434e-05	2	1015.59	-6.87179	58.4595	0
High	MPLATSTDHGHNLQTVQLLIK	7	3	2	359320585;73969626		0	2.71613e+08	0	2.84681e-08	59.82	3.88263e-05	2	2317.22	-4.39283	45.0665	0
High	ATIYSILR	1	2	1	157073949		0	3.7749e+06	0	0.000246615	59.81	1.48873e-05	2	936.545	-7.04287	46.052	0
High	VPLPSLSPTmQAGTIAR	1	1	1	73954761	M10(Oxidation)	0	4.56582e+06	0	3.75273e-08	59.77	3.85906e-05	2	1754.94	-5.74895	43.1466	0
High	TVTGSGHQEHINIHK	1	3	1	73982676		0	8.9023e+06	0	4.49141e-06	59.74	3.89642e-05	2	1657.83	-6.42992	11.0005	0
High	IDQLEGDHQLIQEALIFDNK	8	4	1	73963339		0	2.42716e+08	0	6.93264e-09	59.74	3.77433e-05	2	2339.17	-7.02684	58.5505	0
High	LQEEMLQREEAESTLQSFR	1	1	1	559098393		0	4.26078e+06	0	2.61331e-08	59.71	3.13233e-05	3	2324.11	-4.38689	45.335	1
High	LFADAVQELLPQYK	1	2	1	545500907		0	1.77004e+06	0	1.1826e-06	59.7	4.16285e-05	2	1634.87	-4.97052	60.7437	0
High	LGLAPQIQDLYGK	1	1	1	73951551		0	37386391	0	5.34088e-07	59.69	4.3604e-05	2	1415.78	-3.53298	51.7086	0
High	HEmPPHIYAITDTAYR	4	1	1	160425231	M3(Oxidation)	0	1.48009e+07	0	8.11114e-08	59.65	2.42258e-05	2	1930.9	-5.43562	32.1599	0
High	WALSQSNPSALR	1	1	1	73971210		0	2014761	0	6.80934e-06	59.61	4.64384e-05	2	1329.68	-5.46587	37.9604	0
High	ILKEEQELYQK	2	5	2	545519691;545519689		0	6.6681e+07	0	0.000114787	59.61	5.2127e-05	2	1420.76	-5.69545	24.0787	1
High	TFAPEEISAmVLTK	2	1	1	345806081	M10(Oxidation)	0	2.16638e+06	0	1.09588e-06	59.6	4.84643e-05	2	1552.78	-6.62552	51.0563	0
High	NVNVQNFHISWK	6	5	4	545488614;73947738;73947736;73947718		0	8.86518e+08	0	1.06379e-05	59.49	4.67836e-05	2	1485.75	-6.05167	45.6103	0
High	DGLAFNALIHR	13	6	4	545488614;73947738;73947736;73947718		0	887507259	0	9.70603e-06	59.46	3.82751e-05	2	1226.66	-5.45798	47.5133	0
High	NQVAMNPTNTVFDAK	2	3	1	545497049		0	3.03086e+07	0	4.66927e-07	59.46	3.7256e-05	2	1649.79	-5.65227	38.2265	0
High	FDQLLAEEK	2	15	3	160425231;545498124;359318584		0	8.72384e+06	0	0.000750322	59.42	5.47439e-05	2	1092.55	-5.06883	32.0454	0
High	LNSGLGQLILK	1	11	1	545548031		0	1.62905e+06	0	2.73981e-05	59.41	1.61517e-05	2	1155.7	-5.5972	49.4529	0
High	mEVMNLIEQPIK	1	1	1	558611341	N-Term(Acetyl)	0	467650	0	1.27888e-06	59.41	4.80543e-05	2	1486.76	-2.48629	66.9172	0
High	ILAGILHLGNVAFTSR	1	1	1	545550660		0	4.18005e+06	0	1.21856e-07	59.39	1.76648e-05	2	1681.97	-5.14111	58.0793	0
High	EQWANLEQLSAIRK	1	3	2	359320585;73969626		0	1.03913e+07	0	2.05609e-07	59.39	4.64348e-05	2	1685.89	-4.99671	46.3969	1
High	EVDDLEQWIAER	3	3	2	359320585;73969626		0	1.18899e+08	0	9.97369e-06	59.38	2.26077e-05	2	1502.7	-6.60357	57.765	0
High	HRPDLIDFDK	7	5	2	359320585;73969626		0	2.02363e+08	0	0.00175492	59.35	3.86762e-05	2	1255.63	-6.73143	29.7704	0
High	EANALATGHPAQASAINAR	1	4	1	545530631		0	1.1409e+06	0	1.04053e-07	59.35	4.69806e-05	2	1862.94	-5.70952	21.8033	0
High	DTIDFLNYTVNNDER	1	1	1	545546223		0	443467	0	1.3511e-06	59.27	2.18271e-05	2	1828.82	-5.99356	56.0607	0
High	AQAALQAVNSVQSGNLALAASAAAVDAGMAMAGQSPVLR	2	4	1	545535492		0	528646	0	4.95378e-07	59.27	2.70325e-05	4	3680.87	-3.9804	67.3268	0
High	AVFVDLEPTVIDEVR	2	4	1	359323129		0	6.15538e+07	0	4.60841e-07	59.21	5.33777e-05	2	1701.89	-7.49594	59.3013	0
High	VAEFFQGVDVIVNASSVEDIDAGAIGQR	1	1	1	345799307		0	622416	0	3.27321e-08	59.21	4.56409e-05	3	2906.44	-4.08849	63.2004	0
High	QDEVNAAWQR	4	8	3	545513111;545513107;545513105		0	1.55602e+08	0	1.88078e-05	59.19	2.60288e-05	2	1216.56	-6.90463	25.1426	0
High	RDQAVmISGESGAGK	1	3	3	545512109;359320309;359320307	M6(Oxidation)	0	2.16831e+06	0	7.93583e-06	59.19	3.25962e-05	2	1521.72	-5.43033	13.75	1
High	ASIHEAWTDGKEAmLK	6	5	4	545488614;73947738;73947736;73947718	M14(Oxidation)	0	4.09701e+07	0	1.29687e-06	59.13	3.79369e-05	2	1802.86	-7.75391	27.0016	1
High	QFAAATIQTIGR	1	4	1	545492502		0	0	0	9.02111e-05	59.09	5.0249e-05	2	1276.69	-5.55976	38.2888	0
High	AQVEALKEDLDR	1	1	1	545506551		0	5.80213e+06	0	3.95567e-05	59.09	4.74745e-05	2	1386.71	-7.53555	28.3665	1
High	SSEELLSALQK	3	5	2	545519691;545519689		0	9.00659e+07	0	4.48099e-05	58.99	5.67822e-05	2	1204.63	-6.48199	42.5942	0
High	LKAEAELLQQQK	1	19	1	73974722		0	2.15821e+07	0	2.91296e-05	58.92	3.85982e-05	2	1398.79	-4.68225	25.5904	1
High	IRIDSLSAQLSQLQK	1	1	1	560891942		0	2.06524e+06	0	2.95763e-06	58.9	2.64091e-05	2	1699.96	-5.69689	48.9024	1
High	SEAQQPVHPKPLNPDAR	2	4	2	545545537;73996688		0	1.4392e+07	0	5.92356e-05	58.9	4.6377e-05	2	1883.96	-6.40599	15.2693	0
High	FPQLSDTSFANSR	1	1	1	545509598		0	2.44097e+06	0	1.20247e-06	58.89	3.39591e-05	2	1469.7	-3.26608	42.9807	0
High	EANELQQWINEK	3	8	3	545513111;545513107;545513105		0	2.05189e+08	0	0.000141728	58.88	4.17378e-05	2	1501.72	-5.04931	49.0232	0
High	YVLVAGITPTPLGEGK	1	1	1	73946132		0	1.2141e+06	0	4.04359e-05	58.86	4.87564e-05	2	1614.9	-4.46442	51.6619	0
High	VTmESALTAR	2	2	2	359320309;359320307	M3(Oxidation)	0	8.86772e+06	0	2.50171e-05	58.77	5.06401e-05	2	1094.54	-5.70913	17.4247	0
High	KLLVSSEDYGR	3	8	3	545513111;545513107;545513105		0	1.23569e+08	0	4.58436e-05	58.64	4.44512e-05	2	1266.66	-7.62953	23.7057	1
High	LWEYLLELLK	1	3	2	359320585;73969626		0	4.48601e+06	0	2.52973e-05	58.61	3.13315e-05	2	1319.76	-3.58257	69.2205	0
High	YGGPYHIGGSPFK	1	1	1	74008809		0	2.22354e+06	0	2.07283e-06	58.61	4.50347e-05	2	1379.67	-4.9978	34.8031	0
High	TNEKVELQELNDR	1	2	1	559098393		0	6.74082e+06	0	4.48415e-05	58.61	6.21121e-05	2	1587.79	-4.12033	26.6895	1
High	GVLRPGTALVLLEAQAATGFLIDPVR	2	1	1	73974852		0	953973	0	1.18636e-06	58.6	9.80073e-06	4	2677.53	-3.61717	67.2379	0
High	LKGEATVSFDDPPSAK	1	1	1	545501383		0	1.7572e+06	0	5.29899e-07	58.59	5.92858e-05	2	1661.83	-7.198	27.2488	1
High	VLLLSQDYGK	4	3	2	359320585;73969626		0	3.92761e+08	0	0.000287091	58.58	5.31127e-05	2	1135.63	-4.83844	39.201	0
High	LLYNNVSNFGR	1	2	1	73966629		0	2.65924e+06	0	4.70133e-06	58.56	5.91395e-05	2	1296.66	-6.1733	39.8607	0
High	YLQDLLAWVEENQR	2	19	1	73974722		0	671467	0	9.23202e-08	58.56	6.13686e-05	2	1776.89	-2.6467	63.7265	0
High	SNPSAVAGNEVSGASTR	1	8	1	545486235		0	2.12989e+06	0	5.58431e-08	58.53	4.51005e-05	2	1603.76	-6.54208	19.3812	0
High	DLSSVQTLLTK	5	8	3	545513111;545513107;545513105		0	3.3822e+08	0	0.000229631	58.51	5.62306e-05	2	1204.67	-8.81495	50.9528	0
High	TGVAVNKPAEFTVDAK	1	1	1	74008809		0	2.47523e+06	0	1.68036e-05	58.49	6.64715e-05	2	1646.86	-7.91645	29.7229	0
High	VSGVDGYETEGIR	1	1	1	345784242		0	930540	0	1.30016e-06	58.48	3.17159e-05	2	1381.64	-10.6832	29.3989	0
High	SFYPEEVSSmVLTK	6	3	1	545497049	M10(Oxidation)	0	1.51322e+07	0	6.81818e-07	58.48	4.46294e-05	2	1632.77	-4.99434	46.7924	0
High	LAEISDVWEEmKTTLK	2	3	2	359320585;73969626	M11(Oxidation)	0	1.03991e+07	0	6.72589e-08	58.47	5.82444e-05	2	1908.95	-4.70916	45.2131	1
High	QSSSTNAINDLR	1	4	2	545545537;73996688		0	1.84724e+07	0	0.000134343	58.46	5.88776e-05	2	1305.63	-7.33206	24.5979	0
High	VTMESALTAR	1	2	2	359320309;359320307		0	1.68611e+07	0	0.00032788	58.45	7.52313e-05	2	1078.55	-7.33943	31.4692	0
High	GDILTLLNSTNK	1	8	3	545513111;545513107;545513105		0	1.12561e+07	0	3.66113e-05	58.41	6.48231e-05	2	1288.7	-6.36225	55.3729	0
High	LGAVFNQVAFPLQYTPR	1	1	1	73957045		0	257553	0	1.60641e-06	58.37	5.2251e-05	2	1921.03	-3.93592	60.0647	0
High	THEAQIQEmR	1	1	1	160425231	M9(Oxidation)	0	0	0	4.65536e-05	58.36	2.4581e-05	2	1258.58	-6.59223	9.27402	0
High	IAQSEAELITDEAQGDLALRR	2	2	2	545519691;545519689		0	9.09061e+06	0	1.15517e-07	58.33	6.19887e-05	3	2299.17	-8.31489	49.6435	1
High	SEIVGFTHSGAMSR	1	1	1	73996826		0	2.94714e+06	0	1.65616e-06	58.31	5.17235e-05	2	1478.69	-8.15597	28.8671	0
High	TPDTASVQNEAK	1	2	1	545544157		0	9.01987e+06	0	3.88613e-05	58.29	3.60252e-05	2	1260.6	-6.83901	13.837	0
High	FESLEPEMNNQASR	2	3	2	359320585;73969626		0	1.13574e+08	0	1.26341e-05	58.29	1.42322e-05	2	1651.73	-6.46397	32.873	0
High	NTDQASmPDNTAAQK	1	5	1	160425231	M7(Oxidation)	0	2.62739e+06	0	5.3717e-06	58.27	9.75532e-06	2	1607.69	-4.53299	8.65814	0
High	QVAVLEQENALLKDEK	1	1	1	545506551		0	2.09427e+06	0	1.55583e-06	58.23	5.66685e-05	2	1826.97	-6.42735	40.8737	1
High	TSSEDNLYLAVLR	1	3	1	73974722		0	3.71718e+06	0	1.36989e-05	58.2	6.28885e-05	2	1480.76	-4.23373	54.642	0
High	VISGVLQLGNIVFKK	1	1	1	160425231		0	5.75671e+06	0	4.47493e-05	58.18	7.75479e-06	2	1614.98	-6.21854	58.9703	1
High	LAAVAAINAAIQKGVAEK	1	1	1	73951551		0	1.04739e+06	0	7.78497e-07	58.17	1.806e-05	2	1738.01	-5.54108	53.7195	1
High	AAIDWFDGKEFSGNPIK	2	1	1	545501383		0	2.99923e+06	0	7.85911e-07	58.16	6.30121e-05	2	1894.92	-4.81671	55.1629	1
High	LAELFDLSR	1	1	1	73995879		0	1.71711e+06	0	5.39928e-05	58.09	6.43464e-05	2	1063.57	-4.35823	52.0882	0
High	SSTVATLHGAPGPR	1	1	1	359322286		0	1.17961e+07	0	5.52122e-06	58.04	7.45137e-05	2	1350.7	-6.81618	17.7098	0
High	QAEAFLNNQEYVLAHTEMPTTLEGAEAAIKK	2	3	2	359320585;73969626		0	2.09582e+06	0	5.72409e-06	58.03	4.7613e-05	3	3417.68	-5.31343	57.7209	1
High	AKDEQSAVSMLKK	2	3	2	359320585;73969626		0	3.78602e+07	0	4.32356e-05	58.02	6.90205e-05	2	1434.75	-6.15284	18.3788	2
High	DQNTVETLQR	3	3	2	359320585;73969626		0	1.86183e+08	0	0.000131382	58.01	5.28927e-05	2	1203.59	-6.56597	19.9088	0
High	LIDKETLDELNQGK	1	1	1	73974852		0	1.12095e+06	0	5.02484e-06	57.98	8.08046e-05	2	1615.85	-4.9191	34.3687	1
High	VTYQQLQER	1	1	1	73974852		0	8.58548e+06	0	0.000162428	57.95	6.50116e-05	2	1164.59	-7.05346	22.8977	0
High	KHEDFDKAINVQEEK	1	8	3	545513111;545513107;545513105		0	661614	0	6.34259e-08	57.94	6.251e-05	2	1829.89	-6.41591	19.2885	2
High	RDQALTEEHAR	4	4	1	73963339		0	2.20928e+08	0	0.00017301	57.93	5.13796e-05	2	1325.65	-6.27983	8.69617	1
High	APLSLVSLPQASAQSPTAR	2	2	1	545524607		0	6.34887e+06	0	1.37912e-06	57.93	5.01716e-05	2	1894.03	-6.63153	48.3214	0
High	HQAFMAELASNK	3	3	2	359320585;73969626		0	7.23887e+07	0	6.26991e-06	57.91	4.68434e-05	1	1346.64	-6.60958	30.6185	0
High	YmNPAIVAPDAFDIIDLSAGGQLTTDQR	1	1	1	73951551	M2(Oxidation)	0	1.06012e+06	0	1.69619e-07	57.89	5.07984e-05	3	3008.45	-5.04839	63.1345	0
High	DPDQTDGPGLGYLSSHIAHVER	3	1	1	545518174		0	3.74098e+07	0	3.03841e-07	57.88	3.96734e-05	2	2364.11	-4.72573	45.144	0
High	QLFHPEQLITGKEDAANNYAR	3	9	2	359323129;545556306		0	2.70962e+07	0	3.46537e-08	57.87	5.77284e-05	3	2415.19	-6.97778	40.8948	1
High	LYSILGTTLKDEGR	1	2	1	195546936		0	6.92677e+06	0	4.38014e-06	57.85	5.82409e-05	2	1565.84	-7.54289	43.99	1
High	NQVALNPQNTVFDAK	1	2	1	50978734		0	5.02982e+06	0	2.72338e-06	57.83	6.60089e-05	2	1658.84	-6.22618	39.5831	0
High	LFNAIIHR	2	19	1	73974722		0	1.72408e+07	0	0.000278252	57.8	3.48513e-05	2	983.574	-4.72884	33.6444	0
High	ELFESSTNNNKDTK	1	5	2	545519691;545519689		0	7.00337e+06	0	2.80614e-05	57.8	3.47683e-05	2	1626.75	-6.35596	16.7713	1
High	GRELPTAFDYVEFTR	3	8	3	545513111;545513107;545513105		0	3.20222e+07	0	1.54091e-08	57.8	6.22345e-05	2	1800.88	-4.85384	52.6849	1
High	AFGPGLQGGSAGSPAR	1	1	1	74008809		0	3.94405e+06	0	6.76028e-06	57.77	5.95744e-05	2	1429.71	-8.04822	26.9992	0
High	GLVSSDELAKDVTGAEALLER	1	8	3	545513111;545513107;545513105		0	2.53383e+06	0	3.63833e-09	57.73	6.83897e-05	3	2173.13	-3.92819	60.9959	1
High	TGYTLDVTTGQR	1	10	1	73950226		0	2.00886e+06	0	4.03739e-05	57.69	6.02564e-05	2	1311.65	-5.19879	31.0696	0
High	FGLALAVAGGVVNSALYNVDAGHR	2	1	1	158819069		0	661175	0	1.18359e-05	57.69	6.34905e-05	2	2371.24	-5.38117	62.3786	0
High	IHFPLATYAPVISAEK	10	8	2	359323129;545556306		0	9.23791e+07	0	3.13364e-06	57.63	6.20439e-05	2	1756.95	-5.8344	53.5927	0
High	LQAEIETLKNQR	1	1	1	359323093		0	867022	0	3.52938e-06	57.54	8.15795e-05	2	1442.79	-4.7665	25.7701	1
High	RYASGPVSSLGGPESAAA	1	19	1	73974722		0	3.31175e+06	0	0.000357344	57.54	6.99504e-05	2	1676.81	-5.39974	31.7034	1
High	LYLNETFSELR	1	5	1	345782111		0	3.11449e+06	0	1.94865e-05	57.5	7.63771e-05	2	1384.7	-6.70736	52.3463	0
High	mKEIAEAYLGK	1	3	1	545497049	M1(Oxidation)	0	9.59464e+06	0	0.000162343	57.49	6.6661e-05	2	1268.65	-6.83257	26.0198	1
High	GISQEQMQEFR	9	5	4	545488614;73947738;73947736;73947718		0	9.29549e+08	0	8.33439e-05	57.43	3.74989e-05	2	1352.62	-6.76925	31.3338	0
High	NDLAVVDVR	1	1	1	345790650		0	6.5407e+06	0	0.000234615	57.4	6.15059e-05	2	1000.54	-4.89859	32.7241	0
High	LQQSHPLSAAQIQVK	4	8	3	545513111;545513107;545513105		0	4.24765e+08	0	2.22192e-07	57.39	4.77861e-05	2	1647.91	-6.94439	27.0302	0
High	SSATWLALSR	1	2	1	545528359		0	2.60083e+06	0	6.26977e-05	57.37	8.28206e-05	2	1091.58	-7.07559	43.9926	0
High	HQLLEADISAHEDRLK	4	8	3	545513111;545513107;545513105		0	2.00155e+07	0	2.80777e-07	57.36	7.93385e-05	2	1874.96	-4.43243	27.9975	1
High	LLTQHENIKNEIDNYEEDYQK	4	3	2	359320585;73969626		0	1.75946e+08	0	5.09036e-08	57.36	3.94856e-05	3	2636.23	-5.39815	38.8387	1
High	DLEAHIDSANK	1	1	1	160425231		0	1.45823e+07	0	2.55085e-05	57.34	5.02767e-05	2	1212.57	-8.71083	19.4171	0
High	TATIVLQSYLR	1	1	1	545550660		0	9.13766e+06	0	0.000185526	57.31	4.87674e-05	2	1264.72	-5.88893	49.5523	0
High	LASIVEQVSVLQNQGR	2	4	1	345792599		0	2.48089e+06	0	7.43009e-10	57.29	6.74696e-05	3	1740.95	-6.40997	51.1431	0
High	NQLTSNPENTVFDAK	1	1	1	345806081		0	9.68252e+06	0	2.20564e-05	57.27	6.17811e-05	2	1677.8	-4.37274	36.1919	0
High	VIGFKPEETQTVYK	1	1	1	345805768		0	1.25253e+07	0	7.87229e-07	57.25	7.49692e-05	2	1638.86	-5.42786	32.4724	0
High	IAWPPPTELGSSGSTLEEGIK	4	4	2	545545537;73996688		0	2.78152e+07	0	3.51292e-07	57.25	9.47475e-05	2	2169.1	-3.39129	54.8539	0
High	VLDELTLAR	1	3	1	545510666		0	4.72934e+06	0	0.000182626	57.23	8.57232e-05	2	1029.59	-7.84614	40.5443	0
High	TPAAALASLVAR	1	1	1	114326317		0	1.24111e+06	0	2.77969e-06	57.15	4.22128e-05	2	1140.67	-3.93306	51.7532	0
High	ITSLTQQLEQASIVK	1	1	1	345796694		0	1.2127e+06	0	1.1808e-06	57.15	6.48612e-05	2	1658.93	-3.88226	51.6517	0
High	MAVFGFETPEIK	1	1	1	560879431		0	4.83374e+06	0	1.79057e-06	57.14	7.88243e-05	2	1368.68	-3.70503	59.1022	0
High	ASIHEAWTDGK	13	9	5	73963339;545488614;73947738;73947736;73947718		0	1.3555e+09	0	0.000115833	57.12	4.1729e-05	1	1214.57	-7.54047	20.2196	0
High	QLEEAEEEAQR	1	1	1	160425231		0	5.36161e+06	0	1.61168e-05	57.09	2.33544e-05	2	1331.6	-7.48844	16.6338	0
High	SEEMQVVQQEQLLQETR	1	19	1	73974722		0	3.89172e+06	0	5.0243e-08	57.06	6.29724e-05	3	2074.99	-10.8106	43.8862	0
High	VHLENmGSHDIVDGNHR	5	9	3	359320585;73969626;545530631	M6(Oxidation)	0	6.01314e+07	0	1.73796e-08	57	3.29218e-05	2	1945.88	-5.36216	14.9534	0
High	QLAEGTAQQR	1	19	1	73974722		0	1.28777e+07	0	5.30778e-05	56.99	7.2395e-05	2	1101.56	-8.10451	10.5746	0
High	YGGDEIPFSPYR	1	1	1	74008809		0	3.95218e+06	0	9.79593e-05	56.94	3.33798e-05	2	1400.64	-6.99541	46.0277	0
High	VLQDLVmDILR	1	1	1	545536882	M7(Oxidation)	0	1.3161e+06	0	0.000389416	56.93	9.50983e-05	2	1330.73	-6.28325	61.5934	0
High	VEAVNMAEGIIHDTETK	1	1	1	73970888		0	1.35623e+06	0	7.54626e-07	56.92	7.18438e-05	2	1856.89	-8.55681	50.9875	0
High	LIQNNHYAmEDVATR	2	8	3	545513111;545513107;545513105	M9(Oxidation)	0	1.11493e+08	0	3.90869e-07	56.74	5.05229e-05	2	1790.84	-7.31011	20.1313	0
High	APEGVAGAPNEAALLALLAR	2	4	1	50950169		0	670142	0	1.88141e-06	56.67	6.29689e-05	2	1904.05	-5.58033	62.1139	0
High	VPFDAATLHTSTAMAAQHGMDDDGR	1	1	1	545518174		0	4.48085e+07	0	3.98107e-09	56.64	2.26525e-05	3	2615.15	-5.29	38.5469	0
High	ENLLEEQGSIAVR	11	8	3	545513111;545513107;545513105		0	9.28569e+07	0	0.00021405	56.61	8.7964e-05	2	1457.75	-5.7452	67.8515	0
High	DFSALESQLQDTQELLQEENR	1	1	1	160425231		0	569209	0	1.64362e-07	56.61	5.12942e-05	2	2493.16	-5.46427	62.1505	0
High	AATMEVQAGPLR	1	1	1	73974852		0	1.52046e+07	0	2.27702e-06	56.57	7.80937e-05	2	1243.64	-4.71259	30.9549	0
High	GGVASGFKHVVPNEVVVQR	2	1	1	545518174		0	5.91123e+06	0	9.07741e-08	56.56	6.12721e-05	2	1979.07	-5.68491	33.433	1
High	APDFVFYAPR	2	6	1	558757359		0	9.90134e+06	0	8.5528e-06	56.49	8.2687e-05	2	1182.59	-5.14882	50.2454	0
High	SIITSIFGVR	1	1	1	545486951		0	0	0	0.00019868	56.47	4.42958e-05	2	1092.64	-4.18897	61.2493	0
High	AGALNSNDAFVLK	4	1	1	545518174		0	2.55713e+08	0	1.32085e-05	56.39	0.00010436	2	1319.69	-6.36665	40.2983	0
High	LLDIEGLYSK	1	1	1	545525484		0	1.91482e+06	0	8.02322e-05	56.3	9.54101e-05	2	1150.63	-4.48856	51.538	0
High	LLEAQSHFR	3	8	3	545513111;545513107;545513105		0	2.47387e+08	0	0.000551729	56.29	9.46902e-05	2	1100.58	-7.20665	21.2216	0
High	LMVHTVATFNSIK	3	8	3	545513111;545513107;545513105		0	7.88933e+07	0	1.00299e-06	56.29	0.000118891	1	1460.78	-5.57863	37.5422	0
High	GISQEQmNEFR	14	4	1	73963339	M7(Oxidation)	0	2.06561e+08	0	0.000239072	56.27	2.28966e-05	2	1354.6	-6.32129	28.0888	0
High	QLYEEEIHELQSQISDTSVVLSmDNSR	1	1	1	359323093	M23(Oxidation)	0	0	0	1.58707e-06	56.27	4.55572e-05	3	3166.47	-4.51173	60.8151	0
High	IQAEVEEQLAR	3	5	2	545519691;545519689		0	4.5223e+07	0	5.93205e-05	56.13	8.52015e-05	2	1285.67	-7.304	29.7035	0
High	ETLEPLIQAAQLLQVK	2	1	1	545550660		0	7.45398e+06	0	1.4516e-06	56.11	3.73482e-05	2	1794.03	-3.36436	64.2996	0
High	AQVHVSEEGAEPEAmLQVLGPKPALPAGAEDTAK	4	1	1	545518174	M15(Oxidation)	0	1.36382e+07	0	5.50688e-08	56.09	7.02435e-05	3	3456.71	-7.01062	41.8525	0
High	SEIGIAmGSGTAVAK	1	1	1	50978982	M7(Oxidation)	0	1.74932e+06	0	1.68653e-05	56.06	9.43898e-05	2	1407.7	-7.46108	25.3801	0
High	ILGILGLGR	1	2	1	359321669		0	2.36256e+06	0	0.000115228	56.05	9.68422e-06	2	911.6	-4.59236	56.3381	0
High	SLNNQFASFIDK	2	1	1	50979272		0	4.34809e+07	0	3.46245e-05	56.05	7.85912e-05	2	1383.68	-6.97389	50.8916	0
High	ASIHEAWTDGKEAMLR	5	4	1	73963339		0	1.29778e+07	0	8.35606e-06	56.02	9.4263e-05	2	1814.88	-5.01463	35.0056	1
High	FQSSHHPSDITSLDQYVER	1	1	1	50979166		0	1.95991e+06	0	2.72568e-09	56.01	5.16259e-05	3	2246.03	-5.96725	37.3499	0
High	TPHVLVLGSGVYR	2	5	1	345782111		0	3.92727e+06	0	5.63299e-05	56	5.82758e-05	3	1397.78	-6.13441	38.0864	0
High	LLGQFTLIGIPPAPR	3	1	1	73970888		0	1.33656e+07	0	1.26183e-05	55.95	1.39753e-05	2	1592.94	-4.85492	61.1864	0
High	KGLVGPELHDR	1	19	1	73974722		0	8.12771e+06	0	1.13061e-05	55.92	0.000106053	3	1220.67	-6.72976	16.8573	1
High	YTPVQQGPVGINVTYGGDPIPK	1	1	1	74008809		0	1.98409e+06	0	1.30093e-05	55.91	0.000106426	2	2300.18	-4.57489	48.5129	0
High	DPYSGSTISLFQAmK	1	19	1	73974722	M14(Oxidation)	0	2.98245e+06	0	3.21556e-07	55.87	5.81054e-05	2	1660.78	-6.92268	48.6646	0
High	INNVNKALDFIASK	2	5	4	545488614;73947738;73947736;73947718		0	1.12417e+07	0	2.97743e-06	55.85	8.97055e-05	2	1546.85	-5.85852	45.6081	1
High	KLLEAQSHFR	3	8	3	545513111;545513107;545513105		0	4.02729e+07	0	2.51771e-05	55.84	0.000120535	2	1228.67	-7.15022	17.5791	1
High	TKQDEVNAAWQR	2	8	3	545513111;545513107;545513105		0	55975351	0	1.33108e-05	55.82	5.82546e-05	2	1445.7	-8.81528	20.1153	1
High	VMLTTAGGTK	2	5	2	545519691;545519689		0	3.62757e+07	0	0.000237359	55.8	0.000109682	2	978.523	-5.65983	18.5118	0
High	FITEPVGNAEmDTLR	1	2	1	157073949	M11(Oxidation)	0	2.27706e+06	0	8.73007e-05	55.8	9.48212e-05	2	1708.81	-4.96639	38.0256	0
High	TSILAAANPVESQWNPK	1	1	1	345793011		0	2.14361e+06	0	3.3621e-08	55.76	0.000113617	2	1825.93	-6.54496	49.3391	0
High	SSSVEAALR	1	1	1	73974852		0	3.45059e+06	0	0.000157569	55.72	0.000156999	2	919.478	-6.72587	20.8067	0
High	DRLLQSNPVLEAFGNAK	2	3	3	545512109;359320309;359320307		0	1.48183e+06	0	2.06356e-06	55.7	0.000110084	2	1871.99	-5.80209	55.6867	1
High	VAEAVAHFEAQR	1	1	1	545488115		0	1.87311e+06	0	5.64161e-06	55.67	0.0001038	2	1327.67	-5.7387	24.3888	0
High	SVLESLIKDPDKFQFGR	2	1	1	545506551		0	8.9531e+06	0	3.19338e-06	55.6	8.96501e-05	2	1979.05	-5.61872	55.0182	2
High	VQAVVAVAR	2	3	2	359320585;73969626		0	372960533	0	0.000193473	55.59	2.8848e-05	2	912.556	-7.05972	21.6924	0
High	KKELEEIVQPIISK	1	1	1	345806081		0	2.45646e+06	0	3.46348e-06	55.59	2.62255e-05	2	1653.97	-5.79791	37.3374	2
High	AFEDEmSGR	5	3	2	359320585;73969626	M6(Oxidation)	0	4.41551e+07	0	0.000238043	55.58	9.26925e-06	2	1057.42	-6.21645	12.8224	0
High	SRVEAETmYQIK	2	1	1	359323093	M8(Oxidation)	0	1.34364e+07	0	0.00127415	55.54	8.22404e-05	2	1470.72	-6.48132	20.4038	1
High	DPQGSVLFDVTGQVR	1	1	1	560879431		0	1.984e+06	0	4.04488e-07	55.52	0.000132557	2	1617.82	-3.86272	52.6789	0
High	IQEQVQQTLAR	1	1	1	73996826		0	9.67497e+06	0	1.58306e-05	55.5	9.66705e-05	2	1313.71	-7.36402	23.4833	0
High	QAEDAVTGVHDPFSGK	2	1	1	73974852		0	3.75359e+06	0	8.71383e-06	55.49	6.46898e-05	2	1657.77	-6.1464	33.7318	0
High	mGAGmGFGLER	2	8	1	545534926	M1(Oxidation); M5(Oxidation)	0	2.6371e+06	0	2.22524e-05	55.47	2.35547e-05	2	1157.5	-8.77154	27.4672	0
High	AFEDEMSGR	3	3	2	359320585;73969626		0	8.89771e+07	0	0.000210714	55.46	1.57868e-05	2	1041.42	-5.45113	23.2746	0
High	TLFATEDALEVR	4	3	3	545512109;359320309;359320307		0	2.38643e+07	0	3.57911e-06	55.38	0.000130091	2	1364.7	-2.11395	48.0708	0
High	QLLLTSPVPGR	1	2	1	545515484		0	1.16134e+06	0	0.000163083	55.36	4.38063e-05	2	1180.7	-6.72847	41.4777	0
High	FDLVPVPPNLYGDFFTGDAYVILK	2	1	1	545518174		0	2.42877e+06	0	2.26556e-08	55.26	0.000109758	3	2700.39	-3.13803	69.1235	0
High	mQHNLEQQIQAR	11	8	3	545513111;545513107;545513105	M1(Oxidation)	0	9.56992e+07	0	1.47135e-05	55.21	9.28006e-05	2	1511.73	-7.47352	21.5953	0
High	FATHAAALSVR	2	1	1	545525020		0	7.51427e+06	0	1.7247e-05	55.2	0.000137257	3	1143.62	-5.88343	23.1878	0
High	TLINAEDPPmIVVR	3	1	1	73951551	M10(Oxidation)	0	1.9207e+07	0	0.000172581	55.2	0.000112644	2	1583.84	-6.40163	44.8942	0
High	FGGSGSQVDSAR	1	1	1	345796375		0	1.28411e+06	0	8.55769e-06	55.18	5.65821e-05	2	1167.53	-5.71902	14.0889	0
High	VTADVINAAEK	1	3	1	359321669		0	3.83629e+06	0	5.67376e-05	55.16	0.00014066	2	1130.6	-7.42258	25.1346	0
High	mDHYDSQQTNDYMQPEEDWDRDLLLDPAWEK	1	3	1	73963339	N-Term(Acetyl)	0	1.69619e+06	0	1.59103e-06	55.14	7.19561e-06	3	3925.64	-4.50616	61.1183	1
High	TPLSGPSGKPWGAR	2	1	1	359322286		0	1.29137e+07	0	1.40989e-05	55.09	0.000121729	2	1410.74	-5.15796	26.7416	0
High	DLmSWINGIR	2	8	3	545513111;545513107;545513105	M3(Oxidation)	0	2.72465e+07	0	0.000106232	55.02	0.000123549	2	1220.6	-5.78882	59.0299	0
High	LQEEATLLQQK	1	19	1	73974722		0	1.66665e+07	0	4.3608e-05	54.99	0.000173058	2	1300.7	-5.27121	31.0387	0
High	NAVLAIYTIYR	1	1	1	545536882		0	2.71248e+06	0	3.5413e-05	54.98	9.37178e-05	2	1296.72	-5.42496	55.554	0
High	VGGGWDTLQGFLLK	1	2	1	545524607		0	1.00472e+06	0	3.01074e-07	54.98	0.000143595	2	1490.79	-6.99547	62.1541	0
High	AGLQFPVGR	2	21	1	545554686		0	5.55264e+06	0	0.000782465	54.95	0.000175459	2	944.526	-5.34619	38.8473	0
High	TmSLQQVVNAR	2	1	1	545506551	M2(Oxidation)	0	1.42173e+07	0	0.000208526	54.95	0.000130835	2	1262.64	-7.39436	29.5407	0
High	ASSEGSVASGSGLDSLHK	1	1	1	57087613		0	1.78786e+06	0	3.88528e-05	54.94	8.46455e-05	2	1688.8	-7.52919	23.3591	0
High	NKITLQDVVSHSK	2	1	1	73951551		0	2.54898e+06	0	7.8658e-06	54.93	0.000110229	2	1468.8	-7.35179	28.261	1
High	FQELIFEDFAR	1	2	1	73968197		0	1.7522e+06	0	5.24962e-06	54.92	0.00010243	2	1414.69	-6.27665	60.1361	0
High	SLNNQFASFIDKVR	1	1	1	50979272		0	1.64361e+06	0	8.194e-05	54.92	0.000133674	2	1638.85	-5.05915	54.9352	1
High	ILLAELEQLK	1	1	1	559098393		0	4.81659e+07	0	0.000171827	54.91	6.05343e-05	2	1169.71	-3.56912	57.283	0
High	DTEQVDNWMSK	3	8	3	545513111;545513107;545513105		0	9.33332e+07	0	5.64909e-05	54.9	1.9092e-05	2	1352.57	-4.50391	35.4589	0
High	AVANQTSATFLR	1	1	1	354459384		0	1.52009e+06	0	0.000121306	54.84	0.000156173	2	1278.67	-4.03304	31.1285	0
High	LESGMQNMSIHTK	1	1	1	359323093		0	1.01589e+07	0	1.728e-06	54.83	8.58303e-05	2	1475.69	-6.62688	23.9201	0
High	QQSNEHLR	4	5	4	545488614;73947738;73947736;73947718		0	2.03214e+08	0	0.000913039	54.81	8.54005e-05	2	1011.49	-6.72925	7.12107	0
High	APILIATDVASR	1	3	1	558611352		0	1.77808e+07	0	5.79415e-06	54.81	8.02798e-05	2	1226.7	-7.26965	40.4276	0
High	RDHALLEEQSK	7	5	4	545488614;73947738;73947736;73947718		0	4.36415e+08	0	6.11685e-05	54.81	0.000138755	2	1325.67	-8.30817	11.8326	1
High	EHQFPTHWTPSTK	1	2	1	157073949		0	1.36181e+06	0	4.74884e-06	54.8	7.03654e-05	2	1595.75	-7.10287	25.3771	0
High	ISLPVILMDETLK	1	1	1	50978982		0	750770	0	0.000375306	54.77	9.28593e-05	2	1471.83	-7.51165	63.4425	0
High	DLIGVQNLLK	1	8	3	545513111;545513107;545513105		0	7.13124e+07	0	0.00016138	54.75	6.63232e-05	2	1112.66	-3.98129	57.289	0
High	LIQSHPESAEDLQEK	3	8	3	545513111;545513107;545513105		0	2.03001e+08	0	2.91347e-06	54.74	0.000107268	2	1723.84	-7.44249	19.7093	0
High	LSLFQAIR	1	1	1	73974852		0	7.21978e+06	0	0.00066606	54.72	5.53151e-05	2	947.56	-7.42117	52.3441	0
High	ELWGLLIEETEK	1	3	2	359320585;73969626		0	6.06918e+06	0	3.72471e-06	54.71	0.000161595	2	1459.75	-9.67939	61.466	0
High	ASHSWHQSSFHSAR	2	1	1	73996826		0	1.50979e+06	0	2.66855e-07	54.71	4.34413e-05	2	1624.73	-6.1015	11.3364	0
High	TLAVSGLGVVGR	1	3	1	545510807		0	6.88306e+06	0	1.2275e-05	54.65	0.000129395	2	1128.66	-8.51739	41.7327	0
High	DVDEIEAWISEK	1	8	3	545513111;545513107;545513105		0	1.70687e+06	0	3.69697e-05	54.64	7.86748e-05	1	1433.67	-5.43246	59.5863	0
High	SGAQASSTPLSPTR	1	1	1	560891942		0	9.37225e+06	0	2.49936e-05	54.63	0.000142733	2	1359.68	-5.936	17.4351	0
High	YSFIQALVR	1	1	1	545525484		0	2.48991e+06	0	8.51294e-06	54.57	9.81084e-05	2	1096.61	-6.9705	58.3205	0
High	VTmQNLNDR	1	7	2	61740600;359279911	M3(Oxidation)	0	1.48094e+07	0	7.32423e-05	54.57	8.13497e-05	2	1106.52	-7.17961	11.3662	0
High	LLGWIQNK	1	9	2	74008809;73985178		0	3.61669e+06	0	0.00136996	54.56	0.000123006	2	971.559	-8.87123	43.2501	0
High	QITVEELVR	1	19	1	73974722		0	1.39139e+07	0	0.000366992	54.5	0.000179003	2	1086.61	-7.86133	43.4973	0
High	VNFTVDQIR	1	1	1	359322142		0	3.75183e+06	0	0.000105838	54.49	0.000160745	2	1091.58	-7.18742	37.5985	0
High	VDFTEEEINNmK	1	1	1	73951551	M11(Oxidation)	0	1.3438e+06	0	2.86757e-06	54.48	8.14491e-05	2	1484.65	-4.95355	30.3527	0
High	QLLLTPNAVVIVEDAK	2	3	3	545512109;359320309;359320307		0	2.02426e+07	0	4.25626e-06	54.48	5.25765e-05	2	1722.99	-7.32852	59.2308	0
High	GAVASVTFDDFHK	1	1	1	560879431		0	7.29852e+06	0	5.06602e-06	54.47	0.000108611	2	1393.66	-8.48979	36.7094	0
High	AEMEVLLASK	2	19	1	73974722		0	5.03603e+06	0	6.40432e-05	54.46	0.000180839	2	1090.58	-5.47997	39.928	0
High	SLAAEEEAAR	1	19	1	73974722		0	9.06269e+06	0	0.000534844	54.42	0.000103183	2	1046.5	-7.75905	17.6209	0
High	FLNLLETIFK	1	1	1	545546623		0	170081	0	7.48447e-05	54.41	6.46604e-05	2	1237.71	-4.51859	67.4652	0
High	FGQGGAGPVGGQGPR	1	1	1	545525020		0	1.32723e+07	0	0.000491159	54.37	0.000119001	2	1341.66	-5.80077	19.9867	0
High	LANQAADYFGDAFK	1	2	1	73989664		0	1.13812e+06	0	1.00512e-05	54.36	7.3654e-05	2	1530.71	-6.42138	50.8479	0
High	AFITNIPFDVK	1	6	1	545534926		0	5.38554e+06	0	0.000110453	54.35	0.000130936	2	1264.69	-5.99243	57.1839	0
High	VLQATVVAVGSGSK	1	2	1	74005474		0	1.05246e+06	0	4.38358e-07	54.28	0.000131197	2	1315.75	-5.53394	30.0447	0
High	ADLINNLGTIAK	1	2	1	545519272		0	1.52569e+07	0	7.84753e-05	54.27	0.000154508	2	1242.7	-5.53589	46.0018	0
High	VLDELTLTK	1	1	1	61740600		0	2.31729e+07	0	0.000275223	54.26	0.000143052	2	1031.59	-5.83423	38.503	0
High	ALDTMNFDVIK	1	9	1	545520482		0	2.13628e+06	0	0.000535552	54.24	0.000125819	2	1266.63	-7.21315	51.1202	0
High	tTTVATDYDNIEIQQQYSDVNNR	3	1	1	73969626	N-Term(Acetyl)	0	2.06088e+07	0	7.82527e-08	54.24	4.4451e-05	3	2730.23	-5.43224	49.4075	0
High	ALQESFLSEK	1	19	1	73974722		0	5.35154e+06	0	0.000157922	54.21	0.00014926	2	1151.58	-8.2016	35.9597	0
High	ALQGASQIIAEIR	1	7	1	73996848		0	1.38315e+06	0	1.94553e-06	54.2	0.000119189	2	1369.78	-3.31817	51.9187	0
High	QLETIDQLHLEYAK	17	5	4	545488614;73947738;73947736;73947718		0	7.05964e+08	0	2.28329e-06	54.2	0.000137058	2	1700.87	-7.10969	44.0641	0
High	FMELLEPLSER	3	3	2	359320585;73969626		0	2.27124e+08	0	4.24689e-05	54.19	0.000190342	2	1363.68	-6.72592	58.2306	0
High	ALMLQGVDLLADAVAVTmGPK	3	1	1	545555747	M18(Oxidation)	0	829971	0	2.06957e-07	54.15	0.00014826	3	2129.13	-1.89183	66.7983	0
High	YLYHGNTNSELAFESAK	1	1	1	545525484		0	1.30211e+06	0	1.80398e-06	54.08	0.000101814	2	1943.9	-5.1769	34.5736	0
High	GFFDPNTHENLTYLQLLER	2	20	2	73974722;73974852		0	4.06078e+06	0	4.439e-07	54.08	0.000139921	2	2307.13	-6.69825	60.3244	0
High	DMFQETMEAMR	1	1	1	160425231		0	962489	0	0.000110726	54.07	1.39068e-05	2	1388.56	-5.29821	55.9287	0
High	IFYPETTDIYDR	1	1	1	73951551		0	1.5896e+07	0	5.067e-06	54.07	8.91213e-05	2	1532.72	-6.88789	44.4498	0
High	WTYQEFFSR	1	1	1	545550660		0	1.02634e+07	0	0.000105857	54.04	8.16527e-05	2	1263.57	-4.20165	56.6491	0
High	DVEDEETWIR	4	8	3	545513111;545513107;545513105		0	1.00512e+08	0	0.000169638	54.02	4.43831e-05	2	1291.57	-7.39182	40.5358	0
High	NTTGVTEEALK	2	8	3	545513111;545513107;545513105		0	1.25153e+08	0	0.000106982	54.01	0.000190255	2	1162.59	-6.44191	20.6982	0
High	VLLTTQGVDmISK	1	1	1	73964009	M10(Oxidation)	0	1.95723e+06	0	0.00015351	54.01	0.000185886	2	1420.76	-5.16375	37.1735	0
High	NVTVQPDDPISFMQLTAK	2	1	1	545536882		0	3.49041e+06	0	5.57851e-07	54.01	0.000185687	2	2004	-6.49853	59.4495	0
High	LVLDSIIWAFK	1	1	1	545515705		0	253954	0	1.85056e-05	54	7.38489e-05	2	1304.76	-2.86286	65.4128	0
High	VSHLLGINVTDFTR	2	1	1	160425231		0	3.96102e+07	0	6.41631e-07	54	0.000175565	2	1571.85	-3.82431	51.4495	0
High	QQQLLAQNLQLPPEAR	5	1	1	545550660		0	7.65356e+06	0	0.000107177	54	0.000149091	2	1847	-7.3231	47.0361	0
High	SFYPEEVSSMVLTK	2	3	1	545497049		0	2.04324e+07	0	6.53824e-07	53.99	0.000132077	2	1616.78	-4.64029	55.5425	0
High	GSVLSLSLLR	1	1	1	545550725		0	693970	0	0.00069905	53.96	7.05143e-05	2	1044.64	-4.26459	56.1159	0
High	HRPELIEYDK	6	5	4	545488614;73947738;73947736;73947718		0	7.80945e+08	0	0.000435303	53.96	0.000135805	2	1299.66	-6.93831	19.3471	0
High	TVTNAVVTVPAYFNDSQR	4	3	1	545497049		0	4.79768e+07	0	3.30753e-07	53.95	0.000141354	2	1981.99	-6.46743	48.3269	0
High	DSYVGDEAQSK	2	8	2	57108093;307938303		0	1.12442e+07	0	8.21754e-05	53.9	3.80901e-05	1	1198.52	-5.55378	14.4405	0
High	LmVHTVATFNSIK	5	8	3	545513111;545513107;545513105	M2(Oxidation)	0	7.81416e+07	0	2.738e-06	53.9	0.000207153	2	1476.78	-6.83696	34.6286	0
High	ATAAFILANEHNVALFK	1	1	1	545537844		0	795550	0	1.33365e-06	53.87	0.000146648	2	1829.98	-3.6234	53.4671	0
High	TSFLLNLR	2	3	3	545512109;359320309;359320307		0	5.96686e+07	0	0.000244145	53.8	9.12944e-05	2	963.558	-4.35916	51.3808	0
High	FDDAVVQSDmK	1	3	1	545497049	M10(Oxidation)	0	4.21309e+06	0	1.55231e-05	53.77	3.10622e-05	2	1270.55	-6.923	22.206	0
High	MTLVASEDYGDTLAAIQGLLK	1	8	3	545513111;545513107;545513105		0	6.21769e+06	0	6.03254e-07	53.75	0.000150335	3	2209.13	-6.70754	65.7892	0
High	ASIHEAWTDGKEAMLK	7	5	4	545488614;73947738;73947736;73947718		0	6.72862e+07	0	0.000307539	53.7	0.000152929	2	1786.87	-5.40879	34.1089	1
High	LFTLTALR	1	3	1	545533782		0	703518	0	0.00190649	53.67	4.40275e-05	2	934.568	-4.57396	51.7499	0
High	AGLVGPELHEK	2	19	1	73974722		0	1.6955e+07	0	0.000682095	53.62	0.000191402	2	1149.62	-7.15169	22.884	0
High	ITENAIVENLK	1	2	1	545550048		0	1.48861e+06	0	0.000124818	53.56	0.000180407	2	1243.68	-6.90663	39.4387	0
High	LEMNLGLQK	2	3	2	359320585;73969626		0	1.63813e+08	0	0.00270114	53.54	0.000247628	2	1045.57	-4.91192	39.2644	0
High	VADNAQQQYVR	1	1	1	545544614		0	719615	0	2.88316e-05	53.52	0.000166959	2	1291.63	-6.91283	16.2704	0
High	QIGQNANEVTQR	1	2	1	545536563		0	1.17023e+06	0	6.74024e-05	53.52	0.000187857	2	1357.68	-4.21768	15.6985	0
High	IDGITIQAR	2	8	3	545513111;545513107;545513105		0	1.82723e+08	0	0.000570743	53.49	0.000234826	2	986.557	-6.43056	31.584	0
High	SYEQVPSQGFSSK	1	1	1	55741803		0	1.37825e+07	0	7.73134e-06	53.45	9.05971e-05	2	1443.67	-6.93003	26.3666	0
High	HETSGQMLLPLSDAR	2	19	1	73974722		0	2.49125e+06	0	2.91724e-07	53.45	0.000171705	2	1654.81	-5.08167	39.7292	0
High	AWEGNYLASKPDTPQTSGTFVPVANELK	1	1	1	345805768		0	2.62521e+07	0	3.8323e-07	53.43	0.00015661	3	3020.48	-7.58632	50.7487	0
High	LIQEQHPEEETIKTK	1	8	3	545513111;545513107;545513105		0	2.40354e+06	0	6.47383e-06	53.42	0.000199512	2	1822.94	-7.2737	16.655	1
High	AVTGYRDPYTEQTISLFQAmK	2	19	1	73974722	M20(Oxidation)	0	8.30745e+06	0	2.98016e-05	53.42	0.000158336	2	2435.18	-5.92191	49.2101	1
High	KSDLFQDDLYPDTAGPEAALEAEEWFEGK	1	2	1	545544157		0	0	0	8.56942e-09	53.4	6.90203e-05	3	3271.48	-3.9004	63.0205	1
High	mEELIVELR	1	4	1	545493759	N-Term(Acetyl)	0	132731	0	0.000189266	53.39	0.000244648	2	1173.61	-3.64085	66.8534	0
High	NQAFIEMNTEEAANTMVNYYTSVTPVLR	2	4	1	545535492		0	2.24784e+06	0	4.09565e-08	53.37	9.80347e-05	3	3206.51	-2.20817	63.8936	0
High	NSDILIQTELRPVK	1	6	1	359320935		0	1.27056e+06	0	7.05701e-06	53.36	0.000112792	2	1625.91	-6.60968	40.4382	0
High	ASFNHFDRDHSGTLGPEEFK	8	3	1	73963339		0	3.25433e+08	0	1.96308e-06	53.35	8.41533e-05	2	2291.03	-6.83154	31.3378	1
High	APTTGLALLPLK	1	1	1	73974852		0	7.23375e+06	0	1.39102e-06	53.33	2.50838e-05	2	1194.74	-5.96642	54.5362	0
High	LQEKEDLQELNDR	2	1	1	560891942		0	1.20912e+06	0	1.39158e-06	53.28	0.00017715	2	1629.8	-6.08055	24.876	1
High	LSYTQLLR	1	19	1	73974722		0	2.46012e+07	0	0.000649736	53.22	9.64773e-05	2	993.565	-7.78133	44.609	0
High	DLTGVQNLR	3	8	3	545513111;545513107;545513105		0	3.11844e+08	0	0.00117044	53.17	0.000234709	2	1015.55	-7.25558	30.5982	0
High	EAGAGGLAIAVEGPSK	1	1	1	74008809		0	2.00223e+06	0	5.1809e-07	53.17	0.000194225	2	1426.74	-7.37318	36.5872	0
High	SGVGNIFIK	1	4	1	545520482		0	1.37969e+06	0	0.000477485	53.16	0.000141536	2	934.529	-6.66085	40.1052	0
High	LEGPTPAPSTSYSPQADSLR	2	1	1	55741803		0	1.11937e+07	0	1.2485e-05	53.16	0.000168104	2	2074	-5.99606	34.0611	0
High	VLALPEPSPAAPTLR	3	19	1	73974722		0	5.29816e+07	0	3.57222e-05	53.13	0.00011309	2	1531.88	-5.27001	46.7755	0
High	VTIAQGGVLPNIQAVLLPK	1	16	1	545554686		0	1.19994e+07	0	1.78178e-07	53.13	1.96995e-05	2	1931.16	-4.3825	61.8148	0
High	VIQYLAHVASSHK	3	8	2	160425231;545498124		0	4.85515e+07	0	2.81807e-06	53.12	0.000161128	2	1452.79	-7.21743	26.2933	0
High	LAQVSPELLLASVR	1	2	1	545513976		0	2.21079e+06	0	1.6972e-06	53.12	6.411e-05	2	1495.88	-5.96139	60.2054	0
High	TEMEDLMSSKDDVGK	2	1	1	160425231		0	2.95236e+06	0	2.30417e-05	53.11	5.25301e-05	2	1684.73	-5.07506	33.2157	1
High	GITGVDLFGTTDAVVK	1	1	1	545556932		0	748137	0	8.78347e-07	53.1	0.000201789	2	1592.85	-3.08201	56.1292	0
High	LSPGLLATGQFETK	1	1	1	545528063		0	1.96548e+06	0	7.27178e-07	53.07	0.000192584	2	1461.79	-5.92487	45.5515	0
High	AVFPSIVGRPR	2	10	2	57108093;307938303		0	4.35607e+07	0	0.00131487	53.05	0.000141451	2	1198.7	-7.7039	35.818	0
High	LGSESQYFPTPLLK	1	1	1	73978245		0	422412	0	9.89036e-06	52.97	0.000210444	2	1579.83	-5.16036	54.1992	0
High	LFVGNLPADITEDEFK	1	1	1	545525020		0	1.30515e+06	0	8.12505e-07	52.96	0.000195754	2	1807.9	-6.64401	59.4185	0
High	LLESQLQSQKR	1	1	1	545550660		0	1971696	0	0.000423405	52.94	0.00019869	2	1329.74	-6.21123	18.4074	1
High	WQLSVATEQPELEGPR	1	1	1	345798963		0	1.55179e+06	0	6.28875e-07	52.93	0.00022487	2	1839.91	-6.8389	49.3613	0
High	VYFLPITPHYVTQVIR	1	5	1	345782111		0	1.99622e+06	0	1.31088e-07	52.83	9.9027e-05	2	1946.08	-6.01656	59.007	0
High	DVNAAIATIK	1	6	1	359323129		0	5.10128e+07	0	0.000302097	52.75	0.000243941	2	1015.57	-5.82631	34.5537	0
High	LAAAYNLVQR	1	1	1	359323581		0	1.20493e+06	0	4.592e-05	52.74	0.0002171	2	1118.62	-6.28442	33.7694	0
High	DVAEEIANYRPTIDTLHEQASALPQEHAESQDVR	2	3	2	359320585;73969626		0	3.39699e+07	0	5.6064e-08	52.74	0.000104559	3	3832.81	-7.20978	50.6124	0
High	mEEVVIAGMSGK	1	5	1	545509598	N-Term(Acetyl)	0	718736	0	1.12781e-05	52.64	0.000172335	2	1292.61	-6.58745	61.5536	0
High	NWRDPDQTDGPGLGYLSSHIAHVER	1	1	1	545518174		0	4.16054e+07	0	1.17271e-07	52.63	0.000145172	3	2820.33	-5.32283	44.5585	1
High	TFDEIASGFR	1	1	1	226693371		0	6.05675e+06	0	1.91357e-05	52.61	0.000116509	2	1142.54	-8.28479	43.3864	0
High	AASQSTQVPTVTEGAAAALLLSK	2	1	1	73994683		0	2.51954e+06	0	3.74523e-07	52.6	0.000174754	3	2214.18	-8.09718	58.4142	0
High	AALSSAVQQR	1	1	1	545544604		0	1.22437e+06	0	0.000465336	52.59	0.000299639	2	1030.56	-7.12535	16.8816	0
High	TQILAASYELHK	7	3	2	359320585;73969626		0	3.98304e+08	0	8.63204e-05	52.59	0.000281738	1	1373.74	-4.13977	32.807	0
High	LLTGELLPTDGMIR	1	2	1	545525739		0	908640	0	1.11448e-06	52.57	0.00021636	2	1528.83	-4.18576	56.969	0
High	GPFLVALGK	1	10	1	545552059		0	940010	0	0.000316958	52.56	0.000255682	2	901.546	-5.45663	47.535	0
High	QAQQERDELADEIANSSGK	2	1	1	160425231		0	4.79672e+06	0	2.89274e-06	52.56	0.000104824	2	2088.97	-4.45818	31.1576	1
High	AGVLAHLEEER	2	8	2	160425231;545498124		0	1.25622e+07	0	4.00917e-06	52.55	0.00024432	2	1223.63	-6.14778	31.1975	0
High	PPYTITYFPVR	1	1	1	356461051		0	2.61731e+06	0	5.37472e-05	52.53	0.000228135	2	1353.72	-3.81755	51.8024	0
High	DDEEMNTWIQAISSAISSDK	2	2	1	73969626		0	98178.7	0	5.2896e-07	52.5	7.2542e-05	2	2239.99	-3.46643	68.3001	0
High	AVAQALEVIPR	1	3	1	345802573		0	4.32663e+06	0	1.33525e-05	52.48	9.97114e-05	2	1166.68	-5.01772	42.7193	0
High	IIDQELLDR	1	1	1	73974852		0	7.75368e+06	0	0.00037022	52.44	0.000186444	2	1114.6	-6.17273	36.8798	0
High	LAAISEATR	1	19	1	73974722		0	2.4365e+07	0	0.000660727	52.43	0.000339744	2	931.515	-6.1943	21.0792	0
High	QVLVLQSQLADTK	1	7	1	545498124		0	1.57825e+06	0	9.75835e-07	52.42	0.000214512	2	1442.81	-5.19189	40.8924	0
High	LALVQLLGLAVR	1	1	1	73958252		0	105188	0	1.85547e-05	52.39	1.38424e-05	2	1265.83	-4.10672	66.1956	0
High	YFEITDESPYVHYLNTFSSK	1	2	1	545544157		0	0	0	6.25106e-07	52.39	0.00010872	2	2440.12	-6.12631	59.0379	0
High	LLVSSEDYGR	5	8	3	545513111;545513107;545513105		0	2.25993e+08	0	5.57033e-05	52.37	0.000181071	2	1138.57	-7.30915	28.4716	0
High	ASSHSSQTQGTGSITK	2	1	1	560891942		0	0	0	1.69305e-05	52.33	0.000165496	2	1576.75	-5.45116	8.50063	0
High	EKEPIVGSTDYGKDEDSAEALLK	5	8	3	545513111;545513107;545513105		0	8.17908e+07	0	1.25657e-07	52.33	0.000208478	2	2494.21	-5.42819	40.1742	2
High	VDNEILDYKDLAAIPK	1	11	1	545548031		0	1.37396e+06	0	1.43547e-06	52.29	0.000231359	2	1816.96	-3.71023	51.7725	1
High	LGTLSALDILIK	1	2	1	73968655		0	3.18072e+06	0	5.21804e-05	52.27	7.50051e-05	2	1256.78	-5.89548	61.9362	0
High	QLAEAHAQAK	3	19	1	73974722		0	8.27537e+06	0	0.000155685	52.26	0.000214539	2	1066.56	-5.96922	8.19671	0
High	RLTTIIEEVEAAGGPER	2	1	1	73974852		0	7.41231e+06	0	1.07135e-08	52.25	0.000230223	2	1840.97	-5.00314	52.7206	1
High	QEVVAGDVGTAR	1	1	1	545538481		0	2.41353e+06	0	5.74165e-06	52.24	0.000214933	2	1201.61	-5.77076	18.7565	0
High	VIMVTGDHPITAK	1	8	1	545528359		0	1.0926e+06	0	3.44569e-05	52.24	0.000241202	2	1381.74	-4.57166	26.8302	0
High	AVNTQALSGAGILR	1	1	1	345777938		0	1.0966e+06	0	2.65399e-05	52.2	0.000217524	2	1370.76	-7.68719	41.0286	0
High	KAGTQIENIEEDFRDGLK	3	4	1	73963339		0	7.28465e+07	0	2.04205e-07	52.2	0.000252472	3	2063.03	-7.17993	48.4503	2
High	DYETATLSDIK	4	5	4	545488614;73947738;73947736;73947718		0	8.35403e+08	0	0.000217742	52.18	0.000156481	2	1255.6	-6.71549	37.6997	0
High	TIAIIAEGIPEALTR	1	2	1	545510631		0	1.41308e+06	0	3.00564e-06	52.17	0.000149561	2	1567.9	-5.39005	59.5954	0
High	DGIIDFTPGSELLITK	2	3	3	545512109;359320309;359320307		0	6.12433e+07	0	3.92015e-05	52.17	0.000290627	2	1718.91	-4.82392	62.0645	0
High	LYGDDALDNALQTFIK	1	1	1	545542541		0	0	0	1.18471e-06	52.17	0.000253616	2	1796.9	-4.30185	63.6474	0
High	AGVVGPELHEK	2	19	1	73974722		0	1.29716e+07	0	0.000119145	52.15	0.000257529	2	1135.6	-5.82051	17.7835	0
High	LGDLYEEEMR	1	1	1	559098393		0	1.87365e+07	0	0.000443506	52.15	9.14305e-05	2	1254.56	-4.53731	36.1881	0
High	DSPDLLLLLR	1	1	1	73967426		0	349636	0	7.55804e-05	52.12	9.63606e-05	2	1154.67	-5.8017	62.7919	0
High	ATLPDADKER	5	4	1	73963339		0	2.8615e+08	0	0.000427494	52.09	0.000183551	2	1115.56	-7.59686	13.2805	1
High	VGTFFSEVKPAGPTVEQQGDmAR	1	4	1	345792599	M21(Oxidation)	0	4.78322e+06	0	2.71923e-07	52.09	0.000181079	3	2467.18	-5.26142	39.7922	0
High	SVILEAFSSPSEEVK	1	2	1	73968655		0	4.00439e+06	0	6.03403e-07	52.03	0.000279783	2	1621.82	-5.5343	50.3815	0
High	KFDQLLAEEK	3	15	3	160425231;545498124;359318584		0	3.28894e+07	0	0.00145467	52.02	0.000294245	2	1220.65	-4.73634	30.0946	1
High	EELIANWEQIR	3	8	3	545513111;545513107;545513105		0	5.31471e+07	0	2.4484e-05	51.97	0.000269063	2	1400.71	-5.89383	51.1996	0
High	TVEEVVVER	1	1	1	55741803		0	8579287	0	0.00082925	51.94	0.000295877	2	1059.56	-7.21893	25.1308	0
High	KQEDFMTTmDANEEK	2	3	2	359320585;73969626	M9(Oxidation)	0	3.53797e+06	0	9.30155e-06	51.9	1.80783e-05	2	1832.76	-6.75901	20.4059	1
High	VISSVSYYTHR	1	1	1	545560046		0	1.03578e+06	0	0.000420933	51.87	0.000249325	2	1311.66	-4.24612	25.887	0
High	AGTQIENIDEDFR	1	5	4	545488614;73947738;73947736;73947718		0	4.37244e+07	0	0.00011497	51.86	0.00011208	2	1507.69	-6.85624	41.0599	0
High	FRVPDAPPPEAAPAR	3	1	1	359322286		0	1.58147e+07	0	0.00017523	51.84	0.000283785	2	1590.83	-5.68369	30.7062	1
High	KDNYPQSVPR	1	3	3	545512109;359320309;359320307		0	7.66584e+06	0	0.000142814	51.77	0.000315007	2	1203.61	-5.54437	14.9315	1
High	ARFEELNADLFR	1	4	2	545497049;57090217		0	1.67498e+07	0	7.04727e-06	51.77	0.000273095	2	1480.75	-5.89448	47.2346	1
High	mQELQEAQNAR	1	9	1	545486235	M1(Oxidation)	0	1.30599e+06	0	4.13389e-05	51.74	0.000112206	2	1333.61	-4.61689	14.2897	0
High	ALELDSNLYR	1	1	1	160425231		0	2.48754e+07	0	1.10594e-05	51.72	0.000307887	2	1193.61	-3.77127	40.8487	0
High	SNLVDNTNQVEVLQR	1	8	1	345800891		0	1.95039e+06	0	0.000161301	51.7	0.000281927	2	1728.88	-6.96141	36.5755	0
High	EVVAGSHELGQDYEHVTmLQER	5	3	2	359320585;73969626	M18(Oxidation)	0	1.00696e+08	0	1.77965e-07	51.68	0.00013652	3	2543.17	-5.6382	36.1121	0
High	NTHTLLLAGVFR	2	1	1	73984948		0	1.48637e+06	0	1.22701e-05	51.67	0.000236908	2	1341.75	-7.33924	49.7077	0
High	TDLLLEPYNK	2	1	1	160425231		0	3.91448e+07	0	7.95516e-05	51.65	0.000349821	2	1205.63	-5.66033	42.1156	0
High	IGIFGQDEDVTSK	1	1	1	50978982		0	2.4253e+06	0	1.99597e-06	51.65	0.0002657	2	1408.68	-7.74012	41.6915	0
High	LQQIFIELTLK	2	12	5	545550048;74005024;545512109;359320309;359320307		0	978424	0	3.01927e-05	51.64	0.000106251	2	1345.8	-4.27332	60.7408	0
High	LEENSAFLQFNWK	2	8	3	545513111;545513107;545513105		0	2.60219e+07	0	2.3289e-07	51.55	0.000226049	2	1625.78	-7.70613	58.9113	0
High	ELYERPPHLFAIADAAYK	2	1	1	345805768		0	1.79644e+07	0	1.14506e-07	51.51	0.000295594	2	2104.07	-7.45082	47.3851	0
High	AVAGDASESALLK	1	2	1	545528359		0	1.43238e+06	0	5.41728e-05	51.47	0.00033219	2	1231.64	-9.16024	29.4085	0
High	FFEDYGLFmR	1	1	1	545502393	M9(Oxidation)	0	843547	0	2.27473e-05	51.44	9.36722e-05	2	1340.59	-6.08311	55.5179	0
High	ISNAQLQTELVEILK	1	1	1	545497547		0	285402	0	5.03939e-05	51.43	0.000158279	2	1698.96	-3.9698	61.6911	0
High	VAEDLESEGLmAEEVQAVQQQEVYGmmPR	2	8	3	545513111;545513107;545513105	M11(Oxidation); M26(Oxidation); M27(Oxidation)	0	1.59768e+07	0	9.34429e-08	51.43	6.25921e-05	3	3314.46	-6.6707	49.7847	0
High	AEQMASVQNAQR	1	10	1	545486235		0	909587	0	5.23486e-05	51.42	0.000200828	2	1332.62	-5.71487	14.8644	0
High	QREEESQQQAVLEQER	2	5	2	545519691;545519689		0	4.42824e+06	0	2.06839e-08	51.41	0.000236346	2	1986.94	-5.19284	18.6098	1
High	EQADFAIEALAK	4	8	2	160425231;359318584		0	1.36157e+07	0	7.20351e-05	51.39	0.000340907	2	1305.66	-7.72517	48.4793	0
High	AAIEVNAGR	1	4	1	545493759		0	2.10898e+06	0	0.00025724	51.38	0.00022452	2	900.485	-5.64532	17.0946	0
High	TTNVLGAVNKPLSSAGK	1	5	1	545541822		0	823828	0	3.61257e-05	51.36	0.000245663	2	1656.92	-4.54671	31.935	0
High	QLAEEDLAQQR	1	19	1	73974722		0	1.47325e+07	0	1.81792e-05	51.35	0.000234137	2	1300.64	-6.01725	24.2407	0
High	LLEAAAQSSK	2	19	1	73974722		0	2.79126e+07	0	7.74328e-05	51.34	0.000366155	1	1017.55	-5.45362	15.4315	0
High	ADEGQLSPAPR	1	19	1	73974722		0	0	0	1.77733e-05	51.34	0.000218885	2	1140.56	-4.97816	16.0672	0
High	SIYYITGESK	1	2	1	545519272		0	8.68929e+06	0	0.000202684	51.29	0.000258199	2	1160.58	-5.03116	32.4264	0
High	DLAVAGPEmQVK	1	1	1	560879431	M9(Oxidation)	0	8.58175e+06	0	0.000660724	51.29	0.000309839	2	1273.64	-5.61297	26.4698	0
High	QKASIHEAWTDGK	1	9	5	73963339;545488614;73947738;73947736;73947718		0	1.52291e+07	0	0.000126098	51.22	0.000237854	2	1470.72	-6.76598	16.7693	1
High	VPHNAAVQVYDYR	2	1	1	560879431		0	1.50088e+07	0	6.05987e-06	51.21	0.000278515	2	1531.75	-7.60805	27.3134	0
High	APLNVQFSSPVPGDAVR	1	5	1	73985178		0	3.67527e+06	0	1.35161e-06	51.21	0.000301219	2	1753.91	-7.71746	46.9595	0
High	TSILAAANPISGHYDR	2	1	1	345784242		0	1.11665e+06	0	3.59545e-05	51.2	0.000333016	2	1685.85	-4.54869	39.9544	0
High	mIALLADNISSGDPSSMLK	1	2	1	73952522	M1(Oxidation)	0	348108	0	4.20096e-07	51.2	0.00034667	2	1978.97	-5.7552	55.9775	0
High	LSFISVGNK	1	5	2	545519691;545519689		0	6.15603e+07	0	0.000238759	51.18	0.000201189	2	964.541	-5.6952	39.3438	0
High	VVQGLFDNFLR	1	1	1	545502719		0	464484	0	3.06965e-05	51.14	0.000312267	2	1307.7	-5.57815	59.9675	0
High	LILEVHQFSR	4	3	2	359320585;73969626		0	2.31719e+08	0	1.24461e-05	51.13	0.000221249	2	1241.7	-4.03911	38.1328	0
High	VADWTGATYQDKR	1	1	1	73969188		0	1.10871e+06	0	2.41271e-05	51.13	0.000208144	2	1510.72	-6.61132	24.164	1
High	DAGVIAGLNVLR	1	4	1	50978734		0	3.38653e+06	0	1.99559e-05	51.11	0.000176965	2	1197.69	-6.17993	53.7797	0
High	LALSSADTSKPTEWQK	2	4	1	545543643		0	1.68758e+06	0	4.51021e-09	51.11	0.000382584	2	1761.89	-5.01697	30.213	0
High	DAGQISGLNVLR	3	1	1	73970888		0	3.24751e+07	0	0.000156357	51.1	0.000338832	2	1242.67	-8.57839	43.9276	0
High	FPLVADLFHDDK	2	1	1	545506551		0	781495	0	7.28982e-07	51.1	0.000296526	2	1416.71	-6.28537	58.789	0
High	RLAEDEAFQR	2	19	1	73974722		0	4.34307e+06	0	3.58226e-05	51.07	0.000324766	2	1234.61	-7.26805	19.8901	1
High	LSSPATLNSR	3	3	1	57097397		0	8.99907e+08	0	4.80759e-05	51.06	0.000429319	2	1045.56	-8.21572	20.0576	0
High	LSNRPAFMPSEGK	16	8	4	545488614;73947738;73947736;73947718		0	1.02257e+09	0	1.16535e-05	51.01	0.000303528	2	1433.71	-4.9471	25.9473	0
High	ITPSYVAFTPEGER	1	1	1	345806081		0	1.15051e+07	0	1.21028e-05	50.96	0.000256537	2	1566.77	-6.20519	42.1195	0
High	LGNFFSPK	2	1	1	73951551		0	3.45875e+07	0	0.0013704	50.95	0.000269985	2	909.478	-5.12739	38.9195	0
High	LLEAQLQAQGR	2	1	1	545506551		0	5.18051e+07	0	8.36227e-06	50.95	0.00023704	2	1226.68	-7.25878	28.1544	0
High	SLGTmPPHVFAIADK	1	5	2	545519691;545519689	M5(Oxidation)	0	2.48413e+07	0	4.62142e-06	50.91	0.00029073	2	1599.81	-5.97189	38.8431	0
High	GYSFTTTAER	2	5	1	307938303		0	6.44056e+07	0	3.70203e-05	50.88	0.000152701	2	1132.52	-4.57844	26.6693	0
High	GDLPFVVPR	1	1	1	160425231		0	7.20911e+06	0	0.000525819	50.86	0.000294916	2	999.558	-4.10004	47.8394	0
High	AEAQLQELQVK	1	1	1	160425231		0	8.61566e+06	0	0.00017124	50.85	0.000333419	2	1256.68	-5.28955	31.969	0
High	GAELEYESLKR	2	1	1	545550660		0	6.66886e+06	0	0.000558569	50.85	0.000308752	2	1294.66	-5.14361	25.9712	1
High	SNQQLENDLNLmDIK	1	1	1	73951551	M12(Oxidation)	0	7.53954e+06	0	2.19604e-06	50.85	0.000228995	2	1790.85	-7.7315	44.7001	0
High	ISDIQSQLEK	1	1	1	359322003		0	2.3104e+06	0	0.000214748	50.81	0.000421564	2	1160.61	-6.22363	28.0837	0
High	GAAYGLAGLVK	1	1	1	73994683		0	1.58301e+06	0	5.01855e-05	50.8	0.000288206	2	1019.58	-8.23536	43.7259	0
High	AKFEELNmDLFR	1	1	1	345806081	M8(Oxidation)	0	2.33456e+06	0	4.93131e-05	50.77	0.000270103	2	1528.73	-7.99732	44.3722	1
High	ASAFNSWFENAEEDLTDPVR	1	8	3	545513111;545513107;545513105		0	2.59677e+06	0	4.82045e-07	50.77	8.24966e-05	3	2298.01	-7.06551	63.4243	0
High	QSLLSQSHAYQQFLR	3	3	2	359320585;73969626		0	3.18923e+08	0	5.45726e-06	50.76	0.00042015	2	1805.92	-5.6682	45.5247	0
High	FQPGETLTEILETPATSEQEAEHQR	1	1	1	73951551		0	1.10626e+07	0	2.97942e-07	50.76	0.000177966	3	2841.34	-5.90251	58.7294	0
High	LPEELGRDQNTVETLQR	3	3	2	359320585;73969626		0	5.16488e+07	0	2.77964e-06	50.73	0.000364738	2	1998.02	-4.62187	33.1239	1
High	LQDEIQNmKEEMAR	2	1	1	559098393	M8(Oxidation)	0	1.69634e+06	0	3.35719e-05	50.71	0.000163892	2	1750.8	-7.09011	20.4443	1
High	LTVEEAVR	1	30	1	73974722		0	1.7953e+07	0	0.00224449	50.68	0.000503207	2	916.506	-4.52527	25.872	0
High	EAASELLmR	9	3	2	359320585;73969626	M8(Oxidation)	0	1.52719e+08	0	0.000396268	50.67	0.000317104	2	1035.51	-5.09094	32.6124	0
High	GGIAGLLLKPANEK	2	19	1	73974722		0	2.41155e+07	0	0.000182885	50.67	0.000172265	2	1380.81	-6.65994	41.9826	0
High	NSLESYAFNmK	1	2	1	545497049	M10(Oxidation)	0	3.38899e+07	0	1.95284e-05	50.65	8.86824e-05	2	1319.58	-7.40112	35.8342	0
High	SVTDYDFAPFLNNSPQQNPASQLPAR	1	3	1	545519689		0	1.45118e+07	0	1.79836e-07	50.65	0.000250119	3	2877.36	-7.20419	58.8185	0
High	TLQALQIPAAK	1	1	1	73951551		0	6.98627e+07	0	0.000746644	50.64	0.000103557	2	1153.69	-5.4795	39.2719	0
High	SPILVATAVAAR	1	5	1	74006742		0	3.17146e+06	0	0.00265194	50.57	0.00011708	2	1168.7	-7.01502	40.155	0
High	TQLNLLLDKLR	2	5	2	545519691;545519689		0	8.91569e+06	0	0.00013567	50.57	0.000121903	2	1326.8	-7.04575	52.4321	1
High	IGNLQTDLSDGLR	1	5	1	73985178		0	2.0236e+06	0	9.17478e-06	50.53	0.000416447	2	1401.72	-8.43117	43.5749	0
High	GGIVDEGALLR	1	2	1	359321669		0	3.79383e+06	0	2.38432e-05	50.52	0.000303407	2	1099.6	-7.35233	41.2673	0
High	HTDNVIQWLNAmDEIGLPK	2	1	1	73951551	M12(Oxidation)	0	3.89743e+06	0	3.22748e-07	50.52	0.000377041	3	2210.08	-6.92125	59.2457	0
High	GGELVYTDSEAR	1	19	1	73974722		0	1.32952e+07	0	0.000937737	50.49	0.000238513	2	1296.6	-6.27253	24.7468	0
High	FESLEPEmNNQASR	6	3	2	359320585;73969626	M8(Oxidation)	0	1.18475e+08	0	6.63776e-06	50.48	7.78967e-05	2	1667.73	-4.67042	25.7262	0
High	FLYDVQLPIVEK	1	1	1	73946132		0	942448	0	2.40512e-06	50.47	0.000312305	2	1463.8	-7.25554	59.3914	0
High	IGDNLDILTLLK	1	3	1	50978814		0	427846	0	8.61469e-06	50.45	0.000205107	2	1327.78	-5.30259	63.1377	0
High	QYDIDEAIAR	1	19	1	73974722		0	1.48031e+07	0	4.00076e-05	50.43	0.000291193	2	1193.57	-4.99612	35.4607	0
High	SIEALLEAGQAR	1	2	1	50978924		0	1565381	0	0.00188092	50.42	0.000386732	2	1257.67	-5.01067	48.2857	0
High	TLTLVDTGIGmTK	1	2	1	545519272	M11(Oxidation)	0	4.20112e+06	0	6.24752e-06	50.41	0.000392628	2	1365.72	-6.64981	41.1272	0
High	RAALSTASDFITR	2	1	1	545518174		0	6.0923e+07	0	7.65753e-05	50.41	0.000397632	2	1408.75	-4.62891	34.2043	1
High	TLEQHDSIVTHYK	2	2	1	74001642		0	1.62551e+06	0	3.52495e-05	50.41	0.000301181	2	1570.77	-8.1427	19.7347	0
High	QETFDAGLQAFQQEGIANITALKDQLLAAK	3	8	3	545513111;545513107;545513105		0	1.06398e+07	0	7.34762e-07	50.4	0.000270411	3	3232.67	-3.19722	66.9063	1
High	IIGNLLYYR	1	1	1	73951551		0	4.51779e+07	0	0.000139513	50.37	0.000221318	2	1124.64	-5.42127	49.4017	0
High	AALSTASDFITR	3	1	1	545518174		0	3.51261e+08	0	0.000138758	50.37	0.000382486	2	1252.65	-6.14371	39.9864	0
High	LQQFFNER	3	5	2	545519691;545519689		0	6.34516e+07	0	0.00173269	50.32	0.00037298	2	1081.54	-5.22263	34.1809	0
High	IVAFENAFER	1	2	1	74001642		0	5.08886e+06	0	3.19636e-05	50.31	0.000316111	2	1195.61	-4.60952	46.307	0
High	VAEDLESEGLMAEEVQAVQQQEVYGMmPR	3	8	3	545513111;545513107;545513105	M27(Oxidation)	0	3.86948e+06	0	7.82011e-07	50.31	0.00011732	3	3282.48	-5.66886	59.9509	0
High	DSDELKSWVNEK	1	8	3	545513111;545513107;545513105		0	3.4343e+07	0	0.000134702	50.27	0.00023869	2	1449.68	-5.19641	34.7718	1
High	ALAAAGYDVEK	1	6	1	545554601		0	873913	0	6.78655e-05	50.26	0.000405013	1	1107.56	-5.07537	25.5324	0
High	ALQESFLSEKDR	2	19	1	73974722		0	1.02493e+07	0	0.000165449	50.25	0.000392257	2	1422.71	-6.73723	29.8939	1
High	SNQELLQSQLAEK	1	2	1	74001642		0	1.64035e+06	0	1.0549e-05	50.22	0.000372637	2	1487.76	-4.67963	31.8333	0
High	HTNYTmEHIR	21	12	5	73963339;545488614;73947738;73947736;73947718	M6(Oxidation)	0	5.85381e+08	0	0.000198009	50.2	0.000113644	2	1317.59	-5.43945	11.2175	0
High	LNYAQWYPIVVFLNPDSK	2	1	1	55741803		0	575362	0	1.47978e-07	50.19	0.0004025	2	2167.11	-4.14951	67.4372	0
High	EKILSSDDYGKDLTSVMR	2	3	2	359320585;73969626		0	2.14175e+06	0	3.34436e-07	50.17	0.000350027	2	2057.01	-7.25016	41.2878	2
High	IVSSNDVGHDEYSTQSLVKK	2	3	2	359320585;73969626		0	8.72238e+06	0	8.244e-07	50.17	0.000391376	2	2206.08	-6.75562	25.3684	1
High	VLGELWPLFGGR	1	1	1	545503178		0	1.34089e+06	0	1.21801e-05	50.15	0.000399945	2	1343.74	-3.90135	63.5899	0
High	mIQALELDPNLYR	1	3	1	359318584	M1(Oxidation)	0	690142	0	8.21573e-06	50.13	0.000458081	2	1591.81	-3.79493	52.6872	0
High	ALQALEDVR	1	19	1	73974722		0	1.99703e+07	0	0.000210292	50.12	0.000350189	2	1014.55	-6.17908	33.5591	0
High	FAQHGTFEYEYSQR	2	1	1	545525020		0	5.98288e+06	0	1.41721e-06	50.07	4.72325e-05	2	1762.76	-10.8615	29.2047	0
High	NGNLQYDLHYWLGK	1	1	1	545518174		0	4.50678e+06	0	4.73997e-06	50.05	0.000438423	2	1720.84	-4.14773	57.6158	0
High	LKQLAEEQAQAQAQAQAAAEK	1	19	1	73974722		0	4.50328e+06	0	7.54763e-08	50.05	0.000453252	3	2225.14	-7.63788	29.8248	1
High	LGDLYEEEmR	1	1	1	559098393	M9(Oxidation)	0	8.72633e+06	0	0.000179461	49.91	7.75914e-05	2	1270.55	-7.4916	28.3419	0
High	LESEHPDQAQAILSR	2	3	2	359320585;73969626		0	1.41864e+07	0	3.76901e-07	49.91	0.000433899	2	1693.84	-8.7626	27.2013	0
High	AGVLAHLEEERDLK	2	8	2	160425231;545498124		0	7.91323e+06	0	0.000203743	49.87	0.000405457	2	1579.84	-5.64791	33.0271	1
High	QIATLHAQVTDmKK	2	1	1	160425231	M12(Oxidation)	0	3.23284e+06	0	2.87241e-06	49.87	0.000417306	2	1599.84	-7.88018	16.2225	1
High	VGDLYSDLR	1	4	1	545530631		0	1.0725e+06	0	6.18294e-05	49.86	0.000410523	2	1037.52	-8.30403	35.9274	0
High	SIQEELQHLR	3	19	1	73974722		0	1.67146e+07	0	9.76196e-05	49.85	0.000469437	2	1252.66	-6.62254	38.064	0
High	GKDLIGVQNLLKK	1	8	3	545513111;545513107;545513105		0	6.08765e+06	0	0.000185825	49.82	9.69355e-05	2	1425.87	-6.00647	37.3827	2
High	IYTELINLYK	1	2	1	114326371		0	1.10483e+07	0	4.65216e-05	49.81	0.00034528	2	1269.7	-5.98547	53.5949	0
High	VIDPATATSVDLR	1	2	1	359320591		0	5.60279e+06	0	7.63223e-06	49.81	0.00043826	2	1357.72	-5.76587	37.7877	0
High	LLQAETASNSAR	1	1	1	545536505		0	1.119e+06	0	4.96012e-06	49.8	0.000490056	2	1260.65	-6.65506	16.9184	0
High	RFEEALQAIFNR	2	1	1	345805768		0	5.43964e+06	0	0.000242096	49.8	0.00042304	2	1493.78	-5.28025	54.7776	1
High	AVTGYKDPYTGEQISLFQAMQK	2	19	1	73974722		0	1.1553e+07	0	6.82427e-08	49.8	0.00039215	2	2475.21	-4.36883	53.2927	1
High	GLAGAVSELLR	1	2	1	359320831		0	911021	0	6.45874e-05	49.78	0.000389226	2	1085.63	-3.60372	56.7416	0
High	FAEFDQImK	2	5	2	545519691;545519689	M8(Oxidation)	0	3.9182e+07	0	0.0010381	49.78	0.000159898	2	1144.53	-6.64493	35.6424	0
High	GIIASSIGTILK	1	2	1	545523404		0	961482	0	2.11932e-05	49.77	0.000105439	2	1172.72	-4.63135	56.2798	0
High	DTLQSELVGQLYK	1	7	1	73996848		0	484553	0	0.000102605	49.76	0.000410574	2	1493.78	-5.84077	56.0336	0
High	SGHFEQAIKEGEDmIAEEHFGSEK	2	3	2	359320585;73969626	M14(Oxidation)	0	2.73843e+06	0	1.49243e-08	49.74	0.00010617	3	2721.2	-4.04625	45.0039	1
High	EQLmASDDFGR	3	8	3	545513111;545513107;545513105	M4(Oxidation)	0	2.9352e+07	0	0.000420412	49.71	6.73505e-05	1	1284.55	-4.8107	25.9806	0
High	FmELLEPLSER	22	3	2	359320585;73969626	M2(Oxidation)	0	1.42523e+08	0	4.35547e-05	49.69	0.000371063	2	1379.68	-6.50139	48.313	0
High	QLEMSAEAER	1	19	1	73974722		0	3.18652e+06	0	0.000240736	49.68	0.000156087	2	1163.53	-7.44966	21.3662	0
High	DISTNYYASQK	1	1	1	50979166		0	1.81773e+06	0	0.000870543	49.68	0.00019484	2	1289.59	-6.12456	24.5282	0
High	LPQPSDQHFTSAVHQK	3	5	2	545519691;545519689		0	2.50506e+07	0	5.06258e-07	49.68	0.000469339	2	1819.9	-4.63609	22.4386	0
High	THFEYEKESPYGLSFNK	2	1	1	55741803		0	3.70543e+06	0	1.23755e-06	49.68	0.00026481	2	2075.96	-5.7416	36.836	1
High	DADETKEWIEEK	2	8	3	545513111;545513107;545513105		0	3.01018e+07	0	0.000147616	49.66	0.000154104	2	1492.67	-6.81983	29.9207	1
High	FDDAVVQSDMK	1	3	1	545497049		0	4.36348e+06	0	0.000102405	49.65	0.000162589	2	1254.56	-5.8102	30.6936	0
High	LLGVEGSTLR	1	3	3	545512109;359320309;359320307		0	1.39371e+08	0	0.000514085	49.6	0.000453942	2	1044.6	-4.72926	35.4531	0
High	AGQVAYLEK	2	3	2	545550660;545506551		0	2.40272e+07	0	0.000120011	49.54	0.000408561	2	978.52	-5.62605	22.428	0
High	LKDLEALLNSK	2	1	1	560891942		0	7.50767e+06	0	0.00026309	49.47	0.00035984	2	1243.72	-6.52431	44.6133	1
High	ALLPLALEGTDVGQTK	1	3	1	73951241		0	739059	0	4.04275e-07	49.44	0.000308297	2	1625.9	-6.16569	55.8649	0
High	DSLHEKFPDAGEDELLK	1	1	1	73951551		0	3.05585e+06	0	2.11898e-06	49.4	0.000338705	2	1942.93	-5.20579	39.0174	1
High	RNLVDNITGQR	1	19	1	73974722		0	1.82089e+06	0	0.000215735	49.32	0.000466046	2	1285.69	-6.73347	28.7974	1
High	ASSLSESSPPKPVKK	1	4	2	545545537;73996688		0	2.64099e+06	0	2.04375e-05	49.3	0.000436474	2	1541.84	-5.84582	11.3817	1
High	MQQQLDEYQELLDIK	1	1	1	560891942		0	1.56651e+06	0	3.01393e-07	49.29	0.0003786	2	1893.91	-6.64624	58.0179	0
High	VPFDAATLHTSTAmAAQHGmDDDGRGQK	2	1	1	545518174	M14(Oxidation); M20(Oxidation)	0	3.24842e+07	0	4.48293e-07	49.29	0.000125415	3	2960.31	-3.88771	26.8605	1
High	NQVEEELFSVR	1	19	1	73974722		0	1.99687e+07	0	2.11005e-05	49.28	0.000483931	2	1349.66	-7.43728	48.5432	0
High	QIEAQEKPR	2	3	2	359320585;73969626		0	6.31688e+07	0	0.00233271	49.26	0.000426284	2	1098.59	-4.66117	8.6352	0
High	ILEVVNQVQDEER	1	1	1	545535937		0	0	0	3.97449e-06	49.2	0.000503148	2	1570.8	-4.44538	38.4164	0
High	TAITVEHLAIK	1	1	1	345798963		0	2.55392e+06	0	0.000143108	49.19	0.000207869	2	1195.7	-4.11369	33.3319	0
High	DGQVINETSQHHDDLE	2	1	1	559098393		0	3.17853e+06	0	7.60293e-06	49.17	7.02147e-05	2	1836.79	-6.14425	21.709	0
High	GFALVGVGSEASSK	1	1	1	545514197		0	1.25555e+06	0	1.67387e-06	49.15	0.00050715	2	1308.67	-6.80192	40.4484	0
High	YQNLLNEFSR	2	1	1	545550660		0	2.42653e+07	0	0.000173498	49.12	0.00036616	2	1283.63	-4.50567	49.0267	0
High	EITSSADQIAEVK	1	2	1	545512022		0	1.07448e+06	0	0.000131286	49.11	0.000475633	2	1390.69	-9.99145	29.2344	0
High	YQELINDIAK	2	1	1	73951551		0	3.54084e+07	0	0.000551965	49.09	0.000628883	2	1206.63	-4.65289	39.195	0
High	SLTNDWEDHLAVK	1	3	2	545519272;545508859		0	4.17676e+06	0	1.57491e-05	49.09	0.000294712	2	1527.73	-8.17582	41.2814	0
High	ADVVESWIGEK	2	8	3	545513111;545513107;545513105		0	1.58809e+08	0	6.9929e-05	49.08	0.000480166	2	1232.61	-6.47052	45.6849	0
High	VVSSVLQFGNISFK	1	7	1	545498124		0	0	0	2.92613e-06	49.07	0.000379072	2	1524.84	-4.02417	59.1195	0
High	QAGAEALSQAVAR	1	1	1	73994683		0	4.79485e+06	0	0.000103768	49.06	0.000528323	2	1271.66	-5.64439	27.8439	0
High	KHYASEEIKEK	2	3	2	359320585;73969626		0	2.30612e+07	0	0.000593212	49.05	0.000601101	2	1361.7	-4.85634	8.12634	2
High	LTEQLDTYILK	1	1	1	73995879		0	714791	0	4.23785e-05	49.03	0.000503854	2	1336.73	-4.75901	48.1941	0
High	GANAVGYTNYPDNVVFK	1	3	1	545530619		0	1.05415e+06	0	1.0375e-05	49.02	0.000431081	2	1828.88	-4.86103	44.2128	0
High	TSSISGPLSPAYTGQVPYNYNQLEGR	2	2	1	359320585		0	2.11934e+08	0	1.31612e-05	48.98	0.000347802	2	2799.35	-4.02799	51.374	0
High	DYDSNLNASR	1	6	1	359320935		0	804274	0	5.90539e-05	48.94	0.00011105	2	1154.5	-6.38005	17.8816	0
High	VTAYTVDVTGR	1	1	1	545531227		0	1.32308e+06	0	3.98529e-05	48.92	0.000405216	2	1181.61	-9.38827	29.4846	0
High	SYIQEVAR	1	1	1	345805768		0	7.82708e+06	0	0.000528227	48.89	0.000447407	2	965.499	-6.24575	25.9867	0
High	DQAVmISGESGAGK	2	3	3	545512109;359320309;359320307	M5(Oxidation)	0	1.95605e+07	0	3.98203e-05	48.88	0.000234897	2	1365.62	-6.73264	17.7184	0
High	QEYDESGPSIVHR	2	5	1	307938303		0	1.72656e+07	0	0.000102378	48.88	0.000221955	2	1516.69	-6.37607	21.9556	0
High	NVEDIELWLYEVEGHLASDDYGK	2	8	3	545513111;545513107;545513105		0	796938	0	2.47913e-07	48.87	0.000275651	2	2694.25	-3.6037	67.2112	0
High	ASIHEAWTDGKEAmLR	4	4	1	73963339	M14(Oxidation)	0	1.04392e+07	0	1.44025e-06	48.82	0.000406782	2	1830.87	-4.19365	28.0064	1
High	FAEFLLPLLIEK	1	4	1	545547562		0	247205	0	9.26837e-05	48.73	0.000215018	2	1432.84	-2.77717	67.1663	0
High	QIATLHAQVTDMKK	3	1	1	160425231		0	3.51722e+06	0	3.19809e-06	48.7	0.000522723	2	1583.85	-6.39182	22.0012	1
High	TALSADRVNNININQGSITFAGGPGR	1	3	3	545512109;359320309;359320307		0	4.53662e+06	0	9.23696e-08	48.69	0.000477282	3	2643.34	-8.00619	44.6815	1
High	YHTSQSGDEMTSLSEYVSR	1	2	1	545519272		0	3.65704e+06	0	5.07958e-07	48.67	0.000103232	3	2176.93	-7.28359	40.4583	0
High	VQELQQQSAR	1	3	1	359318584		0	4.87616e+06	0	0.000659243	48.66	0.000524156	2	1186.61	-7.23657	12.2941	0
High	KGWLYYEAGQR	1	19	1	73974722		0	4.7845e+06	0	4.2749e-05	48.66	0.000485355	2	1370.68	-5.14571	35.163	1
High	INDIIEVK	2	1	1	345805768		0	1.01422e+07	0	0.00213644	48.64	0.000541621	2	943.54	-6.0544	33.0885	0
High	ISNRPAFmPSEGK	74	8	4	545488614;73947738;73947736;73947718	M8(Oxidation)	0	3.96878e+08	0	6.53221e-05	48.63	0.000501743	2	1449.7	-8.03701	19.5539	0
High	EELYQNLTR	2	8	3	545513111;545513107;545513105		0	1.43868e+08	0	0.000679347	48.62	0.000576411	2	1165.58	-5.69563	32.643	0
High	EKEQLmASDDFGR	1	8	3	545513111;545513107;545513105	M6(Oxidation)	0	1.62407e+07	0	8.82884e-05	48.6	0.000166336	2	1541.68	-5.24224	21.6438	1
High	AQLGVQAFADALLIIPK	1	1	1	545500762		0	680952	0	7.16973e-05	48.6	0.000147701	2	1768.03	-3.06082	67.0707	0
High	IEGIDDAEDFEK	1	1	1	545506551		0	3.09042e+06	0	1.89331e-05	48.54	0.000120365	2	1380.61	-6.88685	37.5921	0
High	AFHNEAQVNPER	1	2	1	57032236		0	1.07992e+06	0	8.79467e-05	48.53	0.000345794	2	1411.66	-5.65547	14.5634	0
High	QLANSLSGVQNQLQSFNSYR	1	4	1	545530631		0	425880	0	0.000328963	48.51	0.000616564	2	2254.11	-5.41987	54.5099	0
High	LQQQFNSHVFK	2	1	1	545506551		0	2.32803e+07	0	8.72508e-05	48.45	0.000637287	2	1375.7	-8.80915	27.0885	0
High	DDEGFIIR	1	5	2	545519691;545519689		0	4.70348e+06	0	0.00078809	48.41	0.000498972	2	964.468	-5.30961	38.8638	0
High	INAWNSPTLPIYEPGLK	1	1	1	545494172		0	3.31031e+06	0	2.93388e-05	48.39	0.000555604	2	1913.01	-5.95012	57.7759	0
High	SSSAASGVTGR	1	1	1	359322286		0	314252	0	0.00164384	48.33	0.000561864	2	979.473	-7.07016	9.34539	0
High	AEmEVLLASK	1	19	1	73974722	M3(Oxidation)	0	1.32663e+07	0	0.00102342	48.31	0.000675136	2	1106.57	-8.74812	26.0847	0
High	DLMLWmEDVIR	3	3	2	359320585;73969626	M6(Oxidation)	0	3.12208e+06	0	7.09086e-05	48.3	0.000472575	2	1436.68	-6.96347	60.3083	0
High	GISQEQMNEFR	3	4	1	73963339		0	3.47866e+08	0	0.000306896	48.29	0.000216448	2	1338.6	-5.17998	31.0366	0
High	YGLFPANYVELRP	2	3	1	73982676		0	3.81648e+07	0	7.44757e-07	48.24	0.000643365	2	1538.79	-4.61588	59.7119	0
High	TPQPSVVR	1	1	1	560879431		0	1.33798e+07	0	0.0021303	48.21	0.000366949	2	883.494	-6.09177	14.7099	0
High	TAAFVLAmLSR	1	4	1	345800891	M8(Oxidation)	0	1.03464e+06	0	7.92911e-05	48.17	0.000433593	2	1195.65	-4.38015	50.2683	0
High	HEAFETDFTVHK	2	8	3	545513111;545513107;545513105		0	2.80608e+07	0	2.30348e-06	48.16	0.000285655	2	1460.67	-6.97325	28.4463	0
High	FNEVVSALKDGK	2	5	2	545519691;545519689		0	9.44398e+06	0	0.000162911	48.14	0.000575481	2	1306.69	-6.60858	30.508	1
High	LVSNHSLHETSSVFVDSLTK	1	1	1	74008809		0	3.39567e+06	0	6.50644e-07	48.12	0.000689911	3	2200.11	-7.11395	40.0756	0
High	QGGGGGGGSVPGIER	1	7	1	545534926		0	1.99695e+06	0	0.000240531	48.11	0.000366225	2	1284.62	-7.4067	19.8749	0
High	TVQEVTEmGSVR	1	1	1	73974852	M8(Oxidation)	0	1.95927e+06	0	8.03268e-06	48.09	0.000499092	2	1351.64	-6.59801	18.1189	0
High	DHSGTLGPEEFK	3	3	1	73963339		0	1.28951e+08	0	4.36105e-05	48.08	0.000217057	1	1316.6	-7.20519	26.2509	0
High	ELWGLLIEETEKR	2	3	2	359320585;73969626		0	7.95328e+07	0	4.19653e-05	48.07	0.000811747	2	1615.86	-7.71499	59.2994	1
High	DLMSWINGIR	1	8	3	545513111;545513107;545513105		0	1.30115e+07	0	4.35107e-05	48.03	0.00070357	2	1204.61	-6.74289	63.4353	0
High	SLSEQLAVATSTHATEVEK	2	1	1	545506551		0	1.92421e+07	0	2.4992e-05	47.99	0.000705315	2	2001	-6.81948	37.5795	0
High	YENEVALR	1	1	1	61740600		0	3.4516e+06	0	0.000968298	47.97	0.000714954	2	993.493	-6.7928	22.2958	0
High	SAAEVIAQAR	1	2	1	73993705		0	1.19489e+06	0	0.000125016	47.97	0.000769214	2	1015.55	-7.14522	22.9227	0
High	VDVDVPDVDVHGPDWHLK	2	1	1	545531227		0	4.38166e+06	0	4.92738e-07	47.97	0.000490733	2	2041.99	-4.31933	46.1825	0
High	VPFDAATLHTSTAMAAQHGMDDDGRGQK	3	1	1	545518174		0	2.19365e+07	0	8.57305e-10	47.96	0.000242333	3	2928.32	-5.0479	34.8466	1
High	DLSELSSVR	2	19	1	73974722		0	1.36423e+07	0	0.000980758	47.94	0.00080106	2	1005.52	-4.54808	34.8625	0
High	NIRDDEGFIIR	3	5	2	545519691;545519689		0	2.87594e+07	0	0.000258904	47.94	0.000789008	2	1347.69	-6.17826	36.9954	1
High	AYSDQAIVNLLK	1	1	1	73994683		0	2.84801e+06	0	1.56943e-05	47.9	0.000706298	2	1334.73	-4.38874	56.1789	0
High	VPFDAATLHTSTAmAAQHGmDDDGR	3	1	1	545518174	M14(Oxidation); M20(Oxidation)	0	4.69675e+07	0	3.42437e-07	47.9	9.81195e-05	3	2647.14	-4.81969	30.1007	0
High	SFSTALYGESDL	19	5	4	545488614;73947738;73947736;73947718		0	2.59899e+08	0	0.000118638	47.86	0.000217697	2	1289.58	-6.42447	54.3009	0
High	LRENVFQEHQTLK	3	3	1	73982676		0	2.14669e+07	0	7.62097e-07	47.84	0.000670904	2	1641.86	-8.03953	23.7205	1
High	mNEVISLWK	11	8	3	545513111;545513107;545513105	M1(Oxidation)	0	1.1598e+08	0	0.00198064	47.78	0.000751095	2	1135.57	-6.73148	49.563	0
High	mQAVQEATR	1	19	1	73974722	M1(Oxidation)	0	4.43576e+06	0	0.000474013	47.75	0.000475941	2	1049.49	-9.45395	9.37204	0
High	SVSGFLHFDTTTK	1	1	1	545525484		0	1.00201e+06	0	6.4765e-06	47.72	0.000544322	2	1439.71	-7.526	43.3487	0
High	TQAASWSDPTEETGPVAGILDTETLEK	1	19	1	73974722		0	9.21474e+06	0	1.07241e-05	47.67	0.000471964	3	2846.34	-5.76721	59.0151	0
High	LQEEVENLR	2	1	1	545506551		0	2.22109e+07	0	0.000554657	47.65	0.000682869	2	1129.58	-4.70611	25.6403	0
High	SLQQLAEER	1	8	3	545513111;545513107;545513105		0	2.61722e+08	0	0.000964131	47.63	0.000786119	2	1073.55	-7.02185	29.7722	0
High	TAASGIPYHSEVPVSLK	2	2	1	73969626		0	1.91463e+08	0	5.1826e-07	47.55	0.000675043	2	1755.92	-4.85576	37.0764	0
High	TINEVENQILTRDAK	1	9	5	73963339;545488614;73947738;73947736;73947718		0	5.82492e+06	0	7.49092e-05	47.54	0.000724172	2	1743.91	-7.90962	36.7051	1
High	YIETDPANR	2	1	1	545518174		0	9.74506e+07	0	0.000973214	47.51	0.000518063	2	1078.51	-5.88213	16.3231	0
High	LNIDPSTITWQR	1	1	1	73946132		0	1.41509e+06	0	1.3984e-05	47.5	0.000792223	2	1443.75	-5.51693	49.1387	0
High	AQVHVSEEGAEPEAMLQVLGPKPALPAGAEDTAKEDAANR	1	1	1	545518174		0	9.04833e+06	0	2.39209e-06	47.5	0.000410783	4	4097	-6.57797	49.1898	1
High	GYFEYIEENKYSR	1	1	1	545505093		0	3163078	0	1.23614e-05	47.47	0.000349168	2	1697.77	-4.55688	40.9662	1
High	MVEGYQGLR	1	19	1	73974722		0	5.99938e+06	0	0.000486489	47.43	0.000545767	2	1052.51	-5.0409	26.8234	0
High	AEAESWYQTK	1	3	1	545545383		0	735759	0	0.000139407	47.43	0.00028463	2	1212.55	-6.47037	26.5748	0
High	QTALVELLKHKPK	2	2	1	545520919		0	1.34889e+07	0	0.0021486	47.41	0.000102577	2	1504.91	-6.7147	32.5805	1
High	IMSIVDPNR	1	4	1	73963339		0	3.28023e+08	0	0.00257375	47.38	0.000829957	2	1044.55	-5.37053	32.4208	0
High	REGLYSELQAR	1	19	1	73974722		0	1.03023e+07	0	0.00130259	47.38	0.000879316	2	1321.68	-7.28179	28.3004	1
High	MVNHFIAEFK	2	3	1	545497049		0	2.09945e+07	0	0.000130283	47.35	0.000716981	2	1235.62	-4.84748	38.9086	0
High	FKTQLNLLLDKLR	2	5	2	545519691;545519689		0	1.22812e+06	0	9.95304e-05	47.35	0.000100322	3	1601.97	-5.15742	53.282	2
High	EGEDMIAEEHFGSEK	1	3	2	359320585;73969626		0	1.27448e+07	0	5.30985e-06	47.33	6.74983e-05	2	1707.7	-7.66551	31.4611	0
High	LNIPVSQVNPR	1	3	1	545528359		0	4.63751e+06	0	7.55317e-05	47.32	0.000477284	2	1236.7	-5.10936	34.7912	0
High	FAEFDQIMK	1	5	2	545519691;545519689		0	3.12212e+07	0	0.00147997	47.29	0.000330349	2	1128.53	-6.05293	47.0902	0
High	LEVDPNIQAVR	2	1	1	359323093		0	6.33296e+07	0	0.000442816	47.24	0.000572061	2	1253.68	-7.13133	35.8162	0
High	mLPELFQDDEK	1	1	1	545550660	M1(Oxidation)	0	3.18705e+06	0	5.70113e-05	47.22	0.000252262	2	1380.63	-4.90409	45.3751	0
High	AQIHDLVLVGGSTR	1	2	1	50978734		0	2.58858e+06	0	2.28213e-05	47.22	0.000596514	2	1465.8	-4.94067	35.537	0
High	GLVSSDELAK	1	8	3	545513111;545513107;545513105		0	1.5304e+08	0	0.000655076	47.17	0.0010073	2	1018.53	-7.2703	26.224	0
High	IPYLPITNFNQNWQDGK	1	5	1	73985178		0	0	0	2.31896e-07	47.17	0.000802004	2	2048.01	-6.28977	59.6543	0
High	ALDFIASKGVK	1	12	5	73963339;545488614;73947738;73947736;73947718		0	1.35279e+06	0	0.000753328	47.15	0.000520432	1	1148.66	-4.43801	32.0254	1
High	VIRPLDQPSSFDATPYIK	2	2	1	73968655		0	3.86609e+06	0	6.03243e-06	47.1	0.000837458	2	2047.08	-4.87328	45.2503	0
High	LPYDVTPEQALAHEEVK	2	1	1	73951551		0	3.57641e+07	0	3.39743e-07	47.08	0.000799209	2	1938.97	-5.56636	42.7902	0
High	QKGDVVLQSDHVIETLTK	2	3	3	545512109;359320309;359320307		0	1.35451e+07	0	6.38579e-06	47.01	0.000683796	2	2010.07	-6.23709	41.9618	1
High	LMLLLEVISGERLPKPER	1	5	4	545488614;73947738;73947736;73947718		0	2.49176e+06	0	0.00015704	47.01	0.00014731	3	2093.2	-6.49628	61.0635	1
High	LISLFQAMK	1	19	1	73974722		0	1.38663e+07	0	0.00198905	46.98	0.000508134	2	1050.6	-4.70591	56.9348	0
High	ASYVAPLTAQPATYR	1	1	1	345783055		0	5.44599e+06	0	0.00023436	46.91	0.000899354	2	1608.83	-6.31071	36.8722	0
High	AIGNIVTGTDEQTQVVIDAGALAVFPSLLTNPK	1	1	1	545509967		0	502590	0	0.000105932	46.91	0.000308612	3	3352.79	-2.11449	67.2556	0
High	VALVTFNSAAHNKPSLIR	1	2	1	73968655		0	927019	0	1.4408e-06	46.8	0.000336377	2	1938.08	-5.32932	37.4257	0
High	SGAQELLR	1	1	1	545518174		0	1.32859e+08	0	0.00261621	46.78	0.00128665	2	873.474	-6.04703	23.1818	0
High	NAFMMLIHADQDR	2	1	1	545536882		0	1.12503e+06	0	4.43742e-05	46.77	0.000299788	2	1561.71	-6.83751	51.0884	0
High	GTIQVVTQGTPLK	1	2	1	359321669		0	4.73806e+06	0	4.94556e-05	46.76	0.000707445	2	1341.77	-3.8912	35.2287	0
High	VKPLLQVSR	2	1	1	160425231		0	2.13446e+07	0	0.00142739	46.74	0.000114392	3	1039.65	-7.48053	24.2686	0
High	LSIYAALR	1	19	1	73974722		0	2.98027e+06	0	0.00243486	46.72	0.000466062	2	906.534	-7.40967	44.5398	0
High	LAQAHGFQGFLR	1	4	1	545530631		0	2.05516e+06	0	0.000364232	46.61	0.00105317	3	1344.71	-5.37419	39.13	0
High	DDEEmNTWIQAISSAISSDK	2	2	1	73969626	M5(Oxidation)	0	322396	0	0.000558809	46.61	0.000220456	2	2255.99	-2.37826	64.4126	0
High	VDSAEWGGDLPSVEAQLGSHR	1	19	1	73974722		0	754151	0	1.42132e-06	46.56	0.000694417	2	2210.04	-3.29163	49.4245	0
High	LKDVLLQVDDERR	1	1	1	160425231		0	7.0989e+06	0	0.00234795	46.55	0.000837656	2	1598.87	-7.16123	31.408	2
High	KTPDTASVQNEAK	2	2	1	545544157		0	1.86734e+07	0	4.68217e-05	46.53	0.000864868	2	1388.69	-6.20766	11.5311	1
High	LVSESSDVLPK	3	1	1	359323093		0	8.40945e+07	0	0.000195655	46.51	0.00138035	2	1173.63	-5.44717	28.6924	0
High	VLATVTKPVGGDK	1	1	1	545543878		0	1.30971e+06	0	0.000602076	46.51	0.000760531	2	1284.75	-5.61091	17.4911	0
High	KQTALVELLK	4	2	1	545520919		0	3.43264e+08	0	0.00155628	46.46	0.000425904	2	1142.71	-7.25385	39.3608	1
High	DVDETISWIK	4	8	3	545513111;545513107;545513105		0	1.66013e+08	0	0.000961038	46.45	0.000875285	2	1205.6	-6.07128	50.2842	0
High	ASALGSDGVR	1	1	1	359320309		0	9.02713e+06	0	0.000957624	46.44	0.00107932	2	932.472	-7.76712	15.2988	0
High	ITDLYTDLR	1	3	2	359320585;73969626		0	1.85684e+08	0	0.000494714	46.41	0.000838815	2	1109.58	-7.55813	40.2025	0
High	GYISPYFINTSK	1	1	1	545555747		0	4.71541e+06	0	4.7011e-05	46.36	0.00109245	2	1389.7	-4.50839	46.1558	0
High	VSGHVITDIVEGK	1	4	1	345792599		0	5.05488e+06	0	6.30361e-05	46.31	0.00098582	2	1353.73	-7.37134	35.902	0
High	TDDYGRDLSSVQTLLTK	3	8	3	545513111;545513107;545513105		0	1.19538e+07	0	6.47915e-06	46.23	0.000988663	2	1911.96	-3.90159	51.7849	1
High	EIVTNFLAGFEA	1	2	1	545505788		0	259139	0	0.000111339	46.21	0.000896297	2	1310.66	-4.09342	65.3377	0
High	FDVPGDENAEMDAR	1	1	1	73951551		0	2.62241e+06	0	1.76961e-06	46.2	9.71527e-05	2	1565.64	-5.787	35.0381	0
High	FNEVVSALK	1	5	2	545519691;545519689		0	3.25156e+07	0	0.000202675	46.16	0.000882465	2	1006.55	-4.68005	34.4341	0
High	VLETAEDIQER	3	8	3	545513111;545513107;545513105		0	1.87412e+08	0	2.57337e-05	46.13	0.000836169	1	1302.65	-5.68923	24.9848	0
High	QLLEEELAR	1	19	1	73974722		0	2.03278e+07	0	0.00118798	46.12	0.00106289	2	1100.59	-6.11771	36.7816	0
High	IGELVGVLVNHFK	2	1	1	345805768		0	1.46107e+07	0	2.96285e-06	46.12	0.000488686	3	1424.82	-6.9806	58.4552	0
High	EGmQLISEKPETEAVVK	5	3	2	359320585;73969626	M3(Oxidation)	0	1.04551e+08	0	3.92307e-06	46.11	0.00109106	2	1903.96	-5.919	28.4987	0
High	EDAVLYLLEIPK	1	10	1	545486235		0	1.76279e+06	0	4.49515e-05	46.1	0.00086774	2	1402.78	-5.03777	62.9607	0
High	ITESEEVVSR	1	1	1	560891942		0	3.91999e+06	0	2.84406e-05	46.02	0.00125142	2	1148.57	-6.92388	17.8607	0
High	mSVQPTVSLGGFEITPPVVLR	1	2	1	545494864	M1(Oxidation)	0	974928	0	7.30706e-05	46.01	0.000833281	3	2243.2	-6.82585	61.5721	0
High	ETGVDLTKDNMALQR	1	1	1	73970888		0	1.1101e+06	0	0.00250082	45.98	0.0010157	2	1690.84	-3.54241	32.3321	1
High	YYVTIIDAPGHR	2	2	1	545518203		0	3.91644e+06	0	0.000276401	45.97	0.00133168	3	1404.72	-7.21762	37.3328	0
High	RQVEEEILALK	2	19	1	73974722		0	3.94615e+06	0	7.76373e-05	45.95	0.000970652	2	1327.75	-4.74842	38.4746	1
High	ILAQATSDLVNAIK	1	2	1	359320831		0	681800	0	2.48144e-05	45.93	0.000770916	2	1456.83	-4.16046	52.212	0
High	GIIRPGTAFELLEAQAATGYVIDPIK	1	19	1	73974722		0	1.1114e+06	0	4.67793e-05	45.9	0.000431826	3	2743.49	-4.25157	62.5887	0
High	SLDNNYSTLNER	1	4	1	545530010		0	1.48054e+06	0	0.000130438	45.89	0.000547468	2	1425.65	-5.26047	25.8204	0
High	LLPLTDQAAR	3	19	1	73974722		0	3.92701e+07	0	0.00108489	45.87	0.000476231	2	1097.62	-6.89162	32.5869	0
High	TVGQLYKEQLAK	1	1	1	160425231		0	1.85543e+06	0	8.21253e-05	45.87	0.000891639	2	1377.77	-4.84547	25.578	1
High	VEVERDNLAEDImR	2	1	1	559098393	M13(Oxidation)	0	7.87778e+06	0	1.0824e-06	45.85	0.000924357	3	1704.81	-6.72342	30.6282	1
High	LYSPSQIGAFVLmK	4	1	1	73970888	M13(Oxidation)	0	9.97419e+06	0	0.00214253	45.84	0.00121186	2	1569.83	-6.036	58.6457	0
High	ANLQIDQINTDLNLER	1	1	1	160425231		0	9.33387e+06	0	3.85248e-07	45.84	0.0011454	2	1869.96	-3.63479	51.7338	0
High	VSLEQVAQLLER	1	1	1	73974852		0	3.25358e+06	0	4.2208e-06	45.83	0.0009665	2	1384.77	-5.85757	62.4256	0
High	YIMQYIAAITNPSQR	2	1	1	345805768		0	3.91976e+06	0	2.04899e-05	45.83	0.0010318	2	1768.9	-4.23467	60.7383	0
High	IKEIQSTGDR	1	19	1	73974722		0	3.05007e+06	0	0.000410181	45.82	0.0013392	2	1146.6	-7.56371	10.6037	1
High	DQMSHLFNVAHTLR	2	3	1	345782111		0	3.34907e+06	0	1.19184e-06	45.77	0.000960081	2	1668.82	-7.01563	44.0517	0
High	IAALQSFADQLIAAGHYAK	1	8	3	545513111;545513107;545513105		0	1.75823e+08	0	1.62261e-08	45.77	0.00107926	3	1988.05	-5.23909	61.0313	0
High	TPVIDADKPVSSQLR	1	1	1	73964009		0	832847	0	1.02777e-06	45.76	0.000874693	2	1625.88	-6.38271	28.8158	0
High	LSDGVAVLK	2	1	1	545555747		0	2.36621e+06	0	0.000626917	45.75	0.00125586	2	901.525	-11.8871	29.2515	0
High	EIGQSVDEVEK	4	3	2	359320585;73969626		0	8.9804e+07	0	0.000358014	45.75	0.000763628	1	1232.59	-7.59763	21.4197	0
High	EGEDmIAEEHFGSEK	2	3	2	359320585;73969626	M5(Oxidation)	0	6.56695e+06	0	1.28013e-05	45.75	8.51432e-05	2	1723.7	-8.39773	25.3271	0
High	HVGNQQYNVTYVVK	1	5	1	73985178		0	1.8464e+06	0	3.31231e-05	45.74	0.00133343	2	1648.83	-6.76593	28.2025	0
High	DVDEAYMNK	2	1	1	359323093		0	6.19235e+06	0	0.000219052	45.73	0.00013766	1	1084.45	-6.24028	20.8904	0
High	TmQGSEVVNVLK	1	2	1	73989664	M2(Oxidation)	0	1.9335e+06	0	0.000174638	45.73	0.00138863	2	1320.67	-6.23784	32.6767	0
High	AVIGSTYMLTQDEVLWEK	1	1	1	560879431		0	1.56156e+06	0	8.12135e-05	45.73	0.00100104	2	2083.03	-6.64018	59.4827	0
High	YLGLMENLR	3	3	3	545512109;359320309;359320307		0	3.27013e+07	0	0.000910229	45.71	0.000926444	2	1108.57	-7.07848	48.782	0
High	NVLGWQDANSTEFDPK	1	1	1	545523404		0	1.68534e+06	0	1.41791e-06	45.71	0.000613601	2	1820.83	-6.78926	47.47	0
High	SPFEVQVGPEAGmQK	1	5	1	73985178	M13(Oxidation)	0	1.77708e+06	0	5.09043e-06	45.69	0.000806624	2	1619.76	-8.88743	36.3748	0
High	MLQHAASNK	3	1	1	73951551		0	8.0107e+06	0	0.000234016	45.65	0.000588103	2	999.499	-5.43023	7.16414	0
High	KNILLTIGSYK	2	5	1	345782111		0	4.9129e+06	0	9.27849e-05	45.65	0.000374371	2	1249.74	-7.89487	43.1226	1
High	DmDDEESWIK	1	8	3	545513111;545513107;545513105	M2(Oxidation)	0	1.96467e+07	0	0.00107942	45.65	4.22019e-05	2	1283.5	-4.85447	34.9152	0
High	LILDKDKYQFGK	1	1	1	545550660		0	2.78964e+06	0	0.000418972	45.65	0.000722877	2	1467.81	-4.27346	30.7007	2
High	FASYLTFSPSEVK	1	4	1	345792599		0	9.55908e+06	0	1.52536e-05	45.62	0.00103632	2	1475.73	-5.3594	51.6065	0
High	LGGSPFGPAGTGK	1	1	1	73964009		0	2.92479e+06	0	0.000523097	45.59	0.00111665	2	1145.59	-6.92882	28.7731	0
High	KVPLDMSLFLK	2	1	1	545550660		0	7.603e+06	0	0.000191235	45.59	0.000661158	2	1290.74	-4.92578	56.4098	1
High	AATFGLILDDVSLTHLTFGK	1	1	1	158819069		0	503850	0	1.13966e-06	45.56	0.00107992	2	2119.13	-5.7033	63.4981	0
High	EALNHLIVEQAK	1	1	1	545550660		0	1.58975e+07	0	4.36188e-05	45.55	0.000968177	2	1364.75	-4.08357	30.8343	0
High	LVQDVANNTNEEAGDGTTTATVLAR	1	1	1	545555747		0	4.47503e+06	0	1.79931e-06	45.54	0.000989957	3	2560.24	-5.18139	35.0415	0
High	NAPAIIFIDELDAIAPK	1	1	1	73971210		0	370312	0	6.2528e-05	45.5	0.000817331	2	1810.99	-2.95953	67.4897	0
High	FNQVLDQFGEK	1	1	1	73966003		0	0	0	0.000110818	45.49	0.000912436	2	1324.65	-5.07254	40.7355	0
High	AGTQIENIEEDFR	1	10	1	73963339		0	2.36174e+07	0	4.50747e-05	45.49	0.000621474	2	1521.71	-4.96447	47.851	0
High	DGmAFNALIHK	16	3	2	359320585;73969626	M3(Oxidation)	0	4.117e+07	0	0.00059819	45.44	0.00101873	2	1232.6	-6.62378	34.0371	0
High	HQGVMVGMGQK	2	8	2	57108093;307938303		0	1.68156e+07	0	0.000233548	45.43	0.000718909	2	1171.56	-5.4512	17.0388	0
High	SAVGHEYQSK	1	3	1	73982676		0	0	0	0.00199638	45.42	0.000775111	2	1105.52	-5.43044	8.56719	0
High	SLDLIESLLR	1	1	1	359319037		0	0	0	5.96024e-05	45.42	0.000875588	2	1158.67	-6.76178	63.4492	0
High	QIIDQDKHALLDVTPNAVDR	2	1	1	55741803		0	6.37604e+06	0	5.19632e-07	45.28	0.00111922	3	2261.17	-6.19485	38.7867	1
High	YMNPAIVAPDAFDIIDLSAGGQLTTDQR	1	1	1	73951551		0	607122	0	3.76593e-07	45.28	0.000887967	3	2992.46	-2.89934	64.658	0
High	TLLDLDNTR	1	1	1	62122767		0	2.13909e+07	0	0.00090427	45.26	0.0015667	2	1060.56	-4.79574	36.1941	0
High	GYFDEEMNR	2	20	2	73974722;73974852		0	2.25783e+07	0	0.00233451	45.25	0.000101503	2	1160.46	-4.56831	33.1731	0
High	TTVAELAQR	2	19	1	73974722		0	1.96004e+07	0	0.000224009	45.23	0.00197045	2	988.535	-7.1707	24.1511	0
High	IAILGFAFK	1	1	1	545494172		0	0	0	0.000333996	45.22	0.000417845	2	979.592	-5.34768	61.3226	0
High	VPDVQDGVK	1	19	1	73974722		0	1.51616e+07	0	0.00103974	45.21	0.000819538	2	956.5	-4.768	18.7366	0
High	MSISEALR	1	1	1	73974852		0	2.12628e+06	0	0.000602006	45.2	0.00164285	2	906.467	-5.00496	35.4254	0
High	LFSWIVNR	2	9	1	74005024		0	1.33543e+06	0	0.000400137	45.2	0.00125781	2	1034.57	-5.94663	55.9198	0
High	IGPYQPNVPVGIDYVIPK	1	2	1	327532722		0	2.54877e+06	0	2.04397e-05	45.18	0.000955676	2	1969.06	-8.37327	58.4254	0
High	RAQLADSFHLQQFFR	3	8	3	545513111;545513107;545513105		0	2.92674e+07	0	2.1252e-07	45.11	0.00143831	2	1863.95	-7.66235	52.8342	1
High	HTNYTMEHIR	11	12	5	73963339;545488614;73947738;73947736;73947718		0	1.19212e+09	0	2.91137e-05	45.08	0.000597628	3	1301.6	-4.49965	15.6699	0
High	SILLSVPLLVVDNK	1	1	1	545556932		0	588428	0	0.00159054	45.06	0.00016842	2	1509.92	-5.19722	63.0412	0
High	NDFQLIGIQDGYLSLLQDSGEVR	1	3	1	545497935		0	497244	0	2.70925e-08	45.05	0.00110194	3	2580.29	-2.94468	64.4849	0
High	LTLIDPETLLPR	1	2	1	73968655		0	3.07425e+06	0	3.76955e-05	45.04	0.000717522	2	1380.8	-5.31976	61.2688	0
High	TGIDLGTTGR	1	4	1	73991836		0	1.21796e+06	0	0.000103792	45.01	0.00174472	2	990.516	-5.20669	25.8141	0
High	GDYPLEAVR	1	7	1	545550325		0	8.0341e+06	0	0.000458624	45.01	0.00117208	2	1019.51	-6.41432	32.875	0
High	mFGVPVVVAVNAFK	1	2	1	545507634	M1(Oxidation)	0	2.47712e+06	0	0.000697222	45	0.00120641	2	1493.81	-5.17983	59.9138	0
High	HTDNVIQWLNAMDEIGLPK	1	1	1	73951551		0	639441	0	3.92144e-08	44.97	0.00140582	3	2194.08	-8.42695	63.4388	0
High	QSILEGLSLSR	1	2	1	545486917		0	3.1008e+06	0	2.87943e-05	44.96	0.00155268	2	1202.67	-4.14777	51.6381	0
High	MQELQEAQNAR	1	9	1	545486235		0	710979	0	1.62106e-05	44.96	0.0007165	2	1317.61	-6.95724	19.3047	0
High	SSRPVILDPTDPTNNVSK	2	2	1	114326371		0	8.50534e+06	0	3.97553e-05	44.95	0.00125237	2	1940	-4.8878	30.8978	0
High	ALESGDMNTVWK	1	1	1	73951551		0	1.44597e+07	0	2.61501e-05	44.94	0.000758283	2	1350.63	-4.9631	38.4889	0
High	MGPAmGPALGAGIER	1	8	1	545534926	M5(Oxidation)	0	1.32108e+06	0	2.92473e-05	44.93	0.000933568	2	1443.7	-7.42321	33.7501	0
High	VTGEEWLVR	1	1	1	560879431		0	1.70564e+07	0	0.000178635	44.92	0.00144948	2	1088.57	-5.72584	40.6629	0
High	DMDDEESWIK	1	8	3	545513111;545513107;545513105		0	2.20328e+06	0	0.000207365	44.9	8.73703e-05	1	1267.51	-7.6168	41.2205	0
High	VLQVSIGPGLPK	1	2	1	545550048		0	2.15961e+06	0	0.000993367	44.89	0.000217308	2	1207.73	-5.70897	44.9277	0
High	DMAIATGGAVFGEEGLTLNLEDVQPHDLGK	4	1	1	545555747		0	1.24389e+06	0	2.96277e-06	44.89	0.0010168	3	3097.5	-5.03329	61.8177	0
High	AGPIWDLR	1	11	1	73950226		0	2.34342e+06	0	0.00223036	44.88	0.00106141	2	927.5	-5.11562	46.1088	0
High	TVQEVTEMGSVR	1	1	1	73974852		0	3.33089e+06	0	6.87885e-05	44.82	0.00117671	2	1335.65	-4.63493	28.7084	0
High	VLASSPImEAIGNAK	2	1	1	545506551	M8(Oxidation)	0	2.43139e+07	0	6.07898e-06	44.82	0.00161509	2	1516.79	-6.30613	41.511	0
High	QIATLHAQVTDmK	1	1	1	160425231	M12(Oxidation)	0	8.31085e+06	0	0.00177281	44.81	0.00123558	2	1471.75	-6.90765	20.7858	0
High	IDSLSAQLSQLQK	1	1	1	560891942		0	5.4383e+06	0	0.00132957	44.76	0.00144205	2	1430.78	-4.032	45.007	0
High	KAVITDILLR	1	4	1	545493759		0	2.2699e+06	0	3.58847e-05	44.75	0.000321567	2	1141.72	-7.36596	44.7519	1
High	SLPASDLPQVR	3	1	1	345805768		0	4.24681e+07	0	0.00222624	44.75	0.00105347	2	1182.64	-5.17666	34.8351	0
High	LGSQIFIK	2	10	1	545486235		0	4.50696e+06	0	0.000948175	44.71	0.000557807	2	905.54	-6.40596	36.1166	0
High	ImSVVDPNHSGLVTFQAFIDFmSR	4	5	4	545488614;73947738;73947736;73947718	M2(Oxidation); M22(Oxidation)	0	5.29609e+06	0	4.64993e-09	44.71	0.0011359	3	2743.31	-5.19771	61.9173	0
High	AISPTSATSSGR	1	1	1	545550660		0	1.59552e+07	0	7.66343e-05	44.7	0.00141298	2	1134.57	-5.69578	13.9716	0
High	STAGDTHLGGEDFDNR	2	4	2	545497049;57090217		0	1.46532e+07	0	7.61136e-06	44.68	0.000221265	2	1691.72	-5.1396	22.5037	0
High	GLAQALQTK	1	3	1	545509598		0	1.08103e+06	0	0.000961178	44.67	0.00138524	2	929.536	-6.05255	26.6389	0
High	ALGTEVIQLFPEK	1	3	1	74008411		0	836189	0	1.74022e-05	44.67	0.0013443	2	1444.8	-5.62357	58.0427	0
High	MLDMGFEPQIR	1	8	2	558611352;74006742		0	1.95081e+06	0	0.000246835	44.62	0.000857682	2	1336.63	-8.25666	50.9656	0
High	VHKINNVNKALDFIASK	3	5	4	545488614;73947738;73947736;73947718		0	2.67995e+06	0	5.82907e-07	44.61	0.000584638	3	1911.07	-6.44693	35.1219	2
High	VVDTLYDGK	2	10	1	545486235		0	3.73187e+06	0	0.000824705	44.6	0.00121878	2	1009.51	-5.34441	22.7408	0
High	LDKFNEVVSALK	2	5	2	545519691;545519689		0	9.22294e+06	0	2.79024e-05	44.6	0.00123785	2	1362.75	-8.91825	43.2768	1
High	SATLLQLITK	1	7	1	73996848		0	601603	0	0.000162487	44.54	0.000580075	2	1087.66	-6.63505	58.5076	0
High	EGVGLWDIR	1	2	1	345803598		0	2.94275e+06	0	0.000167677	44.5	0.00162505	2	1044.54	-4.01408	51.3832	0
High	AVHGFFTSNNATR	2	1	1	73966003		0	3.08257e+06	0	1.2157e-05	44.46	0.00130347	2	1421.69	-4.22635	25.9618	0
High	SLYASSPGGAYATR	4	1	1	559098393		0	8.26682e+07	0	0.000131395	44.45	0.00117547	2	1400.67	-5.95754	26.5229	0
High	VSITEAMR	1	19	1	73974722		0	1.02804e+07	0	0.00217386	44.43	0.00188222	2	906.465	-7.2943	28.5654	0
High	SQPALSVATLLVR	1	3	1	545551031		0	867469	0	9.80666e-05	44.38	0.000858996	2	1354.8	-6.3041	58.5636	0
High	NTTGVTEEALKEFSmmFK	3	8	3	545513111;545513107;545513105	M15(Oxidation); M16(Oxidation)	0	3.6001e+07	0	4.94873e-07	44.34	0.000675517	2	2094.96	-5.29941	58.1004	1
High	ATLNAFLHR	1	2	1	73956580		0	1.34355e+06	0	0.00207348	44.29	0.0011209	2	1042.57	-6.44937	35.1273	0
High	EKLQEEATLLQQK	1	19	1	73974722		0	2.90445e+06	0	2.08747e-05	44.24	0.0015313	2	1557.84	-6.0446	30.6891	1
High	GAGTGGLGLAVEGPSEAK	1	1	1	74008809		0	3.48866e+06	0	1.83937e-05	44.23	0.00154427	2	1570.8	-4.85304	35.5345	0
High	EGMQLISEKPETEAVVK	3	3	2	359320585;73969626		0	1.40361e+08	0	3.7635e-05	44.22	0.00170488	2	1887.96	-7.56337	36.0344	0
High	VDTVNHmADELINSGHSDAATIAEWK	7	3	2	359320585;73969626	M7(Oxidation)	0	4.8571e+07	0	5.97e-09	44.18	0.000609201	3	2840.3	-7.08726	47.3188	0
High	SLESLHGFVAAATK	1	19	1	73974722		0	1.33189e+07	0	0.000280861	44.16	0.00157896	3	1430.75	-6.79172	42.5962	0
High	QLFHPEQLITGK	5	9	2	359323129;545556306		0	8.95057e+07	0	2.7539e-05	44.13	0.00135035	2	1410.76	-7.48245	43.0969	0
High	AVTLLHSHTITSR	2	1	1	73994683		0	1.86124e+06	0	0.000157234	44.11	0.0013954	2	1435.79	-7.70054	21.2496	0
High	QLQEDKEQmAQQLAQETQGFQR	2	19	1	73974722	M9(Oxidation)	0	4.89246e+06	0	2.9669e-07	44.1	0.000976503	3	2650.24	-4.59341	35.0135	1
High	QLQLAQEAAQKR	2	19	1	73974722		0	3.37573e+06	0	0.000759465	44.08	0.00137576	2	1383.76	-8.76236	21.4445	1
High	HQAFMAELASNKEWLDK	1	3	2	359320585;73969626		0	2.45684e+07	0	1.04865e-07	44.08	0.00128977	3	2017.97	-7.10016	45.897	1
High	DLTSVNILLKK	1	7	3	359320585;73969626;545530631		0	3.80997e+06	0	0.0024429	44.05	0.000543099	2	1243.76	-4.95622	45.4545	1
High	MVIITGPPEAQFK	2	8	2	545511114;345796405		0	8.13864e+06	0	0.00136083	44.02	0.00163663	2	1430.76	-6.73559	46.6727	0
High	ALQQYTLEPSEKPFDLK	2	1	1	73984948		0	4.72898e+06	0	0.000220013	44.01	0.0016265	2	2007.03	-5.73152	45.2449	0
High	ENLFMDLLR	1	1	1	545525484		0	1.03496e+06	0	0.000248338	43.98	0.0014478	2	1150.59	-5.40593	63.098	0
High	VPVHDVTDASK	1	1	1	74008809		0	1.24341e+06	0	1.74978e-05	43.98	0.00150179	2	1167.59	-6.14253	12.5232	0
High	mEGPLSVFGDR	1	1	1	57032236	N-Term(Acetyl); M1(Oxidation)	0	2.74516e+06	0	2.34658e-05	43.97	0.000699512	2	1265.58	-5.66222	58.111	0
High	IQQGALELLR	1	1	1	545525484		0	3156244	0	4.51853e-05	43.96	0.000837734	2	1140.66	-8.63305	44.3992	0
High	VTYTPmAPGSYLISIK	1	1	1	74008809	M6(Oxidation)	0	1.3158e+06	0	0.00113206	43.94	0.00167109	2	1756.91	-5.72776	52.2972	0
High	NENEGTLERPAQLPNVGETPQSPGVEDAPIAK	1	4	2	545545537;73996688		0	3.98637e+06	0	3.79149e-07	43.93	0.00103167	3	3357.63	-8.0813	41.218	0
High	EITALAPSTMK	2	9	2	57108093;307938303		0	3.48102e+07	0	7.48634e-05	43.92	0.00192211	1	1161.61	-5.71179	32.6528	0
High	SREDLSAQPVQTK	1	1	1	55741803		0	2.94679e+06	0	2.2202e-05	43.92	0.00159162	2	1458.75	-5.90915	14.322	1
High	DASPILISLR	1	1	1	73982819		0	1.14762e+07	0	6.23513e-05	43.89	0.000986091	2	1084.63	-6.40155	50.8277	0
High	ANLPQSFQVDTSK	1	1	1	74008809		0	3.62767e+06	0	4.24194e-06	43.87	0.00153211	2	1434.71	-5.56782	34.5709	0
High	QTLLTNAFLQK	1	4	1	545543643		0	1.21413e+06	0	0.000954254	43.83	0.00124614	2	1276.72	-4.69406	49.0495	0
High	RGPAVQATK	2	2	2	545519691;545519689		0	2.12217e+07	0	0.00127167	43.82	0.000941946	2	927.531	-6.90441	7.59297	1
High	SGGLPLVLSMLTR	1	1	1	545560046		0	747330	0	2.6809e-05	43.82	0.00129673	2	1343.77	-4.3286	64.635	0
High	LSESQLSFR	1	1	1	345783055		0	2.99429e+06	0	0.000102716	43.81	0.00167196	2	1066.55	-5.27362	34.1509	0
High	LQGLEQEAENK	1	2	1	157073949		0	2.74126e+06	0	6.25155e-05	43.81	0.00117287	2	1258.62	-6.93725	21.7115	0
High	IFQEMLYIMDWmDEmK	2	3	2	359320585;73969626	M12(Oxidation); M15(Oxidation)	0	422561	0	6.97913e-07	43.81	0.000199637	2	2154.92	-4.19496	64.1424	0
High	VPFDAATLHTSTAmAAQHGMDDDGRGQK	2	1	1	545518174	M14(Oxidation)	0	2.19377e+07	0	3.74247e-06	43.8	0.000504412	3	2944.32	-5.11765	30.7816	1
High	RKQEELQLLEQQR	1	19	1	73974722		0	1.05906e+07	0	2.47897e-06	43.78	0.00146578	3	1697.92	-6.19812	27.8269	2
High	YEELQVTAGR	1	1	1	545545383		0	3.20608e+06	0	7.17204e-05	43.73	0.00198265	2	1165.58	-4.65691	26.8786	0
High	VmLTTAGGTK	2	5	2	545519691;545519689	M2(Oxidation)	0	2.81862e+07	0	0.000763404	43.71	0.00144278	2	994.517	-7.20666	15.2137	0
High	NLDIERPTYTNLNR	4	9	2	359323129;545556306		0	5.55752e+07	0	0.000752262	43.71	0.00182369	2	1718.87	-5.15731	34.1267	0
High	GSSASQVLQR	1	3	1	73977664		0	2.84531e+06	0	0.00254647	43.7	0.00281756	2	1032.54	-6.2957	16.4843	0
High	ETNLDSLPLVDTHSKR	1	1	1	559098393		0	1.88798e+06	0	4.6197e-05	43.67	0.001716	2	1824.93	-5.53838	35.4166	1
High	QTLTIYQALK	1	19	1	73974722		0	1.13151e+07	0	0.00190534	43.66	0.0015542	2	1178.67	-7.21161	44.305	0
High	VmWTPELAVLR	1	1	1	345782187	M2(Oxidation)	0	1.00291e+06	0	0.000250704	43.65	0.00218349	2	1330.71	-4.71498	56.2854	0
High	LEAALGEAK	1	1	1	560891942		0	3.74249e+06	0	0.0021443	43.64	0.00205877	2	901.492	-7.68649	20.1456	0
High	EGLYSELQAR	1	19	1	73974722		0	7.6455e+06	0	0.000108168	43.64	0.00184683	2	1165.58	-6.75151	36.3443	0
High	LAQFVEHWK	5	8	3	545513111;545513107;545513105		0	3.23696e+08	0	0.0010026	43.61	0.00168543	2	1157.6	-5.25026	34.4321	0
High	RVGIVAWHPTAR	2	2	1	545544157		0	1.11564e+07	0	0.00119533	43.6	0.00142304	2	1362.76	-7.7513	27.0502	1
High	QVEVTVHKGDQYQLLGPAQPAHWK	1	19	1	73974722		0	3.85612e+06	0	1.71536e-05	43.58	0.00166642	3	2729.39	-7.99964	36.5101	1
High	MQAVQEATR	1	19	1	73974722		0	1.03635e+07	0	0.00018893	43.56	0.00184372	2	1033.5	-6.13435	13.7841	0
High	AGKEPGLQVWR	3	1	1	545518174		0	1.10231e+08	0	0.000323622	43.54	0.00154463	2	1240.67	-6.80201	30.5999	1
High	SLADELALVDVLEDK	1	1	1	356461040		0	239097	0	0.000972386	43.54	0.00199829	2	1629.85	-4.37432	63.5532	0
High	QQMLENQMEVR	2	3	2	359320585;73969626		0	4.61752e+07	0	0.000485587	43.53	0.000913834	2	1405.65	-5.48795	30.0927	0
High	QAIPLDENEGIYVQDVK	1	1	1	560879431		0	6.4185e+06	0	2.85961e-05	43.53	0.00175891	2	1930.96	-5.8034	45.7049	0
High	KASAFNSWFENAEEDLTDPVR	2	8	3	545513111;545513107;545513105		0	209236	0	7.03657e-08	43.53	0.000747481	3	2426.11	-6.03807	60.8994	1
High	GLHQSIDEFR	1	19	1	73974722		0	1.84509e+07	0	0.000159486	43.51	0.00138822	2	1201.59	-4.2205	26.7018	0
High	FMDSVIFTLYNYASNQR	2	1	1	73951551		0	367540	0	2.22505e-06	43.47	0.00107048	3	2068.97	-3.29475	65.1303	0
High	WELLQQVDTSTR	1	1	1	50979272		0	2.23769e+07	0	1.97537e-05	43.46	0.00183482	2	1475.74	-4.54429	49.5609	0
High	TVLELMNPEAQLPQVYPFAADLYQK	1	1	1	73951551		0	777623	0	4.80819e-06	43.46	0.0014629	3	2878.46	-2.7644	64.3744	0
High	VTHAVVTVPAYFNDAQR	2	1	1	345806081		0	9.66156e+06	0	1.26878e-06	43.42	0.00214299	2	1887.95	-10.799	40.5535	0
High	RQEENDKLR	3	8	3	545513111;545513107;545513105		0	5.8257e+06	0	0.00163744	43.41	0.00195868	3	1187.6	-7.2336	7.06895	2
High	SGNLHLIHVTSK	1	4	1	545543643		0	741436	0	5.88118e-05	43.37	0.00172596	2	1305.72	-6.40227	21.201	0
High	VGVAVQQWR	1	1	1	545550927		0	1.10277e+06	0	0.000120735	43.36	0.00163076	2	1042.57	-5.05393	31.8392	0
High	ISAAGYPSR	2	1	1	545506551		0	1.51211e+07	0	0.000937344	43.35	0.00191888	2	921.473	-6.44979	16.776	0
High	VLAGLYMGR	1	1	1	73994683		0	1.29369e+06	0	0.000212759	43.34	0.0019233	2	979.534	-5.40674	39.6685	0
High	VPmDVAYAR	1	19	1	73974722	M3(Oxidation)	0	1.52201e+07	0	0.000657013	43.33	0.00161187	2	1037.5	-6.4961	19.9231	0
High	YNEQHIPGSPFTAR	2	1	1	74008809		0	3.37486e+06	0	0.000164626	43.33	0.00140051	2	1616.77	-5.56707	31.6978	0
High	VVFQAEEER	1	1	1	545550660		0	5.44168e+06	0	0.000947608	43.29	0.00190338	2	1106.54	-6.56861	23.8461	0
High	RTSSEDNLYLAVLR	1	3	1	73974722		0	2.11738e+06	0	1.41954e-06	43.29	0.00181665	2	1636.86	-6.24439	47.1116	1
High	EKEPIAASTNR	2	8	3	545513111;545513107;545513105		0	9.36603e+07	0	0.00155584	43.28	0.00183024	2	1215.63	-6.21866	10.7107	1
High	QLQLAQEAAQK	2	19	1	73974722		0	2.21868e+07	0	0.00019982	43.26	0.00172539	2	1227.66	-5.663	24.3765	0
High	ETNLDSLPLVDTHSK	2	1	1	559098393		0	2.05714e+07	0	1.2043e-05	43.25	0.00187841	2	1668.83	-6.83362	40.1152	0
High	QTQTFTTYSDNQPGVLIQVYEGER	1	1	1	545497049		0	6.1182e+06	0	3.56361e-07	43.2	0.00151008	3	2774.31	-6.52823	56.016	0
High	QLAAEEEQR	1	19	1	73974722		0	5.72449e+06	0	0.00183019	43.16	0.00116659	2	1073.51	-7.5878	12.2822	0
High	QRYEILTPNSIPK	1	1	1	160425231		0	8.09281e+06	0	0.000146901	43.14	0.00216924	2	1558.85	-5.25244	37.1688	1
High	NELESYAYSLK	1	1	1	345806081		0	1.17354e+07	0	3.30057e-05	43.11	0.0013609	2	1316.63	-7.24151	43.107	0
High	QGPGPGGPK	1	1	1	545525020		0	1.31288e+06	0	0.000714121	43.09	0.0017599	2	794.411	-5.53981	8.22453	0
High	EAIQLVNTR	1	4	1	345792599		0	5.28483e+06	0	0.000225109	43.08	0.00229782	2	1043.58	-6.69919	28.6363	0
High	LNLQGLLSK	1	1	1	345782187		0	1.65463e+06	0	0.000912891	43.07	0.00102334	2	985.598	-6.61479	50.6258	0
High	EDAANNYAR	2	11	2	359323129;545556306		0	1.38693e+07	0	0.00035358	43.07	0.000470981	2	1023.44	-6.82706	10.9988	0
High	IGEQAEAMFGVGK	1	6	1	359320935		0	1.01008e+06	0	4.53543e-05	43.07	0.00161268	2	1336.65	-7.2967	43.4842	0
High	ESVLTATSILNNPIVK	1	1	1	345801702		0	809921	0	0.000106808	43.03	0.00125181	2	1698.95	-6.55642	58.3422	0
High	LVAIVDVIDQNR	1	1	1	356991221		0	605244	0	7.32567e-06	43.02	0.00143429	2	1354.76	-5.9416	53.9027	0
High	EIHQFNRDVEDEILWVGER	2	3	2	359320585;73969626		0	4.40509e+06	0	5.54222e-07	42.92	0.00164893	3	2384.15	-4.2506	53.9546	1
High	AIADTGANVIVTGGK	1	2	1	545550952		0	1.06576e+06	0	3.57731e-05	42.91	0.00237676	2	1386.75	-6.84055	31.5999	0
High	GQVLAAAHELQR	1	4	1	545530631		0	2.13342e+06	0	4.63737e-05	42.9	0.00189759	2	1292.7	-4.86587	25.0019	0
High	LFTTTEQDEQGSK	1	6	1	359320935		0	2.02827e+06	0	1.62547e-05	42.87	0.000991519	2	1483.68	-7.36541	20.8701	0
High	DAEELEKWIQEK	2	8	3	545513111;545513107;545513105		0	1.56327e+07	0	0.000234298	42.86	0.00181421	2	1517.74	-6.48358	50.2092	1
High	AVFQANQENLPILK	1	2	1	545528359		0	2.74035e+06	0	5.41477e-06	42.82	0.00197988	2	1584.87	-5.42568	49.1942	0
High	DLTSVNILLK	2	7	3	359320585;73969626;545530631		0	7.41651e+07	0	0.00177875	42.8	0.00123855	2	1115.66	-5.08824	54.5322	0
High	LQTLKEELDFQK	2	1	1	560891942		0	3.7102e+06	0	4.417e-05	42.72	0.00240019	2	1491.8	-6.42	37.8257	1
High	FEEFQTDmAAHEER	2	8	3	545513111;545513107;545513105	M8(Oxidation)	0	4.91581e+06	0	1.93821e-05	42.69	0.000177629	2	1755.72	-5.92316	24.2574	0
High	SLEQNIQLPAALLSR	1	2	1	545500907		0	2.63678e+06	0	6.59136e-05	42.68	0.00146207	2	1652.92	-5.78477	58.9948	0
High	SGHFEQAIK	3	3	2	359320585;73969626		0	129059048	0	0.00206764	42.66	0.00188887	2	1016.51	-6.39763	14.3187	0
High	mLTAQDVSYDEAR	1	4	1	545530631	M1(Oxidation)	0	484896	0	1.5068e-05	42.65	0.00127392	2	1514.67	-7.23314	27.645	0
High	ELSDQIQR	1	1	1	558757359		0	3.29473e+06	0	0.00215706	42.63	0.00211754	2	988.498	-7.77522	18.259	0
High	AATmEVQAGPLR	1	1	1	73974852	M4(Oxidation)	0	2.64215e+07	0	0.00164395	42.62	0.00182977	2	1259.63	-6.91499	22.1565	0
High	KFEEFQTDmAAHEERVNEVNQFAAK	2	8	3	545513111;545513107;545513105	M9(Oxidation)	0	6.02107e+06	0	8.77005e-06	42.62	0.00100377	3	2984.37	-6.47034	32.5825	2
High	QQmLENQMEVR	7	3	2	359320585;73969626	M3(Oxidation)	0	2.20282e+07	0	0.00129001	42.55	0.000856093	2	1421.64	-6.65784	24.847	0
High	SQNIVTDSSSLNAEAIRR	2	3	2	359320585;73969626		0	5.27371e+07	0	2.69667e-05	42.54	0.00247948	2	1960.99	-5.25699	32.6486	1
High	FADQHVPGSPFSVK	1	1	1	74008809		0	1.50201e+06	0	0.000492125	42.52	0.00169886	2	1515.75	-5.66414	35.0283	0
High	AAVMVHQLSK	1	2	1	545538200		0	930192	0	0.000733754	42.51	0.00156813	2	1083.59	-5.32545	17.4934	0
High	KLVSASDLFR	1	1	1	73974852		0	3.40187e+06	0	0.00041904	42.5	0.0015858	2	1135.64	-5.39304	38.8679	1
High	LPVDVAYQR	2	20	2	73974722;73974852		0	1.1949e+08	0	0.00021061	42.48	0.00348284	2	1060.57	-5.70818	31.1921	0
High	VGTAQLALVAR	1	3	1	73979946		0	683114	0	9.32125e-06	42.48	0.00147166	2	1098.65	-9.01789	36.4569	0
High	IISLFSLLSK	1	1	1	545506565		0	244686	0	0.00272372	42.47	0.000285951	2	1120.69	-4.67647	64.6547	0
High	GRPQDGVAVLVR	3	3	3	545512109;359320309;359320307		0	7.73627e+07	0	0.000126638	42.47	0.00110983	2	1266.72	-5.54232	27.9021	0
High	IQAVPLANSQAVR	2	19	1	73974722		0	3.94787e+07	0	0.000182807	42.45	0.00132258	2	1366.77	-6.9608	31.1956	0
High	LLLAIMESR	2	14	2	73996942;359320935		0	1.16592e+06	0	0.000417996	42.43	0.00219734	2	1045.6	-5.27446	54.5542	0
High	GIVEFSGKPAAR	1	1	1	545558431		0	1.91465e+06	0	0.000926753	42.4	0.00229313	2	1231.67	-7.7731	24.6783	0
High	YEALKEPMIAR	3	8	3	545513111;545513107;545513105		0	5.29139e+07	0	0.00143391	42.35	0.00285231	2	1320.69	-4.75602	30.3138	1
High	AREEAEQELER	1	19	1	73974722		0	1.79868e+06	0	0.000132072	42.32	0.00145362	2	1359.64	-4.77411	14.2564	1
High	IVATKPLYVALAQR	2	2	1	545520482		0	3.3959e+06	0	0.000131631	42.32	0.000451326	3	1542.92	-7.68181	41.0859	0
High	SLTTSQYLmHEVAK	1	2	1	545486917	M9(Oxidation)	0	846313	0	0.000131619	42.32	0.00214233	2	1623.8	-5.4134	29.905	0
High	LAEVEAALEK	1	19	1	73974722		0	2.58909e+06	0	0.000807926	42.29	0.00413141	1	1072.58	-4.23922	32.1881	0
High	AVIQDQALR	1	1	1	359322286		0	9.02377e+06	0	0.00070435	42.27	0.00135483	2	1013.57	-5.09008	23.2569	0
High	RGDLPFVVPR	2	1	1	160425231		0	4.52993e+07	0	0.000385785	42.23	0.00190295	2	1155.66	-5.80405	39.638	1
High	SESEVEEAAAIIAQRPDNPR	2	1	1	345799307		0	9.00521e+06	0	4.33378e-07	42.23	0.00210641	3	2182.06	-4.13965	46.9451	0
High	ELVLALYDYQEK	1	8	3	545513111;545513107;545513105		0	2.08989e+07	0	3.64875e-06	42.17	0.00251796	2	1483.76	-3.49678	54.71	0
High	mLNIHPSLLPSFK	2	2	1	345795391	M1(Oxidation)	0	1.59296e+06	0	0.00135902	42.06	0.00199136	2	1512.81	-8.05448	49.659	0
High	HRPELIDYGK	6	4	1	73963339		0	5.33071e+08	0	0.00106662	42.05	0.00197412	3	1227.64	-5.97943	19.9811	0
High	SLSAIYLEK	2	19	1	73974722		0	1.3038e+07	0	0.000593575	42.04	0.0018255	2	1023.57	-6.01401	37.9951	0
High	LSSFHNSILR	2	1	1	545509598		0	1.84393e+06	0	0.000204096	42.03	0.00318007	2	1173.63	-7.612	29.5707	0
High	LALDIEIATYR	1	9	2	545545402;359323093		0	1.84825e+06	0	1.06192e-05	42.02	0.00244629	2	1277.7	-6.13231	55.9997	0
High	mAPYSGPDAVPGALDYMSFSTALYGESDL	2	4	1	73963339	M1(Oxidation)	0	1.71684e+06	0	0.000723377	42.01	0.000506752	3	3041.33	-2.78343	66.9543	0
High	ISKLEQQMAK	1	2	1	545544157		0	4.06079e+06	0	0.00127798	41.98	0.00261788	2	1175.64	-5.62403	15.5166	1
High	LLFNDVQTLK	2	19	1	73974722		0	3.50271e+07	0	0.000203547	41.98	0.00259887	2	1190.67	-4.18257	47.603	0
High	GLIPQLIGVAPEK	2	6	1	545537215		0	1174766	0	4.4824e-06	41.94	0.000783675	2	1334.8	-6.25209	58.4845	0
High	SVGEVmGIGR	1	5	1	345782111	M6(Oxidation)	0	2309059	0	5.24273e-05	41.93	0.00284376	2	1020.51	-8.07072	21.4953	0
High	TPVEVPVGSFK	3	19	1	73974722		0	3.43832e+07	0	0.000176542	41.92	0.00376294	1	1159.63	-4.58605	38.409	0
High	YLGLmENLR	2	3	3	545512109;359320309;359320307	M5(Oxidation)	0	1.48462e+07	0	0.000850536	41.86	0.00202982	2	1124.57	-6.79801	38.0602	0
High	AVQQLIQR	2	2	1	545514723		0	8.62027e+06	0	0.00169072	41.83	0.0010892	2	955.56	-8.46833	23.7751	0
High	RTIPWLEDR	3	5	4	545488614;73947738;73947736;73947718		0	1.22189e+08	0	0.00125637	41.82	0.00282464	2	1185.63	-4.77194	38.9052	1
High	MKEIAEAYLGK	2	3	1	545497049		0	7.82328e+06	0	0.00173025	41.82	0.0030055	1	1252.65	-6.82686	31.3775	1
High	NLQEIQQAGER	1	2	1	545491105		0	1.79578e+06	0	0.000586084	41.82	0.00181842	2	1285.64	-6.15423	22.9316	0
High	VLQLMNLTDSR	1	1	1	545542541		0	1.11685e+06	0	5.01973e-05	41.82	0.00318964	2	1289.68	-4.33945	49.4168	0
High	DPSQAPSGPPEDDAVDREQIDFLAAR	1	1	1	359322286		0	5.059e+06	0	8.87083e-06	41.79	0.00128139	3	2796.3	-4.13864	47.7803	1
High	YIFTmLSPLAR	1	3	1	545510807	M5(Oxidation)	0	1.33322e+06	0	5.09318e-05	41.78	0.00263506	2	1327.7	-5.51117	54.6342	0
High	VLLATLSIPITPER	1	2	1	545548105		0	1.53079e+06	0	3.46968e-05	41.78	0.000368377	2	1522.91	-6.52258	59.3832	0
High	EPAHLMSLFGGKPMIVYK	4	1	1	545518174		0	1.83713e+07	0	1.92006e-07	41.77	0.00293718	2	2018.05	-4.56793	52.1925	0
High	KVVGDVAYNEAK	1	2	1	545507634		0	1.29239e+06	0	6.11038e-05	41.64	0.00309498	2	1292.68	-5.80327	16.5126	1
High	VSISQAVR	1	1	1	73974852		0	3.96027e+06	0	0.00142213	41.62	0.0052131	2	859.494	-7.11403	21.635	0
High	NLQEAEEWYK	1	2	1	559098393		0	1.39079e+06	0	0.000713657	41.6	0.0012453	1	1309.6	-5.49512	38.9979	0
High	KRPETVATQFK	1	3	3	545512109;359320309;359320307		0	2.48192e+07	0	0.000170348	41.55	0.00243545	2	1304.72	-5.85288	13.893	1
High	DTGNIGQER	2	3	2	359320585;73969626		0	8.54119e+07	0	0.00117059	41.5	0.00130616	2	989.459	-5.92489	11.2381	0
High	KTFTAWCNSHLR	1	14	5	73963339;545488614;73947738;73947736;73947718		0	1.21247e+07	0	3.28386e-06	41.5	0.00272559	3	1463.71	-5.00024	32.1266	1
High	TVLVAAYGEK	1	2	1	73952522		0	1331656	0	0.00211246	41.44	0.00290348	2	1050.57	-10.2021	29.0723	0
High	AVAHILGIR	1	4	1	545509598		0	1.54042e+06	0	0.00154151	41.42	0.000555253	2	949.589	-5.38486	30.1682	0
High	QEQIDHQYHSLLELGEK	2	3	1	545513111		0	8.30468e+07	0	2.17943e-06	41.42	0.00269694	2	2067	-5.55788	39.3455	0
High	IALLEEAR	1	1	1	558757359		0	4.95163e+06	0	0.001293	41.39	0.00242519	2	914.524	-6.92463	35.7701	0
High	EQIVGGDVQGYR	1	1	1	545538481		0	3.1683e+06	0	7.36618e-06	41.37	0.00229779	2	1320.64	-9.58787	27.4155	0
High	LKDLNSQADSLmTSSAFDTSQVKDK	1	8	3	545513111;545513107;545513105	M12(Oxidation)	0	1.37976e+06	0	7.87478e-07	41.36	0.00182419	3	2745.31	-5.4889	33.4176	2
High	AQQLAEVEVK	1	1	1	560879431		0	4.85531e+06	0	0.00067898	41.34	0.00240186	2	1114.6	-6.06321	24.9967	0
High	YLYVDKNFINNPLAQADWAAK	1	1	1	160425231		0	2.10895e+06	0	1.01658e-06	41.33	0.00281599	3	2454.23	-7.15295	58.2478	1
High	LTQDPFPLYPGEVLEK	1	1	1	560879431		0	1.32854e+07	0	8.33017e-05	41.3	0.00306902	2	1845.95	-6.38457	59.0317	0
High	QVQVALETAQR	1	19	1	73974722		0	1.03111e+06	0	4.13733e-05	41.27	0.00304924	1	1242.67	-4.5811	25.823	0
High	NFYQEHPDLAR	1	2	1	558611352		0	2.40866e+06	0	5.95864e-05	41.27	0.00164592	2	1389.65	-4.86206	26.791	0
High	EQVANSAFVER	1	2	1	545519272		0	6.52483e+06	0	9.12892e-05	41.26	0.00269715	2	1249.61	-7.49484	24.6668	0
High	ESTLHLVLR	1	7	1	73995130		0	1.20078e+07	0	4.90468e-05	41.24	0.00149197	2	1067.61	-6.2082	34.5554	0
High	GWEEALENVIK	1	2	1	73952522		0	789217	0	7.61766e-05	41.2	0.00280294	2	1287.65	-5.78651	60.4059	0
High	IFHTVTTTDDPVIR	2	1	1	73969188		0	3.04463e+06	0	4.96106e-05	41.2	0.00315189	2	1614.84	-5.20407	32.7506	0
High	HWPFMVVNDAGRPK	2	3	1	545497049		0	1.50343e+07	0	1.7715e-05	41.19	0.00328081	3	1653.83	-4.16304	40.7968	0
High	SPFTVGVAAPLDLSK	1	5	1	73985178		0	5.13834e+06	0	0.000178702	41.18	0.00328456	2	1501.82	-5.56304	54.4053	0
High	DYETATLSEIK	1	4	1	73963339		0	4.76687e+06	0	9.76098e-05	41.15	0.00215629	1	1269.61	-5.35245	39.6648	0
High	NPNAMLVNLEEPLASTYQDVLYEAK	1	1	1	73951551		0	729054	0	1.79408e-07	41.14	0.00275733	3	2822.38	-3.1511	64.4447	0
High	ALPLLLNLLK	1	1	1	345799836		0	572075	0	0.000330805	41.13	7.69077e-05	2	1107.75	-4.41123	65.5081	0
High	FLADFRDLTSWVTEMK	1	8	3	545513111;545513107;545513105		0	537457	0	3.40417e-06	41.12	0.00270438	3	1958.96	-4.13749	64.2043	1
High	LGYPVLVR	1	5	1	345782111		0	7.97326e+06	0	0.00105643	41.1	0.00201048	2	916.556	-6.44992	40.8804	0
High	YNILGTNTImDK	1	1	1	545505093	M10(Oxidation)	0	8.66136e+06	0	2.86899e-05	41.09	0.00296821	2	1398.69	-5.92707	38.7218	0
High	HRPMLIDMSK	1	19	1	73974722		0	2.88524e+06	0	5.27159e-05	41.08	0.00263583	3	1227.63	-5.31953	24.1005	0
High	EDSNLTLQEK	1	1	1	73951551		0	8.06204e+06	0	0.00083707	41.07	0.00277478	2	1176.57	-6.79054	20.2028	0
High	NLVDNITGQR	2	19	1	73974722		0	2.50171e+07	0	0.000319256	41.05	0.00326265	2	1129.59	-5.35405	35.5601	0
High	LLEVLSGERLPKPTK	3	3	2	359320585;73969626		0	1.70093e+07	0	0.000399437	41.05	0.000514329	2	1679.99	-7.83583	37.6644	1
High	mFLGDNAHLGIINEYLSQSYQK	1	1	1	73951551	M1(Oxidation)	0	2.36659e+06	0	1.12956e-06	41.02	0.00222181	3	2557.22	-7.37724	58.8053	0
High	LYMVSDASGSmR	1	1	1	545523234	M11(Oxidation)	0	2.9972e+06	0	7.07293e-05	41.01	0.000737026	2	1332.59	-4.75106	27.758	0
High	SAPEVTAPGAPAYR	1	1	1	545550660		0	2.63729e+07	0	2.55368e-05	41	0.00279206	2	1386.69	-7.96007	26.9698	0
High	QLAEEDAAR	1	19	1	73974722		0	4.35464e+06	0	0.00260721	40.99	0.00203817	2	1002.48	-7.27248	12.6307	0
High	QVDQLTNDK	1	1	1	559098393		0	824815	0	0.000976209	40.92	0.00297343	1	1060.52	-4.94358	13.918	0
High	QGTEIDGR	1	1	1	345790650		0	1.5104e+06	0	0.00222812	40.9	0.00200363	2	875.416	-6.53184	10.9338	0
High	aEQESLEFGK	1	1	1	345805768	N-Term(Acetyl)	0	1.4838e+06	0	0.000845732	40.9	0.00230031	1	1179.55	-5.07931	37.9486	0
High	AQAEQAALK	2	19	1	73974722		0	8.19005e+06	0	0.00183271	40.89	0.00263964	2	929.5	-5.19587	11.4567	0
High	LTGLHNMWEVLESTTQTK	1	3	2	359320585;73969626		0	5.94302e+07	0	1.5815e-06	40.85	0.00304641	3	2088.03	-5.221	59.2328	0
High	WPQGTVPQLAPPAPAASEITTTPERPR	2	5	1	345782111		0	4.22654e+06	0	6.9446e-06	40.84	0.00252598	3	2868.49	-4.85516	48.2748	0
High	LDSLHPDLIYNVSWNR	1	1	1	73982819		0	964285	0	3.77116e-07	40.83	0.00307286	2	1941.97	-4.18177	53.4139	0
High	DYSGQGVVK	1	2	1	195546936		0	675434	0	0.00268285	40.82	0.00221475	1	952.467	-6.43077	16.2876	0
High	ALEEAMEQK	1	1	1	160425231		0	1.23279e+06	0	0.00109353	40.81	0.00201654	1	1048.49	-6.70916	19.1807	0
High	AALLELWELR	1	8	3	545513111;545513107;545513105		0	917622	0	0.000151233	40.77	0.00334174	3	1213.69	-6.81205	62.1415	0
High	EGAFSNFPISEETIK	2	4	2	345798963;545495093		0	7.33982e+06	0	5.59924e-06	40.76	0.00293811	2	1668.81	-3.83383	51.3405	0
High	LALGQINIAK	1	1	1	345793480		0	1.05876e+06	0	5.30156e-05	40.72	0.00069049	2	1040.64	-6.00501	42.7359	0
High	ESPYGLSFNKGEVFR	1	1	1	55741803		0	1.82838e+06	0	4.21342e-05	40.72	0.00265606	2	1729.84	-9.63394	43.7889	1
High	SISLYYTGEK	2	1	1	345790650		0	1.41678e+07	0	0.000639189	40.71	0.0029042	2	1160.57	-7.34515	35.8959	0
High	AEQmASVQNAQR	1	10	1	545486235	M4(Oxidation)	0	852025	0	0.000316057	40.71	0.00163892	2	1348.62	-7.57902	9.4265	0
High	DITPLQVVLPNTALHLK	2	1	1	560879431		0	1.05068e+07	0	2.59473e-06	40.69	0.000887224	2	1872.08	-6.98063	59.3646	0
High	NTAMEETAIWEQHTVTLHR	1	1	1	55741803		0	3.06163e+06	0	2.97796e-06	40.63	0.00215809	3	2267.07	-8.74752	43.3233	0
High	ISIEMHGTLEDQLSHLR	3	4	1	73963339		0	4.21388e+07	0	2.18474e-07	40.62	0.00414841	3	1978.99	-5.31044	49.4864	0
High	INFDVNGYIVGANIETYLLEK	1	1	1	160425231		0	147583	0	1.62297e-09	40.61	0.00286322	3	2385.23	-3.04655	65.258	0
High	DLYEDELVPLFEK	1	4	1	73950226		0	391730	0	5.62463e-05	40.58	0.00335119	2	1609.79	-4.42494	61.7455	0
High	SSGPTSLFAVTVAPPGAR	2	1	1	545505093		0	4.72147e+06	0	6.04642e-05	40.58	0.0039068	2	1714.9	-5.30961	53.1429	0
High	VTLMQLPTR	1	1	1	545501183		0	1.12279e+06	0	0.000653813	40.57	0.00454725	2	1058.6	-7.28607	41.8294	0
High	IVQTYHVNmAGTNPYTTITPQEINGK	3	4	1	73963339	M9(Oxidation)	0	2.8428e+07	0	0.000154738	40.56	0.00319525	3	2906.42	-5.8306	44.1195	0
High	EQLSDMMMLNK	1	1	1	73951551		0	955923	0	0.000576929	40.54	0.00118333	2	1339.6	-4.84823	47.193	0
High	TGTTATYESR	1	1	1	73996826		0	1.54622e+06	0	8.49609e-05	40.53	0.0013144	2	1086.5	-7.03042	11.027	0
High	EAILAIHK	5	5	4	545488614;73947738;73947736;73947718		0	1.34225e+09	0	0.00075773	40.52	0.00114	2	894.533	-8.61196	23.7004	0
High	IIGHFYASQmAQR	1	3	1	545511114	M10(Oxidation)	0	1.8794e+06	0	8.66875e-06	40.5	0.00355609	2	1537.75	-5.37333	24.1278	0
High	LANEELEVR	2	1	1	545506551		0	2.05245e+07	0	0.000129662	40.49	0.00293898	2	1072.56	-5.43429	25.8066	0
High	DQALTEEHAR	2	4	1	73963339		0	2.72474e+07	0	0.000742552	40.46	0.00177201	2	1169.55	-6.24386	11.0729	0
High	GAGIGGLGITVEGPSESK	1	5	1	73985178		0	2.05596e+06	0	2.7514e-05	40.46	0.00387683	2	1628.84	-6.99715	44.8576	0
High	IVEANPLLEAFGNAK	1	5	2	545519691;545519689		0	1.11392e+08	0	1.2131e-05	40.4	0.00440501	2	1585.85	-6.12846	59.5314	0
High	LQLHESQK	2	3	1	73982676		0	1.05752e+07	0	0.00202036	40.34	0.00289431	1	982.525	-6.30989	10.9741	0
High	AIQVGVIGFPNVGK	1	3	1	545533473		0	793931	0	0.000883439	40.34	0.00280646	2	1398.8	-5.99924	54.5134	0
High	TGVELGKPTHFTINAK	1	1	1	74008809		0	1.36581e+06	0	1.57446e-05	40.32	0.00348362	2	1712.92	-5.36835	30.7663	0
High	LDHKFDLmYAK	3	10	2	359323129;545556306	M8(Oxidation)	0	6.01973e+06	0	0.00080844	40.31	0.00295627	2	1396.68	-8.10355	27.4298	1
High	DNYPQSVPR	1	3	3	545512109;359320309;359320307		0	4.74884e+07	0	0.00141326	40.3	0.00209982	2	1075.51	-6.20537	19.8428	0
High	KHALLEADVAAHQDRIDGITIQAR	2	8	3	545513111;545513107;545513105		0	5.40364e+06	0	1.14628e-05	40.3	0.00241713	5	2641.4	-6.10098	35.3318	2
High	QLQNISQAAASGGAK	1	1	1	73964009		0	1.73177e+06	0	0.000142042	40.26	0.00407367	2	1443.75	-4.93777	21.873	0
High	DLTSWVTEmK	13	8	3	545513111;545513107;545513105	M9(Oxidation)	0	5.60652e+07	0	0.000224613	40.22	0.00244781	2	1225.57	-5.00005	47.1603	0
High	QSHPLPFPPPAALPFYPASVYPR	1	2	1	545486917		0	2.36356e+06	0	2.42015e-05	40.22	0.00363606	3	2549.32	-5.62307	60.2588	0
High	LLYNSSNPVLK	2	1	1	345805768		0	3.9468e+07	0	9.64366e-05	40.16	0.00386014	1	1247.69	-6.54578	36.6691	0
High	YGIQmPAFSK	2	1	1	73951551	M5(Oxidation)	0	1.14995e+07	0	0.00221675	40.14	0.00267245	2	1157.56	-4.99157	31.8092	0
High	LGTPQQIAIAR	1	3	1	345799464		0	3.34425e+06	0	0.00250118	40.13	0.00210601	2	1167.68	-7.83671	31.5358	0
High	QEQIDHQYHSLLELGEKR	2	3	1	545513111		0	7.04816e+06	0	1.42027e-06	40.13	0.00344046	2	2223.1	-6.83552	36.7364	1
High	AAVLLHLLR	1	1	1	545544614		0	1.81971e+06	0	0.0012371	40.12	0.00015564	2	1005.65	-4.81996	45.3126	0
High	VEPGLGADNSVVR	1	1	1	74008809		0	2.48614e+06	0	0.000450906	40.12	0.00392504	2	1312.68	-5.79364	27.8553	0
High	QTLTIYQALKK	1	19	1	73974722		0	1.00357e+07	0	0.000593012	40.11	0.00140886	2	1306.77	-4.07538	36.2648	1
High	FDASFFGVHPK	2	6	1	545509598		0	1.79513e+06	0	0.000878651	40.1	0.00344476	2	1251.61	-4.56081	45.3442	0
High	TPQEVTEmDSVKR	2	1	1	73974852	M8(Oxidation)	0	4.24657e+06	0	0.000289001	40.06	0.00276158	2	1535.73	-5.62283	13.5443	1
High	MFGVPVVVAVNAFK	1	2	1	545507634		0	989604	0	1.83862e-06	40.04	0.003458	2	1477.82	-4.38148	62.0897	0
High	VGIVAWHPTAR	4	2	1	545544157		0	4.1659e+07	0	0.000120695	40.03	0.00310845	2	1206.67	-3.86024	33.2617	0
High	KLLEATELK	4	8	3	545513111;545513107;545513105		0	1.29042e+08	0	0.000398226	40.01	0.0025142	3	1044.62	-7.6668	24.5914	1
High	NMSVIAHVDHGK	1	1	1	359322142		0	800008	0	0.000338117	40.01	0.00411052	2	1307.64	-5.90245	18.0269	0
High	KQQmLENQmEVR	2	3	2	359320585;73969626	M4(Oxidation); M9(Oxidation)	0	7.56641e+06	0	0.000316171	40	0.00286	2	1565.73	-5.68167	11.2965	1
High	KQITVEELVR	2	19	1	73974722		0	8.68064e+06	0	0.00017994	39.98	0.00321979	2	1214.7	-4.92136	34.1997	1
High	VSLLNEQFLPLIR	1	2	1	73952522		0	687543	0	1.17822e-05	39.98	0.00197407	2	1541.9	-5.76922	62.6125	0
High	IPFIRPADQYKDPQNK	2	5	2	545519691;545519689		0	3.16609e+07	0	0.000377335	39.96	0.00405215	2	1930.01	-6.68634	30.6355	1
High	EREAILAIHK	1	5	4	545488614;73947738;73947736;73947718		0	4.06197e+06	0	0.000251271	39.95	0.00205856	3	1179.68	-7.27687	20.1435	1
High	LSNRPAFmPSEGR	16	4	1	73963339	M8(Oxidation)	0	1.65717e+08	0	0.000140947	39.93	0.00337903	3	1477.71	-6.06656	18.8821	0
High	LRGPAVPVWDVLASSYVSGATR	2	1	1	73974852		0	4.19508e+06	0	3.03705e-06	39.92	0.00298447	3	2301.23	-3.98745	60.9702	1
High	DAGTIAGLNVMR	1	1	1	345806081		0	4.83398e+06	0	0.000123971	39.91	0.00457381	2	1217.62	-6.89807	43.7009	0
High	RLVSDGNINSDR	2	3	2	359320585;73969626		0	1.29779e+07	0	5.75202e-05	39.9	0.00465087	2	1345.68	-4.17201	15.0013	1
High	VLEDTHTR	1	1	1	545506551		0	3.00097e+06	0	0.000488367	39.89	0.00287183	2	970.489	-6.39887	9.13395	0
High	DLTNVQNLQK	2	8	3	545513111;545513107;545513105		0	1.74299e+08	0	0.00209248	39.89	0.00429748	1	1172.62	-8.59439	27.187	0
High	LLEGEDAHLSSSQFSSGSQSSR	1	1	1	359279911		0	914470	0	8.94861e-08	39.89	0.00181028	2	2309.05	-5.43514	30.7633	0
High	VTIYEAMR	1	19	1	73974722		0	7.70656e+06	0	0.000878217	39.88	0.00351582	2	982.498	-5.09322	34.1862	0
High	MLTFLmLVR	1	2	1	73968655	M6(Oxidation)	0	612506	0	0.000442478	39.88	0.00272938	2	1139.63	-5.43379	61.5658	0
High	QLMHSGHPSEK	2	3	2	359320585;73969626		0	6.58434e+07	0	6.29321e-05	39.87	0.00299327	2	1250.59	-6.46565	7.83116	0
High	SAATWDER	2	3	2	359320585;73969626		0	7.34077e+07	0	0.00196213	39.86	0.0015698	2	935.417	-5.00363	17.788	0
High	LDFNWVTR	1	4	1	545545140		0	256947	0	0.00112481	39.85	0.00444594	2	1050.53	-4.02938	52.1325	0
High	TNAENEFVTIKK	1	1	1	50979272		0	8.20459e+06	0	0.000446264	39.84	0.00409824	3	1393.73	-4.72166	25.8757	1
High	VDGANALANGLIAGGHAAR	1	4	1	545530631		0	1.28935e+06	0	0.000409379	39.84	0.00446656	3	1747.91	-5.17733	38.9547	0
High	GTAGVAPGAALEPVAR	1	1	1	545531425		0	1.17144e+06	0	0.000820709	39.83	0.00435727	2	1436.78	-5.8687	32.6794	0
High	SGFEPASLKEEVGEEAIVELVENGKK	1	1	1	160425231		0	638005	0	2.91945e-06	39.78	0.00358719	3	2788.41	-6.2987	58.6762	2
High	mALLATVLGR	1	3	1	345782111	M1(Oxidation)	0	4.75029e+06	0	8.49831e-05	39.73	0.00367129	2	1060.61	-7.07975	51.1315	0
High	DRVGVQDFVLLENFTSEAAFIENLR	1	3	3	545512109;359320309;359320307		0	519546	0	1.49527e-05	39.73	0.00351167	3	2882.45	-4.96299	68.9449	1
High	LAQEGIYTLYPFINSR	1	3	1	545553395		0	595150	0	5.38605e-06	39.72	0.00435705	2	1884.97	-7.55571	60.5227	0
High	AGYSQYVPEILEK	1	1	1	73970116		0	1.659e+06	0	0.00106642	39.71	0.00409983	2	1496.76	-2.82114	51.4688	0
High	DLGEELEALR	1	3	1	359318584		0	312667	0	2.72613e-05	39.7	0.00446288	2	1144.58	-4.47151	54.0226	0
High	EGIPALDNFLDKL	2	1	1	359322142		0	755898	0	1.52907e-05	39.7	0.00489684	2	1444.76	-2.91786	66.0692	1
High	SmVEEGTGLR	1	19	1	73974722	M2(Oxidation)	0	9.53763e+06	0	0.000335071	39.69	0.00318975	2	1094.51	-5.70653	15.8889	0
High	WSLLQQQK	1	1	1	359323093		0	6.67198e+07	0	0.00226375	39.65	0.00549009	2	1030.56	-6.39684	38.9069	0
High	ITVLEALR	1	2	1	73956580		0	1.30267e+06	0	0.00212673	39.62	0.00293597	2	914.56	-7.1279	46.5739	0
High	LGNADNFHYTK	1	1	1	545550660		0	9.06047e+06	0	0.000528206	39.61	0.00242858	3	1279.6	-4.56285	20.4715	0
High	AQLFALTGVQPAR	1	2	1	345803473		0	753777	0	3.92617e-05	39.61	0.00447428	2	1371.77	-6.17056	48.7397	0
High	VLNLYTPVNEFEER	1	1	1	545550660		0	1.13757e+07	0	5.60332e-05	39.61	0.00525099	2	1722.86	-5.8766	55.1488	0
High	ELEAENYHDIK	2	3	2	359320585;73969626		0	3.61233e+07	0	0.00102131	39.57	0.00182725	2	1360.63	-6.18618	22.0641	0
High	LAAVQLLQFLAPK	1	3	1	545517740		0	956179	0	0.00112146	39.57	0.000905344	2	1411.86	-4.22679	65.3479	0
High	DALLLWCQMK	1	10	3	359320585;73969626;545530631		0	52198.6	0	9.39931e-05	39.56	0.00477508	2	1220.61	-3.94662	63.1851	0
High	AVVQLKPR	1	19	1	73974722		0	1.17534e+07	0	0.00162968	39.53	0.000846864	2	910.578	-5.7774	16.028	0
High	TALLHLLLR	1	1	1	545547889		0	0	0	0.00021012	39.52	0.000161945	2	1049.68	-5.80542	52.6244	0
High	GGPAEGQLQENDR	1	1	1	55741803		0	3.49947e+06	0	5.85202e-06	39.51	0.00183588	2	1370.62	-6.7739	15.2607	0
High	IVVFQYSDGK	1	1	1	73983859		0	2.6975e+06	0	0.000683287	39.5	0.00366339	2	1155.6	-5.02847	37.8692	0
High	LEDLATLIQK	1	6	1	74005024		0	602288	0	0.00101695	39.47	0.00503324	2	1143.66	-4.898	50.0589	0
High	FSDATGQISDLNK	1	1	1	545544903		0	414065	0	4.66678e-06	39.47	0.00327076	2	1395.67	-5.60834	30.2233	0
High	VESLQEEIAFLK	1	1	1	559098393		0	611942	0	0.000334572	39.39	0.00457443	2	1405.75	-7.04762	57.8348	0
High	HLEINPDHSIIETLR	1	1	1	545508859		0	2.61868e+06	0	1.81911e-05	39.39	0.00490816	3	1786.93	-6.63531	41.8499	0
High	YGIQMPAFSK	3	1	1	73951551		0	2.24254e+07	0	0.000532778	39.38	0.00340269	2	1141.56	-5.34555	46.7836	0
High	FPAAQAPDPSEIPK	2	9	1	545548031		0	3.88806e+06	0	0.000215127	39.37	0.0047863	2	1467.74	-8.43481	36.5154	0
High	TAGTLFGEGFR	1	2	1	73956580		0	2.66516e+06	0	8.00252e-05	39.31	0.00332317	2	1155.57	-4.30338	45.076	0
High	AQLEPVASPAK	2	19	1	73974722		0	1.90267e+07	0	0.00186694	39.3	0.00407689	1	1110.61	-3.6765	20.5014	0
High	ITSEALLVTQQLVK	1	2	1	73968655		0	1.71051e+06	0	2.40943e-05	39.3	0.00192683	3	1542.9	-6.2969	54.1581	0
High	LYRPPPVLDALGR	1	1	1	73994683		0	3.99282e+06	0	6.6863e-06	39.29	0.00201371	3	1466.84	-6.85016	46.0319	0
High	LAEFSSQAAEEEEKVK	1	3	1	359318584		0	1.09279e+06	0	4.93956e-05	39.27	0.00438908	2	1794.86	-6.81967	29.7472	1
High	VKLQEmEGTVK	1	1	1	160425231	M6(Oxidation)	0	1.8466e+06	0	0.00174957	39.23	0.00585054	2	1277.67	-5.81765	14.0354	1
High	SLPLQPGmVITVEPGIYIPEDDRDAPEK	1	2	1	545514723	M8(Oxidation)	0	3.37964e+06	0	0.00140922	39.2	0.00466479	3	3095.55	-5.02889	56.9424	1
High	VVAGDEWLFEGPGTYIPQK	2	1	1	560879431		0	4.85583e+06	0	1.84234e-07	39.19	0.00550701	2	2106.04	-5.37261	59.5017	0
High	SLVPLQAAGQNR	1	1	1	73996826		0	1.13425e+07	0	1.17868e-05	39.15	0.00317425	2	1253.69	-4.11244	32.3896	0
High	LTTLSEQVSQR	1	9	1	73967054		0	1.05314e+06	0	0.000323969	39.12	0.00518013	2	1261.67	-5.49201	25.0044	0
High	TQIVSADQR	1	1	1	545506551		0	729168	0	0.00247652	39.05	0.00652126	1	1017.53	-4.84063	14.1156	0
High	KYEDEINKR	2	7	1	545545104		0	1.2802e+06	0	0.000859142	39.05	0.00515229	2	1194.6	-7.35361	10.8816	2
High	AIEALHGHELRPGR	1	3	1	345783055		0	1.15222e+06	0	2.42886e-05	39.05	0.00436825	2	1555.84	-6.3545	17.6862	0
High	MPLATSTDHGHNLQTVQLLIKK	2	3	2	359320585;73969626		0	3.07885e+06	0	2.61173e-07	39.04	0.00409142	3	2445.31	-5.86522	38.9881	1
High	SLGYDLPMVEEGEPDPEFEAILDTVDPNR	1	8	3	545513111;545513107;545513105		0	489657	0	1.13831e-06	39	0.00193245	3	3247.49	-2.37637	66.4641	0
High	QREEESQQQAVLEQERR	1	5	2	545519691;545519689		0	4.88419e+06	0	0.000329018	38.99	0.00474447	3	2143.04	-5.69665	16.041	2
High	SDFQVNLNNASR	1	6	1	545530010		0	1.11969e+06	0	0.000300568	38.97	0.00384099	2	1364.65	-6.74573	33.0364	0
High	TDAAVEmKR	1	1	1	345799307	M7(Oxidation)	0	1.76684e+06	0	0.00138238	38.96	0.00446607	2	1036.5	-7.45185	7.45999	1
High	FKQmTEALGPSTIR	1	1	1	560879431	M4(Oxidation)	0	1.41294e+06	0	2.20866e-05	38.96	0.00522841	2	1594.82	-4.73496	25.8485	1
High	ETAENYLGHTAK	1	1	1	73970888		0	2.12126e+06	0	0.000206879	38.85	0.00331004	2	1333.62	-10.1287	19.5945	0
High	ALVmLLEVR	1	3	1	545534550	M4(Oxidation)	0	361431	0	0.000282307	38.83	0.00454941	2	1059.62	-6.03943	52.6517	0
High	GLVGPELHDR	1	19	1	73974722		0	1.37637e+07	0	0.00141786	38.83	0.00630371	2	1092.57	-4.74184	22.6695	0
High	MISEFTWPNHDLPSDK	1	1	1	345805768		0	2854492	0	1.94324e-06	38.83	0.00208815	2	1916.87	-8.27767	47.3944	0
High	YGVNPGPIVGTTR	1	1	1	545524551		0	913962	0	4.58952e-05	38.82	0.00641666	2	1330.7	-6.20627	32.9273	0
High	LSVYQAmK	1	19	1	73974722	M7(Oxidation)	0	5.19205e+06	0	0.00250513	38.81	0.00313681	2	955.485	-6.85541	19.8878	0
High	IQTQPGYANTLR	1	2	1	73977664		0	1.08551e+07	0	3.41478e-05	38.77	0.00669007	2	1361.71	-4.58702	25.5704	0
High	sSVAVLTQESFAEHR	1	1	1	545543204	N-Term(Acetyl)	0	1.48403e+06	0	7.63092e-05	38.72	0.00431699	2	1702.83	-5.46649	49.4413	0
High	LDPHLVLDQLR	4	8	2	160425231;545498124		0	2.91099e+07	0	0.00083123	38.71	0.0051681	2	1318.74	-5.3468	49.8757	0
High	ENVFQEHQTLK	1	3	1	73982676		0	9.35593e+06	0	0.00014358	38.71	0.00497295	2	1372.68	-6.85248	24.9828	0
High	LVSQDNFGFDLPAVEAATKK	1	3	2	359320585;73969626		0	1.85076e+07	0	2.76373e-06	38.71	0.00532288	3	2150.1	-5.49413	55.0713	1
High	VAEDLESEGLMAEEVQAVQQQEVYGMMPR	1	8	3	545513111;545513107;545513105		0	2.88301e+06	0	1.03287e-06	38.69	0.00206191	3	3266.48	-5.49692	61.5966	0
High	GTVIKVPLKVEQANNAR	2	5	2	545519691;545519689		0	7.32341e+06	0	0.000653977	38.67	0.00211218	2	1837.05	-9.914	28.9886	2
High	VLFASQEIPASPFR	1	5	1	73985178		0	4.27576e+06	0	1.88616e-05	38.66	0.00618777	2	1561.83	-6.2869	55.0338	0
High	VNVGAGSHPNK	1	1	1	74008809		0	0	0	0.000811124	38.64	0.00571711	2	1079.55	-5.90731	8.50491	0
High	TVPPAVTGITFLSGGQSEEEASINLNAINK	1	2	1	545501675		0	6.69594e+06	0	6.52496e-07	38.56	0.00426306	3	3057.56	-5.75645	60.2407	0
High	LLEQYKEESKK	1	1	1	545505093		0	2.7315e+06	0	0.000215397	38.53	0.00573751	2	1394.74	-5.52119	14.109	2
High	SLLTSTINSIK	2	1	1	545550660		0	1.42206e+07	0	0.000699402	38.49	0.00453762	2	1176.68	-5.66501	51.1976	0
High	FPVTDAVSR	3	19	1	73974722		0	3.82136e+07	0	0.00193977	38.48	0.00876978	2	991.513	-7.35841	28.1466	0
High	KITIGQAPTEK	1	2	1	545507634		0	1.13403e+06	0	0.000677055	38.47	0.00600934	2	1185.68	-6.74084	17.847	1
High	VAVATPNRPPDAVLTDTTSLNQAALYR	1	1	1	795490440		0	7.35349e+06	0	0.000715659	38.47	0.00310068	3	2854.49	-5.14531	49.527	0
High	DDEEmNTWIQAISSAISSDKHEVSASTQSTPASSR	2	2	1	73969626	M5(Oxidation)	0	5.98104e+06	0	0.000531805	38.42	0.00139563	3	3781.69	-4.18003	59.7385	1
High	THNDIIHNENMR	1	1	1	558757359		0	458499	0	1.16928e-05	38.4	0.00234161	2	1493.68	-4.97678	14.5891	0
High	NKEQLSDmMmLNK	2	1	1	73951551	M8(Oxidation); M10(Oxidation)	0	640847	0	0.000365409	38.4	0.00166226	2	1613.72	-6.24591	23.8662	1
High	LEDLLQDAQDEK	1	19	1	73974722		0	1.58129e+06	0	0.00124015	38.39	0.00437529	2	1416.68	-5.25684	39.6734	0
High	ASFHELYNMYK	2	5	2	545519691;545519689		0	1.87909e+07	0	0.000115699	38.38	0.00199665	2	1402.64	-4.95182	39.7801	0
High	EANKQQNFNTGIK	1	8	3	545513111;545513107;545513105		0	6.66297e+06	0	0.000187448	38.38	0.00562693	2	1491.75	-5.67232	15.5842	1
High	LDHKFDLMYAK	2	10	2	359323129;545556306		0	7.46699e+06	0	4.58867e-05	38.36	0.00588632	3	1380.69	-4.06557	33.1866	1
High	RWSQLLANSATR	1	8	3	545513111;545513107;545513105		0	1.21738e+07	0	7.00717e-05	38.36	0.00743995	2	1402.75	-5.8154	31.6732	1
High	AAPFNNWmEGAmEDLQDTFIVHTIEEIQGLTTAHEQFK	2	4	1	73963339	M8(Oxidation); M12(Oxidation)	0	1.03149e+07	0	7.68348e-05	38.36	0.00156093	3	4394.02	-4.06517	68.5757	0
High	VTLVHTLEIQR	2	19	1	73974722		0	1.28223e+07	0	0.000426751	38.35	0.00241259	1	1308.75	-6.64796	35.6951	0
High	VLGVPIIVQASQAEK	1	4	1	73991836		0	2.50249e+06	0	2.21505e-05	38.29	0.00209035	2	1551.9	-6.67389	52.3774	0
High	SDPDHLAELVKR	2	5	2	545519691;545519689		0	5.76945e+06	0	0.00092729	38.25	0.00672558	2	1379.72	-6.98262	28.454	1
High	EAGELKPEEEITVGPVQK	1	1	1	545536882		0	1.09697e+06	0	7.65754e-05	38.22	0.00660647	2	1953.01	-4.24799	34.218	0
High	DTEQVDNWmSK	2	8	3	545513111;545513107;545513105	M9(Oxidation)	0	3.92336e+07	0	0.000868187	38.2	0.000597857	1	1368.56	-6.38982	23.9636	0
High	DLLLDPAWEKQQR	1	14	5	73963339;545488614;73947738;73947736;73947718		0	2.37306e+06	0	0.000510876	38.2	0.00648561	2	1611.84	-5.12796	46.129	1
High	IYTYVANILIAVNPYFDIPK	2	5	2	545519691;545519689		0	348229	0	2.89477e-05	38.18	0.0033452	3	2327.27	-1.10211	69.0332	0
High	GIDPFSLDALAK	1	1	1	545500762		0	2.60904e+06	0	4.76372e-05	38.16	0.00785933	2	1246.66	-6.72186	58.8944	0
High	VLATAFDTTLGGR	1	2	1	114158648		0	1.34413e+06	0	8.63056e-07	38.16	0.00632412	2	1321.7	-7.29944	44.1662	0
High	RLESQLQEVQGR	1	3	1	359318584		0	1.54451e+06	0	0.000212953	38.15	0.00657602	2	1442.76	-7.13321	21.4999	1
High	IQELEDLLAK	1	1	1	545516609		0	1.67029e+06	0	0.000592025	38.14	0.00702087	2	1171.65	-4.92523	50.1419	0
High	KIGLDDEEKLDLFR	2	5	2	545519691;545519689		0	2.82296e+06	0	0.000458317	38.14	0.0071283	3	1690.89	-4.96007	45.2225	2
High	DLTDYLmK	3	12	2	57108093;307938303	M7(Oxidation)	0	2.96963e+07	0	0.00250985	38.13	0.00244567	1	1014.47	-6.92292	41.2715	0
High	DGMAFNALIHK	4	3	2	359320585;73969626		0	1.25358e+08	0	0.00195373	38.05	0.00607899	3	1216.61	-6.36134	44.8983	0
High	LQLDSPEDAEFIVAK	1	1	1	73966003		0	4.12249e+06	0	1.31881e-05	38.05	0.00647068	2	1674.85	-3.5792	51.5031	0
High	MLLQNYLQNR	1	6	1	359320935		0	769691	0	0.000896469	38.03	0.00705931	2	1292.67	-5.6545	47.5262	0
High	YAVTTGDYGIIR	1	1	1	545556932		0	0	0	1.99815e-05	38.01	0.00568459	2	1328.68	-6.36597	40.4071	0
High	LRGDmENEFVLIK	2	1	1	359323093	M5(Oxidation)	0	1.28876e+07	0	0.000661027	37.97	0.00714954	2	1579.81	-5.38181	39.92	1
High	LSVYQAMK	1	19	1	73974722		0	7.61489e+06	0	0.00169379	37.95	0.00446504	2	939.492	-5.6931	31.2012	0
High	FADIVSILDK	1	1	1	73950854		0	491297	0	0.000805783	37.95	0.00616448	2	1120.62	-6.30532	58.5739	0
High	LGQALTEVYAK	1	1	1	545543204		0	1.37007e+06	0	0.000483835	37.95	0.00643703	2	1192.65	-7.66564	34.0112	0
High	KAPDFVFYAPR	1	6	1	558757359		0	2.71979e+06	0	0.00205831	37.91	0.0061487	2	1310.68	-6.97347	42.4202	1
High	SGFSSVSVSR	1	4	1	345791910		0	1.42528e+06	0	5.7022e-05	37.89	0.0043646	2	1012.5	-6.74697	24.1222	0
High	QLFTDVASGEISR	1	1	1	345782187		0	1.46193e+06	0	0.000218672	37.89	0.00703863	2	1422.71	-5.96502	42.4949	0
High	APLGASQAPRPPSGLFLANGYVVPPKPQER	3	1	1	359322286		0	2.40686e+06	0	4.29135e-06	37.87	0.00308647	3	3114.66	-7.78693	48.3547	0
High	DGHNLISLLEVLSGDSLPR	1	19	1	73974722		0	182988	0	0.000339731	37.85	0.00610299	3	2035.07	-3.95789	68.2048	0
High	ENEVLEAWK	1	3	2	359320585;73969626		0	2.26167e+07	0	0.000141827	37.83	0.00508458	1	1117.55	-6.64613	40.2217	0
High	ILVVGGIDR	1	2	1	73956988		0	2.78056e+06	0	0.0015413	37.82	0.00300657	2	941.573	-5.09214	36.2152	0
High	LGGIGQFLAK	1	2	1	545504558		0	1.10252e+06	0	6.75126e-05	37.81	0.00495903	2	1003.59	-6.87017	47.4675	0
High	SELVNWYLK	1	1	1	345784242		0	0	0	0.00250103	37.79	0.00753526	2	1151.6	-6.06515	50.8423	0
High	LQEEmLQREEAESTLQSFR	1	1	1	559098393	M5(Oxidation)	0	6.2163e+06	0	5.67414e-06	37.79	0.0042417	3	2340.09	-8.86102	41.7521	1
High	LLQDFFNGR	1	2	1	50978734		0	1.87831e+06	0	0.00104088	37.78	0.00596041	2	1109.57	-5.58483	50.1334	0
High	LSALLQETK	1	2	1	74001642		0	4.47734e+06	0	0.00184902	37.77	0.00721911	2	1002.58	-7.09872	29.6158	0
High	YKQETEQLVSNLKEENTLLK	1	1	1	545550660		0	3.45381e+06	0	4.335e-07	37.77	0.00632508	3	2407.25	-7.9621	42.3848	2
High	LSLGTYASLHGR	2	4	2	545545537;73996688		0	9758235	0	0.00121962	37.75	0.010098	2	1274.68	-5.24595	34.4261	0
High	ATFYLNVLEQK	1	1	1	73984948		0	1.16826e+06	0	0.00106075	37.73	0.006898	2	1325.7	-4.79777	53.9806	0
High	ADEWLmK	1	8	2	160425231;545498124	M6(Oxidation)	0	5.85546e+06	0	0.00147167	37.69	0.00343836	2	908.412	-6.68011	26.538	0
High	NVNVQNFHISWKDGLAFNALIHR	1	5	4	545488614;73947738;73947736;73947718		0	1.67961e+06	0	1.06027e-06	37.67	0.0060962	3	2693.39	-7.28993	57.9585	1
High	NADPVLISLK	1	2	1	545544157		0	1.15228e+08	0	0.00255077	37.64	0.00466626	2	1069.62	-4.40371	42.9354	0
High	VNQYVVQEILSIK	1	1	1	545546623		0	576676	0	2.30514e-05	37.64	0.00474375	2	1532.86	-4.45148	59.9041	0
High	QKAQVEQELTTLR	2	19	1	73974722		0	2.29601e+06	0	3.2857e-05	37.61	0.00736867	3	1543.84	-4.78699	30.8461	1
High	RQVEEAER	1	19	1	73974722		0	821245	0	0.00077972	37.6	0.00605624	2	1016.5	-7.37639	7.06681	1
High	KLLEGEESR	1	8	3	545545402;559098393;359323093		0	1.23885e+07	0	0.00112493	37.58	0.0110598	2	1060.56	-6.99209	12.5633	1
High	RQELEAELAK	1	19	1	73974722		0	6.14838e+06	0	0.000391305	37.57	0.00670191	2	1186.64	-6.12465	21.0724	1
High	EPAHLmSLFGGKPmIVYK	4	1	1	545518174	M6(Oxidation); M14(Oxidation)	0	7.37425e+07	0	1.51464e-06	37.53	0.00641072	2	2050.03	-9.42034	41.1717	0
High	RKPDTIEVQQMK	1	6	1	558757359		0	616387	0	0.00122274	37.52	0.0073194	2	1472.78	-4.76736	16.4485	1
High	LASTLVHLGEYQAAVDGAR	1	2	1	73966629		0	2.82364e+06	0	2.5847e-06	37.51	0.00736289	3	1971.02	-6.15579	44.9441	0
High	IWHHTFYNELR	2	7	2	57108093;307938303		0	1.87435e+07	0	1.01384e-05	37.5	0.00483692	3	1515.74	-5.16192	31.1163	0
High	YEWDVAEAR	1	1	1	359322142		0	1.27098e+06	0	0.00010905	37.47	0.00285602	2	1138.51	-5.4737	37.0355	0
High	KGVNLPGAAVDLPAVSEKDIQDLK	2	7	1	545550325		0	4.41905e+06	0	3.64341e-07	37.46	0.00300618	3	2477.35	-3.47513	51.7368	2
High	LEDLLQDAQDEKEQLNEYR	2	19	1	73974722		0	5.08499e+06	0	2.95752e-07	37.43	0.00477094	3	2349.11	-6.44051	49.9673	1
High	HQVEYLGLLENVR	2	1	1	345805768		0	1.23875e+07	0	3.23252e-06	37.4	0.00842521	2	1569.83	-6.60631	50.6145	0
High	LMADFQAGR	1	19	1	73974722		0	1.15419e+07	0	0.000753976	37.37	0.00487396	2	1008.49	-6.153	29.8451	0
High	LGISFQPVFR	1	3	1	545543643		0	2.59827e+06	0	0.00104359	37.3	0.00604247	2	1163.65	-5.19112	56.6202	0
High	LLQDFFNGK	1	4	2	545497049;57090217		0	3.01836e+07	0	0.0016049	37.19	0.00700916	2	1081.56	-4.89641	49.0333	0
High	ALKEENIQTLLINPNIATVQTSQGLADK	1	5	1	345782111		0	1.54849e+06	0	9.21055e-07	37.18	0.00316809	3	3022.63	-4.11215	56.4211	1
High	FRENLIYTYIGPVLVSVNPYR	1	3	3	545512109;359320309;359320307		0	932552	0	9.70878e-07	37.13	0.00458932	3	2513.34	-4.41323	63.2111	1
High	DQEPSLPSHVEPAK	2	1	1	55741803		0	2.79518e+07	0	0.00104714	37.09	0.00642001	2	1533.75	-6.04176	24.0229	0
High	YSQSIYIQNR	1	1	1	73996826		0	5.18803e+06	0	0.000366046	37.07	0.00626312	2	1271.63	-5.97239	26.5293	0
High	LDNASAFQGAVISPHYDSLLVK	1	3	1	545530619		0	1.52548e+06	0	2.94872e-06	37	0.00748223	3	2345.2	-3.96616	53.1586	0
High	ILAGDKNYITVDELRR	3	4	1	73963339		0	4.37294e+07	0	5.9106e-05	36.91	0.00584631	2	1876.02	-7.24247	35.8937	2
High	LESGmQNmSIHTK	2	1	1	359323093	M5(Oxidation); M8(Oxidation)	0	1.13276e+07	0	4.41254e-05	36.89	0.00240457	2	1507.68	-7.67545	10.1247	0
High	ALAISDLNR	1	3	1	545530619		0	748088	0	0.00036401	36.87	0.0100636	2	972.542	-5.86994	33.5063	0
High	QNLDGLLNQLK	1	1	1	73964009		0	1.04163e+06	0	0.00232538	36.82	0.0055112	2	1255.69	-5.09034	54.2724	0
High	TPQEVTEmDSVK	1	1	1	73974852	M8(Oxidation)	0	1.32784e+06	0	0.000204981	36.82	0.00283879	2	1379.63	-7.55308	16.2619	0
High	VTDAIVLLDR	1	1	1	345796106		0	773394	0	2.28584e-05	36.81	0.00693093	2	1114.64	-7.2794	46.679	0
High	QKLEDSYR	2	8	3	545513111;545513107;545513105		0	4.37338e+07	0	0.00223036	36.79	0.00703622	2	1038.51	-6.65117	12.5598	1
High	LLDGGNTEIQK	1	6	1	359320935		0	2.37802e+06	0	0.00109332	36.76	0.00977349	2	1187.62	-5.50388	22.4304	0
High	HEEQPTPGYDMHNR	2	1	1	55741803		0	2.27463e+06	0	1.3568e-06	36.76	0.00130735	3	1710.72	-7.08491	13.878	0
High	SDGGYTYDTSDLAALK	1	1	1	73953488		0	618064	0	6.10846e-07	36.71	0.00280495	2	1676.76	-4.574	43.0555	0
High	SAVGFDYQGK	1	3	1	73982676		0	2.81329e+07	0	0.00107462	36.67	0.00400417	2	1071.5	-7.78947	27.2258	0
High	IMTISSGDVYASNK	1	1	1	73996826		0	2.66785e+06	0	3.2679e-05	36.57	0.00680704	2	1485.72	-4.95795	34.2582	0
High	ILNLYTPVNEFEER	1	1	1	545506551		0	2.70826e+07	0	1.38807e-05	36.57	0.0103207	2	1736.88	-4.71906	57.0141	0
High	ASFHELYNmYK	4	5	2	545519691;545519689	M9(Oxidation)	0	1.4372e+07	0	8.15124e-05	36.54	0.0023402	3	1418.63	-5.19318	34.7738	0
High	LKYENEVALR	2	1	1	61740600		0	1.6679e+07	0	0.00146611	36.53	0.00891547	3	1234.67	-7.49825	26.1516	1
High	SKDDQVTVIGAGVTLHEALAAAELLK	1	3	1	545533389		0	596316	0	1.11076e-06	36.53	0.00452444	4	2649.43	-5.42457	62.269	1
High	TGFFEFQAAK	1	2	1	545490543		0	881066	0	0.00198046	36.36	0.00709804	2	1145.56	-5.40979	48.2715	0
High	ALEGLLTGLLR	1	1	1	545521846		0	235501	0	0.00240877	36.31	0.00336793	2	1155.7	-6.45085	62.4676	0
High	MDKNASTFEDVAQVAPAYQK	1	3	1	73982676		0	4.7813e+06	0	8.69193e-05	36.29	0.00693142	3	2213.04	-4.87927	38.9324	1
High	SGSSELLDREVENVLR	2	1	1	359322286		0	5.26243e+06	0	3.43613e-05	36.25	0.00982934	3	1802.91	-5.49579	52.2674	1
High	ITDLYTDLRDGR	3	3	2	359320585;73969626		0	3.66424e+07	0	0.00169422	36.22	0.0103153	3	1437.72	-6.92764	37.7142	1
High	QLQDEREAVQK	1	3	2	359320585;545530631		0	797409	0	0.000439585	36.18	0.00904919	2	1343.68	-7.34188	12.3155	1
High	ESPYGLSFNK	1	1	1	55741803		0	3.77512e+06	0	0.00113694	36.17	0.00492754	2	1141.54	-8.05122	36.3511	0
High	VQVEQAKNDLDVDQDADLAYNSLK	1	1	1	545506551		0	1.20334e+06	0	2.86734e-08	36.17	0.00897344	3	2691.3	-3.61524	47.5379	1
High	AVIGYKDPYSGK	1	19	1	73974722		0	3.80398e+06	0	0.000406513	36.15	0.00917259	2	1297.67	-8.24938	25.2209	1
High	DLTSWVTEMK	2	8	3	545513111;545513107;545513105		0	1.76532e+07	0	0.00142388	36.14	0.00683449	1	1209.58	-5.17175	58.1748	0
High	MREEVITLIR	2	1	1	73951551		0	1.58223e+07	0	0.0010951	36.12	0.0101036	2	1259.71	-5.37292	39.1665	1
High	QmELHPDKPPILLVAGK	2	5	2	545519691;545519689	M2(Oxidation)	0	1.48105e+07	0	6.36552e-06	36.11	0.00712677	3	1902.03	-9.36133	37.682	0
High	ALQSPALGLR	2	1	1	73951551		0	6.13443e+07	0	0.000888307	36.09	0.0033215	2	1025.61	-4.86453	34.9192	0
High	LLESQLQSQK	1	1	1	545550660		0	2.65524e+07	0	0.00232451	36.07	0.014991	2	1173.64	-6.89435	22.2892	0
High	GYFEYIEENK	1	1	1	545505093		0	2.57059e+06	0	0.00054645	36.06	0.00319587	2	1291.57	-8.40178	43.321	0
High	TAVETAVLLLR	1	3	1	345802573		0	2.60419e+06	0	0.000360385	36.05	0.00408475	2	1185.71	-6.03098	55.6662	0
High	GSGAVGGVLLRPSGQR	2	1	1	73974852		0	6.68517e+06	0	0.00105171	36.05	0.00620783	3	1510.83	-8.84558	27.3634	0
High	LLGVGVTDFSR	1	3	1	359318584		0	4.68956e+06	0	2.86019e-05	36	0.00828923	2	1163.63	-6.4576	46.724	0
High	mKETAENYLGHTAK	1	1	1	73970888	M1(Oxidation)	0	1.64766e+06	0	0.00188741	35.98	0.00740642	2	1608.76	-4.45939	15.7568	1
High	SIFGEDALANVSIEKPIQQGPEAPVTGHIR	1	1	1	545536882		0	2.11772e+06	0	1.21892e-06	35.87	0.0078164	3	3173.65	-3.94869	52.0348	0
High	ALALAQADR	1	1	1	74002607		0	556610	0	0.00257148	35.86	0.00758797	2	928.514	-7.56651	23.0871	0
High	DAGAVGAAVAVASHSK	1	2	1	574997033		0	1.30557e+06	0	1.08068e-05	35.86	0.0100914	2	1410.73	-4.99119	31.8363	0
High	EEFAIMQTPAGELYDK	1	1	1	73994683		0	1.37461e+06	0	0.000129435	35.84	0.00588991	2	1841.85	-6.01091	54.182	0
High	EQHLQVSQIQAGER	2	1	1	545538481		0	1.76476e+06	0	2.2008e-05	35.81	0.0129768	2	1622.82	-5.45341	23.0619	0
High	QQNLASYDYVR	1	19	1	73974722		0	1.78165e+07	0	0.000209745	35.8	0.00674664	2	1356.65	-3.37265	32.8186	0
High	ALQLEEER	1	1	1	558757359		0	2.87743e+06	0	0.000967881	35.79	0.010229	2	987.502	-8.46219	23.731	0
High	VLVATNVAAR	1	3	1	545495093		0	1.64624e+06	0	0.000194854	35.75	0.00617288	2	1013.6	-5.22321	24.4532	0
High	DLIGVQNLLKK	1	8	3	545513111;545513107;545513105		0	4.27734e+06	0	0.000432563	35.75	0.00360528	2	1240.76	-3.27455	48.105	1
High	DPPVFIPAPVDR	1	1	1	545525484		0	3.46171e+06	0	0.000181231	35.71	0.0110368	2	1322.7	-6.19585	47.465	0
High	DGNLHEGDIILK	2	10	1	545486235		0	3.28954e+06	0	0.000974091	35.69	0.0113035	3	1323.68	-5.6708	32.074	0
High	AVPLALALISVSNPR	2	1	1	345796375		0	1.8633e+06	0	3.95616e-05	35.68	0.00196037	2	1520.91	-6.44075	62.2435	0
High	GGNLPEEQPTGPSGSR	1	1	1	545538481		0	1.39439e+06	0	5.97792e-05	35.68	0.00596223	2	1582.74	-6.7215	18.3339	0
High	STVAALLQNLYQPTK	1	3	1	548923700		0	318205	0	1.63763e-05	35.67	0.0119113	2	1646.9	-6.41747	60.0043	0
High	SLELHYQAFLR	1	19	1	73974722		0	2.96237e+06	0	0.00116325	35.6	0.0144046	3	1376.72	-5.29819	48.0023	0
High	QSVVVLMGSLAK	1	1	1	73994683		0	2.28656e+06	0	0.0026767	35.52	0.0091878	2	1231.7	-6.15111	52.5143	0
High	LPLAISPVAYPR	1	1	1	545514530		0	875642	0	0.000499279	35.5	0.00528447	2	1296.76	-6.48578	50.3255	0
High	VLADPSDDTK	2	20	2	73974722;73974852		0	5.26607e+07	0	0.00206091	35.47	0.00835767	1	1060.51	-5.06861	14.7377	0
High	AVTGYKDPYSGSTISLFQAmK	1	19	1	73974722	M20(Oxidation)	0	2.91235e+06	0	4.37969e-06	35.43	0.0107693	3	2280.11	-4.90217	46.1799	1
High	TFSFAIPLIVK	1	1	1	345798963		0	5.05204e+06	0	9.01682e-05	35.4	0.00356178	2	1235.73	-5.10886	62.5679	0
High	GFGFVDFNSEEDAK	1	1	1	345790650		0	5.1226e+06	0	6.72361e-05	35.4	0.0019323	2	1561.67	-3.76588	51.8725	0
High	EQQHLLASAETGR	1	4	1	545530631		0	1.39146e+06	0	1.07948e-05	35.3	0.0112294	2	1439.71	-7.19921	19.24	0
High	LQHAAELIK	2	2	1	73989664		0	1.59813e+06	0	0.00144709	35.27	0.00679026	2	1022.59	-6.08755	18.7771	0
High	mLGGEEFLVPLR	1	1	1	359319512	M1(Oxidation)	0	1.83201e+06	0	0.000363942	35.26	0.0153691	2	1376.71	-7.03784	55.2406	0
High	VYEFLDKLDVVR	1	1	1	73966003		0	1.32184e+06	0	0.000124031	35.2	0.0111436	3	1495.81	-5.02954	53.9686	1
High	VPFLVAETPR	1	1	1	545496585		0	1.41121e+06	0	0.000487727	35.19	0.0116688	2	1128.63	-6.22737	44.1033	0
High	EYLDNVQLGHILER	1	1	1	545503178		0	1.43637e+06	0	1.8861e-05	35.19	0.0119563	2	1698.87	-5.24076	50.4937	0
High	YGQELAAVR	1	1	1	545536505		0	0	0	0.000169166	35.18	0.0119232	2	1006.53	-5.63697	24.8994	0
High	STVELLTER	1	2	1	157073949		0	4.70428e+06	0	0.00134099	35.16	0.0159253	2	1047.56	-6.94249	34.0407	0
High	LHLSSPDHFR	3	5	2	545519691;545519689		0	4.28357e+07	0	0.000294807	35.14	0.0126306	3	1208.61	-6.15376	23.1039	0
High	LVQDGTEPSALPFLDPNARPLVPEVSIK	1	5	1	345782111		0	4.47584e+06	0	4.72651e-05	35.12	0.00615219	3	3002.6	-5.13088	60.5671	0
High	AGAPGAAAPGAPVAAPPAK	1	1	1	345802152		0	1.90925e+06	0	0.000128437	35.1	0.0127629	2	1541.84	-5.07858	22.3862	0
High	DLVQDPSLLGGTISAYK	1	7	1	345803567		0	684682	0	3.66799e-06	35.07	0.015932	2	1776.93	-4.99661	55.4931	0
High	VNLAmNVGK	1	7	1	545550325	M5(Oxidation)	0	3.23376e+06	0	0.00216256	35.03	0.0168802	2	961.504	-9.51027	19.4851	0
High	FVDVLTNWYVR	1	1	1	545486951		0	350464	0	4.85728e-05	35	0.010894	2	1411.73	-6.86453	60.622	0
High	HRPDLIDFDKLK	3	5	2	359320585;73969626		0	3.90525e+07	0	0.00132768	34.98	0.00889525	3	1496.81	-4.99893	35.3813	1
High	QAHAQQELVQVPSRPLLTR	2	1	1	359322286		0	1.96631e+07	0	9.51242e-05	34.96	0.00665436	3	2171.19	-5.34595	35.3025	0
High	EGLLLWCQR	1	15	5	73963339;545488614;73947738;73947736;73947718		0	4.81962e+07	0	0.00142411	34.95	0.0156266	2	1117.58	-4.595	61.2372	0
High	AQLELEVSK	1	1	1	560879431		0	2.85674e+06	0	0.00237828	34.94	0.0152137	2	1016.56	-5.40157	30.2391	0
High	EKEQLMASDDFGR	1	8	3	545513111;545513107;545513105		0	2.11463e+07	0	0.000913043	34.93	0.00596134	2	1525.68	-7.34998	28.3297	1
High	ELPPGVEELLSK	1	1	1	560879431		0	1.56669e+07	0	0.00252357	34.88	0.00934626	2	1310.71	-5.60235	58	0
High	VGLAALIIQDFK	1	3	1	545519858		0	145528	0	0.000105911	34.87	0.00586506	2	1287.76	-2.30131	63.7789	0
High	VQAEAQQPVFDALRDELR	3	19	1	73974722		0	2.85519e+07	0	9.91955e-05	34.86	0.0138147	3	2085.07	-3.49756	53.5192	1
High	AHILQSFTVDSSK	1	5	1	73985178		0	2.69963e+06	0	3.15337e-05	34.85	0.0140593	2	1432.73	-6.83821	32.9805	0
High	ASFHELYNmYKK	2	5	2	545519691;545519689	M9(Oxidation)	0	3.53143e+06	0	0.00019245	34.83	0.00771157	2	1546.73	-6.41132	28.1136	1
High	AATESFASDPILYRPVAVALDTK	2	7	1	545550325		0	2.33885e+07	0	1.88582e-05	34.82	0.0128053	3	2435.27	-6.29446	57.9979	0
High	ISKPGAVSTPVK	1	1	1	55741803		0	1.64078e+07	0	0.00135218	34.77	0.00761879	2	1183.7	-5.50449	15.5926	0
High	AEMEALLSSK	1	3	1	359318584		0	901944	0	0.000261647	34.76	0.015256	2	1078.54	-7.22676	36.5899	0
High	VETGVLKPGmVVTFAPVNVTTEVK	2	2	1	545518203	M10(Oxidation)	0	9.38647e+06	0	6.15359e-08	34.73	0.00704992	3	2531.37	-3.83919	51.5355	0
High	WTYHDFFNR	2	1	1	545506551		0	8.8015e+06	0	0.000796798	34.7	0.00364257	2	1285.57	-6.86364	48.7022	0
High	AVTGYKDPYSGQSVSLFQALK	2	19	1	73974722		0	4.96629e+06	0	5.618e-05	34.7	0.0150616	2	2259.15	-8.46307	52.937	1
High	SLGTMPPHVFAIADK	4	5	2	545519691;545519689		0	5.21509e+06	0	6.64807e-06	34.69	0.0139756	2	1583.81	-7.47012	44.1594	0
High	KSNAHYNLQNAFNLAEQHLGLTK	2	3	2	359320585;73969626		0	8.60109e+06	0	5.32545e-09	34.69	0.0116831	4	2611.32	-5.8334	53.6874	1
High	ADGEEEVTAFR	1	1	1	359322286		0	3.81545e+06	0	0.000286158	34.68	0.00496996	2	1223.54	-7.43242	29.6137	0
High	MVNHFIAEFKR	1	3	1	545497049		0	578173	0	0.0001852	34.66	0.0143118	2	1391.71	-8.19602	32.9205	1
High	NAVITVPAYFNDSQR	3	1	1	73970888		0	2.70084e+07	0	3.21903e-05	34.63	0.0147382	2	1694.84	-7.60056	48.4751	0
High	NDPQQLLLDSK	2	1	1	545506551		0	2.32767e+07	0	0.00168612	34.62	0.0117867	1	1270.66	-6.33497	37.3552	0
High	VNSLGETAER	3	8	3	545513111;545513107;545513105		0	1.12553e+08	0	0.00254988	34.59	0.0115556	2	1075.53	-8.39132	15.1266	0
High	QVLEEEEASR	1	19	1	73974722		0	4.76962e+06	0	0.000380266	34.58	0.00874327	2	1189.56	-7.04165	17.431	0
High	NPQSYLYLVK	1	3	3	545512109;359320309;359320307		0	6.24337e+07	0	0.000453803	34.58	0.0152398	2	1224.65	-7.01192	45.83	0
High	KLPTVALDLLR	1	1	1	545497651		0	1.74195e+06	0	0.000551986	34.58	0.00200294	2	1238.77	-7.31033	53.1532	1
High	GEIAQAYIGLK	1	1	1	545550660		0	1.17669e+06	0	0.00114916	34.57	0.0141402	2	1162.64	-5.29035	40.0019	0
High	KQSVFGAPSLSGGTGATEPLDR	1	6	1	359320935		0	2.58458e+06	0	0.000192788	34.54	0.0137636	3	2175.09	-6.30966	38.7148	1
High	RPLTAATLFK	2	1	1	345805768		0	4.19741e+06	0	0.0004164	34.49	0.00659696	1	1117.67	-5.36043	35.4027	0
High	THINIVVIGHVDSGK	1	3	1	545518203		0	2.55987e+06	0	3.35751e-05	34.4	0.0145776	3	1588.87	-4.94404	33.1918	0
High	QYPISLVLAPTR	1	5	1	74006742		0	1.55314e+06	0	0.000943459	34.37	0.010584	2	1357.78	-6.20359	55.093	0
High	YNILGTNTIMDK	1	1	1	545505093		0	5.05239e+06	0	0.000144389	34.36	0.0147858	2	1382.69	-3.93474	46.2333	0
High	ETTVGAVTVTHK	1	1	1	545522101		0	1.17949e+06	0	0.00195362	34.34	0.0164186	2	1242.66	-5.71397	16.0555	0
High	EQWLNNmQIPEK	1	3	2	359320585;73969626	M7(Oxidation)	0	3.36223e+06	0	6.76025e-05	34.3	0.00800658	2	1545.73	-6.03844	34.6626	0
High	VTPTANQWDYK	1	6	1	359320935		0	1.15181e+06	0	0.000156763	34.28	0.0106936	2	1322.62	-9.84556	29.0528	0
High	AFAANSEHQDVDQLIEK	1	2	1	545560324		0	3.44781e+06	0	0.00113516	34.19	0.0106127	2	1914.91	-5.95161	34.8651	0
High	YYTGNYDQYVK	1	2	1	545525739		0	2.52451e+06	0	0.00032452	34.16	0.00423997	2	1413.62	-5.78112	33.48	0
High	SFITTDVNPYYDSFVR	1	2	1	545490543		0	336474	0	1.39745e-06	34.16	0.00828808	2	1923.9	-6.58324	58.5144	0
High	EITALAPSTmK	2	9	2	57108093;307938303	M10(Oxidation)	0	5.19983e+07	0	8.87407e-05	34.15	0.0156913	1	1177.61	-6.39546	24.8589	0
High	YESLTDPSKLDSGK	1	2	1	545519272		0	3.80426e+06	0	0.000179295	34.08	0.0149497	2	1539.75	-5.4973	26.9104	1
High	VPLKVEQANNAR	2	5	2	545519691;545519689		0	1.81276e+07	0	0.00053112	34.05	0.0097994	3	1338.74	-6.16741	15.4226	1
High	AVAALLTIPEAEK	1	2	1	73968655		0	9.08136e+06	0	0.000164139	34.01	0.0100489	2	1325.76	-5.48349	49.4056	0
High	GEATVSFDDPPSAK	1	2	1	545501383		0	861166	0	0.000212174	34	0.00599151	2	1420.65	-5.43871	28.7025	0
High	DmDDEESWIKEK	1	8	3	545513111;545513107;545513105	M2(Oxidation)	0	5.19965e+06	0	9.74861e-05	34	0.00163224	2	1540.64	-5.07218	28.7113	1
High	GLHGDPLLTQDFQR	2	1	1	345803598		0	2.07347e+06	0	0.000309477	33.99	0.0176768	2	1596.8	-5.22185	39.14	0
High	ALGLAHVAIK	1	1	1	345782187		0	0	0	0.000501748	33.98	0.00235967	2	992.618	-6.89849	31.3641	0
High	ALVLANPETSLWR	1	1	1	545519916		0	588520	0	0.000124716	33.98	0.0139581	2	1469.8	-5.86709	56.0476	0
High	VLEQATQSLR	1	1	1	545506565		0	799492	0	0.000318323	33.96	0.0177391	2	1144.63	-5.7446	24.495	0
High	RIQAEVEEQLAR	1	5	2	545519691;545519689		0	3.65999e+06	0	1.4985e-05	33.96	0.0166542	2	1441.77	-6.79895	27.5917	1
High	FRHVFGQAVK	1	2	1	545544157		0	2.2687e+06	0	0.000260594	33.92	0.0181465	3	1188.66	-6.89906	17.6525	1
High	NKHEAmITDLEER	1	1	1	160425231	M6(Oxidation)	0	1.32684e+06	0	0.000352135	33.91	0.00871821	3	1601.75	-5.86325	18.7669	1
High	FTISDHPQPIDPLLK	1	2	1	73968655		0	1.44956e+06	0	0.000414519	33.91	0.0157903	2	1720.92	-4.2524	47.7212	0
High	FNHNLLPSETAHKPDLSSK	2	1	1	55741803		0	9.76531e+06	0	1.53747e-06	33.9	0.0181081	2	2135.08	-5.55101	26.4661	0
High	GADILAYPPVVAGGNR	2	2	1	545514723		0	9.38046e+06	0	0.000602816	33.82	0.0192954	2	1569.83	-8.33616	47.017	0
High	QWQSLIEESAR	1	2	1	73947692		0	748702	0	0.000780361	33.81	0.0139122	2	1346.66	-7.15502	44.0483	0
High	ISLADIAQK	1	1	1	73966003		0	2.88977e+06	0	0.00183225	33.76	0.0195007	2	958.551	-5.86953	38.7106	0
High	LLTQYILNLGK	1	4	1	545492502		0	582671	0	9.11553e-05	33.76	0.00532219	2	1275.76	-6.79662	59.4078	0
High	LQQTYAALNSK	1	1	1	73951551		0	1.38872e+06	0	0.000671581	33.68	0.0193918	1	1236.65	-4.2333	23.2714	0
High	MLDmGFEPQIR	1	8	2	558611352;74006742	M4(Oxidation)	0	1252752	0	0.00192616	33.62	0.00964613	2	1352.62	-7.01682	41.1083	0
High	GASVVVNDLGGDFK	1	54	2	73970527;543730453		0	1.74602e+06	0	0.000780654	33.61	0.0185964	2	1377.69	-9.55192	43.2477	0
High	AKLGDSHDLQR	1	8	3	545513111;545513107;545513105		0	2.86181e+06	0	0.00264314	33.53	0.0172786	2	1239.64	-5.70394	11.5224	1
High	LQGEIAHVK	1	3	1	545545104		0	5.52742e+06	0	0.001502	33.51	0.0129017	2	994.561	-7.43624	14.4581	0
High	FAALITVLALAEK	1	2	1	73952522		0	271531	0	5.66805e-06	33.47	0.00344082	2	1359.82	-3.45444	65.1805	0
High	HALLEADVAAHQDRIDGITIQAR	4	8	3	545513111;545513107;545513105		0	2.68265e+07	0	5.69197e-06	33.46	0.0132089	4	2513.31	-5.96973	39.4877	1
High	LGSLVENNER	1	1	1	73958588		0	928329	0	0.00180503	33.42	0.0151739	2	1130.57	-6.87092	21.1886	0
High	VSAAENSLAVHSTPAEDDSPGNFQVK	1	2	1	545545537		0	6.01313e+06	0	1.01697e-06	33.42	0.0126942	3	2670.25	-4.22298	34.9229	0
High	SAFPHLQDAQVK	1	1	1	545515705		0	2.97728e+06	0	0.000163427	33.35	0.0191888	2	1340.69	-6.50561	29.8183	0
High	GIHPTIISESFQK	2	2	1	359320591		0	5.11677e+06	0	0.000920656	33.31	0.0197164	2	1456.77	-4.89084	35.5258	0
High	FLTNGPSSSPGQER	1	3	1	359318584		0	3.51286e+06	0	0.000319947	33.27	0.0161545	2	1476.7	-5.29053	22.4201	0
High	EQLAIAEFAR	1	2	1	57032236		0	2.54484e+06	0	0.000235483	33.25	0.0248168	2	1147.6	-6.39787	46.0299	0
High	HELAQLQAAQR	1	1	1	545544604		0	0	0	0.000175293	33.24	0.0173573	2	1264.67	-5.21585	18.615	0
High	GIPVLVGLLDHPK	1	6	1	545530010		0	2.0308e+06	0	1.54622e-05	33.18	0.006299	2	1357.81	-5.41863	58.1784	0
High	IYIDSNNNPER	1	2	1	73966629		0	1.59141e+06	0	0.000561036	33.16	0.0145159	2	1334.62	-6.65349	21.7229	0
High	mDHYDSQQTNDYmQPEEDWDRDLLLDPAWEK	1	3	1	73963339	N-Term(Acetyl); M1(Oxidation); M13(Oxidation)	0	2.55184e+06	0	2.30313e-05	33.15	0.000847302	3	3957.62	-6.65005	59.2715	1
High	YEELQQTAGR	1	3	1	545545380		0	1.52554e+06	0	0.000100964	33.14	0.0133454	2	1194.57	-6.01446	17.4958	0
High	MAEIGEHVAPSEAASSLEQAQAAAER	1	5	1	345782111		0	4.38567e+06	0	1.48647e-07	33.12	0.0103112	3	2653.24	-5.64647	42.795	0
High	VImGEEVEPVGLMTGSGVVGVK	2	5	1	345782111	M3(Oxidation)	0	1.66096e+06	0	2.98169e-06	33.09	0.0209127	3	2203.13	-3.47815	53.4611	0
High	LGNGINIIVATPGR	1	1	1	359322003		0	693135	0	4.24391e-05	33.07	0.00875384	2	1394.8	-5.90122	45.5077	0
High	SGSTMSLWEVmQSDLIPEEQR	1	19	1	73974722	M11(Oxidation)	0	1.23352e+06	0	0.000369325	33.05	0.00854652	3	2439.1	-5.39767	57.5053	0
High	IITITGTQDQIQNAQYLLQNSVK	1	1	1	375065844		0	1.16714e+06	0	4.23709e-08	33.01	0.0134009	3	2589.37	-5.44556	59.6002	0
High	LNILDTLSK	1	1	1	345796375		0	1.81616e+06	0	0.000216988	32.99	0.0165271	2	1016.59	-8.04611	50.9607	0
High	DAASGSFFAR	1	2	1	545524607		0	0	0	8.29564e-05	32.99	0.00763561	2	1028.47	-4.72764	34.2069	0
High	MLPELFQDDEK	1	1	1	545550660		0	4.5847e+06	0	7.63056e-05	32.98	0.0105735	2	1364.63	-6.09373	49.2245	0
High	QLQEDKEQMAQQLAQETQGFQR	1	19	1	73974722		0	6.99171e+06	0	1.85802e-05	32.95	0.0136127	3	2634.24	-7.36261	43.7068	1
High	EATAGNPGGWTVR	2	5	1	345782111		0	1.20458e+07	0	0.000401304	32.91	0.0123059	2	1315.63	-10.1498	28.9428	0
High	EIIDLVLDR	2	4	1	359323129		0	2.63553e+07	0	0.00103413	32.84	0.0210598	2	1085.62	-4.49453	56.4037	0
High	ALEHSALAINHK	1	2	1	545523404		0	1.36286e+06	0	0.000411302	32.76	0.022034	2	1303.7	-7.14973	16.251	0
High	AVITDILLR	1	4	1	545493759		0	3.36072e+06	0	0.00183408	32.75	0.00910467	2	1013.63	-4.98569	54.9307	0
High	HYASEEIKEK	1	3	2	359320585;73969626		0	1.26457e+07	0	0.000576445	32.74	0.0221623	3	1233.6	-6.78219	9.34332	1
High	TTDLLADWEK	1	1	1	73964009		0	1.28088e+06	0	0.000526352	32.67	0.0228739	2	1191.58	-4.68749	50.347	0
High	ALADENEFVR	1	1	1	73994683		0	1.79514e+06	0	0.000413728	32.66	0.0172085	2	1163.56	-3.61157	32.3065	0
High	VVTSEQHVPVSANLPSGYLGYQELGmGR	1	11	1	545537872	M26(Oxidation)	0	1.32788e+06	0	2.22031e-05	32.6	0.0188218	3	3004.47	-6.06871	48.1672	0
High	MVSAVLQFGNIVLK	1	3	1	359318584		0	0	0	5.75266e-05	32.56	0.0139766	2	1518.86	-4.78649	61.3302	0
High	aSLSLAPVNIFK	1	3	1	545514079	N-Term(Acetyl)	0	1.8829e+06	0	0.00227017	32.54	0.0176349	2	1301.74	-3.03214	63.9	0
High	VLAFLSSVAGDALTR	1	1	1	73994683		0	754745	0	1.78957e-06	32.51	0.0196367	3	1519.84	-7.40029	60.493	0
High	DSVVLSLLK	1	1	1	359319467		0	324234	0	0.000702197	32.48	0.0126263	2	973.588	-4.94152	55.4763	0
High	LSNRPAFMPSEGR	4	4	1	73963339		0	5.1915e+08	0	0.0018349	32.47	0.0216587	2	1461.71	-8.14109	26.9628	0
High	TSPYNDYEGR	1	1	1	73997623		0	4.03547e+06	0	0.00106347	32.46	0.00212829	2	1201.5	-6.11319	18.4049	0
High	IVITVVEEHEQK	1	19	1	73974722		0	6.5597e+06	0	0.000466419	32.41	0.0189745	2	1423.77	-5.02963	30.3193	0
High	SSVLENFVGR	1	14	1	545534710		0	1.05911e+06	0	0.000285722	32.36	0.0248277	2	1107.57	-5.583	45.6742	0
High	NSSYFVEWIPNNVK	1	10	2	545512496;545518414		0	2.01149e+06	0	7.25985e-06	32.27	0.0201002	2	1696.82	-7.59382	57.9667	0
High	VEAETmYQIK	1	1	1	359323093	M6(Oxidation)	0	5.82124e+06	0	0.00082131	32.22	0.0158045	2	1227.59	-4.40742	23.2607	0
High	RIYQQILLEHK	1	1	1	545506551		0	3.41741e+06	0	0.000424928	32.18	0.0149822	2	1440.82	-7.71003	28.2447	1
High	DAKGISQEQMQEFR	1	5	4	545488614;73947738;73947736;73947718		0	1.31955e+06	0	4.36321e-05	32.14	0.0141128	3	1666.78	-4.94157	30.125	1
High	RLAAVAAINAAIQK	1	1	1	73951551		0	7.52381e+06	0	0.000508362	32.1	0.00397704	3	1409.85	-7.00798	41.0695	1
High	VLAPELIPSVLEK	1	4	1	545543643		0	2.19049e+06	0	5.196e-05	32.06	0.00634746	2	1407.84	-6.29309	58.9971	0
High	QQFLSLEQASAGGPLHPPTR	2	1	1	359322286		0	3.17291e+07	0	0.00061118	32	0.0239448	3	2134.09	-7.1942	45.8949	0
High	DLFQVAFNR	1	1	1	73964009		0	1.24936e+06	0	0.000558073	31.98	0.0226608	2	1109.57	-5.69485	55.8214	0
[truncated: 1,441 more rows]
