# Supplementary material for: The Minute Virus of Canines (MVC) Activates the RhoA/ROCK1/MLC2 Signal Transduction Pathway Resulting in the Dissociation of Tight Junctions and Facilitating Occludin-Mediated Viral Infection
Source: Microorganisms. 2025 Mar 20;13(3):695. doi: 10.3390/microorganisms13030695 (PMC11944487; doi:10.3390/microorganisms13030695)
Supplement: Supplementary file 1 [file microorganisms-13-00695-s001.zip › c-SLQ_VP2_IP.xlsx]

## Sheet: Sheet1
Accession	Description	Score	Coverage	# Proteins	# Unique Peptides	# Peptides	# PSMs	Area	# AAs	MW [kDa]	calc. pI
545513107	PREDICTED: spectrin alpha chain, non-erythrocytic 1 isoform X5 [Canis lupus familiaris]	8283.63	64.33	4	0	169	375	1.32571e+08	2484	285.85	5.38916
545513105	PREDICTED: spectrin alpha chain, non-erythrocytic 1 isoform X4 [Canis lupus familiaris]	8226.72	64.24	5	1	169	373	1.32571e+08	2489	286.404	5.40186
545513111	PREDICTED: spectrin alpha chain, non-erythrocytic 1 isoform X7 [Canis lupus familiaris]	8201.07	64.53	3	2	167	370	1.32571e+08	2464	283.594	5.37646
73969626	PREDICTED: spectrin beta chain, non-erythrocytic 1 isoformX1 [Canis lupus familiaris]	8003.97	60.74	7	1	140	351	1.5593e+08	2364	274.325	5.5542
545515600	PREDICTED: spectrin beta chain, non-erythrocytic 1 isoform X3 [Canis lupus familiaris]	7992.13	61.59	8	1	140	352	1.5593e+08	2351	272.632	5.63037
73947718	PREDICTED: alpha-actinin-4 isoformX2 [Canis lupus familiaris]	3632.31	63.78	5	43	61	191	1.95017e+08	911	104.865	5.43994
73963339	PREDICTED: alpha-actinin-1 isoformX2 [Canis lupus familiaris]	3072.07	57.74	7	35	53	156	1.79452e+08	892	102.889	5.41455
160425231	myosin-9 [Canis lupus familiaris]	2109.23	36.63	1	60	71	109	2.14435e+07	1960	226.327	5.60498
307938303	actin, cytoplasmic 1 [Canis lupus familiaris]	1486.5	50.4	8	6	17	82	1.36181e+08	375	41.7397	5.47803
560879431	major vault protein [Canis lupus familiaris]	1237.4	46.97	1	38	38	76	6.921e+07	890	99.0761	5.68115
545497049	PREDICTED: heat shock cognate 71 kDa protein [Canis lupus familiaris]	1129.25	47.52	4	23	27	73	6.77876e+07	646	70.8542	5.51611
356461051	glutathione S-transferase pi 1 [Canis lupus familiaris]	965.385	57.62	3	11	14	39	1.4589e+08	210	23.514	6.771
345782111	PREDICTED: CAD protein isoform X5 [Canis lupus familiaris]	952.955	19.46	6	35	35	49	1.30132e+07	2225	243.155	6.55127
345807932	PREDICTED: glyceraldehyde-3-phosphate dehydrogenase-like [Canis lupus familiaris]	916.029	38.74	4	2	11	40	1.13223e+08	333	35.8472	7.86963
50979272	keratin, type II cytoskeletal 1 [Canis lupus familiaris]	908.35	14.54	1	10	13	50	1.49554e+08	619	63.7511	7.84033
359323129	PREDICTED: tubulin alpha-1C chain [Canis lupus familiaris]	856.421	34.74	9	4	14	56	3.85709e+07	449	49.8775	5.09717
73951551	PREDICTED: IQ motif containing GTPase activating protein 1 [Canis lupus familiaris]	824.328	24.08	4	32	33	40	1.08526e+07	1657	189.049	6.34131
359318584	PREDICTED: myosin-14 isoform 2 [Canis lupus familiaris]	819.598	21.29	3	30	36	44	1.90264e+07	1996	227.997	5.60498
61740600	keratin, type I cytoskeletal 10 [Canis lupus familiaris]	778.838	28.7	18	17	21	42	5.03902e+07	568	57.6761	5.14795
545520919	PREDICTED: serum albumin isoform X1 [Canis lupus familiaris]	775.701	6.74	3	6	6	37	4.18034e+08	608	68.5619	5.69385
50978862	glyceraldehyde-3-phosphate dehydrogenase [Canis lupus familiaris]	722.659	39.94	6	2	11	31	1.13223e+08	333	35.8382	8.11865
57108093	PREDICTED: actin, alpha cardiac muscle 1 isoformX3 [Canis lupus familiaris]	702.509	29.71	5	1	12	54	8.97187e+07	377	41.9919	5.38916
545519272	PREDICTED: heat shock protein HSP 90-beta isoform X3 [Canis lupus familiaris]	692.596	31.63	2	14	21	36	2.12726e+07	724	83.1851	5.03369
73970888	PREDICTED: stress-70 protein, mitochondrial isoform 6 [Canis lupus familiaris]	681.915	34.32	1	18	18	30	2.09349e+07	679	73.6188	6.30322
545518174	PREDICTED: gelsolin [Canis lupus familiaris]	669.049	23.82	1	17	17	37	3.58534e+07	865	94.3306	8.20654
545530557	PREDICTED: glutathione S-transferase P-like [Canis lupus familiaris]	659.669	50	1	10	13	30	7.31076e+07	210	23.6951	7.86963
545519691	PREDICTED: unconventional myosin-VI isoform X13 [Canis lupus familiaris]	651.847	28.73	2	1	30	46	1.65565e+07	1253	145.214	8.49951
560891942	prelamin-A/C [Canis lupus familiaris]	641.173	40.3	1	23	23	29	9.46445e+06	665	74.1807	7.02002
545556306	PREDICTED: tubulin alpha-4A chain isoform X2 [Canis lupus familiaris]	622.946	29.33	5	2	12	46	3.73324e+07	433	48.2976	5.0083
359320307	PREDICTED: unconventional myosin-Ic isoformX1 [Canis lupus familiaris]	620.09	27.19	3	2	27	37	1.05146e+07	1063	121.918	9.34912
545512109	PREDICTED: unconventional myosin-Ic isoform X5 [Canis lupus familiaris]	616.413	26.56	2	1	26	37	1.05146e+07	1028	118.132	9.34912
545507634	PREDICTED: c-1-tetrahydrofolate synthase, cytoplasmic isoform X1 [Canis lupus familiaris]	610.24	33.22	2	24	24	33	1.50377e+07	909	98.3115	6.75635
559098393	vimentin [Canis lupus familiaris]	590.391	50.43	23	23	25	31	2.36405e+07	466	53.565	5.12256
545519689	PREDICTED: unconventional myosin-VI isoform X12 [Canis lupus familiaris]	572.463	29.24	3	1	30	43	1.5094e+07	1262	146.246	8.45557
545555747	PREDICTED: 60 kDa heat shock protein, mitochondrial isoform X3 [Canis lupus familiaris]	549	23.04	1	12	12	21	7.01694e+06	573	60.9574	5.99854
345806081	PREDICTED: 78 kDa glucose-regulated protein isoform 5 [Canis lupus familiaris]	534.543	34.56	1	17	19	32	2.9443e+07	654	72.2385	5.16064
545491914	PREDICTED: leucine zipper protein 1 isoform X2 [Canis lupus familiaris]	512.932	35.75	2	30	30	34	1.34486e+07	1074	119.702	8.48486
345791621	PREDICTED: prohibitin-2 [Canis lupus familiaris]	495.286	59.53	1	16	16	28	2.34095e+07	299	33.3529	9.84717
545500574	PREDICTED: general transcription factor II-I isoform X8 [Canis lupus familiaris]	489.015	29.02	7	25	25	32	1.9366e+07	958	107.968	7.94287
545518203	PREDICTED: elongation factor 1-alpha 1 isoform X1 [Canis lupus familiaris]	475.125	29	6	10	10	32	3.51424e+07	462	50.1091	9.01221
545506270	PREDICTED: rho-associated protein kinase 1 isoform X2 [Canis lupus familiaris]	471.322	18.69	2	22	25	28	8.75506e+06	1354	158.199	5.96045
545521189	PREDICTED: plectin isoform X24 [Canis lupus familiaris]	463.782	8.27	19	26	28	32	6.24635e+06	4534	515.485	5.74463
345792599	PREDICTED: delta-1-pyrroline-5-carboxylate synthase isoformX2 [Canis lupus familiaris]	461.892	27.49	4	18	18	19	4.92138e+06	793	86.9835	7.32764
158819069	prohibitin [Canis lupus familiaris]	446.115	54.04	1	11	11	17	3.42633e+07	272	29.7859	5.75732
545550325	PREDICTED: pyruvate kinase PKM isoform X3 [Canis lupus familiaris]	439.828	35.53	11	18	18	26	3.00266e+07	591	64.3363	7.86963
545545104	PREDICTED: keratin, type II cytoskeletal 2 epidermal isoform X2 [Canis lupus familiaris]	435.185	15.68	3	9	14	29	9.0735e+07	593	61.09	7.41553
73974852	PREDICTED: epiplakin [Canis lupus familiaris]	388.945	10.04	1	6	8	15	8.10536e+06	2948	321.008	5.70654
57032236	PREDICTED: T-complex protein 1 subunit alpha isoformX1 [Canis lupus familiaris]	385.598	21.4	2	9	9	14	4.74201e+06	556	60.2156	5.98584
74008809	PREDICTED: filamin-A isoform 2 [Canis lupus familiaris]	385.589	11.19	1	19	22	24	2.77125e+06	2646	280.45	6.11279
545509598	PREDICTED: fatty acid synthase [Canis lupus familiaris]	370.629	12.44	5	19	24	29	3.91381e+06	2475	268.929	6.44287
545545380	PREDICTED: keratin, type II cytoskeletal 5 isoform X3 [Canis lupus familiaris]	369.447	24.04	11	7	17	32	4.23911e+07	570	60.5641	7.72314
359279916	keratin, type I cytoskeletal 19 [Canis lupus familiaris]	357.564	44.61	17	12	16	20	2.38818e+07	399	43.8582	5.26221
345805768	PREDICTED: unconventional myosin-Id [Canis lupus familiaris]	355.16	26.84	1	23	23	26	5.24695e+06	1006	115.962	9.33447
545554601	PREDICTED: histone H1.2-like [Canis lupus familiaris]	355.029	25.35	3	3	8	22	1.27212e+07	213	21.3707	11.0776
50950177	annexin A2 [Canis lupus familiaris]	351.649	45.72	1	16	16	21	1.11711e+07	339	38.6298	7.31299
345791910	PREDICTED: keratin, type II cytoskeletal 6A [Canis lupus familiaris]	342.183	18.07	13	5	12	21	2.35055e+07	570	60.5841	7.95752
359279911	keratin 14 [Canis lupus familiaris]	337.664	28.01	17	4	13	24	3.35058e+07	482	52.2787	5.16064
345790650	PREDICTED: nucleolin isoform 1 [Canis lupus familiaris]	331.616	22.94	1	15	15	17	1.85822e+07	715	77.4357	4.66553
345795391	PREDICTED: LOW QUALITY PROTEIN: trifunctional purine biosynthetic protein adenosine-3 isoform 1 [Canis lupus familiaris]	329.141	16.22	2	14	14	19	1.58673e+07	1011	108.239	6.66846
73979133	PREDICTED: protein Hook homolog 3 isoform X2 [Canis lupus familiaris]	325.965	24.23	3	16	16	17	7.98664e+06	718	83.1725	5.13525
73985178	PREDICTED: filamin-B isoformX8 [Canis lupus familiaris]	325.932	11.21	5	19	22	23	2.95805e+06	2578	275.026	5.71924
73954761	PREDICTED: dihydrolipoyllysine-residue acetyltransferase component of pyruvate dehydrogenase complex, mitochondrial isoform 1 [Canis lupus familiaris]	324.181	18.39	1	8	8	13	8.72399e+06	647	68.7771	8.1333
545559521	PREDICTED: RNA-binding motif protein, X chromosome [Canis lupus familiaris]	312.285	33.5	2	14	14	16	6.54886e+06	391	42.3063	10.0522
73992062	PREDICTED: serine/threonine-protein kinase 4 isoformX1 [Canis lupus familiaris]	311.859	37.37	4	15	15	20	6.46669e+06	487	55.4908	5.10986
545516321	PREDICTED: sequestosome-1 [Canis lupus familiaris]	310.979	26.95	1	5	5	20	7.22632e+07	449	47.8968	4.90674
74001424	PREDICTED: carbonyl reductase [NADPH] 1 [Canis lupus familiaris]	301.646	50.9	3	11	11	13	4.07138e+06	277	30.5958	7.76709
73956580	PREDICTED: ATPase family AAA domain-containing protein 3-like isoform X2 [Canis lupus familiaris]	301.521	28.93	2	16	16	17	1.01013e+07	591	66.6244	9.23193
545491908	PREDICTED: heterogeneous nuclear ribonucleoprotein R isoform X3 [Canis lupus familiaris]	300.708	18.96	4	8	10	17	1.08705e+07	633	70.8993	8.1333
359320591	PREDICTED: T-complex protein 1 subunit delta isoform X1 [Canis lupus familiaris]	293.952	28.2	2	14	14	17	5.39021e+06	539	58.0018	7.82568
73993994	PREDICTED: autophagy-related protein 16-1 isoformX2 [Canis lupus familiaris]	293.182	26.85	4	13	13	17	1.02501e+07	607	68.2866	6.34131
50979166	endoplasmin precursor [Canis lupus familiaris]	279.173	16.29	1	10	12	14	7.43225e+06	804	92.4564	4.86865
545554636	PREDICTED: histone H1.3-like isoform X1 [Canis lupus familiaris]	276.487	20.64	2	1	6	16	1.27212e+07	218	21.9151	11.019
345796941	PREDICTED: histone H1.5-like [Canis lupus familiaris]	273.995	19.91	2	1	6	15	1.27212e+07	226	22.7466	10.9604
545488600	PREDICTED: heterogeneous nuclear ribonucleoprotein L isoform X2 [Canis lupus familiaris]	268.915	26.7	3	10	10	21	8.16348e+06	588	64.0353	8.22119
545550660	PREDICTED: unconventional myosin-Va [Canis lupus familiaris]	263.914	7.64	2	13	14	15	3.59022e+06	2213	254.952	8.80713
545534926	PREDICTED: heterogeneous nuclear ribonucleoprotein M isoformX2 [Canis lupus familiaris]	261.435	23.88	8	13	13	16	4.24408e+06	691	73.6204	8.82178
545537844	PREDICTED: importin-5 [Canis lupus familiaris]	258.853	9.16	3	6	6	9	1.22107e+06	1037	116.982	4.95752
345802573	PREDICTED: T-complex protein 1 subunit gamma isoform 1 [Canis lupus familiaris]	257.693	27.89	3	13	13	14	9.5836e+07	545	60.5894	6.85889
345782702	PREDICTED: putative helicase MOV-10 isoform X8 [Canis lupus familiaris]	251.964	13.96	5	11	11	12	4.19081e+06	1003	113.788	8.77783
73995130	PREDICTED: polyubiquitin-C isoform 2 [Canis lupus familiaris]	250.424	76.12	8	7	7	23	6.38866e+07	381	42.8251	7.57666
327532722	matrin-3 [Canis lupus familiaris]	250.349	22.73	2	14	14	19	7.27803e+06	849	94.6369	6.25244
57108515	PREDICTED: tropomodulin-3 isoform 1 [Canis lupus familiaris]	249.815	42.61	1	11	11	12	6.08782e+06	352	39.6364	5.13525
73945680	PREDICTED: protein-L-isoaspartate(D-aspartate) O-methyltransferase isoform 8 [Canis lupus familiaris]	249.351	43.51	2	9	9	16	7.5942e+06	285	30.2546	7.26904
356460949	ribosomal protein, large, P0 [Canis lupus familiaris]	245.265	37.85	1	9	9	11	1.19758e+07	317	34.2658	5.97314
545537380	PREDICTED: LOW QUALITY PROTEIN: PHD finger protein 11 [Canis lupus familiaris]	245.047	26.8	1	9	9	21	1.51557e+07	347	39.6595	7.13721
345784242	PREDICTED: DNA replication licensing factor MCM6 [Canis lupus familiaris]	243.683	13.52	1	10	10	11	1.7202e+06	821	92.9724	5.38916
55741803	tight junction protein ZO-1 [Canis lupus familiaris]	240.469	16.45	1	20	20	23	2.41348e+06	1769	197.487	6.771
545502393	PREDICTED: heat shock protein 75 kDa, mitochondrial [Canis lupus familiaris]	240.055	10.68	1	5	6	8	1.00754e+07	702	79.7193	7.31299
545545383	PREDICTED: LOW QUALITY PROTEIN: keratin, type II cytoskeletal 75 [Canis lupus familiaris]	239.345	15.21	12	3	11	21	4.16948e+07	572	61.646	8.66064
545528313	PREDICTED: rho-associated protein kinase 2 [Canis lupus familiaris]	237.238	8.31	1	11	14	15	4.30617e+06	1661	190.913	6.52197
545522837	PREDICTED: tax1-binding protein 1 homolog isoformX2 [Canis lupus familiaris]	235.464	21.3	2	13	13	15	6.72888e+06	770	88.9205	5.32568
545521844	PREDICTED: LOW QUALITY PROTEIN: 5-oxoprolinase [Canis lupus familiaris]	233.788	10.08	1	10	10	12	2.99791e+06	1270	136.072	6.60986
359322286	PREDICTED: mitotic interactor and substrate of PLK1 [Canis lupus familiaris]	230.464	24.14	1	13	13	16	5.59004e+06	609	66.192	9.70068
50978734	heat shock 70 kDa protein 1 [Canis lupus familiaris]	230.149	19.38	2	8	11	16	3.62816e+07	640	69.8919	5.57959
545494172	PREDICTED: UDP-glucose 6-dehydrogenase isoform X2 [Canis lupus familiaris]	227.908	22.87	1	9	9	12	5.47224e+06	494	55.0393	7.37158
545520482	PREDICTED: polyadenylate-binding protein 1 isoform X7 [Canis lupus familiaris]	220.15	15.64	3	6	8	13	5.68989e+06	633	70.2937	9.46631
345789675	PREDICTED: proliferating cell nuclear antigen [Canis lupus familiaris]	219.607	29.5	1	7	7	9	4.12077e+06	261	28.7603	4.69092
558757359	ezrin [Canis lupus familiaris]	214.148	23.38	8	14	15	17	7.94247e+06	586	69.3796	6.1001
545554766	PREDICTED: uncharacterized protein LOC488289 [Canis lupus familiaris]	213.872	22.46	27	9	9	12	1.6675e+07	423	46.4535	11.1362
73994683	PREDICTED: translational activator GCN1 isoform 1 [Canis lupus familiaris]	209.527	6.21	1	12	12	12	7.12517e+06	2671	292.553	7.40088
545490543	PREDICTED: leucine--tRNA ligase, cytoplasmic isoform X1 [Canis lupus familiaris]	208.795	7.49	2	8	8	8	2.1427e+06	1175	134.077	7.21045
545537897	PREDICTED: propionyl-CoA carboxylase alpha chain, mitochondrial isoform X3 [Canis lupus familiaris]	205.367	18.3	3	11	11	13	3.77668e+06	705	77.77	7.12256
545510666	PREDICTED: keratin, type I cytoskeletal 42 [Canis lupus familiaris]	204.084	16.06	17	1	9	15	2.38818e+07	492	54.0468	5.2749
545508859	PREDICTED: heat shock protein HSP 90-alpha, partial [Canis lupus familiaris]	201.565	16.22	1	5	10	11	1.49637e+07	629	72.8808	5.18604
545528359	PREDICTED: sodium/potassium-transporting ATPase subunit alpha-1 isoform X1 [Canis lupus familiaris]	200.41	9.5	8	8	8	8	3.7814e+06	1021	112.738	5.52881
545533270	PREDICTED: pyruvate dehydrogenase E1 component subunit beta, mitochondrial isoform X2 [Canis lupus familiaris]	198.861	21.14	2	5	5	5	2.73357e+06	317	34.5865	5.5415
548923719	serine protease HTRA2, mitochondrial [Canis lupus familiaris]	197.924	26.86	2	10	10	12	5.85535e+06	458	48.845	9.80322
545558431	PREDICTED: non-POU domain-containing octamer-binding protein [Canis lupus familiaris]	196.247	16.38	1	5	6	9	3.08339e+06	470	54.0692	8.95361
545548354	PREDICTED: PDZ and LIM domain protein 1 [Canis lupus familiaris]	195.431	20.04	1	6	6	10	6.85007e+06	529	56.3766	9.40771
114326313	NADH-cytochrome b5 reductase 3 [Canis lupus familiaris]	194.911	29.24	1	8	8	11	5.27504e+06	301	34.1168	8.14795
359320420	PREDICTED: luc7-like protein 3 [Canis lupus familiaris]	194.765	15.28	1	5	5	5	1.94238e+06	432	51.4651	9.78857
303228324	GTP-binding nuclear protein Ran [Canis lupus familiaris]	194.45	41.67	3	11	11	17	2.50827e+07	216	24.4076	7.48877
545552684	PREDICTED: 60S ribosomal protein L24 [Canis lupus familiaris]	190.972	24.2	1	4	4	6	8.25612e+06	157	17.7679	11.2534
359323093	PREDICTED: keratin, type II cytoskeletal 8 [Canis lupus familiaris]	188.981	20.57	1	6	11	14	1.0142e+07	491	54.6838	5.79541
57088195	PREDICTED: lipoamide acyltransferase component of branched-chain alpha-keto acid dehydrogenase complex, mitochondrial isoform 1 [Canis lupus familiaris]	188.369	26.35	1	12	12	18	4.55664e+07	482	53.2568	8.26514
57099669	PREDICTED: cofilin-1 isoformX1 [Canis lupus familiaris]	187.037	39.16	6	5	5	6	7.75608e+06	166	18.4907	8.08936
545498124	PREDICTED: myosin-10 isoform X10 [Canis lupus familiaris]	187.031	5.25	7	4	12	17	1.31843e+07	2037	235.804	5.64307
359321669	PREDICTED: d-3-phosphoglycerate dehydrogenase [Canis lupus familiaris]	182.945	11.44	5	5	5	5	4.01809e+06	533	56.5093	6.60986
356582337	60S ribosomal protein L7 [Canis lupus familiaris]	181.559	36.29	1	9	9	12	7.31806e+06	248	29.1942	10.7261
345776590	PREDICTED: myosin light polypeptide 6 isoform 1 [Canis lupus familiaris]	181.547	40.4	2	5	5	7	8.94109e+06	151	16.9501	4.55127
545530469	PREDICTED: src substrate protein p85 isoform X3 [Canis lupus familiaris]	181.242	18.45	3	8	8	12	3.30053e+06	504	56.36	5.31299
545548105	PREDICTED: eukaryotic translation initiation factor 3 subunit A isoform X3 [Canis lupus familiaris]	178.193	10.37	2	12	12	15	2.37273e+06	1340	161.762	6.80029
74001642	PREDICTED: general vesicular transport factor p115 isoformX1 [Canis lupus familiaris]	175.934	8.2	2	7	7	7	1.79227e+06	963	107.746	4.94482
345799307	PREDICTED: LOW QUALITY PROTEIN: drebrin [Canis lupus familiaris]	174.906	14.4	1	7	7	8	3.36581e+06	653	71.8274	4.50049
73966003	PREDICTED: 26S proteasome non-ATPase regulatory subunit 3 [Canis lupus familiaris]	173.973	22.28	1	10	10	12	2.31722e+06	534	60.9285	8.44092
545522776	PREDICTED: heterogeneous nuclear ribonucleoproteins A2/B1 isoform X6 [Canis lupus familiaris]	172.839	20.13	3	4	4	6	4.35445e+06	313	33.8903	9.02686
545500907	PREDICTED: DNA replication licensing factor MCM7 isoform X5 [Canis lupus familiaris]	172.256	12.65	2	6	6	8	2.06821e+06	672	75.7336	6.01123
545526854	PREDICTED: 40S ribosomal protein S7 [Canis lupus familiaris]	169.962	37.11	1	6	6	6	4.16918e+06	194	22.1133	10.0962
345800891	PREDICTED: ATP-dependent RNA helicase DDX19A isoform X2 [Canis lupus familiaris]	166.319	10.51	11	4	4	4	1.57734e+06	447	50.461	6.56592
545550952	PREDICTED: T-complex protein 1 subunit theta isoformX1 [Canis lupus familiaris]	164.337	18.61	2	11	11	11	4.282e+06	704	77.0593	7.89893
545524789	PREDICTED: 40S ribosomal protein S3a [Canis lupus familiaris]	163.766	28.41	3	8	8	12	3.88553e+06	264	29.9257	9.72998
114326371	2'-5'-oligoadenylate synthase 2 [Canis lupus familiaris]	162.152	18.69	2	10	10	11	8.51202e+06	685	77.9344	8.5874
545515705	PREDICTED: exportin-1 isoform X4 [Canis lupus familiaris]	161.791	8.68	1	8	8	8	2.88741e+06	1071	123.062	6.11279
545509202	PREDICTED: soluble calcium-activated nucleotidase 1 isoform X3 [Canis lupus familiaris]	161.318	4.47	2	2	2	4	1.02465e+06	559	62.1708	5.31299
545510807	PREDICTED: DNA topoisomerase 2-alpha isoform X3 [Canis lupus familiaris]	160.857	6.18	3	8	9	10	3.72089e+06	1520	173.181	8.79248
545533782	PREDICTED: glutamine--tRNA ligase isoform X3 [Canis lupus familiaris]	160.752	10.47	3	7	7	7	1.49045e+06	764	86.4679	6.68311
545555336	PREDICTED: heterogeneous nuclear ribonucleoprotein A3 isoform X14 [Canis lupus familiaris]	159.745	22.78	4	5	5	6	3.36377e+06	338	36.0812	9.05615
73956988	PREDICTED: lysine--tRNA ligase isoform 1 [Canis lupus familiaris]	158.952	16.42	2	9	9	10	5.81042e+06	597	67.9467	6.32861
345798984	PREDICTED: hexokinase-1 isoform X5 [Canis lupus familiaris]	157.384	10.36	3	6	9	9	2.22742e+06	917	102.434	6.88818
359320368	PREDICTED: polymerase I and transcript release factor [Canis lupus familiaris]	156.972	15.13	1	4	4	5	3.41106e+06	390	43.4408	5.43994
74006036	PREDICTED: bifunctional glutamate/proline--tRNA ligase isoformX2 [Canis lupus familiaris]	154.959	11.4	4	11	11	11	2.9032e+06	1509	169.752	7.54736
73985218	PREDICTED: ADP-ribosylation factor 4 isoform 2 [Canis lupus familiaris]	154.452	42.22	2	4	6	7	6.4028e+06	180	20.5146	6.18896
73970116	PREDICTED: leucine-rich PPR motif-containing protein, mitochondrial [Canis lupus familiaris]	151.695	10.91	1	12	12	12	2.48925e+06	1393	157.556	6.87354
345786084	PREDICTED: 60S ribosomal protein L13a isoform X1 [Canis lupus familiaris]	151.509	19.21	3	5	5	7	5.41494e+06	203	23.5203	10.9312
73984948	PREDICTED: coatomer subunit gamma-1 [Canis lupus familiaris]	148.5	10.64	5	8	8	9	3.67546e+06	874	97.6884	5.41455
545491433	PREDICTED: LOW QUALITY PROTEIN: eukaryotic translation initiation factor 3 subunit I [Canis lupus familiaris]	146.381	23.1	1	5	5	6	1.94948e+06	355	39.6112	5.92236
73951227	PREDICTED: vacuolar protein sorting-associated protein 33B isoformX1 [Canis lupus familiaris]	146.233	20.1	1	10	10	10	2.24045e+06	617	70.6194	6.88818
73984484	PREDICTED: dolichyl-diphosphooligosaccharide--protein glycosyltransferase subunit 1 isoform 3 [Canis lupus familiaris]	145.889	15.32	1	7	7	8	2.39795e+06	607	68.5339	6.41748
359322935	PREDICTED: actin-related protein 2/3 complex subunit 3 [Canis lupus familiaris]	145.619	28.09	1	5	5	6	3.21837e+07	178	20.5334	8.5874
545505093	PREDICTED: heterogeneous nuclear ribonucleoprotein U [Canis lupus familiaris]	144.841	10.53	1	7	7	10	8.1879e+06	722	79.5608	7.86963
74006742	PREDICTED: ATP-dependent RNA helicase DDX3X isoformX11 [Canis lupus familiaris]	144.775	8.67	5	4	5	6	2.5767e+06	646	71.35	6.72705
545550048	PREDICTED: unconventional myosin-Ie isoform X1 [Canis lupus familiaris]	144.63	4.7	3	4	4	4	1.49689e+06	1085	124.418	9.01221
345796694	PREDICTED: LOW QUALITY PROTEIN: desmoplakin [Canis lupus familiaris]	144.289	3.55	1	9	9	10	1.68996e+06	2877	332.032	7.03467
359322058	PREDICTED: DNA replication licensing factor MCM2 [Canis lupus familiaris]	143.764	4.57	1	4	4	4	1.90985e+06	919	103.479	5.51611
545512496	PREDICTED: tubulin beta-4B chain-like [Canis lupus familiaris]	143.743	17.75	10	3	7	12	3.33253e+06	445	49.799	4.89404
545547434	PREDICTED: myoferlin isoform X6 [Canis lupus familiaris]	143.243	7.62	2	13	13	14	2.21802e+06	2048	233.184	6.15088
545557810	PREDICTED: poly(rC)-binding protein 1-like isoform X1 [Canis lupus familiaris]	142.936	24.55	9	4	6	7	5.1083e+06	334	35.5661	8.60205
359322052	PREDICTED: cytosolic 10-formyltetrahydrofolate dehydrogenase [Canis lupus familiaris]	142.693	12.01	1	6	6	6	2.5091e+06	558	61.0701	6.02393
345780967	PREDICTED: heterogeneous nuclear ribonucleoprotein C isoform X5 [Canis lupus familiaris]	139.313	26.53	4	7	7	9	3.46731e+06	294	32.4079	5.08447
73954685	PREDICTED: coatomer subunit delta isoform 1 [Canis lupus familiaris]	138.292	18.59	1	10	10	10	2.60927e+06	511	57.2092	6.21436
73974792	PREDICTED: 60S ribosomal protein L8 isoform 3 [Canis lupus familiaris]	138.03	19.46	1	6	6	9	8.28006e+06	257	28.0073	11.0337
356991204	60S ribosomal protein L26 [Canis lupus familiaris]	137.897	35.86	1	6	6	7	3.17345e+06	145	17.2475	10.5503
57089821	PREDICTED: 60S ribosomal protein L17 isoformX1 [Canis lupus familiaris]	137.418	22.28	3	4	4	5	2.71833e+06	184	21.3833	10.1694
57048082	PREDICTED: 60S ribosomal protein L9 isoform 1 [Canis lupus familiaris]	136.53	29.69	1	4	4	6	7.54454e+06	192	21.8498	9.94971
359320313	PREDICTED: replication protein A 70 kDa DNA-binding subunit [Canis lupus familiaris]	136.212	16.88	1	8	8	9	3.46678e+06	616	68.3643	7.73779
545501183	PREDICTED: eukaryotic translation initiation factor 3 subunit B isoform 1 [Canis lupus familiaris]	135.462	9.35	1	6	6	7	1.82005e+06	813	91.9496	5.09717
545506551	PREDICTED: LOW QUALITY PROTEIN: unconventional myosin-Vb [Canis lupus familiaris]	135.259	6.17	2	9	10	11	2.72854e+06	1849	213.695	7.23975
558611352	probable ATP-dependent RNA helicase DDX5 [Canis lupus familiaris]	135.067	16.45	2	7	9	11	6.89657e+06	614	69.1047	8.92432
545523510	PREDICTED: polyadenylate-binding protein 4 isoform X8 [Canis lupus familiaris]	134.767	7.15	9	2	4	6	2.76672e+06	615	67.8439	9.45166
73996461	PREDICTED: keratin, type II cytoskeletal 78 [Canis lupus familiaris]	134.72	5.8	8	1	3	4	9.03094e+06	517	55.8021	7.21045
545485232	PREDICTED: LOW QUALITY PROTEIN: asparagine--tRNA ligase, cytoplasmic isoform 1 [Canis lupus familiaris]	134.154	13.64	1	10	10	12	4.59645e+06	623	71.5418	7.86963
354459064	60S ribosomal protein L18 [Canis lupus familiaris]	133.941	26.06	1	5	5	6	6.95817e+06	188	21.579	11.6929
545555737	PREDICTED: splicing factor 3B subunit 1 isoform X9 [Canis lupus familiaris]	133.069	5.83	3	4	4	4	1.80067e+06	1030	114.271	6.84424
73988461	PREDICTED: importin-7 isoform 1 [Canis lupus familiaris]	132.748	8.57	1	7	7	8	2.73732e+06	1038	119.44	4.81787
545527945	PREDICTED: mitochondrial inner membrane protein isoform X9 [Canis lupus familiaris]	132.679	13.48	5	7	7	7	2.26433e+06	727	80.0716	6.81494
558611350	60S ribosomal protein L7a [Canis lupus familiaris]	131.232	18.05	1	5	5	8	1.09599e+07	266	29.977	10.6089
545520262	PREDICTED: complement C4-A [Canis lupus familiaris]	130.624	2.97	1	4	4	6	6.80962e+06	1752	192.843	7.00537
345796375	PREDICTED: 26S proteasome non-ATPase regulatory subunit 2 [Canis lupus familiaris]	130.092	12.22	1	8	8	10	2.95581e+06	908	100.208	5.19873
345792119	PREDICTED: cat eye syndrome critical region protein 5 [Canis lupus familiaris]	129.754	13.04	1	3	3	4	2.58675e+06	391	43.3405	7.63525
50979110	caveolin-1 [Canis lupus familiaris]	128.557	34.83	2	5	5	6	7.21248e+06	178	20.5924	6.02393
545521110	PREDICTED: uncharacterized protein LOC475115 isoform X7 [Canis lupus familiaris]	127.694	11.83	4	5	5	5	2.95268e+06	634	69.4582	6.93213
545518414	PREDICTED: tubulin beta chain [Canis lupus familiaris]	126.916	11.04	6	1	5	9	3.33253e+06	444	49.639	4.89404
545506706	PREDICTED: galectin-3 isoform X2 [Canis lupus familiaris]	126.263	29.13	2	6	6	9	3.70924e+06	254	26.4102	8.104
359324137	PREDICTED: peroxiredoxin-4 isoformX2 [Canis lupus familiaris]	126.13	29.04	4	5	7	8	5.91753e+06	272	30.3637	6.94678
478517409	PREDICTED: fatty acid synthase [Ceratotherium simum simum]	126.112	2.83	3	1	6	8	3.56244e+06	2508	271.828	6.41748
545542421	PREDICTED: serine/threonine-protein phosphatase 2A 55 kDa regulatory subunit B alpha isoform isoform X4 [Canis lupus familiaris]	125.302	8.71	14	3	3	3	1.18297e+06	425	49.4986	6.66846
73968655	PREDICTED: cullin-associated NEDD8-dissociated protein 1 isoformX5 [Canis lupus familiaris]	124.586	10.12	2	10	10	13	4.67508e+06	1206	133.515	5.74463
73996826	PREDICTED: plakophilin-2 isoform 1 [Canis lupus familiaris]	124.079	9.81	1	5	5	6	3.46722e+06	836	92.6762	9.15869
354542533	60S ribosomal protein L12 [Canis lupus familiaris]	123.968	14.55	2	2	2	3	9.87223e+06	165	17.8075	9.42236
545497651	PREDICTED: myb-binding protein 1A [Canis lupus familiaris]	123.757	7.58	1	7	7	7	3.69437e+06	1068	120.425	6.39209
354725914	40S ribosomal protein S4, X isoform [Canis lupus familiaris]	123.646	40.68	3	11	11	11	3.85935e+06	263	29.5791	10.1548
545536882	PREDICTED: coatomer subunit beta isoform X1 [Canis lupus familiaris]	123.616	3.88	1	3	3	3	1.85392e+06	953	107.11	6.04932
545511757	PREDICTED: T-complex protein 1 subunit zeta-2 isoform X4 [Canis lupus familiaris]	123.329	11.75	5	1	4	5	2.867e+06	485	52.8853	7.32764
345785044	PREDICTED: LOW QUALITY PROTEIN: rRNA 2'-O-methyltransferase fibrillarin [Canis lupus familiaris]	122.366	20.12	2	5	5	6	3.88824e+06	328	34.8949	10.1401
545502307	PREDICTED: periplakin isoform X2 [Canis lupus familiaris]	122.277	5.65	3	9	9	9	3.14841e+06	1753	204.162	5.60498
545528063	PREDICTED: hexokinase-2 [Canis lupus familiaris]	122.225	10.48	2	5	8	8	2.73471e+06	897	99.8584	6.01123
57097397	PREDICTED: cationic trypsin-like isoformX3 [Canis lupus familiaris]	122.18	4.07	3	1	1	11	3264271960	246	26.2609	8.07471
545546584	PREDICTED: putative ribosomal RNA methyltransferase NOP2 [Canis lupus familiaris]	121.889	8.68	1	6	6	6	1.98661e+06	818	90.1623	9.08545
73958588	PREDICTED: eukaryotic translation initiation factor 3 subunit C isoform 3 [Canis lupus familiaris]	121.097	8.87	1	8	8	8	2.07098e+06	913	105.448	5.71924
545495061	PREDICTED: heterogeneous nuclear ribonucleoprotein H3 isoform X5 [Canis lupus familiaris]	120.718	12.99	2	3	3	4	1.04846e+06	331	35.2164	6.87354
545507975	PREDICTED: bifunctional lysine-specific demethylase and histidyl-hydroxylase NO66 isoform X1 [Canis lupus familiaris]	120.654	8.85	2	5	5	7	4.66521e+06	667	74.0121	6.59521
345796930	PREDICTED: histone H2B type 1-K-like [Canis lupus familiaris]	120.333	19.05	15	2	2	3	2.30377e+07	126	13.8816	10.3159
545539043	PREDICTED: propionyl-CoA carboxylase beta chain, mitochondrial [Canis lupus familiaris]	119.883	12.64	1	6	6	6	1.36447e+06	554	59.9387	8.35303
345780888	PREDICTED: 40S ribosomal protein S8 isoform 6 [Canis lupus familiaris]	119.708	17.79	1	3	3	3	5.45591e+06	208	24.1902	10.3159
345792774	PREDICTED: LOW QUALITY PROTEIN: collagen alpha-1(XVII) chain [Canis lupus familiaris]	119.498	4.61	2	6	6	8	3.06558e+06	1474	148.405	8.92432
73997623	PREDICTED: retinoic acid-induced protein 3 [Canis lupus familiaris]	117.92	8.68	1	1	1	1		357	40.0867	7.91357
345784292	PREDICTED: kinesin heavy chain isoform 5C isoform 1 [Canis lupus familiaris]	117.742	2.82	3	2	2	2	425753	957	109.294	6.18896
545543878	PREDICTED: 60S ribosomal protein L6 [Canis lupus familiaris]	117.007	29.17	1	9	9	12	9.59223e+06	288	32.5864	10.6528
545494933	PREDICTED: cyclin-dependent kinase 1 isoform X3 [Canis lupus familiaris]	116.942	15.49	69	3	4	5	3.57359e+06	297	34.0439	8.41162
359323581	PREDICTED: 6-phosphofructokinase, liver type [Canis lupus familiaris]	116.469	6.03	2	4	4	5	1.33165e+06	780	85.2392	7.34229
50978924	ribosome-binding protein 1 [Canis lupus familiaris]	115.162	3.13	2	4	4	4	1.50158e+06	1534	164.487	9.15869
57104538	PREDICTED: charged multivesicular body protein 4b [Canis lupus familiaris]	114.95	17.41	2	3	3	3	1.0041e+06	224	24.9675	4.77979
545498314	PREDICTED: cytospin-B isoform X3 [Canis lupus familiaris]	114.668	11.43	2	8	8	9	2.44775e+06	1059	117.851	6.44287
545535937	PREDICTED: endonuclease domain-containing 1 protein, partial [Canis lupus familiaris]	114.024	14.22	1	4	4	4	1.73201e+06	415	45.9637	5.09717
359322142	PREDICTED: elongation factor 2 [Canis lupus familiaris]	113.748	7.93	1	6	6	8	2.44214e+06	858	95.2789	6.82959
73983454	PREDICTED: 60S acidic ribosomal protein P2 [Canis lupus familiaris]	113.278	64.35	2	5	5	6	7.28847e+06	115	11.6989	4.61475
545486239	PREDICTED: tight junction protein ZO-2 isoform X10 [Canis lupus familiaris]	111.69	4.38	10	3	3	4	1.56078e+06	1050	118.365	6.39209
356582270	60S ribosomal protein L31 [Canis lupus familiaris]	110.306	40.8	5	5	5	6	6.00028e+06	125	14.4539	10.5356
545488427	PREDICTED: heterogeneous nuclear ribonucleoprotein U-like 1 isoform X14 [Canis lupus familiaris]	109.314	8.2	2	3	3	3	2.24525e+06	756	84.753	8.71924
545551163	PREDICTED: ATP synthase subunit O, mitochondrial-like [Canis lupus familiaris]	109.269	12.21	1	2	2	4	1.27056e+06	213	23.4646	10.0376
359323746	PREDICTED: LOW QUALITY PROTEIN: T-complex protein 1 subunit epsilon isoform 1 [Canis lupus familiaris]	108.988	9.06	1	5	5	6	1.94143e+07	541	59.5588	5.8208
545518272	PREDICTED: 60S ribosomal protein L10a isoform X1 [Canis lupus familiaris]	108.397	27.78	3	7	7	12	7.7513e+06	216	24.7285	9.93506
345778173	PREDICTED: heterogeneous nuclear ribonucleoprotein Q isoformX1 [Canis lupus familiaris]	108.12	9.91	7	2	4	5	8.5474e+06	464	52.0142	9.15869
545511114	PREDICTED: insulin-like growth factor 2 mRNA binding protein 1 isoform X3 [Canis lupus familiaris]	107.599	19.79	4	10	10	13	7.48332e+06	576	63.2981	9.20264
359319467	PREDICTED: centromere/kinetochore protein zw10 homolog isoform 1 [Canis lupus familiaris]	106.33	1.67	1	1	1	1	1.44069e+06	779	88.7678	6.13818
354548804	ADP-ribosylation factor 1 [Canis lupus familiaris]	103.979	25.97	3	2	4	6	2.2568e+06	181	20.6837	6.80029
545556450	PREDICTED: actin-related protein 2/3 complex subunit 2 [Canis lupus familiaris]	103.553	15.25	1	3	3	4	1.09637e+06	295	33.7541	8.11865
545498077	PREDICTED: phosphoribosylformylglycinamidine synthase isoform X2 [Canis lupus familiaris]	103.399	2.61	1	3	3	3	2.1607e+06	1341	144.941	6.23975
545506132	PREDICTED: poly [ADP-ribose] polymerase 1 isoform 1 [Canis lupus familiaris]	103.306	11.31	1	9	9	9	2.02198e+06	1043	115.982	9.08545
73996848	PREDICTED: dynamin 1-like isoformX9 [Canis lupus familiaris]	103.14	8.01	7	5	5	5	1.14069e+06	699	77.9851	6.7417
354725920	60S ribosomal protein L21 [Canis lupus familiaris]	103.109	21.88	2	3	3	5	4.62116e+06	160	18.5531	10.4917
545525020	PREDICTED: splicing factor, proline- and glutamine-rich [Canis lupus familiaris]	102.661	8.5	1	4	5	6	3.69138e+06	659	70.751	9.45166
545516330	PREDICTED: heterogeneous nuclear ribonucleoprotein A/B [Canis lupus familiaris]	102.016	31.8	1	7	7	8	7.77178e+06	239	26.8301	9.21729
73953093	PREDICTED: voltage-dependent anion-selective channel protein 2 isoform 2 [Canis lupus familiaris]	102.01	16.67	1	4	4	5	2.90425e+06	294	31.5585	7.54736
545487328	PREDICTED: 40S ribosomal protein S9 [Canis lupus familiaris]	101.807	32.62	1	10	10	10	1.01668e+07	233	26.9099	11.0923
545531227	PREDICTED: LOW QUALITY PROTEIN: neuroblast differentiation-associated protein AHNAK [Canis lupus familiaris]	101.761	5.88	1	5	5	6	1.6324e+06	5428	579.497	6.06201
375065844	heterogeneous nuclear ribonucleoprotein K [Canis lupus familiaris]	101.022	11.64	1	3	3	3	1.5222e+06	464	50.8583	5.45264
73989664	PREDICTED: programmed cell death 6-interacting protein isoformX1 [Canis lupus familiaris]	99.8164	3.11	2	2	2	3	1.21032e+06	869	96.0632	6.354
545544157	PREDICTED: coronin-1C isoform X4 [Canis lupus familiaris]	99.725	11.6	2	6	6	7	6.54081e+06	474	53.155	7.07861
545545293	PREDICTED: poly(rC)-binding protein 2 isoform X21 [Canis lupus familiaris]	99.6136	31.3	15	3	5	6	3.62044e+06	361	38.1264	6.78564
545510947	PREDICTED: 60S ribosomal protein L19 [Canis lupus familiaris]	99.0498	17.35	1	3	3	3	1.95704e+06	196	23.4512	11.4731
345798963	PREDICTED: nucleolar RNA helicase 2 [Canis lupus familiaris]	98.61	15.8	1	9	10	10	6.27769e+06	785	87.5537	9.37842
545534680	PREDICTED: transcription activator BRG1 isoform X9 [Canis lupus familiaris]	98.0244	3	12	4	4	6	867159	1665	187.026	8.38232
74000237	PREDICTED: EH domain-containing protein 4 [Canis lupus familiaris]	97.5131	13.86	1	4	6	6	1.93238e+06	541	61.1905	6.75635
545515309	PREDICTED: eukaryotic translation initiation factor 5B isoform X3 [Canis lupus familiaris]	97.3441	3.96	3	2	2	3	1.5178e+06	1086	123.569	5.46533
545530010	PREDICTED: catenin delta-1 isoform X9 [Canis lupus familiaris]	95.8262	9.82	6	6	6	6	2.35258e+06	866	96.4806	6.17627
345802034	PREDICTED: rab GTPase-binding effector protein 2 [Canis lupus familiaris]	95.8038	10.07	1	5	5	6	2.86491e+06	566	63.2139	4.79248
73982080	PREDICTED: estradiol 17-beta-dehydrogenase 12 isoform 2 [Canis lupus familiaris]	95.603	15.06	1	4	4	5	2.86504e+06	312	34.3662	9.46631
545543204	PREDICTED: vigilin isoform X3 [Canis lupus familiaris]	95.4812	3.08	2	3	3	3	1.08614e+06	1268	141.537	6.87354
345797261	PREDICTED: LOW QUALITY PROTEIN: 26S proteasome non-ATPase regulatory subunit 14 isoform 4 [Canis lupus familiaris]	94.3934	18.42	1	3	3	4	2.52454e+06	342	38.026	6.354
545500462	PREDICTED: protein NipSnap homolog 2 isoform X2 [Canis lupus familiaris]	94.2898	10.47	2	3	3	5	5.05546e+06	258	30.7756	8.86572
545528160	PREDICTED: dynactin subunit 1 isoform X22 [Canis lupus familiaris]	93.9322	4.47	10	3	3	3	1.2583e+06	1142	126.762	5.40186
359319512	PREDICTED: ubiquitin-like protein ISG15 [Canis lupus familiaris]	93.8976	27.59	1	4	4	4	7.08439e+06	174	18.9917	7.26904
545538758	PREDICTED: 60S ribosomal protein L15 isoform X7 [Canis lupus familiaris]	93.6831	27.45	1	6	6	6	2.49139e+06	204	24.1311	11.6196
73968432	PREDICTED: ATP synthase subunit beta, mitochondrial isoform 1 [Canis lupus familiaris]	93.4102	9.11	1	3	3	3	745686	527	56.2505	5.33838
545551744	PREDICTED: annexin A3 isoform X2 [Canis lupus familiaris]	93.3865	16.72	1	5	5	6	3.0809e+06	323	36.1965	6.55127
345801374	PREDICTED: mitotic spindle assembly checkpoint protein MAD1 [Canis lupus familiaris]	93.3493	8.37	1	5	5	5	1.46185e+06	717	83.1009	5.98584
545534723	PREDICTED: interleukin enhancer-binding factor 3 isoform X4 [Canis lupus familiaris]	92.6351	9.54	5	6	6	7	2.79029e+06	702	76.0689	7.75244
74000809	PREDICTED: electron transfer flavoprotein subunit alpha, mitochondrial isoform 1 [Canis lupus familiaris]	92.2985	15.62	1	4	4	4	2.17208e+06	333	34.9755	8.54346
545502625	PREDICTED: 40S ribosomal protein S2 isoform X1 [Canis lupus familiaris]	91.9795	16.04	3	4	4	6	3.40108e+06	293	31.2296	10.2427
545500400	PREDICTED: ubiquitin carboxyl-terminal hydrolase 10 [Canis lupus familiaris]	91.9392	13.65	1	7	7	7	2.53979e+06	850	92.2545	5.68115
57090551	PREDICTED: ADP-ribosylation factor 6 [Canis lupus familiaris]	90.2452	12	3	2	2	2	1.41477e+06	175	20.0694	8.95361
73946132	PREDICTED: monofunctional C1-tetrahydrofolate synthase, mitochondrial [Canis lupus familiaris]	89.1958	5.09	1	4	4	4	1.6972e+06	923	99.9114	6.55127
545513275	PREDICTED: family with sequence similarity 129, member B isoform X1 [Canis lupus familiaris]	89.0008	5.41	2	3	3	3	1.77518e+06	702	79.2833	5.8335
73962498	PREDICTED: phosphoenolpyruvate carboxykinase [GTP], mitochondrial isoform 1 [Canis lupus familiaris]	88.8791	5.78	1	3	3	3	1.75833e+06	640	70.7576	7.41553
545500762	PREDICTED: T-complex protein 1 subunit zeta [Canis lupus familiaris]	88.8345	16.92	1	5	8	9	5.62278e+06	532	58.2298	7.21045
359319064	PREDICTED: replication protein A 32 kDa subunit [Canis lupus familiaris]	88.7711	20	1	4	4	6	2.79175e+06	270	29.0604	5.94775
545530619	PREDICTED: pyruvate carboxylase, mitochondrial isoform X4 [Canis lupus familiaris]	88.7448	6.45	3	5	5	6	2.35566e+06	1178	129.507	6.80029
73963740	PREDICTED: activator of 90 kDa heat shock protein ATPase homolog 1 isoform 1 [Canis lupus familiaris]	88.6995	19.23	1	5	5	6	1.42702e+06	338	38.2693	5.42725
545540998	PREDICTED: exportin-2 isoform X7 [Canis lupus familiaris]	87.7835	7.81	1	6	6	6	1.97141e+06	973	110.491	5.70654
545507415	PREDICTED: WD repeat and HMG-box DNA-binding protein 1 isoform X2 [Canis lupus familiaris]	87.6934	5.17	1	4	4	4	1.26672e+06	1006	112.589	5.92236
545495739	PREDICTED: sideroflexin-1 isoform X3 [Canis lupus familiaris]	87.2719	24.4	3	6	6	7	2.33954e+06	291	32.4387	9.33447
545512065	PREDICTED: nucleoredoxin isoform X1 [Canis lupus familiaris]	87.2656	6.51	2	2	2	2	211526	415	46.5729	4.95752
345785726	PREDICTED: LOW QUALITY PROTEIN: mitochondrial import inner membrane translocase subunit TIM50 [Canis lupus familiaris]	86.9111	12.85	1	4	4	5	1.87994e+06	428	47.914	9.72998
545520052	PREDICTED: autophagy protein 5 isoform X3 [Canis lupus familiaris]	86.6715	22.55	1	5	5	5	3.52194e+06	275	32.3504	5.90967
73969550	PREDICTED: DNA mismatch repair protein Msh2 isoform 1 [Canis lupus familiaris]	85.1161	5.46	1	4	4	4	2.81092e+06	934	104.697	5.70654
73971210	PREDICTED: transitional endoplasmic reticulum ATPase isoform 3 [Canis lupus familiaris]	84.9494	8.68	4	5	5	6	1.44814e+06	806	89.2467	5.26221
545553395	PREDICTED: tRNA (cytosine(34)-C(5))-methyltransferase isoform X3 [Canis lupus familiaris]	84.6304	4.3	3	2	2	2	948951	628	70.1735	6.56592
545537653	PREDICTED: exosome complex exonuclease RRP44 isoform X3 [Canis lupus familiaris]	84.6	4.2	3	3	3	3	971228	905	103.069	7.15186
545513654	PREDICTED: diacylglycerol kinase alpha isoform X7 [Canis lupus familiaris]	84.276	8.99	6	4	4	4	932029	734	82.4497	6.68311
545525484	PREDICTED: nuclear pore complex protein Nup205 [Canis lupus familiaris]	83.8931	2.94	1	5	5	5	801551	2007	227.33	6.29053
73986922	PREDICTED: ELAV-like protein 1 isoform 1 [Canis lupus familiaris]	83.8579	19.94	2	6	6	6	3.19351e+06	326	36.1272	9.0415
345793701	PREDICTED: complement C1q subcomponent subunit C isoform 1 [Canis lupus familiaris]	83.7578	8.57	1	3	3	6	7.14553e+07	245	25.6227	7.84033
545511022	PREDICTED: puromycin-sensitive aminopeptidase [Canis lupus familiaris]	83.6461	8.02	1	6	6	7	1.62508e+06	860	96.919	5.52881
57102362	PREDICTED: 40S ribosomal protein S3 isoform 1 [Canis lupus familiaris]	83.5993	15.64	1	3	3	3	2.54977e+06	243	26.6574	9.65674
545525183	PREDICTED: single-stranded DNA-binding protein, mitochondrial isoform X11 [Canis lupus familiaris]	83.38	10.87	4	1	1	1	872172	138	15.9492	9.70068
559767182	Nicalin isoform 2 [Canis lupus familiaris]	83.3386	4.09	2	2	2	2	782198	562	62.9325	6.3667
345783055	PREDICTED: RNA-binding protein 14 isoformX1 [Canis lupus familiaris]	82.8608	8.67	1	5	5	5	1.72438e+06	669	69.4889	9.67139
73946853	PREDICTED: isochorismatase domain-containing protein 2A, mitochondrial isoformX2 [Canis lupus familiaris]	82.7	23.04	2	2	2	2	2.3052e+06	204	22.2237	8.01611
345803567	PREDICTED: gephyrin isoformX2 [Canis lupus familiaris]	82.4808	9.1	7	5	5	5	1.42459e+06	736	79.698	5.42725
354459384	26S protease regulatory subunit 4 [Canis lupus familiaris]	82.3585	12.27	5	4	4	4	2.58219e+06	440	49.1537	6.21436
545546623	PREDICTED: condensin complex subunit 1 isoform X2 [Canis lupus familiaris]	81.559	1.29	1	2	2	2	541169	1400	157.247	6.60986
545542881	PREDICTED: EF-hand domain-containing protein D1, partial [Canis lupus familiaris]	80.8318	23.57	1	1	3	5	3.57572e+06	140	15.9041	5.31299
356461044	peroxiredoxin-1 [Canis lupus familiaris]	80.6792	26.13	3	4	6	7	7.48135e+06	199	22.1103	8.1333
545510012	PREDICTED: guanine nucleotide-binding protein subunit alpha-13 isoform X2 [Canis lupus familiaris]	80.51	4.96	1	1	1	1	867807	282	33.1599	6.11279
545497162	PREDICTED: hypoxia up-regulated protein 1 isoform X4 [Canis lupus familiaris]	80.2415	7.43	3	6	6	9	1.70991e+06	996	111.357	5.21143
73967262	PREDICTED: clustered mitochondria protein homolog isoformX1 [Canis lupus familiaris]	80.0807	1.93	2	3	3	3	842109	1501	166.182	6.01123
73985910	PREDICTED: SWI/SNF complex subunit SMARCC1 [Canis lupus familiaris]	79.5188	7.95	7	6	6	6	1.60657e+06	1107	122.785	5.75732
545514197	PREDICTED: cleavage and polyadenylation specificity factor subunit 6 [Canis lupus familiaris]	79.41	4.6	1	2	2	2	1.69956e+06	587	63.4709	9.0708
57086947	PREDICTED: 60S ribosomal protein L13 isoformX1 [Canis lupus familiaris]	79.3381	28.44	2	6	6	6	7.37516e+06	211	24.2746	11.6489
545534004	PREDICTED: kinesin family member 15 [Canis lupus familiaris]	79.28	1.01	1	1	1	1	572106	1386	159.98	5.94775
50978812	transferrin receptor protein 1 [Canis lupus familiaris]	77.759	2.47	3	2	2	2	1.51211e+06	770	86.5944	6.30322
73949523	PREDICTED: superkiller viralicidic activity 2-like 2 isoform 1 [Canis lupus familiaris]	77.5101	3.93	1	4	4	4	2.17845e+06	1042	117.732	6.46826
50978982	sarcoplasmic/endoplasmic reticulum calcium ATPase 2 [Canis lupus familiaris]	77.4718	3.51	1	3	3	3	1.57961e+06	997	109.582	5.36377
545507741	PREDICTED: eukaryotic translation initiation factor 2 subunit 1 [Canis lupus familiaris]	77.3317	10.48	1	3	3	3	1.04249e+06	315	36.0854	5.08447
545540164	PREDICTED: nucleolar protein 56 isoform X1 [Canis lupus familiaris]	77.286	11.39	3	4	4	5	1.2547e+06	597	66.4021	9.18799
345785949	PREDICTED: 60S ribosomal protein L28 isoform 2 [Canis lupus familiaris]	77.242	32.12	1	5	5	5	3.12229e+06	137	15.7077	12.0151
345791879	PREDICTED: keratin, type II cytoskeletal 72 isoform 1 [Canis lupus familiaris]	76.9587	4.37	6	1	3	6	9.18552e+06	481	51.9474	6.97607
73955321	PREDICTED: mitochondrial 2-oxoglutarate/malate carrier protein isoformX2 [Canis lupus familiaris]	76.03	6.08	3	1	1	1	2.81214e+06	263	28.4619	9.89111
545553452	PREDICTED: programmed cell death protein 6 isoform X1 [Canis lupus familiaris]	75.767	34.76	4	4	4	4	867484	187	21.4956	5.40186
545495093	PREDICTED: ATP-dependent RNA helicase DDX50 isoform X7 [Canis lupus familiaris]	75.678	4.97	3	2	3	3	6.69227e+06	644	72.1448	8.55811
545490041	PREDICTED: ATP synthase subunit gamma, mitochondrial isoform X4 [Canis lupus familiaris]	75.2647	21.81	2	6	6	6	4.52681e+06	298	33.0323	9.14404
73983713	PREDICTED: vacuolar protein sorting-associated protein 51 homolog [Canis lupus familiaris]	74.73	6.27	1	5	5	5	914107	781	85.7199	6.0874
50978814	uveal autoantigen with coiled-coil domains and ankyrin repeats [Canis lupus familiaris]	74.4464	4.47	3	5	5	5	737172	1388	159.361	6.85889
545537126	PREDICTED: 60S acidic ribosomal protein P1-like [Canis lupus familiaris]	74.38	21.62	1	1	1	2	1.27472e+07	74	7.62003	5.61768
73957045	PREDICTED: splicing factor 3B subunit 3 isoform 1 [Canis lupus familiaris]	73.9265	3.62	1	3	3	3	1.56553e+06	1217	135.478	5.26221
226693371	solute carrier family 2 (facilitated glucose transporter), member 1 [Canis lupus familiaris]	73.8549	3.66	1	2	2	2	2.88415e+06	492	54.0655	8.57275
57095680	PREDICTED: pyrroline-5-carboxylate reductase 3 [Canis lupus familiaris]	73.7309	7.64	1	2	2	2	3.15066e+06	288	29.9223	7.2251
545503787	PREDICTED: 60S ribosomal protein L5 isoform 1 [Canis lupus familiaris]	73.7152	10.96	1	4	4	5	1.18132e+06	429	48.6583	9.96436
545488038	PREDICTED: neutral amino acid transporter B(0) isoform X2 [Canis lupus familiaris]	73.5651	8.74	2	3	3	3	1.91987e+06	469	49.2224	5.40186
73962221	PREDICTED: AFG3-like protein 2 [Canis lupus familiaris]	73.4972	2.11	2	2	2	2	737948	806	89.7436	8.57275
345797448	PREDICTED: NADH-ubiquinone oxidoreductase 75 kDa subunit, mitochondrial isoform X2 [Canis lupus familiaris]	73.25	2.32	2	1	1	1	250825	691	75.5236	5.87158
545527955	PREDICTED: pentatricopeptide repeat domain-containing protein 3, mitochondrial isoform X2 [Canis lupus familiaris]	73.2124	3.16	4	2	2	2	1.93298e+06	664	75.2681	6.18896
345776521	PREDICTED: TBC1 domain family member 15 isoform 1 [Canis lupus familiaris]	73.0417	6.53	2	4	4	4	1.17095e+06	674	77.3103	5.31299
345788922	PREDICTED: DNA topoisomerase 2-beta [Canis lupus familiaris]	72.57	1.52	1	1	2	2	1.24064e+06	1644	185.494	8.11865
545516103	PREDICTED: guanine nucleotide binding protein (G protein), beta polypeptide 2-like 1 [Canis lupus familiaris]	72.52	5.05	1	1	1	1	3.08448e+06	317	35.0546	7.69385
545522107	PREDICTED: filamin-C isoform 12 [Canis lupus familiaris]	71.87	1.5	3	1	4	4	2.45167e+06	2604	277.114	5.96045
217416483	erythrocyte band 7 integral membrane protein [Canis lupus familiaris]	71.7472	11.62	1	3	3	3	1.26613e+06	284	31.1875	7.21045
545500516	PREDICTED: BTB/POZ domain-containing protein KCTD7 isoformX1 [Canis lupus familiaris]	71.464	5.84	3	3	3	3	992200	497	57.678	7.51807
545558632	PREDICTED: apolipoprotein O-like isoform X2 [Canis lupus familiaris]	71.09	6.99	3	1	1	1	529967	229	24.966	9.23193
345800307	PREDICTED: 60S ribosomal protein L23a-like [Canis lupus familiaris]	70.9162	21.33	3	3	3	3	4.79409e+06	150	17.0187	10.3159
545486951	PREDICTED: isoleucine--tRNA ligase, cytoplasmic isoform X1 [Canis lupus familiaris]	70.907	4.6	3	6	6	6	1.46087e+06	1262	144.313	6.12549
545559252	PREDICTED: THO complex subunit 2 isoform X2 [Canis lupus familiaris]	70.8116	3.39	2	5	5	5	1.9645e+06	1593	182.624	8.44092
545502166	PREDICTED: LOW QUALITY PROTEIN: ribosomal L1 domain-containing protein 1 [Canis lupus familiaris]	70.5116	3.81	1	3	3	3	1.46376e+06	525	58.7647	10.0962
73969188	PREDICTED: eukaryotic translation initiation factor 3 subunit D isoform 1 [Canis lupus familiaris]	70.4569	3.83	1	3	3	3	1.10758e+06	548	63.8924	6.04932
545505181	PREDICTED: pyrroline-5-carboxylate reductase 2 isoform X2 [Canis lupus familiaris]	70.4	4.47	2	1	1	1	3.49153e+06	246	25.9068	9.26123
558611341	junction plakoglobin [Canis lupus familiaris]	70.0654	5.65	3	4	4	4	1.43587e+06	744	81.7068	6.13818
345799407	PREDICTED: methionine adenosyltransferase 2 subunit beta isoform 2 [Canis lupus familiaris]	70.06	4.02	2	1	1	1	623084	323	36.5395	6.60986
74007686	PREDICTED: UDP-N-acetylglucosamine--peptide N-acetylglucosaminyltransferase 110 kDa subunit isoformX1 [Canis lupus familiaris]	69.77	3.57	3	3	3	3	929852	1036	115.618	6.65381
73970143	PREDICTED: DNA mismatch repair protein Msh6 [Canis lupus familiaris]	69.6047	1.71	1	2	2	2	427104	1283	145.021	6.02393
545546219	PREDICTED: putative deoxyribose-phosphate aldolase [Canis lupus familiaris]	69.4	5.22	1	1	1	1	906283	230	25.1191	7.84033
73996688	PREDICTED: LIM domain and actin-binding protein 1 isoform X4 [Canis lupus familiaris]	69.3964	12.22	4	7	7	7	3.31592e+06	761	84.881	6.78564
311771751	ras-related protein Rab-10 [Canis lupus familiaris]	69.3032	11	38	2	2	2	821629	200	22.5266	8.38232
359806960	60S ribosomal protein L11 isoform 1 [Canis lupus familiaris]	69.2459	15.73	3	3	3	5	1.67093e+06	178	20.2396	9.59814
73971240	PREDICTED: stomatin (EPB72)-like 2 isoform 1 [Canis lupus familiaris]	69.0428	8.71	1	2	2	3	1.52678e+06	356	38.5462	7.38623
74008411	PREDICTED: apoptosis-inducing factor 1, mitochondrial isoform 2 [Canis lupus familiaris]	68.0732	7.98	3	2	2	2	1.45517e+06	326	35.5424	7.53271
345792510	PREDICTED: LOW QUALITY PROTEIN: kinesin family member 11 [Canis lupus familiaris]	68.0084	3.22	1	3	3	3	1.05714e+06	1056	118.932	5.73193
73947970	PREDICTED: 40S ribosomal protein S11 isoform 3 [Canis lupus familiaris]	67.8832	23.42	1	5	5	5	5.49825e+06	158	18.419	10.3013
74008194	PREDICTED: ADP/ATP translocase 2 isoform 2 [Canis lupus familiaris]	66.8856	10.07	3	2	3	3	1.03412e+07	298	32.9962	9.77393
73950369	PREDICTED: cleavage and polyadenylation specificity factor subunit 5 [Canis lupus familiaris]	66.7806	23.35	2	4	4	4	1.49457e+06	227	26.2237	8.82178
545532478	PREDICTED: histone H1x [Canis lupus familiaris]	66.7285	12.21	1	2	2	2	668629	213	22.3936	10.6675
359322603	PREDICTED: acyl-CoA dehydrogenase family member 11 isoform X1 [Canis lupus familiaris]	66.614	6.15	2	4	4	4	918773	781	86.8714	8.00146
545540403	PREDICTED: RNA-binding protein Raly isoform X2 [Canis lupus familiaris]	65.939	15.52	4	5	5	5	1.66995e+06	277	29.6655	9.46631
73953488	PREDICTED: arginine--tRNA ligase, cytoplasmic isoform 1 [Canis lupus familiaris]	65.7521	4.39	1	3	3	3	907899	660	75.4789	6.88818
73970067	PREDICTED: thioredoxin domain-containing protein 9 [Canis lupus familiaris]	65.74	4.87	1	1	1	1	1.26884e+06	226	26.5296	6.43018
345801702	PREDICTED: DBIRD complex subunit ZNF326 [Canis lupus familiaris]	65.66	2.71	1	1	1	1	1.33208e+06	590	65.909	5.08447
545526238	PREDICTED: erlin-2 isoform X9 [Canis lupus familiaris]	64.92	3.56	3	1	1	1	550284	337	37.6043	5.31299
73957591	PREDICTED: coiled-coil-helix-coiled-coil-helix domain-containing protein 2, mitochondrial [Canis lupus familiaris]	64.57	17.76	1	1	1	1	3.63431e+06	152	15.6876	9.15869
345780137	PREDICTED: calcium-binding mitochondrial carrier protein Aralar2 isoform X2 [Canis lupus familiaris]	64.4272	8.89	6	5	5	5	865862	675	74.2008	8.6167
545533161	PREDICTED: LSM4 homolog, U6 small nuclear RNA associated isoform X2 [Canis lupus familiaris]	64.1693	6.6	2	1	1	2	5.91323e+06	106	11.5381	10.5942
545528017	PREDICTED: succinyl-CoA ligase [ADP/GDP-forming] subunit alpha, mitochondrial [Canis lupus familiaris]	64.08	6.94	1	2	2	3	1.77514e+06	346	36.087	9.12939
545493691	PREDICTED: isocitrate dehydrogenase [NAD] subunit alpha, mitochondrial isoform X2 [Canis lupus familiaris]	63.91	3.8	2	1	1	1	782688	316	34.6344	6.23975
545551359	PREDICTED: splicing factor U2AF 35 kDa subunit isoform X4 [Canis lupus familiaris]	63.8766	10.46	9	2	2	2	813586	239	27.7515	8.90967
545537328	PREDICTED: importin subunit alpha-4 [Canis lupus familiaris]	63.8192	8.25	3	3	3	3	765818	497	54.9854	4.83057
73965153	PREDICTED: vesicle-fusing ATPase isoformX1 [Canis lupus familiaris]	63.8012	11.04	2	7	7	7	1.91399e+06	752	83.5066	6.99072
345777938	PREDICTED: sorting nexin-2 isoform 1 [Canis lupus familiaris]	63.6267	9.2	4	3	3	3	895540	402	46.0567	7.23975
73948101	PREDICTED: transmembrane protein 160 [Canis lupus familiaris]	63.4227	10.64	1	2	2	3	3.77768e+06	188	19.511	7.29834
545514723	PREDICTED: probable Xaa-Pro aminopeptidase 3 isoform X1 [Canis lupus familiaris]	63.2616	3.74	2	2	2	2	3.04454e+06	428	48.2082	5.71924
345799227	PREDICTED: coiled-coil domain-containing protein 6 [Canis lupus familiaris]	63.18	7.11	1	3	3	3	996634	478	53.2229	7.31299
345805794	PREDICTED: cytokine receptor-like factor 3 isoform X2 [Canis lupus familiaris]	62.9079	2.97	1	1	1	2	484343	438	49.2746	5.021
345791028	PREDICTED: protein NipSnap homolog 1 isoform 1 [Canis lupus familiaris]	62.6567	14.39	2	3	3	3	2.70036e+06	264	31.2297	9.01221
545511431	PREDICTED: serine/arginine-rich splicing factor 1 isoform X4 [Canis lupus familiaris]	62.618	11.69	1	3	3	4	1.67717e+06	248	27.7278	10.3599
356460888	thymidylate synthase [Canis lupus familiaris]	62.4	11.15	1	2	2	3	1.62052e+06	314	35.5302	7.82568
73947136	PREDICTED: nucleobindin-1 isoform 1 [Canis lupus familiaris]	62.11	5.03	1	2	2	2	720874	457	53.1087	5.10986
545510631	PREDICTED: ATP-citrate synthase isoform X4 [Canis lupus familiaris]	61.73	5.5	2	4	4	4	1.57738e+06	1091	119.579	7.73779
545491105	PREDICTED: nuclear pore complex protein Nup93 isoform X3 [Canis lupus familiaris]	61.32	3.66	2	3	3	3	1.7673e+06	819	93.4327	5.71924
73966629	PREDICTED: clathrin heavy chain 1 isoformX1 [Canis lupus familiaris]	61.2866	1.91	6	3	3	3	875486	1675	191.509	5.69385
57092831	PREDICTED: sulfotransferase 1C4 [Canis lupus familiaris]	61.26	5.61	1	2	2	2	1.53539e+06	303	35.4388	7.37158
57098115	PREDICTED: 14-3-3 protein theta isoform 1 [Canis lupus familiaris]	60.642	9.8	10	1	2	2	580320	245	27.7468	4.77979
545550292	PREDICTED: LOW QUALITY PROTEIN: kinesin family member 23 [Canis lupus familiaris]	60.52	1.7	1	1	1	1	536717	766	88.6661	8.17725
545539003	PREDICTED: signal recognition particle receptor subunit beta [Canis lupus familiaris]	60.25	9.96	1	2	2	2	1.66504e+06	271	29.8218	9.43701
545539773	PREDICTED: protein transport protein Sec23B isoform X2 [Canis lupus familiaris]	60.1775	3.91	2	2	2	2	816200	767	86.3545	6.88818
585195306	PREDICTED: peroxisomal multifunctional enzyme type 2-like [Leptonychotes weddellii]	60.1557	3.29	163	2	2	2	822996	638	68.7145	7.91357
545491359	PREDICTED: tyrosine--tRNA ligase, cytoplasmic isoform X4 [Canis lupus familiaris]	60.1319	3.88	2	2	2	2	620230	515	57.7193	7.41553
545509639	PREDICTED: septin-9 [Canis lupus familiaris]	59.9225	5.29	1	3	3	3	1.79064e+06	643	71.0379	9.20264
545490589	PREDICTED: dihydropyrimidinase-related protein 3 isoform X3 [Canis lupus familiaris]	59.92	4.12	3	2	2	2	1.03091e+06	534	57.681	6.32861
545508925	PREDICTED: signal recognition particle subunit SRP68 isoform X1 [Canis lupus familiaris]	59.83	2.24	2	1	1	1	852242	580	65.3987	7.1958
345781678	PREDICTED: small ubiquitin-related modifier 2-like [Canis lupus familiaris]	59.2024	28.95	5	2	2	2	4.81231e+06	76	8.63723	5.41455
73979580	PREDICTED: ADP/ATP translocase 1 [Canis lupus familiaris]	58.46	7.05	2	1	2	2	6.05341e+06	298	32.74	9.74463
545560324	PREDICTED: protein TBRG4 isoform X4 [Canis lupus familiaris]	58.23	1.58	1	1	1	1	934714	631	70.9908	8.51416
356640165	40S ribosomal protein S24 isoform 1 [Canis lupus familiaris]	58.1444	6.15	5	1	1	2	1.97139e+06	130	15.0592	10.8872
73959319	PREDICTED: glutathione S-transferase Mu 1 isoform 2 [Canis lupus familiaris]	57.8932	14.36	4	2	2	2	1.79731e+06	181	21.2899	8.80713
57087613	PREDICTED: actin-related protein 2/3 complex subunit 1B isoform 1 [Canis lupus familiaris]	57.74	4.84	1	1	1	1	8.41519e+06	372	41.0374	8.14795
345793011	PREDICTED: DNA replication licensing factor MCM4 [Canis lupus familiaris]	57.33	5.68	1	4	4	4	1.86379e+06	863	96.7546	6.771
545538702	PREDICTED: sodium bicarbonate cotransporter 3 isoform X2 [Canis lupus familiaris]	56.63	2.66	3	2	2	2	367729	1089	122.753	6.66846
545490121	PREDICTED: 6-phosphofructokinase type C isoform X4 [Canis lupus familiaris]	56.5712	7.07	4	4	4	4	2.05243e+06	750	82.3128	6.90283
545559897	PREDICTED: 60S ribosomal protein L10 isoform X2 [Canis lupus familiaris]	56.5048	9.55	6	2	2	5	3.09833e+06	178	20.4528	10.521
359321356	PREDICTED: UMP-CMP kinase isoform 2 [Canis lupus familiaris]	56.3738	22.81	2	4	4	4	1.77118e+06	228	25.7953	8.32373
545557510	PREDICTED: pirin isoform X1 [Canis lupus familiaris]	56.36	7.59	1	2	2	2	540145	290	32.1293	6.91748
50978792	60S ribosomal protein L23 [Canis lupus familiaris]	56.2944	18.57	1	3	3	3	2.67343e+06	140	14.8299	10.5063
73960289	PREDICTED: aminopeptidase B [Canis lupus familiaris]	56.2465	4.77	1	3	3	3	1.18169e+06	650	72.2202	5.45264
345795107	PREDICTED: LOW QUALITY PROTEIN: protein zwilch homolog [Canis lupus familiaris]	56.11	1.68	1	1	1	1		594	67.1935	5.8208
545548490	PREDICTED: enoyl-CoA hydratase, mitochondrial [Canis lupus familiaris]	55.9472	6.16	1	2	2	2	1.17963e+06	357	37.9123	8.07471
325301273	translocon-associated protein subunit delta precursor [Canis lupus familiaris]	55.1976	23.12	2	3	3	3	2.75527e+06	173	18.9316	5.78271
545537749	PREDICTED: sciellin isoform X12 [Canis lupus familiaris]	55.13	2.77	7	1	1	1	873722	649	73.0162	9.5249
545535830	PREDICTED: 60S ribosomal protein L27a isoform X1 [Canis lupus familiaris]	54.89	17.65	4	2	2	2	7.89005e+06	136	14.939	10.3745
545553745	PREDICTED: DnaJ (Hsp40) homolog, subfamily B, member 11 isoform X2 [Canis lupus familiaris]	54.8747	7.83	3	2	2	2	1.54679e+06	345	39.296	6.32861
545496083	PREDICTED: 40S ribosomal protein S14 isoform X4 [Canis lupus familiaris]	54.86	19.69	3	2	2	2	1.05021e+07	127	13.6472	10.4478
545520894	PREDICTED: LOW QUALITY PROTEIN: sperm-associated antigen 1 [Canis lupus familiaris]	54.8	2.25	1	2	2	2	699487	887	101.402	6.27783
345803175	PREDICTED: actin-related protein 2/3 complex subunit 5 isoform X2 [Canis lupus familiaris]	54.73	7.95	2	1	1	1	2.7038e+06	151	16.2783	5.66846
57096815	PREDICTED: SWI/SNF-related matrix-associated actin-dependent regulator of chromatin subfamily A member 5 isoform 1 [Canis lupus familiaris]	54.6865	3.9	2	4	4	4	1.10017e+06	1052	121.926	8.08936
57101324	PREDICTED: 60S ribosomal protein L18a isoform 1 [Canis lupus familiaris]	54.5636	10.23	1	2	2	2	5.0658e+06	176	20.7679	10.814
73977664	PREDICTED: phosphate carrier protein, mitochondrial isoformX1 [Canis lupus familiaris]	54.5582	5.54	3	2	2	5	6.49104e+06	361	39.8336	9.36377
545512949	PREDICTED: allograft inflammatory factor 1-like isoform X1 [Canis lupus familiaris]	54.1333	22	3	3	3	7	3.50781e+06	150	17.0367	8.07471
545519762	PREDICTED: phosphoacetylglucosamine mutase isoform X5 [Canis lupus familiaris]	54.0221	3.87	2	2	2	2	809386	542	59.8664	6.13818
73966186	PREDICTED: importin subunit beta-1 isoformX1 [Canis lupus familiaris]	54.0158	2.74	2	2	2	2	347620	876	97.165	4.77979
50978986	syntaxin-binding protein 2 [Canis lupus familiaris]	53.86	1.69	2	1	1	1	395760	593	66.4577	6.84424
57089135	PREDICTED: interleukin enhancer-binding factor 2 isoform 1 [Canis lupus familiaris]	53.83	2.56	1	1	1	1	1.17298e+06	390	43.0352	5.26221
354459407	voltage-dependent anion-selective channel protein 3 isoform 2 [Canis lupus familiaris]	53.5356	8.13	3	2	2	2	580605	283	30.6184	8.77783
73968519	PREDICTED: methionine--tRNA ligase, cytoplasmic isoform 1 [Canis lupus familiaris]	53.5275	6.12	1	4	4	4	2.94131e+06	898	100.797	6.50732
545540605	PREDICTED: deoxynucleoside triphosphate triphosphohydrolase SAMHD1 isoform X1 [Canis lupus familiaris]	53.17	2.92	2	1	1	1		513	59.7124	7.1665
345796106	PREDICTED: uridine 5'-monophosphate synthase [Canis lupus familiaris]	53.16	2.08	1	1	1	1	1.00536e+06	480	52.3846	6.94678
545500589	PREDICTED: replication factor C subunit 2 isoform X5 [Canis lupus familiaris]	53.15	3.95	4	1	1	1	416492	329	35.904	9.02686
356460872	40S ribosomal protein S6 [Canis lupus familiaris]	53.0985	9.64	1	3	3	3	3.45242e+06	249	28.663	10.8433
545495512	PREDICTED: wings apart-like protein homolog isoform 2 [Canis lupus familiaris]	52.99	0.99	2	1	1	1	809276	1208	134.801	5.46533
354622964	60S ribosomal protein L27 [Canis lupus familiaris]	52.8991	36.03	1	4	4	5	3.89692e+06	136	15.7877	10.5649
545536994	PREDICTED: L-lactate dehydrogenase A chain isoform X3 [Canis lupus familiaris]	52.7891	21.08	9	6	6	6	2.28021e+06	332	36.5623	8.26514
545492476	PREDICTED: EF-hand domain-containing protein D2 [Canis lupus familiaris]	52.6831	19.1	1	1	3	5	2.56189e+06	199	22.1655	8.67529
62122767	keratin, type I cytoskeletal 9 [Canis lupus familiaris]	52.5867	1.15	1	1	1	3	9.06812e+07	786	76.3081	5.94775
73949494	PREDICTED: transcription elongation regulator 1 isoformX8 [Canis lupus familiaris]	52.27	1.13	4	1	1	1	848538	1059	119.72	8.54346
545523615	PREDICTED: thyroid hormone receptor-associated protein 3 isoform X5 [Canis lupus familiaris]	51.98	1.36	1	1	1	1	598133	958	108.993	10.1548
545515948	PREDICTED: probable ATP-dependent RNA helicase DDX17 isoform 11 [Canis lupus familiaris]	51.5833	7.82	1	3	5	7	2.20034e+06	780	86.0672	8.76318
545555653	PREDICTED: glutaminase kidney isoform, mitochondrial isoform X2 [Canis lupus familiaris]	51.58	2.63	1	1	1	1	615144	608	66.0323	7.97217
359324375	PREDICTED: T-complex protein 1 subunit eta-like [Canis lupus familiaris]	51.45	4.05	1	2	2	2	390686	543	59.3829	7.15186
73991485	PREDICTED: small nuclear ribonucleoprotein-associated proteins B and B' isoform 1 [Canis lupus familiaris]	51.4	3.46	3	1	1	1	793595	231	23.6402	10.9019
545523404	PREDICTED: CTP synthase 1 isoform X2 [Canis lupus familiaris]	51.13	3.38	2	2	2	2	1.90462e+06	591	66.6652	6.7124
73950143	PREDICTED: methylcrotonoyl-CoA carboxylase beta chain, mitochondrial [Canis lupus familiaris]	50.9942	3.91	1	2	2	2	1.76152e+06	563	61.5138	8.1626
545547562	PREDICTED: MMS19 nucleotide excision repair protein homolog isoform X4 [Canis lupus familiaris]	50.98	1.13	4	1	1	1	510751	974	107.117	6.3667
345790427	PREDICTED: cathepsin B [Canis lupus familiaris]	50.73	5.31	1	1	1	1	902722	339	37.6609	6.07471
73991836	PREDICTED: RNA-binding protein 39 isoformX16 [Canis lupus familiaris]	50.7	1.99	4	1	1	1	2.00619e+06	502	56.332	10.0376
359323234	PREDICTED: ADP-ribosylation factor-like protein 3 [Canis lupus familiaris]	50.59	5.49	1	1	1	1	608624	182	20.4258	7.23975
359322003	PREDICTED: ATP-dependent RNA helicase DDX18 [Canis lupus familiaris]	50.4184	6.13	1	4	4	5	1.43206e+06	669	75.1406	9.43701
545527018	PREDICTED: ATP-dependent RNA helicase DDX1 isoform X3 [Canis lupus familiaris]	50.2053	5.31	2	3	3	3	1.38362e+06	734	81.7255	7.32764
73959885	PREDICTED: ATP synthase subunit b, mitochondrial [Canis lupus familiaris]	50.158	16.8	1	4	4	4	3.15928e+06	256	28.7884	9.34912
345806093	PREDICTED: actin related protein 2/3 complex, subunit 5-like isoform 2 [Canis lupus familiaris]	50.06	8.5	1	1	1	1	1.19539e+06	153	16.9148	6.59521
545560046	PREDICTED: probable ubiquitin carboxyl-terminal hydrolase FAF-X [Canis lupus familiaris]	49.96	0.67	1	1	1	1	241889	1951	220.849	5.75732
545532675	PREDICTED: autophagy related 7 isoform X6 [Canis lupus familiaris]	49.3587	4.26	1	3	3	3	859728	704	78.0023	6.07471
545528004	PREDICTED: macrophage-capping protein isoform X4 [Canis lupus familiaris]	49.35	4	2	1	1	1	249308	300	32.9146	5.84619
545560285	PREDICTED: 2-oxoglutarate dehydrogenase, mitochondrial isoform X3 [Canis lupus familiaris]	49.3	1.13	4	1	1	1	732858	794	90.1921	6.32861
545528981	PREDICTED: filaggrin-2 [Canis lupus familiaris]	49.26	0.5	1	1	1	1	910451	2198	230.287	8.89502
73963665	PREDICTED: transmembrane emp24 domain-containing protein 10 isoform 1 [Canis lupus familiaris]	49.1055	9.59	1	2	2	2	719672	219	24.7648	6.68311
545492087	PREDICTED: F-actin-capping protein subunit beta isoform X5 [Canis lupus familiaris]	49.0802	13.52	5	3	3	3	2.78533e+06	281	31.721	5.71924
359322633	PREDICTED: dynamin-like 120 kDa protein, mitochondrial isoformX1 [Canis lupus familiaris]	49.02	1.15	5	1	1	1	1.00036e+06	960	111.505	7.89893
545539404	PREDICTED: ras-related protein Rap-2a [Canis lupus familiaris]	48.94	10.26	1	1	1	1	696136	117	13.2776	5.07178
545510571	PREDICTED: signal transducer and activator of transcription 3 isoform X4 [Canis lupus familiaris]	48.43	3.61	3	1	1	1	1.0255e+06	721	82.9623	7.12256
545509050	PREDICTED: THO complex subunit 4 [Canis lupus familiaris]	47.99	4.28	1	1	1	1	1.27052e+06	257	26.9096	11.1509
73986206	PREDICTED: procollagen galactosyltransferase 1 [Canis lupus familiaris]	47.97	1.28	1	1	1	1	702619	623	71.7688	8.27979
545548416	PREDICTED: antigen KI-67 [Canis lupus familiaris]	47.84	2.26	1	3	3	3	1.08456e+06	1682	187.655	9.49561
345795838	PREDICTED: protein transport protein Sec24B isoform 1 [Canis lupus familiaris]	47.62	1.88	2	2	2	2	446064	1223	132.766	7.2251
356582418	nascent polypeptide-associated complex subunit alpha [Canis lupus familiaris]	47.36	6.51	1	1	1	1	510698	215	23.3697	4.56396
356582349	ribosomal protein SA [Canis lupus familiaris]	47.29	4.41	2	1	1	1	1.9088e+06	295	32.8775	4.86865
545496029	PREDICTED: annexin A6 isoform X4 [Canis lupus familiaris]	47.24	2.85	2	2	2	2	769328	666	75.2453	5.74463
545488032	PREDICTED: SUMO-activating enzyme subunit 1 isoform X2 [Canis lupus familiaris]	46.7667	14.52	2	3	3	3	1.27698e+06	303	33.479	5.38916
545542136	PREDICTED: heat shock protein 105 kDa [Canis lupus familiaris]	46.58	3.5	1	2	2	2	1.49213e+06	1000	112.148	6.49365
545536505	PREDICTED: LOW QUALITY PROTEIN: nuclear mitotic apparatus protein 1 [Canis lupus familiaris]	46.57	1.22	1	2	2	2	701030	2128	239.045	5.87158
57036706	PREDICTED: cytochrome b-c1 complex subunit Rieske, mitochondrial [Canis lupus familiaris]	46.55	6.2	1	2	2	2	972701	274	29.4342	8.89502
545548072	PREDICTED: shootin-1 isoform X3 [Canis lupus familiaris]	46.49	3.33	3	2	2	2	579297	571	64.1117	5.35107
545488544	PREDICTED: 40S ribosomal protein S16 isoform X2 [Canis lupus familiaris]	46.41	7.53	2	1	1	1	1.05314e+06	146	16.435	10.2134
545490398	PREDICTED: protocadherin beta-6 [Canis lupus familiaris]	46.25	0.86	1	1	1	1	4.13406e+06	815	88.6283	4.95752
57109638	PREDICTED: V-type proton ATPase catalytic subunit A isoform 1 [Canis lupus familiaris]	45.9171	9.22	1	4	4	6	1.19382e+06	618	68.3585	5.51611
345782187	PREDICTED: LOW QUALITY PROTEIN: tetratricopeptide repeat protein 27 [Canis lupus familiaris]	45.9	2.13	1	2	2	2	542702	847	96.6945	5.92236
545556932	PREDICTED: coatomer subunit alpha [Canis lupus familiaris]	45.4128	1.97	1	2	2	2	492197	1219	137.663	7.44482
545493067	PREDICTED: dihydrofolate reductase-like, partial [Canis lupus familiaris]	45.3162	14.63	2	2	2	2	1.28761e+06	164	19.1789	7.94287
345796405	PREDICTED: insulin-like growth factor 2 mRNA binding protein 2 isoform 2 [Canis lupus familiaris]	45.12	9.6	1	4	4	4	753415	531	58.5027	8.27979
545520485	PREDICTED: 14-3-3 protein zeta/delta isoform X3 [Canis lupus familiaris]	45.0543	12.65	11	2	3	3	719554	245	27.7277	4.79248
545486919	PREDICTED: constitutive coactivator of PPAR-gamma-like protein 1 isoform X2 [Canis lupus familiaris]	44.95	5.23	2	3	3	3	1.05505e+06	918	99.8309	8.70459
545518865	PREDICTED: LOW QUALITY PROTEIN: SRSF protein kinase 1 [Canis lupus familiaris]	44.85	1.21	1	1	1	1	1.19833e+06	827	92.156	7.21045
345791555	PREDICTED: tricarboxylate transport protein, mitochondrial [Canis lupus familiaris]	44.74	6.82	1	2	2	2	872318	308	33.6948	9.86182
345787563	PREDICTED: coatomer subunit epsilon isoformX2 [Canis lupus familiaris]	44.72	10.51	2	1	1	1	216742	257	28.7334	5.18604
560891938	ATP synthase subunit alpha, mitochondrial [Canis lupus familiaris]	44.6729	3.98	2	2	2	2	668568	553	59.6907	9.18799
345802391	PREDICTED: THO complex subunit 6 homolog isoformX1 [Canis lupus familiaris]	44.5585	8.11	4	2	2	2	1.27736e+06	296	32.8897	7.28369
545550725	PREDICTED: LOW QUALITY PROTEIN: alpha-mannosidase 2C1 [Canis lupus familiaris]	44.55	0.95	1	1	1	1	419764	1054	116.486	6.78564
356991221	60S ribosomal protein L14 [Canis lupus familiaris]	44.5	11.43	1	2	2	2	3.60876e+06	210	22.9689	11.019
73981496	PREDICTED: F-actin-capping protein subunit alpha-1 isoform 2 [Canis lupus familiaris]	44.1575	11.54	1	2	2	2	2.70012e+06	286	32.9644	5.8208
545485776	PREDICTED: 39S ribosomal protein L18, mitochondrial isoform X3 [Canis lupus familiaris]	44.06	5.11	3	1	1	1	533470	176	19.8752	9.5542
545536221	PREDICTED: BTB/POZ domain-containing protein KCTD14 isoform X2 [Canis lupus familiaris]	44.04	4.9	2	1	1	1	906192	245	27.5752	7.72314
50979150	ras-related protein Rab-5A [Canis lupus familiaris]	43.9557	12.09	1	2	2	2	608054	215	23.6438	8.14795
73957067	PREDICTED: AP-1 complex subunit gamma-1 isoformX2 [Canis lupus familiaris]	43.76	1.09	2	1	1	1	651488	822	91.3532	6.80029
545490238	PREDICTED: probable glutathione peroxidase 8 isoform X2 [Canis lupus familiaris]	43.75	5.88	3	1	1	1	2.13265e+06	187	21.5755	9.53955
345792383	PREDICTED: epithelial membrane protein 1 [Canis lupus familiaris]	43.2	4.38	1	1	1	1	2.09361e+06	160	17.8822	7.72314
57092393	PREDICTED: 40S ribosomal protein S26 isoform 1 [Canis lupus familiaris]	42.93	7.83	1	1	1	1	2864801	115	13.0071	11.0044
73996743	PREDICTED: twinfilin-1 isoformX1 [Canis lupus familiaris]	42.84	3.71	2	1	1	1	832223	350	40.0606	6.91748
545489002	PREDICTED: SUMO-activating enzyme subunit 2 isoform X2 [Canis lupus familiaris]	42.7764	5.15	2	3	3	3	1.48975e+06	544	60.8025	5.09717
545507448	PREDICTED: kinectin isoform X7 [Canis lupus familiaris]	42.7587	2.23	7	3	3	3	783900	1298	149.685	5.52881
73993705	PREDICTED: dihydropyrimidinase-related protein 2 isoform 6 [Canis lupus familiaris]	42.71	1.75	2	1	1	1	510828	572	62.2226	6.37939
354623047	microtubule-associated protein RP/EB family member 1 [Canis lupus familiaris]	42.7	14.18	2	2	2	2	2.25232e+06	268	30.0182	5.31299
345793480	PREDICTED: nucleolar GTP-binding protein 1 [Canis lupus familiaris]	42.6	1.34	1	1	1	1	670930	744	85.2929	9.70068
545512059	PREDICTED: LOW QUALITY PROTEIN: active breakpoint cluster region-related protein isoform 1 [Canis lupus familiaris]	42.48	1.98	1	2	2	2	942645	1211	134.845	5.75732
359320935	PREDICTED: inositol 1,4,5-trisphosphate receptor type 3 isoformX1 [Canis lupus familiaris]	42.226	1.05	6	3	3	3	982565	2671	303.762	6.55127
545514079	PREDICTED: T-complex protein 1 subunit beta isoform X3 [Canis lupus familiaris]	42.1968	4.54	3	2	2	2	2.57703e+06	529	56.5816	6.03662
73988614	PREDICTED: 40S ribosomal protein S13 isoform 2 [Canis lupus familiaris]	42.1799	8.61	1	1	1	2	944448	151	17.2117	10.5356
545548763	PREDICTED: ribosome biogenesis regulatory protein homolog [Canis lupus familiaris]	42.17	2.19	1	1	1	1	295113	365	41.1951	10.7407
73967054	PREDICTED: unconventional myosin-XVIIIa isoformX3 [Canis lupus familiaris]	42.15	0.54	9	1	1	1	893366	2039	231.118	6.23975
545547187	PREDICTED: thioredoxin-dependent peroxide reductase, mitochondrial isoform X1 [Canis lupus familiaris]	41.98	8.37	2	2	2	2	1.7391e+06	239	26.2626	7.88428
545491163	PREDICTED: AKT-interacting protein isoform X5 [Canis lupus familiaris]	41.75	4.1	1	1	1	1	2.71925e+06	293	33.1341	9.24658
545522101	PREDICTED: LOW QUALITY PROTEIN: transportin-3 [Canis lupus familiaris]	41.68	1.75	2	2	2	2	772334	974	109.878	5.57959
545485185	PREDICTED: protein ERGIC-53 isoform X1 [Canis lupus familiaris]	41.6233	5.22	2	3	3	3	1.80483e+06	517	57.952	6.7124
545505365	PREDICTED: IQ motif containing GTPase activating protein 3 [Canis lupus familiaris]	41.61	0.86	2	1	2	2	1.63508e+06	1631	184.714	7.44482
545509737	PREDICTED: myosin light chain 4 isoform X3 [Canis lupus familiaris]	41.6	15.18	4	2	2	2	678762	191	21.0446	5.03369
545516905	PREDICTED: heterogeneous nuclear ribonucleoprotein A0 [Canis lupus familiaris]	41.4201	9.68	1	2	2	2	952475	310	31.0509	9.30518
73983120	PREDICTED: zinc finger protein ubi-d4 isoformX2 [Canis lupus familiaris]	41.34	2.3	2	1	1	1	673886	391	44.1272	6.32861
345799836	PREDICTED: NLR family member X1 [Canis lupus familiaris]	41.3	1.03	1	1	1	1	290891	975	107.02	8.1626
308082020	triosephosphate isomerase [Canis lupus familiaris]	41.16	4.82	1	1	1	1		249	26.6978	7.32764
359322056	PREDICTED: cytosolic 10-formyltetrahydrofolate dehydrogenase [Canis lupus familiaris]	40.9	6.03	1	2	2	2	1.09062e+06	514	55.7286	5.66846
545524583	PREDICTED: UHRF1 binding protein 1-like isoform X1 [Canis lupus familiaris]	40.82	2.12	2	2	2	2	751141	1413	158.184	6.18896
545548667	PREDICTED: tyrosine-protein kinase Lyn isoform X2 [Canis lupus familiaris]	40.79	3.26	72	1	2	2	2.62068e+06	491	56.2125	6.58057
73976283	PREDICTED: cyclin-dependent kinase 6 [Canis lupus familiaris]	40.79	7.06	63	1	2	2	4.80205e+06	326	36.7829	6.53662
73971978	PREDICTED: U4/U6 small nuclear ribonucleoprotein Prp4 [Canis lupus familiaris]	40.56	1.92	1	1	1	1	671133	521	58.3134	7.41553
356460868	60S ribosomal protein L32 [Canis lupus familiaris]	40.5353	22.96	2	3	3	3	2.05635e+06	135	15.8498	11.3267
545534710	PREDICTED: dynamin-2 isoform X29 [Canis lupus familiaris]	40.53	1.16	14	1	1	1	1.75287e+06	860	97.2156	7.62061
73969329	PREDICTED: 28S ribosomal protein S9, mitochondrial isoform 1 [Canis lupus familiaris]	40.47	5.32	1	2	2	2	837445	395	45.2074	9.31982
73952909	PREDICTED: nucleoside diphosphate-linked moiety X motif 13 isoformX4 [Canis lupus familiaris]	40.27	3.71	2	1	1	1	443777	350	39.383	8.104
73961844	PREDICTED: THO complex subunit 1 isoform 1 [Canis lupus familiaris]	39.57	3.5	1	2	2	2	1.72694e+06	657	75.6054	4.97021
545498420	PREDICTED: protein flightless-1 homolog isoform X3 [Canis lupus familiaris]	39.4	1.96	3	2	2	2	1.00993e+06	1223	138.973	6.03662
345802027	PREDICTED: elongation factor Tu, mitochondrial [Canis lupus familiaris]	39.29	2.21	1	1	1	1	729811	452	49.4051	7.37158
345804364	PREDICTED: UPF0568 protein C14orf166 homolog [Canis lupus familiaris]	39.25	15.16	2	3	3	3	710634	244	28.0477	6.65381
73953406	PREDICTED: endoplasmic reticulum-Golgi intermediate compartment protein 1 isoformX1 [Canis lupus familiaris]	39.0903	8.28	3	2	2	2	1.01981e+06	290	32.5805	7.10791
545543251	PREDICTED: one cut domain family member 3-like [Canis lupus familiaris]	39.03	2.59	1	1	1	1	675326	463	48.8825	11.356
559767226	lactotransferrin precursor [Canis lupus familiaris]	38.7837	1.13	1	1	1	2	910935	708	77.2458	8.23584
545509686	PREDICTED: integrin beta-3 isoform X1 [Canis lupus familiaris]	38.75	1.41	2	1	1	1	578753	780	86.235	5.2876
74003564	PREDICTED: structural maintenance of chromosomes protein 4 isoformX1 [Canis lupus familiaris]	38.58	1.4	2	2	2	2	603152	1288	147.022	6.96143
545510346	PREDICTED: granulins [Canis lupus familiaris]	38.43	2.31	1	1	1	1	2.53805e+06	432	46.2044	7.00537
545540258	PREDICTED: casein kinase II subunit alpha [Canis lupus familiaris]	38.32	4.6	1	1	1	1	1.21518e+06	391	45.1148	7.73779
545508813	PREDICTED: RNA-binding protein 25 [Canis lupus familiaris]	38.2901	2.92	1	2	2	2	712903	822	97.4929	6.354
545492442	PREDICTED: serine/threonine-protein kinase mTOR isoform X3 [Canis lupus familiaris]	38.29	0.49	2	1	1	1		2447	277.181	7.44482
545505433	PREDICTED: 28S ribosomal protein S29, mitochondrial isoform X4 [Canis lupus familiaris]	38.27	5.62	2	1	1	2	356447	356	40.6664	9.20264
545531153	PREDICTED: nuclear RNA export factor 1 isoform 1 [Canis lupus familiaris]	37.69	1.94	1	1	1	1	164220	618	70.2538	8.71924
73977708	PREDICTED: ADP-ribosylation factor-like 1 isoform 1 [Canis lupus familiaris]	37.6	13.81	1	2	2	2	1.19676e+06	181	20.4145	5.71924
545538445	PREDICTED: serine/threonine-protein kinase OSR1 isoform X3 [Canis lupus familiaris]	37.37	1.59	2	1	1	1	935716	504	55.6278	7.09326
51339016	guanine nucleotide-binding protein G(t) subunit alpha-1 [Canis lupus familiaris]	37.34	3.14	9	1	1	2	1.19279e+06	350	39.955	5.61768
345803598	PREDICTED: DDB1- and CUL4-associated factor 5 isoformX1 [Canis lupus familiaris]	37.2606	1.9	2	2	2	2	1.20602e+06	947	104.294	5.84619
704169755	PREDICTED: cytosolic acyl coenzyme A thioester hydrolase, partial [Buceros rhinoceros silvestris]	37.22	7.19	14	1	1	1	570779	153	17.1532	9.48096
545504206	PREDICTED: zinc finger and BTB domain-containing protein 41 isoform X2 [Canis lupus familiaris]	37.09	1.98	1	2	2	2	775051	910	105.067	7.86963
74002818	PREDICTED: serine/threonine-protein kinase PAK 2 isoform 1 [Canis lupus familiaris]	37.07	3.63	9	2	2	2	1.45512e+06	524	57.9327	5.77002
574997033	protein FAM83H [Canis lupus familiaris]	36.85	1.56	2	1	1	1	326604	1151	124.11	7.07861
545531512	PREDICTED: nuclear pore complex protein Nup160 [Canis lupus familiaris]	36.81	0.85	1	1	1	1	555627	1299	146.396	5.24951
545539443	PREDICTED: GMP synthase [glutamine-hydrolyzing] isoform X2 [Canis lupus familiaris]	36.57	2.9	2	1	1	1	348969	690	76.3808	6.7417
545487778	PREDICTED: aldehyde dehydrogenase family 16 member A1 isoform X3 [Canis lupus familiaris]	36.55	1.6	2	1	1	1		812	86.9539	8.41162
73975381	PREDICTED: deoxycytidine kinase [Canis lupus familiaris]	36.49	6.15	1	2	2	2	1.34596e+06	260	30.215	5.70654
74003338	PREDICTED: ATP-binding cassette sub-family F member 3 isoform 2 [Canis lupus familiaris]	36.43	1.83	1	1	1	1	646007	709	79.7571	6.25244
359324086	PREDICTED: host cell factor 1 isoformX2 [Canis lupus familiaris]	36.42	0.59	6	1	1	1	1.61161e+06	2039	208.864	7.13721
545548449	PREDICTED: LOW QUALITY PROTEIN: gamma-tubulin complex component 2 [Canis lupus familiaris]	36.22	2.36	1	2	2	2	478901	888	101.196	7.41553
345778693	PREDICTED: serine/arginine-rich splicing factor 3 [Canis lupus familiaris]	36.04	5.49	1	1	1	1	8.22848e+06	164	19.3179	11.6489
345795347	PREDICTED: charged multivesicular body protein 2b [Canis lupus familiaris]	36.03	4.69	1	1	1	1	440943	213	23.9192	8.77783
545538813	PREDICTED: TBC1 domain family member 5 isoform X10 [Canis lupus familiaris]	35.78	3.64	2	2	2	2	7.20057e+06	796	89.5329	6.65381
345796548	PREDICTED: protein kinase C iota type [Canis lupus familiaris]	35.57	2.35	1	1	1	1	667074	596	68.1893	5.79541
73982819	PREDICTED: coronin-1B isoformX1 [Canis lupus familiaris]	35.54	2.04	1	1	1	1	1.49953e+06	489	54.1744	6.18896
356461040	L-lactate dehydrogenase B chain [Canis lupus familiaris]	35.37	7.19	1	2	2	2	1.04666e+06	334	36.5991	6.04932
545534767	PREDICTED: DNA (cytosine-5)-methyltransferase 1 isoform X2 [Canis lupus familiaris]	35.33	1.74	3	2	2	2	814392	1381	156.432	6.87354
545503178	PREDICTED: ATP-binding cassette sub-family D member 3 [Canis lupus familiaris]	35.24	1.85	1	1	1	1	277780	650	74.5588	9.24658
345792795	PREDICTED: structural maintenance of chromosomes protein 3 isoform 2 [Canis lupus familiaris]	35.24	2.22	1	2	2	2	466784	1217	141.454	7.18115
545512075	PREDICTED: gem-associated protein 4 isoform X3 [Canis lupus familiaris]	35.07	1.05	2	1	1	1	1.0369e+06	1048	119.479	5.42725
545560044	PREDICTED: fatty acid-binding protein, epidermal-like [Canis lupus familiaris]	34.9	7.44	2	1	1	1	1.07255e+06	121	13.4516	5.03369
73982183	PREDICTED: caprin-1 isoform 2 [Canis lupus familiaris]	34.73	1.67	1	1	1	1	934586	717	78.7582	5.21143
73988792	PREDICTED: liprin-beta-2 isoform X10 [Canis lupus familiaris]	34.29	1.26	13	1	1	1	762085	871	97.4067	6.52197
545546557	PREDICTED: myeloid leukemia factor 2 [Canis lupus familiaris]	34.2344	3.64	1	1	1	2	1.11283e+06	247	27.9921	6.97607
73964009	PREDICTED: cytoplasmic dynein 1 heavy chain 1 isoform 1 [Canis lupus familiaris]	34.1972	0.58	1	3	3	3	571202	4646	532.057	6.43018
545532775	PREDICTED: LOW QUALITY PROTEIN: tubulin monoglycylase TTLL3 [Canis lupus familiaris]	34.15	2.69	1	2	2	2	3.86857e+06	856	97.8661	8.19189
545537910	PREDICTED: heterogeneous nuclear ribonucleoprotein D-like [Canis lupus familiaris]	34.13	2.27	3	1	1	1	3.69956e+06	353	38.9079	7.1958
545485160	PREDICTED: lisH domain and HEAT repeat-containing protein KIAA1468 homolog isoform X12 [Canis lupus familiaris]	34.12	1.17	9	1	1	1		1022	112.569	5.26221
545534114	PREDICTED: kelch-like protein 26 isoform X2 [Canis lupus familiaris]	34.01	1.5	3	1	1	1	719035	601	66.6539	6.40479
345785981	PREDICTED: iron-sulfur cluster assembly 1 homolog, mitochondrial isoform 2 [Canis lupus familiaris]	33.61	9.3	1	1	1	1	739287	129	14.1704	9.0708
55741764	sulfotransferase 1A1 [Canis lupus familiaris]	33.46	2.37	1	1	1	1	1.4318e+06	295	34.0933	6.3667
545529567	PREDICTED: serine/threonine-protein phosphatase PP1-alpha catalytic subunit isoform X1 [Canis lupus familiaris]	33.32	10.14	3	1	2	2	1.01621e+06	286	32.5741	6.1001
50978670	serine/threonine-protein phosphatase PP1-gamma catalytic subunit [Canis lupus familiaris]	33.32	6.5	3	1	2	2	623757	323	36.9908	6.53662
545548033	PREDICTED: actin-binding LIM protein 1 isoform X13 [Canis lupus familiaris]	33.236	2.19	11	1	1	2	2689182	640	72.2771	8.29443
74009724	PREDICTED: peptidyl-prolyl cis-trans isomerase A [Canis lupus familiaris]	33.21	6.28	6	2	2	2	2.24459e+06	239	26.0402	10.228
73973426	PREDICTED: BAG family molecular chaperone regulator 2 [Canis lupus familiaris]	33.13	7.11	1	2	2	2	1.7991e+06	211	23.6602	6.56592
545552186	PREDICTED: aminoacyl tRNA synthase complex-interacting multifunctional protein 1 isoform X2 [Canis lupus familiaris]	33.04	16.67	2	3	3	4	1.70712e+06	312	34.3051	8.23584
345789180	PREDICTED: LOW QUALITY PROTEIN: dnaJ homolog subfamily C member 13 [Canis lupus familiaris]	32.93	0.53	1	1	1	1	90994.4	2243	254.187	6.82959
545541648	PREDICTED: 28S ribosomal protein S31, mitochondrial isoform X3 [Canis lupus familiaris]	32.9	2.19	4	1	1	1	375021	319	36.2857	7.62061
73985584	PREDICTED: testis-expressed sequence 264 protein isoform 2 [Canis lupus familiaris]	32.9	4.47	1	1	1	1	448540	313	33.8989	5.0083
73975309	PREDICTED: amidophosphoribosyltransferase [Canis lupus familiaris]	32.85	1.93	1	1	1	1	1.59723e+06	517	57.1432	6.91748
345799951	PREDICTED: alpha-crystallin B chain isoform 5 [Canis lupus familiaris]	32.8239	17.14	1	3	3	4	1.91431e+06	175	20.0544	7.32764
545504558	PREDICTED: ATP-dependent RNA helicase A isoform X2 [Canis lupus familiaris]	32.72	1.51	2	1	1	1	106840	1061	117.489	6.84424
545496585	PREDICTED: 5'-AMP-activated protein kinase catalytic subunit alpha-1 [Canis lupus familiaris]	32.62	1.7	1	1	1	1	1.80316e+06	587	66.9881	7.92822
345778878	PREDICTED: DNA replication licensing factor MCM3 [Canis lupus familiaris]	32.55	1.11	1	1	1	1	1.38546e+06	808	91.0011	5.75732
545503002	PREDICTED: chloride channel CLIC-like 1 isoform X3 [Canis lupus familiaris]	32.45	2.38	2	1	1	1	1.37815e+06	546	62.069	5.69385
545525739	PREDICTED: ATP-binding cassette sub-family F member 2 isoform X2 [Canis lupus familiaris]	32.41	4.33	2	2	2	2	814545	624	71.3376	7.35693
545553764	PREDICTED: histidine-rich glycoprotein isoform X2 [Canis lupus familiaris]	32.35	1.45	2	1	1	1	1.65768e+06	484	54.5475	5.59229
50950169	RNA-binding protein 47 [Canis lupus familiaris]	31.84	3.38	4	1	1	1	792070	592	63.4831	8.04541
545516609	PREDICTED: lamin-B1 isoform X5 [Canis lupus familiaris]	31.68	2.64	1	1	1	1	510511	454	51.7089	5.021
73949721	PREDICTED: ATP-dependent RNA helicase DHX29 isoform X1 [Canis lupus familiaris]	31.52	0.73	1	1	1	1	286870	1367	155.012	8.17725
545504663	PREDICTED: cytosolic phospholipase A2 isoform X2 [Canis lupus familiaris]	31.5	1.97	2	1	1	1	836392	710	80.852	5.14795
545504221	PREDICTED: MAP kinase-activated protein kinase 2 isoform X2 [Canis lupus familiaris]	31.47	3.54	2	1	1	1	900925	311	35.8873	7.94287
665505916	lysozyme precursor [Canis lupus familiaris]	31.45	8.11	1	1	1	1	1.14473e+06	148	16.5103	8.95361
74009187	PREDICTED: glucose-6-phosphate 1-dehydrogenase isoform X2 [Canis lupus familiaris]	31.35	4.4	2	2	2	2	507635	545	62.6818	7.91357
545547460	PREDICTED: lymphoid-specific helicase isoform X7 [Canis lupus familiaris]	31.0942	2.51	1	1	2	2	5.14223e+06	837	96.767	8.32373
545491481	PREDICTED: coatomer subunit zeta-1-like isoform X2 [Canis lupus familiaris]	31.02	8.75	2	1	1	1	195547	160	18.3625	4.90674
545486525	PREDICTED: riboflavin kinase [Canis lupus familiaris]	30.93	7.1	1	1	1	1	446743	155	17.619	8.1333
545534685	PREDICTED: histone-arginine methyltransferase CARM1 [Canis lupus familiaris]	30.84	3.51	2	2	2	2	974762	542	59.5552	6.75635
57101982	PREDICTED: ferredoxin 1-like [Canis lupus familiaris]	30.6	3.83	1	1	1	1	1.03249e+06	183	19.5197	5.56689
359323200	PREDICTED: TATA-binding protein-associated factor 172 [Canis lupus familiaris]	30.54	1.14	1	1	1	1	138118	1849	206.815	6.50732
114326367	ras-related protein Rab-27A [Canis lupus familiaris]	30.54	4.98	1	1	1	1	2.31566e+06	221	24.9563	5.68115
545487649	PREDICTED: DNA polymerase delta catalytic subunit isoform X2 [Canis lupus familiaris]	30.39	1.26	2	1	1	1	847726	949	105.447	7.1958
545501240	PREDICTED: uncharacterized protein LOC102151519 [Canis lupus familiaris]	30.34	3.07	1	1	1	1		358	38.3429	11.6343
359318939	PREDICTED: UDP-glucose 4-epimerase [Canis lupus familiaris]	30.04	2.3	1	1	1	1	508629	348	38.2263	6.45557
73965036	PREDICTED: 28S ribosomal protein S7, mitochondrial [Canis lupus familiaris]	30.02	4.96	1	1	1	1	1170999	242	28.1878	9.93506
545490425	PREDICTED: protein diaphanous homolog 1 isoform X3 [Canis lupus familiaris]	29.94	0.95	4	1	1	1	1.15151e+06	1262	140.405	5.22412
545517793	PREDICTED: structural maintenance of chromosomes protein 2 isoform 1 [Canis lupus familiaris]	29.85	3.19	1	4	4	4	919927	1191	134.785	8.47021
336455134	inactive pancreatic lipase-related protein 1 precursor [Canis lupus familiaris]	29.81	1.5	1	1	1	1	2.18448e+06	467	51.4494	6.68311
545506635	PREDICTED: thyroid receptor-interacting protein 11 isoform X1 [Canis lupus familiaris]	29.8	0.4	2	1	1	1		1976	227.317	5.33838
545546019	PREDICTED: 28S ribosomal protein S35, mitochondrial isoform X2 [Canis lupus familiaris]	29.79	3.42	3	1	1	1	405483	292	33.5734	8.22119
545546893	PREDICTED: ELKS/Rab6-interacting/CAST family member 1 isoform X15 [Canis lupus familiaris]	29.64	2.32	14	2	2	2	596013	948	108.769	6.60986
545559372	PREDICTED: ras-related protein Rap-2c isoform X2 [Canis lupus familiaris]	29.57	7.69	3	1	1	1	649119	117	13.5037	5.57959
545526913	PREDICTED: cleavage and polyadenylation specificity factor subunit 3 isoform X4 [Canis lupus familiaris]	29.55	1.55	2	1	1	1	403889	647	73.418	5.64307
73972105	PREDICTED: 28S ribosomal protein S18b, mitochondrial isoform 1 [Canis lupus familiaris]	29.54	3.89	1	1	1	1	285616	257	29.1617	8.90967
545534961	PREDICTED: cdc42-interacting protein 4 isoform X2 [Canis lupus familiaris]	29.33	3.11	2	2	2	2	450701	578	66.0828	5.63037
345796501	PREDICTED: 60S ribosomal export protein NMD3 isoform X2 [Canis lupus familiaris]	29.16	2.78	2	1	1	1	486590	504	57.716	7.28369
73983859	PREDICTED: DNA damage-binding protein 1 [Canis lupus familiaris]	29.02	1.67	1	2	2	3	980706	1140	126.873	5.26221
545505670	PREDICTED: LOW QUALITY PROTEIN: DENN domain-containing protein 4B [Canis lupus familiaris]	29.01	0.46	1	1	1	2	3.07786e+06	1506	164.814	7.31299
345793665	PREDICTED: serine/arginine-rich splicing factor 10 isoformX5 [Canis lupus familiaris]	28.8133	16.97	7	2	2	2	1.31753e+06	165	20.1049	10.0522
66864897	ferritin light chain [Canis lupus familiaris]	28.73	9.14	1	1	1	1	1.70852e+06	175	20.0822	5.99854
545537933	PREDICTED: tripeptidyl-peptidase 2 isoform X3 [Canis lupus familiaris]	28.65	0.7	3	1	1	1	454184	1147	126.416	6.7417
73962377	PREDICTED: protein arginine N-methyltransferase 5 isoform 11 [Canis lupus familiaris]	28.6	1.61	2	1	1	1	596937	620	71.376	6.53662
74006565	PREDICTED: pyruvate dehydrogenase E1 component subunit alpha, somatic form, mitochondrial isoformX4 [Canis lupus familiaris]	28.42	3.62	3	1	1	1	2.19416e+06	359	40.2601	8.29443
359319813	PREDICTED: 39S ribosomal protein L28, mitochondrial isoformX1 [Canis lupus familiaris]	28.17	8.95	1	1	1	1		257	29.3466	8.83643
73951045	PREDICTED: U2 small nuclear ribonucleoprotein A' isoform 2 [Canis lupus familiaris]	28.01	3.53	1	1	1	1	297564	255	28.3981	8.6167
73964715	PREDICTED: leucine-rich repeat-containing protein 45 [Canis lupus familiaris]	27.95	4.93	1	3	3	3	726200	670	75.5317	6.26514
114158608	caspase-8 [Canis lupus familiaris]	27.43	3.09	1	1	1	1	1.0141e+06	486	56.4633	5.38916
545544614	PREDICTED: ATP-dependent RNA helicase DDX54 [Canis lupus familiaris]	27.27	1.16	1	1	1	1	863232	773	85.8223	10.1841
545537232	PREDICTED: eukaryotic translation initiation factor 4 gamma 2 [Canis lupus familiaris]	27.19	0.87	1	1	1	1	246697	1145	126.472	8.74854
558757345	U4/U6 small nuclear ribonucleoprotein Prp31 [Canis lupus familiaris]	27.06	5.21	1	1	1	1	882678	499	55.4074	5.78271
545536804	PREDICTED: AMP deaminase 3 isoform X2 [Canis lupus familiaris]	27.02	0.9	2	1	1	1	599498	777	89.7762	7.10791
73970429	PREDICTED: H/ACA ribonucleoprotein complex subunit 2 isoform 2 [Canis lupus familiaris]	26.89	21.11	2	1	1	1	648684	90	10.0826	10.0083
73989724	PREDICTED: 3-ketoacyl-CoA thiolase, peroxisomal isoformX2 [Canis lupus familiaris]	26.85	6.31	3	1	1	1	1.71641e+06	333	34.4817	8.104
356460989	ribosomal protein S15a [Canis lupus familiaris]	26.83	24.62	2	3	3	3	1.13159e+06	130	14.8829	10.1255
545538228	PREDICTED: glycogen phosphorylase, brain form isoform X4 [Canis lupus familiaris]	26.81	4.65	10	3	3	3	603883	752	85.7098	6.31592
545489633	PREDICTED: sickle tail protein homolog isoform X4 [Canis lupus familiaris]	26.23	0.92	4	1	1	1	581258	1311	142.571	9.12939
73955410	PREDICTED: proteasome subunit beta type-6 isoform X2 [Canis lupus familiaris]	25.67	4.18	1	1	1	1	690166	239	25.4575	4.85596
50979116	heat shock protein beta-1 [Canis lupus familiaris]	25.39	7.66	1	1	1	1	5.08607e+06	209	22.9247	6.69775
354623039	eukaryotic initiation factor 4A-I [Canis lupus familiaris]	24.98	10.59	3	3	3	3	978651	406	46.1246	5.47803
545500086	PREDICTED: nuclear factor of activated T-cells 5 isoform X1 [Canis lupus familiaris]	23.95	1.58	4	2	2	2	754399	1458	158.269	5.43994
545524595	PREDICTED: SCY1-like protein 2 isoform X3 [Canis lupus familiaris]	23.72	3.12	2	2	2	2	1.06459e+06	929	103.354	8.1333
73946970	PREDICTED: electron transfer flavoprotein subunit beta isoform 1 [Canis lupus familiaris]	23.41	3.14	1	1	1	1		255	27.7281	8.104
74001626	PREDICTED: ras GTPase-activating protein-binding protein 2 isoformX4 [Canis lupus familiaris]	22.89	2.67	3	1	1	1	1.20854e+06	449	50.7251	5.32568
296841096	retrotransposon-derived protein PEG10 isoform 1 [Canis lupus familiaris]	22.08	5.72	2	2	2	2	1.67631e+06	752	84.2698	6.56592
545511704	PREDICTED: AP-1 complex subunit beta-1 isoform X4 [Canis lupus familiaris]	21.78	2.03	2	1	2	2	740521	937	104.486	5.37646
73982680	PREDICTED: liprin-alpha-1 isoformX2 [Canis lupus familiaris]	21.7	1.25	4	1	1	1	4.12681e+06	1202	135.279	6.22705
545507244	PREDICTED: pre-mRNA-processing factor 39 isoform X6 [Canis lupus familiaris]	21.04	2.74	2	1	1	1	706019	548	64.25	5.92236
545554149	PREDICTED: eukaryotic translation initiation factor 4 gamma 1 [Canis lupus familiaris]	20.84	1.27	1	1	1	1	1.25709e+06	1499	164.282	5.33838
345796409	PREDICTED: transformer-2 protein homolog beta [Canis lupus familiaris]	19.71	7.29	1	2	2	2	685406	288	33.6456	11.2534
545541286	PREDICTED: proteasomal ubiquitin receptor ADRM1 isoform X2 [Canis lupus familiaris]	18.22	4.36	2	1	1	1	263131	367	37.3583	4.76709
73948310	PREDICTED: U1 small nuclear ribonucleoprotein A [Canis lupus familiaris]	15.9	10.28	1	2	2	2	798904	282	31.2132	9.83252
545508044	PREDICTED: methylmalonate-semialdehyde dehydrogenase [acylating], mitochondrial [Canis lupus familiaris]	15.37	5.25	1	3	3	3	1.31255e+06	533	57.7316	8.36768
545527661	PREDICTED: serine/arginine-rich splicing factor 7 isoform X4 [Canis lupus familiaris]	15.08	9.42	4	1	1	1	2.22315e+06	223	25.5711	11.8247
189339186	40S ribosomal protein S18 [Canis lupus familiaris]	0	5.92	1	1	1	1	292328	152	17.7079	10.9897
73956649	PREDICTED: 60S ribosomal protein L22 isoform 2 [Canis lupus familiaris]	0	8.59	1	1	1	1	2.51494e+06	128	14.7498	9.18799
354721202	40S ribosomal protein S10 [Canis lupus familiaris]	0	5.45	2	1	1	1	387617	165	18.8859	10.1548
359318941	PREDICTED: acyl-protein thioesterase 2 [Canis lupus familiaris]	0	3.46	1	1	1	1	1.242e+06	231	24.7207	7.2251
545539840	PREDICTED: destrin [Canis lupus familiaris]	0	7.43	1	1	1	1	681764	148	16.6096	8.33838
157073949	cingulin [Canis lupus familiaris]	0	0.92	2	1	1	1	316890	1190	135.448	5.49072
545557668	PREDICTED: ribosomal protein S6 kinase alpha-3 isoform X3 [Canis lupus familiaris]	0	1.55	2	1	1	1	706728	711	80.6577	8.27979
545510310	PREDICTED: 116 kDa U5 small nuclear ribonucleoprotein component isoform X5 [Canis lupus familiaris]	0	1.34	1	1	1	1	393387	972	109.38	4.99561
345807186	PREDICTED: structural maintenance of chromosomes protein 1A isoform X1 [Canis lupus familiaris]	0	0.73	1	1	1	1	1.34926e+06	1233	143.132	7.63525
345792633	PREDICTED: phosphoglycerate mutase 1 isoform 4 [Canis lupus familiaris]	0	4.33	2	1	1	1	476085	254	28.8038	7.18115
359320045	PREDICTED: protein transport protein Sec23A isoform 2 [Canis lupus familiaris]	0	1.05	1	1	1	1	519560	765	86.1293	7.07861
545541160	PREDICTED: mRNA export factor isoform X2 [Canis lupus familiaris]	0	2.45	1	1	1	1	726124	368	40.9849	7.82568
545535492	PREDICTED: polypyrimidine tract-binding protein 1 isoform X9 [Canis lupus familiaris]	0	1.52	9	1	1	1	901675	527	56.4513	9.37842
545526949	PREDICTED: nucleolar protein 10 isoform X4 [Canis lupus familiaris]	0	1.25	3	1	1	1	751493	638	74.3581	8.08936
73971132	PREDICTED: DNA repair protein RAD50 [Canis lupus familiaris]	0	1.45	1	1	2	2	973174	1312	153.76	6.80029
559146622	glucokinase regulatory protein [Canis lupus familiaris]	0	1.92	1	1	1	1	314053	625	68.91	6.53662
545555656	PREDICTED: signal transducer and activator of transcription 1 isoform X3 [Canis lupus familiaris]	0	3.37	2	2	2	2	1.25071e+06	712	82.9444	6.45557
345792763	PREDICTED: protein RRP5 homolog [Canis lupus familiaris]	0	0.59	1	1	1	1		1870	208.687	8.76318
345807363	PREDICTED: neural cell adhesion molecule L1 isoformX2 [Canis lupus familiaris]	0	0.64	4	1	1	1	1.17109e+06	1247	138.825	6.03662
359320831	PREDICTED: talin-1 isoform X1 [Canis lupus familiaris]	0	0.43	2	1	1	1	441063	2541	269.595	6.13818
359320229	PREDICTED: thymidine kinase, cytosolic [Canis lupus familiaris]	0	7.02	1	1	1	1	172025	242	26.4336	8.71924
345787367	PREDICTED: lamin-B2 [Canis lupus familiaris]	0	1.06	1	1	1	1	603692	658	73.2589	6.02393
545521150	PREDICTED: poly(U)-binding-splicing factor PUF60 isoform X12 [Canis lupus familiaris]	0	6.04	7	1	1	1	584420	513	55.3484	5.33838
545519858	PREDICTED: probable arginine--tRNA ligase, mitochondrial isoform X3 [Canis lupus familiaris]	0	2.44	3	1	1	1		491	55.7367	8.42627
545493759	PREDICTED: actin filament-associated protein 1 isoform X8 [Canis lupus familiaris]	0	1.65	4	1	1	1	1.45231e+06	729	80.6515	8.66064
359321796	PREDICTED: EH domain-containing protein 1 isoform X1 [Canis lupus familiaris]	0	5.26	2	1	3	3	1.17796e+06	551	62.1834	6.7124
345782170	PREDICTED: EH domain-containing protein 3 [Canis lupus familiaris]	0	5.61	1	1	3	3	622678	535	60.9108	6.66846
545544369	PREDICTED: AP-1 complex subunit beta-1 isoform X9 [Canis lupus familiaris]	0	2.02	5	1	2	2	922829	892	98.3238	4.94482
545522461	PREDICTED: asparagine synthetase [glutamine-hydrolyzing] isoform X3 [Canis lupus familiaris]	0	1.78	1	1	1	1	1.80582e+06	561	64.3816	6.85889
345777306	PREDICTED: protein phosphatase 1 regulatory subunit 21 isoformX3 [Canis lupus familiaris]	0	0.95	3	1	1	1	532038	738	83.6699	7.18115
345806077	PREDICTED: LOW QUALITY PROTEIN: GTPase-activating protein and VPS9 domain-containing protein 1 isoform 1 [Canis lupus familiaris]	0	0.74	1	1	1	1	627139	1487	166.074	5.21143
545507501	PREDICTED: protein TALPID3 isoform X2 [Canis lupus familiaris]	0	0.5	4	1	1	1	7.40568e+06	1406	155.232	5.66846
545528333	PREDICTED: baculoviral IAP repeat-containing protein 6 [Canis lupus familiaris]	0	0.23	1	1	1	1	133202	4787	523.742	6.06201
545506870	PREDICTED: dehydrogenase/reductase SDR family member 2, mitochondrial isoform X1 [Canis lupus familiaris]	0	3.16	2	1	1	1	659036	253	27.3987	9.74463
545501054	PREDICTED: aminoacyl tRNA synthase complex-interacting multifunctional protein 2 isoform X1 [Canis lupus familiaris]	0	6.07	3	2	2	2	594841	280	31.04	6.68311
545543975	PREDICTED: replication factor C subunit 5 isoform X4 [Canis lupus familiaris]	0	3.23	5	1	1	1	465140	310	35.2934	8.41162
545506927	PREDICTED: importin-4 isoform X2 [Canis lupus familiaris]	0	0.93	2	1	1	1	826297	1079	118.011	4.98291
545541728	PREDICTED: dolichyl-phosphate beta-glucosyltransferase isoform X9 [Canis lupus familiaris]	0	4.12	4	1	1	1	589377	291	33.6173	8.54346
359319642	PREDICTED: myosin-7 [Canis lupus familiaris]	0	0.46	1	1	1	1	231263	1945	224.133	5.99854
545492450	PREDICTED: TAR DNA-binding protein 43 isoform X1 [Canis lupus familiaris]	0	1.48	1	1	1	1	619454	607	64.3257	9.5249
545506102	PREDICTED: nucleoprotein TPR [Canis lupus familiaris]	0	0.49	1	1	1	1	275322	2427	273.651	5.05908
545547718	PREDICTED: nucleoplasmin-3 [Canis lupus familiaris]	0	7.43	1	1	1	1	1.5599e+06	202	21.5526	4.7417
749752046	PREDICTED: fatty acid synthase-like [Harpegnathos saltator]	0	0.38	1	1	1	1	4.07894e+06	2380	268.527	6.88818
359322524	PREDICTED: LOW QUALITY PROTEIN: arginine and glutamate-rich protein 1 [Canis lupus familiaris]	0	2.93	1	1	1	1	2.04272e+06	273	33.0737	10.272
545545529	PREDICTED: la-related protein 4 isoform X6 [Canis lupus familiaris]	0	2	5	1	1	1	286112	650	72.1138	6.37939
545548414	PREDICTED: antigen KI-67-like [Canis lupus familiaris]	0	2.47	1	1	1	1	1.12408e+06	527	58.3665	10.1841
545542541	PREDICTED: LOW QUALITY PROTEIN: exportin-7 isoform 2 [Canis lupus familiaris]	0	0.88	1	1	1	1	518522	1140	129.711	6.771
545555755	PREDICTED: methionine--tRNA ligase, mitochondrial isoform X2 [Canis lupus familiaris]	0	1.69	1	1	1	1	228608	593	66.1018	8.36768
545489893	PREDICTED: ras suppressor protein 1 isoform X1 [Canis lupus familiaris]	0	2.69	2	1	1	1	739802	260	29.5726	8.20654
545552867	PREDICTED: spindle and centriole-associated protein 1 isoform X3 [Canis lupus familiaris]	0	3.03	8	3	3	3	1.02191e+06	859	95.7911	6.88818
359318597	PREDICTED: AP-2 complex subunit alpha-1 isoform 1 [Canis lupus familiaris]	0	1.28	3	1	1	1	795586	937	103.527	8.1333
545495980	PREDICTED: gem-associated protein 5 isoform X2 [Canis lupus familiaris]	0	0.66	3	1	1	1	568175	1506	167.745	6.84424
545540116	PREDICTED: inosine triphosphate pyrophosphatase isoform X1 [Canis lupus familiaris]	0	3.58	2	1	1	1	1.09486e+06	307	33.1593	9.67139
545554777	PREDICTED: leukocyte elastase inhibitor [Canis lupus familiaris]	0	4.81	1	2	2	3	788163	457	49.9379	9.51025
545486677	PREDICTED: KN motif and ankyrin repeat domain-containing protein 1 isoform X11 [Canis lupus familiaris]	0	0.76	4	1	1	1	326563	1189	128.121	5.19873
50979220	hypoxanthine-guanine phosphoribosyltransferase [Canis lupus familiaris]	0	5.96	1	1	1	1	887703	218	24.4225	6.43018
345790644	PREDICTED: 26S proteasome non-ATPase regulatory subunit 1 isoform X1 [Canis lupus familiaris]	0	0.84	2	1	1	1	799706	953	105.862	5.41455
359319306	PREDICTED: protein transport protein Sec24C isoformX1 [Canis lupus familiaris]	0	1.28	2	1	1	1	982524	1096	118.526	6.94678
55742732	dihydrolipoyl dehydrogenase, mitochondrial precursor [Canis lupus familiaris]	0	7.07	1	3	3	3	734037	509	54.119	7.84033
545538481	PREDICTED: xin actin-binding repeat-containing protein 1 isoform X1 [Canis lupus familiaris]	0	0.49	1	1	1	1	767228	1823	195.323	6.22705
345790055	PREDICTED: DNA topoisomerase 1 [Canis lupus familiaris]	0	2.08	1	1	1	1	2.92138e+06	770	91.2113	9.31982
73951241	PREDICTED: protein unc-45 homolog A isoformX2 [Canis lupus familiaris]	0	1.07	1	1	1	1	657731	937	102.315	6.62451
545515988	PREDICTED: mitogen-activated protein kinase kinase kinase kinase 4, partial [Canis lupus familiaris]	0	0.75	1	1	1	1	1.55483e+06	1335	151.959	7.51807
545535669	PREDICTED: complement C3 [Canis lupus familiaris]	0	1.37	1	3	3	3	1.63207e+06	1603	180.183	6.59521
284795268	copine-1 [Canis lupus familiaris]	0	2.98	1	1	1	1	804838	537	59.1486	5.80811
545533473	PREDICTED: guanine nucleotide-binding protein-like 3 isoform X3 [Canis lupus familiaris]	0	4.62	3	1	1	1	463809	519	58.3962	9.59814
545527628	PREDICTED: atlastin-2 isoform X5 [Canis lupus familiaris]	0	2.83	4	1	1	1	771281	530	60.7157	6.87354
545508242	PREDICTED: centrosomal protein of 128 kDa isoform X2 [Canis lupus familiaris]	0	1.69	3	1	1	1	4.62557e+06	944	110.974	6.56592
545486699	PREDICTED: pumilio domain-containing protein KIAA0020 [Canis lupus familiaris]	0	2.93	1	1	1	1	1.01086e+06	648	73.5222	9.59814
545521982	PREDICTED: coiled-coil-helix-coiled-coil-helix domain-containing protein 3, mitochondrial isoform 2 [Canis lupus familiaris]	0	3.45	1	1	1	1	233651	232	26.7386	8.104
359320518	PREDICTED: LOW QUALITY PROTEIN: RING finger and CCCH-type zinc finger domain-containing protein 2 [Canis lupus familiaris]	0	0.75	1	1	1	1	3.55471e+07	1195	132.279	6.80029
345781631	PREDICTED: ubiquitin-conjugating enzyme E2 E1-like [Canis lupus familiaris]	0	4.55	5	1	1	1	311426	176	19.755	9.5249
54607197	rho guanine nucleotide exchange factor 2 isoform B [Canis lupus familiaris]	0	1.04	2	1	1	1	208323	964	108.905	7.25439
73979946	PREDICTED: translation initiation factor eIF-2B subunit delta isoformX2 [Canis lupus familiaris]	0	4.2	3	1	1	1	490020	524	57.6275	9.46631
545489482	PREDICTED: integrin beta-1 isoform X2 [Canis lupus familiaris]	0	2.38	2	1	1	1	509475	798	88.066	5.37646
545529083	PREDICTED: CTTNBP2 N-terminal like isoform X2 [Canis lupus familiaris]	0	1.25	1	1	1	1	591622	639	69.8737	7.94287
73994935	PREDICTED: THO complex subunit 5 homolog isoformX1 [Canis lupus familiaris]	0	1.76	2	1	1	1	884855	683	78.5641	6.97607
545528918	PREDICTED: proteasome subunit beta type-4 isoform X1 [Canis lupus familiaris]	0	5.75	2	1	1	1	3.22016e+06	261	28.8814	6.22705
545502939	PREDICTED: AMP deaminase 2 isoform X2 [Canis lupus familiaris]	0	2.5	3	2	2	2	813343	799	91.9713	6.25244
545544604	PREDICTED: huntingtin-interacting protein 1-related protein [Canis lupus familiaris]	0	1.03	1	1	1	1	482885	1072	119.683	6.17627
345797079	PREDICTED: xin actin-binding repeat-containing protein 2 isoform X4 [Canis lupus familiaris]	0	1.5	1	1	1	1	2.34567e+07	933	105.038	6.60986
57086175	PREDICTED: olfactory receptor 6M1 [Canis lupus familiaris]	0	2.24	1	1	1	1	1.01938e+06	313	35.396	8.44092
545543655	PREDICTED: zinc finger CCHC domain-containing protein 8 isoform X1 [Canis lupus familiaris]	0	1.84	2	1	1	1	1.7605e+06	707	78.6714	4.81787
345799921	PREDICTED: RNA-binding protein 7 [Canis lupus familiaris]	0	3.05	1	1	1	1	411364	262	30.1106	9.42236
345790182	PREDICTED: RING finger protein 114 [Canis lupus familiaris]	0	3.07	1	1	1	1	788456	228	25.7082	6.80029
73976942	PREDICTED: borealin [Canis lupus familiaris]	0	3.96	1	1	1	1	3.32919e+06	278	31.1748	10.1694
545485136	PREDICTED: serpin B12 [Canis lupus familiaris]	0	3.78	1	1	1	1	6.52874e+06	423	47.8289	5.04639
73947401	PREDICTED: NACHT, LRR and PYD domains-containing protein 8 [Canis lupus familiaris]	0	0.87	1	1	1	1		1032	118.607	7.59131
545545571	PREDICTED: rac GTPase-activating protein 1 isoform X4 [Canis lupus familiaris]	0	3.8	1	2	2	2	1.15448e+06	632	70.8967	8.89502
545511814	PREDICTED: arf-GAP with dual PH domain-containing protein 2 isoform X2 [Canis lupus familiaris]	0	4.09	2	1	1	1		342	39.7264	9.34912
545538829	PREDICTED: oxidoreductase NAD-binding domain-containing protein 1 isoform X2 [Canis lupus familiaris]	0	2.24	1	1	1	1	686968	312	34.7831	8.44092
