# Supplementary material for: The Minute Virus of Canines (MVC) Activates the RhoA/ROCK1/MLC2 Signal Transduction Pathway Resulting in the Dissociation of Tight Junctions and Facilitating Occludin-Mediated Viral Infection
Source: Microorganisms. 2025 Mar 20;13(3):695. doi: 10.3390/microorganisms13030695 (PMC11944487; doi:10.3390/microorganisms13030695)
Supplement: Supplementary file 1 [file microorganisms-13-00695-s001.zip › c-SLQ_VP2_IP_50per_15ul_fraction1_peptides.xlsx]

## Sheet: Sheet1
A2	Sequence	# PSMs	# Proteins	# Protein Groups	Protein Group Accessions	Modifications	ΔCn	Area	q-Value	PEP	IonScore	Exp Value	Charge	MH+ [Da]	ΔM [ppm]	RT [min]	# Missed Cleavages
High	NQALNTDNYGHDLASVQALQR	4	8	3	545513111;545513107;545513105		0	1.17178e+08	0	7.31051e-09	132.12	1.97324e-12	2	2328.12	-4.58455	40.9409	0
High	GSIGGGFSSGGFSGGSFSR	3	1	1	61740600		0	2.81173e+07	0	5.9387e-10	131.79	1.36417e-12	2	1707.76	-4.41235	43.2964	0
High	LVQDVANNTNEEAGDGTTTATVLAR	2	1	1	545555747		0	5.34973e+06	0	7.4975e-09	121.32	2.42033e-11	2	2560.23	-8.41836	35.0919	0
High	VLAVNQENEQLmEDYEK	3	4	1	73963339	M12(Oxidation)	0	7.66577e+06	0	9.94881e-08	120.34	1.535e-11	2	2067.94	-6.19292	35.3866	0
High	HQAFEAEVQANSGAIVK	6	8	3	545513111;545513107;545513105		0	3.07545e+07	0	1.94452e-09	116.61	1.01824e-10	2	1798.9	-4.31431	32.3876	0
High	TIGGGDDSFNTFFSETGAGK	2	6	1	359323129		0	2.7145e+07	0	9.96325e-09	116.34	1.96271e-11	2	2007.88	-7.30907	55.0453	0
High	ETADTDTADQVMASFK	2	4	1	73963339		0	2.2416e+07	0	5.68621e-08	116	2.27326e-11	2	1729.75	-5.58597	46.5443	0
High	FANSLVGVQQQLQAFNTYR	2	3	2	545515600;73969626		0	30430421	0	1.68756e-08	108.21	6.04032e-10	2	2184.11	-6.49463	59.2046	0
High	NYILDQTNVYGSAQR	1	2	1	545488427		0	2.42963e+06	0	4.8635e-08	106.72	6.22481e-10	2	1741.84	-4.85966	39.163	0
High	mAETVDTGEmVNGAAEQR	1	2	2	545515600;73969626	M1(Oxidation); M10(Oxidation)	0	821787	0	1.1944e-10	106.54	9.64915e-11	2	1940.82	-5.84119	18.7577	0
High	SADESGQALLAAGHYASDEVR	1	8	3	545513111;545513107;545513105		0	3.17093e+07	0	2.80641e-09	106.42	5.06236e-10	2	2146.98	-8.53489	41.2492	0
High	aSFVTEVLAHSGR	1	1	1	359319467	N-Term(Acetyl)	0	1.44069e+06	0	4.9899e-08	106.33	9.84783e-10	2	1415.72	-5.16325	62.3549	0
High	KHQALQAEIAGHEPR	8	8	3	545513111;545513107;545513105		0	2.81649e+07	0	1.52659e-08	105.65	1.10814e-09	2	1684.87	-7.96146	17.547	1
High	LDETGNLmISEGHFASETIR	3	8	3	545513111;545513107;545513105	M8(Oxidation)	0	1.57809e+07	0	1.48313e-07	105.09	7.38735e-10	2	2236.04	-6.84414	41.6257	0
High	YEAAGTLVTLSSAPTAIK	1	1	1	545536882		0	2.33357e+06	0	1.24057e-10	103.66	1.59941e-09	2	1792.96	-4.6394	48.4577	0
High	FALGIYAINEAVESGDVAK	1	1	1	73951551		0	1.45007e+06	0	5.13688e-10	103.14	1.94115e-09	2	1967	-4.65379	60.6751	0
High	KFANSLVGVQQQLQAFNTYR	2	3	2	545515600;73969626		0	9.29789e+06	0	9.08418e-08	102.95	1.89615e-09	2	2312.2	-4.44511	55.9715	1
High	AQTLPTSVVTITSESSPGKR	2	2	2	545515600;73969626		0	1.07522e+08	0	3.82653e-08	102.6	2.04429e-09	2	2059.09	-4.73606	38.2257	1
High	IIGAVDQIQLTQAQLEER	2	1	1	359320368		0	5.12853e+06	0	1.49395e-08	102.44	2.01838e-09	2	2025.09	-4.46535	50.5318	0
High	ALINADELANDVAGAEALLDR	2	8	3	545513111;545513107;545513105		0	494564	0	1.77131e-10	102.19	2.36446e-09	2	2154.09	-4.77131	65.8539	0
High	DLNSQADSLMTSSAFDTSQVK	1	8	3	545513111;545513107;545513105		0	7.78028e+06	0	7.70584e-08	102.06	1.05791e-09	2	2245.01	-8.86433	52.1756	0
High	GEQVSQNGLPAEQGSPR	1	3	2	545515600;73969626		0	2038137	0	1.04886e-08	101.23	2.05289e-09	2	1753.83	-7.77727	20.3834	0
High	VLAVNQENEQLMEDYEK	2	4	1	73963339		0	9734988	0	1.8872e-07	101.08	1.58695e-09	2	2051.95	-4.19808	43.5593	0
High	mTLVASEDYGDTLAAIQGLLK	2	8	3	545513111;545513107;545513105	M1(Oxidation)	0	704463	0	1.09815e-08	99.97	4.20897e-09	2	2225.13	-4.53258	64.1804	0
High	EAALTSEEVGADLEQVEVLQK	2	8	3	545513111;545513107;545513105		0	1.26535e+07	0	6.41071e-10	99.78	4.20259e-09	2	2258.13	-4.53695	56.8847	0
High	EFNEEGALSVLQQFK	1	2	1	545491908		0	1.24539e+06	0	1.15145e-07	99.63	4.45917e-09	2	1738.86	-4.38106	60.7397	0
High	IFPAALQLVASGAIR	2	2	1	345795391		0	2.93611e+06	0	1.26387e-08	99.51	1.93663e-09	2	1526.9	-4.77597	61.2385	0
High	LQVELDNVmGLLTQSDSK	4	1	1	160425231	M9(Oxidation)	0	2.93456e+06	0	3.42507e-09	99.42	4.8458e-09	2	2006	-3.46376	56.5475	0
High	SVGGSGGGSFGDSLVTR	1	1	1	560891942		0	3.73679e+06	0	2.05493e-06	99.16	4.02238e-09	2	1539.73	-6.62418	34.1105	0
High	SQNIVTDSSSLNAEAIR	2	3	2	545515600;73969626		0	6.48511e+07	0	9.73913e-08	99.12	5.18013e-09	2	1804.89	-6.76843	37.285	0
High	STSVIEQGGIQTVDQLIK	1	2	1	73989664		0	1.27573e+06	0	1.4742e-09	98.92	5.01391e-09	2	1916.03	-3.29433	56.736	0
High	LDETGNLMISEGHFASETIR	1	8	3	545513111;545513107;545513105		0	4.92799e+06	0	1.06579e-07	98.67	3.40258e-09	2	2220.04	-9.40391	47.9013	0
High	DLNSQADSLmTSSAFDTSQVK	2	8	3	545513111;545513107;545513105	M10(Oxidation)	0	1.69549e+07	0	3.37627e-08	98	2.21093e-09	2	2261.01	-4.39302	40.9624	0
High	NDQDTWDYTNPNLSGQGDPGSNPNKR	1	3	1	545488600		0	6.42872e+06	0	9.01624e-10	97.7	1.39256e-09	3	2890.25	-5.09905	33.1204	1
High	SQNVMAAASIANIVK	1	1	1	57032236		0	2.81051e+06	0	1.12837e-06	97	1.0126e-08	2	1516.81	-5.0953	50.5648	0
High	TQTAIASEDmPNTLTEAEK	2	3	2	545515600;73969626	M10(Oxidation)	0	1.98539e+07	0	1.4215e-08	96.98	4.04903e-09	2	2065.95	-5.19288	28.3533	0
High	KHALLEADVAAHQDR	5	8	3	545513111;545513107;545513105		0	7.0838e+06	0	8.75059e-08	96.95	1.06671e-08	2	1673.86	-9.40618	16.1004	1
High	KDDPLTNLNTAFDVAEK	4	4	1	73963339		0	3.92771e+07	0	3.91739e-08	96.88	7.80467e-09	2	1890.94	-3.51654	50.4361	1
High	LVLEQVVTSIASVADTAEEK	2	1	1	545537844		0	1.02274e+06	0	8.49462e-09	95.87	1.05987e-08	2	2102.11	-4.04635	66.6443	0
High	mISAAQLLDELmGR	1	1	1	359320420	N-Term(Acetyl); M1(Oxidation); M12(Oxidation)	0	1.56073e+06	0	5.72471e-07	94.72	1.27663e-08	2	1621.79	-3.75003	65.2113	0
High	VLAFLSSVAGDALTR	1	1	1	73994683		0	1.64518e+06	0	8.96339e-08	94.65	1.08829e-08	2	1519.84	-4.82125	60.3275	0
High	SLSALGNVISALAEGTK	1	3	1	345784292		0	410196	0	5.09244e-07	94.54	1.61015e-08	2	1630.89	-4.97848	63.6555	0
High	KHEALmSDLSAYGSSIQALR	6	8	3	545513111;545513107;545513105	M6(Oxidation)	0	2.34249e+07	0	1.02254e-08	94.45	1.55054e-08	2	2193.08	-6.32939	41.8569	1
High	ETTDTDTADQVIASFK	3	5	1	73947718		0	6.20462e+07	0	3.90086e-08	94.42	6.88486e-09	2	1741.8	-6.41866	49.7417	0
High	YLTESYGTGQDIDDR	1	5	2	545519691;545519689		0	7.23278e+06	0	7.3837e-08	94.34	3.47882e-09	2	1732.76	-4.68567	30.4014	0
High	AImTYVSSFYHAFSGAQK	4	7	2	73963339;73947718	M3(Oxidation)	0	7.77822e+07	0	2.00097e-05	93.77	1.15434e-08	2	2023.95	-3.9741	56.85	0
High	AVTGYTDPYTGEQISLFQAMQK	2	1	1	73974852		0	585312	0	4.59581e-07	93.72	1.07853e-08	2	2448.16	-8.03712	59.0338	0
High	ETADTDTADQVmASFK	2	4	1	73963339	M12(Oxidation)	0	1.59317e+07	0	3.538e-07	93.52	2.62332e-09	2	1745.74	-6.25808	31.3289	0
High	AGTQIENIDEDFRDGLK	2	5	1	73947718		0	4.48095e+07	0	6.32582e-07	93.3	1.41256e-08	2	1920.92	-4.51404	45.759	1
High	VLAQNSGFDLQETLVK	1	5	1	545511757		0	2.38925e+06	0	1.46162e-07	93.25	2.27349e-08	2	1761.93	-7.44917	49.9016	0
High	DmGEmVTQGQTDAQYmFLR	4	3	2	545515600;73969626	M2(Oxidation); M5(Oxidation); M16(Oxidation)	0	1.10503e+07	0	1.42194e-07	93.06	2.29854e-09	2	2268.94	-6.57136	41.1485	0
High	TQTAIASEDMPNTLTEAEK	2	3	2	545515600;73969626		0	8.98056e+06	0	3.78841e-07	93.01	1.13258e-08	2	2049.96	-3.78378	37.8198	0
High	VNNININQGSITFAGGPGR	2	3	2	545512109;359320307		0	5.80382e+06	0	1.52028e-06	92.88	2.21033e-08	2	1928.99	-4.28726	42.8461	0
High	DMGEMVTQGQTDAQYmFLR	10	3	2	545515600;73969626	M16(Oxidation)	0	4.79221e+06	0	2.33555e-07	92.71	2.51824e-09	2	2236.96	-4.00846	53.576	0
High	KVESLQEEIAFLK	1	1	1	559098393		0	6.32981e+06	0	8.04018e-07	92.69	1.87318e-08	2	1533.84	-5.9015	50.763	1
High	GLLEEQYFELTQESK	1	2	1	545506268		0	1.46215e+06	0	3.62483e-08	92.62	1.95011e-08	2	1813.88	-4.01343	56.2248	0
High	SQNVmAAASIANIVK	1	1	1	57032236	M5(Oxidation)	0	2.57153e+06	0	2.47967e-06	92.25	3.07957e-08	2	1532.8	-6.26408	42.3931	0
High	IINEPTAAAIAYGLDKR	2	1	1	345806081		0	1.90105e+07	0	7.8446e-07	91.71	1.86507e-08	2	1815.99	-5.12292	46.1536	1
High	EEIQSSISGVTAAYNR	1	1	1	73951551		0	3.66445e+06	0	2.3957e-07	91.25	2.61338e-08	2	1724.84	-5.52776	38.9306	0
High	LSGSNPYTTVTPQIINSK	4	5	1	73947718		0	1.76747e+08	0	7.16196e-07	90.93	3.3581e-08	2	1919.99	-7.29563	41.1244	0
High	AIFPQNGLVVSSVDVQSVEPVDQR	2	1	1	560879431		0	6.6458e+06	0	4.39874e-07	90.83	2.6681e-08	2	2583.33	-3.90382	56.876	0
High	KDDPVTNLNNAFEVAEK	4	5	1	73947718		0	8.24598e+07	0	1.70788e-08	90.45	3.01125e-08	2	1903.93	-3.43407	44.4441	1
High	DMGEMVTQGQTDAQYMFLR	1	3	2	545515600;73969626		0	1.88911e+06	0	2.22113e-08	90.19	5.9346e-09	2	2220.96	-5.5574	59.866	0
High	QLVDTTVELANK	1	3	1	545555737		0	1.2651e+06	0	1.77016e-05	90.1	4.94482e-08	2	1330.71	-6.12374	35.0221	0
High	DLAALGDKVNSLGETAER	2	8	3	545513111;545513107;545513105		0	3.13958e+07	0	9.14801e-08	90.1	3.69396e-08	2	1858.94	-7.02213	43.7735	1
High	GLEAIANDVVSLATK	2	1	1	73954761		0	5.08426e+06	0	6.17082e-08	89.98	3.82256e-08	2	1500.82	-4.83311	62.3912	0
High	AQLADSFHLQQFFR	2	8	3	545513111;545513107;545513105		0	2.96788e+07	0	3.77366e-07	89.94	4.26857e-08	2	1707.85	-4.54765	58.0707	0
High	TLNDELEIIEGMK	1	1	1	545555747		0	974780	0	3.38481e-06	89.43	4.67502e-08	2	1504.74	-7.80517	58.9981	0
High	mKTATDEAYKDPSNLQGK	2	8	3	545513111;545513107;545513105	M1(Oxidation)	0	4.82991e+06	0	8.23316e-07	89.33	3.71629e-08	2	2012.95	-4.99162	15.5922	2
High	KQFAAQANVIGPWIQTK	3	4	1	73963339		0	4.70899e+07	0	7.4067e-08	89.2	4.10573e-08	2	1900.03	-4.96717	46.1397	1
High	DMMLNIINSSITTK	1	3	1	345802573		0	801249	0	1.58026e-07	88.78	5.9794e-08	2	1580.8	-4.41905	59.4779	0
High	HALVEADIGIQAER	5	3	2	545515600;73969626		0	7.97872e+06	0	4.96229e-07	88.21	7.39939e-08	2	1521.79	-4.74039	33.6563	0
High	STGNFLTLTQAIDK	1	2	1	545490543		0	1.46178e+06	0	3.13961e-07	88.19	7.22875e-08	2	1508.79	-3.87122	54.5574	0
High	SFLLDLLNATGK	1	5	1	74006742		0	942275	0	3.46159e-05	88.11	5.33113e-08	2	1291.72	-5.14784	63.5324	0
High	EIEELQSQAQALSQEGK	2	3	2	545515600;73969626		0	2.35377e+07	0	1.19133e-08	88.11	6.02649e-08	2	1887.93	-1.43326	38.5977	0
High	HQAFEAELSANQSR	4	8	3	545513111;545513107;545513105		0	4.87239e+07	0	3.13816e-07	88	3.93054e-08	2	1587.74	-6.02656	24.1121	0
High	ILSSDDYGKDLTSVmR	3	3	2	545515600;73969626	M15(Oxidation)	0	2.41385e+07	0	2.46204e-07	87.88	5.53146e-08	2	1815.87	-4.20437	33.7938	1
High	KHEAIETDIAAYEER	4	3	2	545515600;73969626		0	2.33914e+07	0	3.85385e-07	87.78	5.52692e-08	2	1774.85	-4.97904	30.6197	1
High	AAFALGGLGSGFASNR	1	5	1	345782111		0	4.44352e+06	0	1.29379e-08	87.31	7.01321e-08	2	1495.75	-8.39588	52.1693	0
High	EQWANLEQLSAIR	2	3	2	545515600;73969626		0	7.91758e+07	0	5.3503e-05	87.07	7.72582e-08	2	1557.79	-5.72148	55.0435	0
High	KFEEFQTDMAAHEER	2	8	3	545513111;545513107;545513105		0	1.36768e+07	0	6.60895e-07	87.04	1.74962e-08	2	1867.81	-7.6362	27.8921	1
High	DVSSVELLMNNHQGIK	2	3	2	545515600;73969626		0	3.52001e+07	0	1.07563e-06	87.03	7.34156e-08	2	1783.89	-4.02996	44.5104	0
High	VPEANSSWLDTVIR	1	1	1	73954761		0	2.40073e+06	0	1.56703e-07	86.99	9.39935e-08	2	1586.81	-4.11686	56.687	0
High	AKLEENSAFLQFNWK	1	8	3	545513111;545513107;545513105		0	2.02321e+06	0	1.36841e-06	86.72	8.14013e-08	2	1824.91	-9.27879	53.1624	1
High	KQEDFMTTMDANEEK	2	3	2	545515600;73969626		0	2.68867e+06	0	1.10338e-06	86.59	8.4423e-09	2	1816.76	-4.37653	30.5548	1
High	TPSAAYLWVGAGASEAEK	2	1	1	545518174		0	1.35333e+07	0	7.86299e-10	86.54	8.34042e-08	2	1807.87	-6.2315	48.9822	0
High	VLSLAQEQVGGSPEK	2	1	1	545520262		0	1.35666e+07	0	8.72737e-08	86.14	1.10422e-07	2	1541.81	-5.05225	31.1109	0
High	TLDDLNLSTFEALR	1	6	1	545513654		0	711311	0	1.04492e-06	86.04	1.04656e-07	2	1607.82	-4.35189	59.9136	0
High	SKLGESQTLQQFSR	2	8	3	545513111;545513107;545513105		0	7.27093e+06	0	2.04894e-05	86.03	1.07766e-07	2	1608.82	-5.94273	28.1997	1
High	MHTTFEHDIQALGTQVR	3	3	2	545515600;73969626		0	7.74105e+07	0	2.27985e-09	85.89	8.25711e-08	2	1983.96	-4.72391	40.7927	0
High	KFEEFQTDmAAHEER	1	8	3	545513111;545513107;545513105	M9(Oxidation)	0	3.84815e+06	0	5.00915e-06	85.43	2.1911e-08	2	1883.81	-7.33443	20.2307	1
High	VDQVQEIVTGNPTVIK	2	1	1	73951551		0	3.60108e+06	0	2.97209e-07	85.41	1.05601e-07	2	1739.95	-4.68117	43.1834	0
High	LVSQDNFGFDLPAVEAATK	2	3	2	545515600;73969626		0	6.22631e+07	0	5.44074e-08	85.3	1.0285e-07	2	2022.01	-5.83588	59.1449	0
High	QFAAQANVIGPWIQTK	3	4	1	73963339		0	3.59019e+07	0	1.32347e-07	85.28	1.20224e-07	2	1771.94	-4.84441	54.4558	0
High	HALLEADVAAHQDR	3	8	3	545513111;545513107;545513105		0	27358971	0	4.49572e-07	84.95	1.34833e-07	2	1545.77	-5.5268	20.916	0
High	LGEYGFQNALLVR	21	2	1	545520919		0	5.94358e+08	0	7.75665e-06	84.89	1.34114e-07	2	1479.78	-8.11364	52.1485	0
High	NVIVLQTVLQEVR	1	2	1	545537653		0	1.5022e+06	0	9.20336e-07	84.6	5.72116e-08	2	1510.89	-4.70728	60.6677	0
High	HQAFEAELHANADR	4	8	3	545513111;545513107;545513105		0	6.1478e+07	0	1.6162e-07	84.6	7.74957e-08	2	1608.74	-5.5522	21.0021	0
High	mAPYQGPDAVPGALDYK	5	5	1	73947718	M1(Oxidation)	0	9.88784e+07	0	2.5852e-07	84.53	9.4083e-08	2	1808.84	-5.25374	40.0139	0
High	GIQDVYVLSEQQGLLLR	1	1	1	560879431		0	1.55938e+07	0	9.13781e-08	84.48	1.05153e-07	2	1931.05	-4.3573	59.3321	0
High	AVTGYTDPYTGEQISLFQAmQK	2	1	1	73974852	M20(Oxidation)	0	1.8691e+06	0	8.99185e-08	84.34	8.63262e-08	2	2464.15	-7.20936	52.5502	0
High	GNAmVEEGHFAAEDVK	4	8	3	545513111;545513107;545513105	M4(Oxidation)	0	1.79764e+07	0	3.96348e-08	84.29	4.39422e-08	2	1719.76	-4.35687	23.4095	0
High	VIESTQDLGNDLAGVmALQR	4	3	2	545515600;73969626	M16(Oxidation)	0	3.72845e+07	0	1.51281e-08	84.18	1.65382e-07	2	2146.08	-2.44405	50.9153	0
High	TAAFVLAMLSR	1	4	1	345800891		0	1.25501e+06	0	9.17172e-06	84.1	1.1224e-07	2	1179.65	-6.05966	60.6363	0
High	MAPYQGPDAVPGALDYK	3	5	1	73947718		0	1.05587e+08	0	7.53572e-05	84.1	1.26245e-07	2	1792.85	-3.84737	43.2943	0
High	VPLPSLSPTMQAGTIAR	2	1	1	73954761		0	6.0632e+06	0	3.03271e-08	84.07	1.23595e-07	2	1738.94	-4.72473	48.7689	0
High	LKYEATIADMEDR	2	3	1	359318584		0	834402	0	3.14238e-06	83.97	1.18456e-07	2	1554.74	-6.85495	35.2648	1
High	VPTALLQLLLSR	1	2	1	545509202		0	665290	0	8.67125e-07	83.9	1.26288e-08	2	1323.83	-4.46254	64.6848	0
High	KLSDDNTIGKEEIQQR	1	8	3	545513111;545513107;545513105		0	1.85825e+06	0	7.45409e-07	83.75	1.79854e-07	2	1873.95	-4.43378	19.3499	2
High	TQETPSAQmEGFLNR	3	2	2	545515600;73969626	M9(Oxidation)	0	2.01192e+07	0	1.06997e-05	83.5	9.00067e-08	2	1724.78	-4.50935	30.5404	0
High	HQLLEADISAHEDR	2	8	3	545513111;545513107;545513105		0	2.34261e+07	0	2.75324e-08	83.46	1.49446e-07	3	1633.78	-5.9396	24.7949	0
High	KHEALMSDLSAYGSSIQALR	2	8	3	545513111;545513107;545513105		0	1.63623e+07	0	3.95662e-08	83.43	2.30829e-07	2	2177.08	-8.26304	49.8868	1
High	NNDLQDNYLSEQNK	1	2	1	545491914		0	3.77388e+06	0	1.52974e-05	83.34	7.34563e-08	2	1694.74	-10.2499	28.8136	0
High	GLSEDTTEETLKESFDGSVR	2	1	1	345790650		0	5.06213e+06	0	2.26303e-06	83.33	9.26708e-08	2	2200.02	-3.59075	44.4716	1
High	KAEAQLQELQVK	1	1	1	160425231		0	5.1614e+06	0	4.85525e-05	83.22	1.75565e-07	2	1384.77	-5.15235	25.3605	1
High	IINEPTAAAIAYGLDK	3	7	2	545497049;345806081		0	1.96981e+07	0	2.17094e-07	83.16	1.63757e-07	2	1659.88	-6.31253	50.66	0
High	SSSVGSSSSYPISPATSR	1	19	1	545521189		0	1.89533e+06	0	2.03411e-07	83.07	1.09731e-07	2	1756.82	-6.30298	25.9964	0
High	FNRDVDETISWIK	2	8	3	545513111;545513107;545513105		0	1.18186e+07	0	2.79684e-06	82.8	2.44035e-07	2	1622.81	-5.15387	46.4315	1
High	VINEPTAAALAYGLDK	2	1	1	73970888		0	8.46077e+06	0	5.57318e-08	82.78	2.29081e-07	2	1645.87	-7.83446	49.4772	0
High	ALLLLLVGGVDQSPR	1	2	1	545500907		0	455611	0	1.11176e-06	82.54	6.10118e-08	2	1550.92	-6.20509	62.5308	0
High	LAALADQWQFLVQK	2	8	3	545513111;545513107;545513105		0	4.93017e+07	0	1.34349e-07	82.53	2.72533e-07	2	1630.89	-6.23829	59.7727	0
High	AQPVQVAEGSEPDGFWEALGGK	5	1	1	545518174		0	1.53924e+07	0	7.75272e-08	82.52	1.46097e-07	2	2272.08	-3.97527	58.4506	0
High	RQDLEDSLQAQQYFADANEAESWmR	1	8	3	545513111;545513107;545513105	M24(Oxidation)	0	3.93486e+06	0	4.92018e-09	82.37	2.95509e-08	3	3017.31	-6.98981	53.2345	1
High	VIAALLQTmEDQGNQR	2	1	1	545537844	M9(Oxidation)	0	1.48481e+06	0	3.36953e-07	82.29	2.24276e-07	2	1802.9	-4.64549	38.0129	0
High	LKDLNSQADSLmTSSAFDTSQVK	2	8	3	545513111;545513107;545513105	M12(Oxidation)	0	5.45929e+07	0	2.74733e-06	82.12	1.58657e-07	3	2502.18	-8.88748	36.7877	1
High	KANLQIDQINTDLNLER	2	1	1	160425231		0	6.56584e+06	0	2.72814e-08	82.05	2.49806e-07	2	1998.05	-5.72302	44.7077	1
High	TAVETAVLLLR	1	3	1	345802573		0	6.3516e+06	0	6.70811e-07	81.92	1.05722e-07	2	1185.71	-6.13393	55.0576	0
High	mLTAQDMSYDEAR	3	3	2	545515600;73969626	M1(Oxidation)	0	2.02275e+07	0	3.83623e-06	81.84	4.41879e-08	2	1546.64	-4.18539	28.4807	0
High	DASVAEAWLLGQEPYLSSR	2	3	2	545515600;73969626		0	1.42588e+07	0	6.09876e-06	81.58	2.08507e-07	2	2092.02	-6.27112	61.3208	0
High	ALEESNYELEGK	2	1	1	61740600		0	4.60617e+07	0	4.62065e-05	81.49	1.57881e-07	2	1381.64	-8.37921	27.3539	0
High	LLETIDQLYLEYAK	1	4	1	73963339		0	5.32754e+06	0	3.4278e-06	81.21	2.60729e-07	2	1711.91	-3.92215	61.5594	0
High	LASDLLEWIR	3	9	2	73963339;73947718		0	1.26495e+08	0	0.000109448	81.2	3.76254e-07	2	1215.67	-5.9211	61.3192	0
High	NTDQASmPDNTAAQK	1	5	1	160425231	M7(Oxidation)	0	1.43613e+06	0	6.11836e-07	81.01	5.54751e-08	2	1607.69	-7.19053	8.42605	0
High	GNAMVEEGHFAAEDVK	2	8	3	545513111;545513107;545513105		0	6.60274e+06	0	6.413e-08	81.01	1.06195e-07	2	1703.76	-4.73139	29.9776	0
High	AFAVGVQQVLLK	1	1	1	73988461		0	2.82944e+06	0	1.29068e-05	81	9.53194e-08	2	1272.76	-4.79364	51.4415	0
High	GAALITAVGVR	1	3	1	345798984		0	2.09046e+06	0	1.31039e-05	80.83	2.28399e-07	2	1027.62	-6.19574	37.3643	0
High	VLAVNQENEHLMEDYER	1	5	1	73947718		0	1.26856e+07	0	4.66763e-08	80.83	1.396e-07	2	2088.95	-6.87514	37.2226	0
High	SLDLDSIIAEVK	4	6	2	545545380;545545383		0	8.05205e+07	0	1.24931e-05	80.63	4.27294e-07	2	1302.71	-5.57144	60.9896	0
High	IIGLDQVAGMSETALPGAFK	2	1	1	160425231		0	1.74092e+06	0	1.14104e-09	80.55	3.87662e-07	2	2018.05	-4.24393	60.8353	0
High	SPSAQLLEQVAQLK	1	10	1	545528160		0	1.15046e+06	0	4.1504e-07	80.43	2.844e-07	2	1511.84	-3.24974	55.5384	0
High	ASNIGAVADSGTQETR	1	2	1	545491914		0	7.59468e+06	0	1.01186e-06	80.3	2.33314e-07	2	1576.74	-8.41214	20.1147	0
High	AVSDWLITSVEGR	1	2	1	559767182		0	770435	0	7.80513e-06	80.28	4.07371e-07	2	1432.74	-3.61452	58.3145	0
High	DMGEmVTQGQTDAQYmFLR	6	3	2	545515600;73969626	M5(Oxidation); M16(Oxidation)	0	6.62077e+06	0	1.86049e-07	80.21	3.66827e-08	2	2252.95	-4.86554	46.2187	0
High	NASTFEDVAQVAPAYQK	2	3	1	545530469		0	2.29231e+06	0	5.5372e-08	80.2	3.5287e-07	2	1838.88	-4.03626	40.8108	0
High	mSLLQLVEILK	1	3	2	545512109;359320307	M1(Oxidation)	0	3.47594e+06	0	2.33206e-05	79.81	1.95885e-07	2	1302.77	-3.85486	64.6796	0
High	AAQAPSSFQLLYDLK	1	2	1	545507634		0	1.31895e+07	0	5.35746e-07	79.81	4.93108e-07	2	1651.86	-7.97814	58.9221	0
High	QGAIVAVTGDGVNDSPALK	1	4	1	545528359		0	1.21972e+06	0	9.11546e-08	79.72	4.89034e-07	2	1811.94	-4.71291	38.0164	0
High	IANLQTDLSDGLR	1	1	1	74008809		0	1.01831e+06	0	1.89657e-05	79.46	5.63935e-07	2	1415.74	-5.08884	44.5597	0
High	MALLATVLGR	1	3	1	345782111		0	7.14259e+06	0	2.58821e-05	79.43	4.122e-07	2	1044.62	-4.46027	58.0689	0
High	VAELEAALQR	1	1	1	359323093		0	4.83335e+06	0	3.07352e-05	79.32	3.95291e-07	2	1099.61	-5.01195	34.7715	0
High	TSLLNLVDLAGSER	1	1	1	545534004		0	572106	0	0.000182457	79.28	4.4321e-07	2	1487.8	-4.77705	60.8498	0
High	GSILDPTPEAAVVGGNVLTSQR	2	1	1	545521844		0	3.58696e+06	0	2.51206e-09	79.19	4.31403e-07	2	2181.14	-4.89324	53.5002	0
High	KQALQDTLALYK	1	3	2	545515600;73969626		0	1.85181e+07	0	6.27783e-05	78.88	4.16084e-07	2	1391.78	-5.25318	35.7552	1
High	VLETAEDIQER	2	8	3	545513111;545513107;545513105		0	5.18643e+07	0	3.30427e-05	78.87	4.50121e-07	2	1302.65	-4.90302	24.7194	0
High	QAIPLDENEGIYVQDVK	3	1	1	560879431		0	2.70524e+07	0	1.51641e-07	78.47	5.6182e-07	2	1930.97	-5.04479	45.0948	0
High	ELLELEALSTAVESTGTAK	2	1	1	560879431		0	1.33536e+07	0	1.02475e-07	78.43	6.98366e-07	2	1962.02	-5.39332	61.0699	0
High	SQENILQGFSTPNK	1	2	1	545491914		0	7.51817e+06	0	3.74412e-06	78.27	6.59042e-07	2	1562.78	-3.46243	43.4701	0
High	YVLINWVGEDVPDAR	1	1	1	345799307		0	2.01476e+06	0	4.07856e-07	78.25	6.36648e-07	2	1745.87	-7.62208	58.941	0
High	LQAAYAGDKADDIQKR	4	3	2	545515600;73969626		0	3.57829e+07	0	1.03771e-06	78.04	7.87537e-07	2	1762.89	-9.59576	16.4811	2
High	ISIEmNGTLEDQLNHLK	2	5	1	73947718	M5(Oxidation)	0	1.57421e+07	0	2.00125e-05	77.93	6.41842e-07	2	1970.97	-5.62545	46.3029	0
High	IINEPTAAAIAYGLDKK	2	4	1	545497049		0	7.38263e+07	0	9.31483e-06	77.78	5.06843e-07	2	1787.98	-4.97234	44.98	1
High	GVVDSEDLPLNISR	4	4	3	545519272;545508859;545502393		0	2.30182e+07	0	1.03507e-06	77.77	6.45877e-07	2	1513.78	-4.87085	46.3759	0
High	DLVQDPSLLGGTISAYK	1	7	1	345803567		0	865556	0	7.9613e-08	77.77	8.47243e-07	2	1776.93	-3.62266	55.4586	0
High	QAEAFLNNQEYVLAHTEmPTTLEGAEAAIK	2	3	2	545515600;73969626	M18(Oxidation)	0	1.38452e+07	0	3.22308e-07	77.69	5.64266e-07	3	3305.58	-6.39282	54.777	0
High	EAEKLESEHPDQAQAILSR	3	3	2	545515600;73969626		0	5.73256e+07	0	1.65777e-08	77.51	6.99031e-07	2	2151.05	-9.11556	27.0402	1
High	GDILVVATGQPEmVK	1	2	1	545507634	M13(Oxidation)	0	1.92195e+06	0	3.31706e-05	77.45	6.35901e-07	2	1572.82	-4.20283	39.4693	0
High	LQTASDESYKDPTNIQLSK	2	5	1	545513105		0	9.30841e+06	0	2.85888e-05	77.2	7.35508e-07	2	2138.05	-3.15724	30.0445	1
High	DLYANTVLSGGTTmYPGIADR	2	5	1	307938303	M14(Oxidation)	0	3.64076e+06	0	2.06705e-08	77.12	8.5399e-07	2	2231.05	-6.00839	50.7939	0
High	IAALQSFADQLIAAGHYAK	1	8	3	545513111;545513107;545513105		0	1.81037e+07	0	9.18841e-07	77.09	8.32549e-07	2	1988.05	-5.69284	60.9133	0
High	FLEQQNQVLQTK	4	5	2	545545104;50979272		0	2.30656e+08	0	0.000128895	77.07	9.36523e-07	2	1475.78	-4.62896	30.4677	0
High	TLGVDLVALATR	1	5	1	345782111		0	6.76711e+06	0	8.11053e-07	77.05	4.81271e-07	2	1228.72	-3.40349	58.5261	0
High	LISQIVSSITASLR	2	6	2	359323129;545556306		0	2.56642e+06	0	0.00010557	77.05	3.27422e-07	2	1487.87	-4.45274	63.7356	0
High	DIILQSNPLLEAFGNAK	1	3	1	545550048		0	981055	0	3.16469e-07	77	7.43235e-07	2	1842.99	-5.53116	63.0764	0
High	LKDLNSQADSLMTSSAFDTSQVK	2	8	3	545513111;545513107;545513105		0	1.80347e+07	0	6.1339e-08	76.97	7.28296e-07	2	2486.2	-5.1908	45.6402	1
High	IDSEVLEATR	1	1	1	359322286		0	1.42812e+06	0	1.39322e-05	76.9	8.61613e-07	2	1132.58	-6.45012	29.3235	0
High	HTQVSVLPEGGETPLFK	2	1	1	545518174		0	3.29626e+07	0	1.04191e-06	76.89	8.12439e-07	2	1838.96	-4.24943	44.5217	0
High	GAPVGGHILSYLLEK	1	3	2	545512109;359320307		0	3.58503e+06	0	3.45395e-07	76.84	6.94532e-07	2	1553.86	-5.63784	55.0598	0
High	VVSQYSSLLSPMSVNAVMK	2	2	1	359320591		0	877450	0	1.75469e-06	76.65	1.00134e-06	2	2040.04	-3.25016	58.4535	0
High	QFQDAGHFDAENIK	1	8	3	545513111;545513107;545513105		0	1.03998e+07	0	1.22009e-07	76.63	5.55125e-07	2	1619.74	-3.92552	30.0628	0
High	HGQALGELAEQLEQAR	2	3	1	359318584		0	4.50273e+06	0	7.55738e-06	76.62	8.90683e-07	2	1749.88	-5.05485	47.6017	0
High	ILAIGLINEALDEGDAQK	1	1	1	73951551		0	6.99164e+06	0	1.10479e-07	76.6	7.73374e-07	2	1883	-4.34808	62.1929	0
High	ANATEFGLASGVFTR	1	1	1	359322052		0	1.40049e+06	0	2.3211e-06	76.27	7.96661e-07	2	1540.76	-8.20783	52.0122	0
High	ESGVDIAAGNmLVQK	1	2	1	345795391	M11(Oxidation)	0	2.96781e+06	0	7.05277e-07	76.26	9.70027e-07	2	1547.76	-5.67287	33.0108	0
High	ALMLQGVDLLADAVAVTmGPK	3	1	1	545555747	M18(Oxidation)	0	572087	0	2.18692e-07	76.15	1.00826e-06	3	2129.13	-4.04184	66.7097	0
High	SVTDYAQQNPASQLPAR	4	2	1	545519691		0	1.60226e+07	0	3.82506e-07	76	8.81672e-07	2	1845.9	-4.85361	32.4778	0
High	IVATKPLYVALAQR	2	2	1	545520482		0	8.2416e+06	0	1.19366e-06	75.97	1.61875e-07	2	1542.93	-3.08435	40.8965	0
High	VLGTSPEAIDSAENR	1	5	1	345782111		0	1.00046e+07	0	5.20002e-07	75.88	8.05665e-07	2	1558.76	-8.3934	29.0357	0
High	LQTASDESYKDPTNIQSK	4	3	2	545513111;545513107		0	9.9547e+07	0	1.91003e-07	75.64	7.36824e-07	2	2024.96	-6.30541	21.2266	1
High	AGALNSNDAFVLK	2	1	1	545518174		0	3.56918e+07	0	5.63688e-05	75.49	1.25707e-06	2	1319.69	-4.88665	40.6401	0
High	AGTGVDNVDLEAATR	1	3	1	359321669		0	2.44563e+06	0	4.33823e-06	75.41	7.82652e-07	2	1488.72	-7.81112	31.9431	0
High	YGSSHTDVIVTENEK	1	4	1	345792599		0	924951	0	1.07299e-07	75.31	8.95104e-07	2	1678.78	-5.52837	19.7054	0
High	FGQAATMEGIGAIGGTPPAFNR	2	1	1	545558431		0	2.71569e+06	0	5.18582e-09	75.22	1.07618e-06	2	2163.05	-9.27752	52.7934	0
High	ALDTMNFDVIK	1	9	2	545520482;545523510		0	3.68788e+06	0	0.000163028	75.17	1.1084e-06	2	1266.63	-5.57478	50.7975	0
High	LDIDPETITWQR	1	2	1	545507634		0	7.9014e+06	0	4.81714e-05	75.13	1.06495e-06	2	1486.74	-8.69758	51.8558	0
High	LLEAQVATGGIIDPVHSHR	2	1	1	73974852		0	5.74082e+06	0	1.39654e-07	75.12	1.19506e-06	2	2013.08	-5.21354	39.1816	0
High	MQQQLDEYQELLDIK	1	1	1	560891942		0	1.56266e+06	0	7.25647e-07	75.02	1.05764e-06	2	1893.92	-4.32589	57.9246	0
High	KKEIEELQSQAQALSQEGK	3	3	2	545515600;73969626		0	3.36023e+07	0	4.64291e-07	74.78	1.31234e-06	2	2144.11	-4.56346	33.4907	2
High	LAQEQGSGDNSLLVR	1	1	1	73983713		0	976570	0	9.03933e-08	74.73	1.54795e-06	2	1586.8	-5.27605	29.6413	0
High	ILLAELEQLKGQGK	1	1	1	559098393		0	3.35114e+06	0	3.029e-06	74.67	4.6914e-07	2	1539.9	-5.77464	46.9355	1
High	VEQIAAIAQELNELDYYDSHNVNTR	1	5	1	73947718		0	6.22047e+06	0	5.28239e-10	74.65	8.53492e-07	3	2905.38	-5.6145	60.4829	0
High	FQIQDISVETEDNKEK	2	7	2	545515600;73969626		0	1.91823e+07	0	3.98201e-07	74.61	1.25057e-06	2	1922.93	-4.70263	38.4955	1
High	VNDASINTDPATIASTIDVKPAPSAAETDSDIVTK	1	2	1	545522837		0	2.80528e+06	0	3.36558e-05	74.61	8.78686e-07	3	3527.73	-7.77898	49.7594	0
High	LQAAYAGDKADDIQK	2	3	2	545515600;73969626		0	1.47484e+07	0	1.06783e-06	74.59	1.39014e-06	2	1606.8	-4.87758	19.3368	1
High	DLDIIDNYDYSHTVK	1	5	1	73985178		0	521969	0	7.40218e-07	74.58	7.08866e-07	2	1810.84	-6.34683	45.5722	0
High	HEAFESDLAAHQDR	1	15	2	73963339;73947718		0	2.98667e+06	0	1.46943e-07	74.53	4.89796e-07	2	1625.72	-8.07681	20.1168	0
High	NSNLVGAAHEELQQSR	2	1	1	560891942		0	6.90655e+06	0	5.01771e-08	74.53	1.24563e-06	2	1752.85	-8.46595	29.1406	0
High	LATNAAITVLR	1	2	1	545550952		0	3.44719e+06	0	4.19436e-06	74.48	9.8737e-07	2	1142.68	-4.79387	38.7103	0
High	YDSSSYTDQFSR	1	1	1	55741803		0	1.89515e+06	0	1.13245e-05	74.32	5.54742e-08	2	1455.6	-4.75186	29.4608	0
High	WSQLLANSATR	1	8	3	545513111;545513107;545513105		0	1.07131e+08	0	7.93344e-05	74.25	2.01261e-06	2	1246.64	-7.29022	34.17	0
High	TSSSFAAAMAR	1	3	1	345782111		0	4.24915e+06	0	9.7353e-06	74.19	6.21137e-07	2	1099.51	-6.38662	28.2112	0
High	APENTMHAMQQK	1	4	1	73963339		0	1.39291e+07	0	4.77448e-05	74.19	5.52545e-07	2	1385.62	-4.79251	12.6819	0
High	AVFVDLEPTVIDEIR	1	2	1	545556306		0	1.39479e+06	0	1.35102e-06	74.19	1.76052e-06	2	1715.91	-7.44929	60.5495	0
High	NDGVLLLQALTR	1	2	1	74001642		0	1.73232e+06	0	0.000102869	74.17	9.6089e-07	2	1312.75	-4.03118	60.3135	0
High	LAPITSDPTEAAAVGAVEASFK	2	2	1	545550325		0	1.28052e+07	0	4.34158e-09	74	1.65812e-06	2	2145.1	-5.59636	59.2624	0
High	QALSTDYVDPDYQR	1	1	1	545535937		0	1.44536e+06	0	7.73775e-07	73.98	6.07916e-07	2	1670.76	-4.54707	33.7293	0
High	YVVVTGITPTPLGEGK	1	2	1	545507634		0	1.74974e+07	0	1.01365e-05	73.86	1.8255e-06	2	1630.9	-5.56602	45.9363	0
High	NTGVILANDANAER	1	1	1	545546584		0	1.33086e+06	0	7.36231e-07	73.79	1.3475e-06	2	1457.73	-4.98922	26.4509	0
High	LRKDDPLTNLNTAFDVAEK	3	4	1	73963339		0	1.72939e+07	0	7.00117e-07	73.79	1.76951e-06	3	2160.12	-3.82352	46.6927	2
High	SPSDSSmASTPVAEQIER	1	1	1	345799307	M7(Oxidation)	0	1.4239e+06	0	1.152e-07	73.75	6.55738e-07	2	1907.85	-6.61458	26.5348	0
High	DPQGSVLFDVTGQVR	3	1	1	560879431		0	7.76493e+06	0	1.13971e-06	73.74	1.86397e-06	2	1617.81	-8.84271	52.2847	0
High	VGWEQLLTTIAR	4	9	2	73963339;73947718		0	1.30053e+08	0	2.33157e-05	73.63	1.99849e-06	2	1386.77	-5.24246	63.0667	0
High	VTAQGPGLEPSGNIANK	1	1	1	74008809		0	2.07229e+06	0	2.85539e-06	73.61	1.91625e-06	2	1652.85	-6.15062	25.7669	0
High	SSRPVILDPTDPTNNVSK	2	2	1	114326371		0	7.09643e+06	0	4.82037e-06	73.29	1.8354e-06	2	1940	-4.8878	30.5742	0
High	NDGAAILAAVSSIAQK	1	2	1	345797448		0	250825	0	4.38281e-07	73.25	1.84766e-06	2	1528.82	-5.25405	60.1032	0
High	REELIANWEQIR	2	8	3	545513111;545513107;545513105		0	4.47513e+07	0	4.02703e-06	73.24	2.25265e-06	2	1556.81	-5.64591	44.1299	1
High	LAANAFLAQR	2	1	1	545494172		0	7.34821e+06	0	0.000135612	73.22	2.18682e-06	2	1074.6	-8.28784	36.3438	0
High	LQALDTGWNELHK	2	3	2	545515600;73969626		0	1.15002e+08	0	7.95254e-07	73.21	2.02711e-06	2	1524.77	-5.93487	40.3326	0
High	SSATWLALSR	1	2	1	545528359		0	2.9561e+06	0	0.000420963	73.1	2.2089e-06	2	1091.58	-7.29925	44.0123	0
High	SQIFSTASDNQPTVTIK	2	1	1	345806081		0	7.67876e+06	0	4.21729e-07	72.96	2.41531e-06	2	1836.93	-2.57307	38.6323	0
High	FSSQEAASSFGDDR	1	3	1	545537897		0	1.6146e+06	0	2.00248e-05	72.92	2.29727e-07	2	1503.63	-4.72206	28.4392	0
High	EADLVFISVNTPTK	1	1	1	545494172		0	1.06507e+06	0	1.5264e-06	72.76	2.42321e-06	2	1533.81	-5.01768	51.4615	0
High	LVFPGTFGPFSEGFSHSR	1	1	1	545516321		0	2.06456e+07	0	3.56458e-08	72.75	1.59531e-06	2	1968.95	-6.13095	59.1429	0
High	VVSIIAELLSTK	1	1	1	345805768		0	3.70258e+06	0	3.75198e-06	72.74	4.4165e-07	2	1272.77	-2.78132	64.1972	0
High	LYSPSQIGAFVLMK	1	1	1	73970888		0	3.41385e+06	0	1.00002e-05	72.74	1.96348e-06	2	1553.83	-7.5638	60.5401	0
High	DAGTIAGLNVLR	3	3	1	545497049		0	7.70812e+07	0	8.00996e-05	72.58	2.3905e-06	2	1199.66	-8.52005	48.1919	0
High	IFDEILVNAADNK	1	4	2	545510807;345788922		0	1.82976e+06	0	0.000224128	72.57	2.57031e-06	2	1461.75	-4.50326	50.3123	0
High	ETLLNSATTSLNSK	1	2	1	359320591		0	2.77932e+06	0	1.74062e-06	72.56	2.17691e-06	2	1478.76	-7.03722	37.4636	0
High	ELEAENYHDIKR	2	3	2	545515600;73969626		0	1.78216e+07	0	2.72615e-06	72.51	1.50641e-06	2	1516.73	-4.69437	18.0213	1
High	SSLLAENQVLmER	1	2	1	73979133	M11(Oxidation)	0	4.83875e+06	0	1.22828e-05	72.45	2.48304e-06	2	1505.76	-4.64174	39.4644	0
High	GADFLVTEVENGGSLGSK	1	7	1	545550325		0	4.44782e+06	0	1.98877e-07	72.43	2.22877e-06	2	1779.87	-5.90224	52.619	0
High	SWVNQmESQTGEASK	2	1	1	73951551	M6(Oxidation)	0	1.68874e+06	0	5.60368e-07	72.42	5.26972e-07	2	1697.74	-4.91196	20.7921	0
High	KVEDLFLTFAK	5	8	3	545513111;545513107;545513105		0	6.8539e+07	0	2.3829e-05	72.39	1.45922e-06	2	1310.73	-2.98789	54.3794	1
High	SNLVDNTNQVEVLQR	1	8	1	345800891		0	1.13092e+06	0	0.000154749	72.3	2.43192e-06	2	1728.88	-6.60838	36.291	0
High	WDVDDWDNENSSAR	1	1	1	73969626		0	8.80004e+06	0	3.3102e-07	72.28	5.9016e-08	2	1708.67	-8.61052	43.9152	0
High	HEVSASTQSTPASSR	1	2	2	545515600;73969626		0	1.0119e+06	0	3.43379e-07	72.17	1.45313e-06	2	1544.72	-6.06106	9.09593	0
High	ISIEmHGTLEDQLSHLR	5	4	1	73963339	M5(Oxidation)	0	4.76661e+07	0	0.000103764	72.09	2.59258e-06	2	1994.99	-3.53827	43.3145	0
High	RLEAELAAHEPAIQGVLDTGKK	7	8	3	545513111;545513107;545513105		0	3.14813e+07	0	2.51808e-06	72.09	1.76444e-06	4	2346.26	-5.61072	40.1863	2
High	SDIGEVILVGGMTR	1	1	1	73970888		0	3.24866e+06	0	6.06246e-06	72.08	3.27065e-06	2	1446.76	-4.33682	53.8094	0
High	LIQEQHPEEETIK	2	8	3	545513111;545513107;545513105		0	5.73069e+07	0	1.38755e-06	72	2.94657e-06	2	1593.8	-4.98093	19.2687	0
High	GAVASVTFDDFHK	3	1	1	560879431		0	1.48825e+07	0	8.04759e-05	71.92	2.01161e-06	1	1393.66	-9.39984	36.2136	0
High	DTASQADVNLVNAK	1	3	1	359321669		0	2.18478e+06	0	5.55363e-06	71.88	2.09833e-06	2	1445.71	-6.62837	27.295	0
High	LIALLEVLSQK	1	9	3	74008809;545522107;73985178		0	2.8416e+06	0	0.000113473	71.87	7.05391e-07	2	1226.76	-6.57808	62.974	0
High	TLTEDEIATILQSTLK	2	2	1	73992062		0	1.284e+06	0	2.32875e-07	71.7	2.30206e-06	2	1775.96	-3.96894	64.0116	0
High	KKAEAQLQELQVK	2	1	1	160425231		0	5.59184e+06	0	2.46969e-05	71.67	1.72915e-06	2	1512.87	-6.08734	20.4531	2
High	ALDLIEVLVTK	1	1	1	545497651		0	1.87682e+06	0	1.08417e-05	71.57	1.19471e-06	2	1213.74	-3.92183	62.6386	0
High	IAQLEEQLDNETK	1	1	1	160425231		0	7.03481e+06	0	1.6208e-06	71.49	2.62899e-06	2	1530.76	-4.84176	33.8021	0
High	VIQYLAHVASSPK	2	3	1	359318584		0	4.39318e+06	0	5.94605e-07	71.48	2.62793e-06	2	1412.78	-4.28542	31.212	0
High	KHQILEQAVEDYAETVHQLSK	1	3	2	545515600;73969626		0	4.49816e+06	0	4.97587e-08	71.44	2.864e-06	4	2466.25	-6.55846	54.794	1
High	AGTQIENIEEDFR	1	10	1	73963339		0	2.65989e+06	0	6.50464e-05	71.43	1.572e-06	2	1521.71	-6.56886	47.4157	0
High	MLTAQDMSYDEAR	1	3	2	545515600;73969626		0	2.02746e+07	0	7.66322e-06	71.38	1.53925e-06	2	1530.65	-3.40421	33.3895	0
High	VTADVINAAEK	1	3	1	359321669		0	3.58252e+06	0	3.58109e-05	71.26	2.85427e-06	2	1130.6	-5.1552	24.7253	0
High	IILDLISESPIK	1	1	1	375065844		0	1.10139e+06	0	1.0923e-06	71.25	1.11359e-06	2	1340.8	-2.2573	59.5106	0
High	YTEHSTVGLAQQWDQLDQLGMR	3	8	3	545513111;545513107;545513105		0	1.44496e+07	0	7.9273e-08	71.2	2.41986e-06	2	2576.21	-3.18055	55.6407	0
High	EAIVTSEELGQDLEHVEVLQK	2	8	3	545513111;545513107;545513105		0	1.06019e+07	0	3.8869e-07	71.19	3.23139e-06	2	2366.2	-5.21286	56.9543	0
High	NFINNPLAQADWAAK	2	1	1	160425231		0	14782269	0	1.09764e-05	71.16	3.00879e-06	2	1672.84	-4.65552	55.207	0
High	VIHLSNLPHSGYSDSAVLK	2	2	1	327532722		0	8.93571e+06	0	1.65257e-08	71.08	3.17391e-06	2	2037.06	-9.15263	36.7186	0
High	IYGADDIELLPEAQHK	2	2	1	545507634		0	9.87057e+06	0	5.15616e-08	70.95	3.16188e-06	2	1811.91	-6.44183	45.8327	0
High	GAVEALAAALAHISGATSVDQR	1	1	1	345798963		0	1.23515e+06	0	3.35471e-08	70.89	3.28326e-06	3	2108.1	-6.09908	62.9108	0
High	ILQLVAAGAVR	1	3	1	545533782		0	1.64783e+06	0	2.16258e-05	70.8	2.828e-07	2	1110.69	-5.74464	42.3234	0
High	AALAHSEEIAASQAAAAK	2	19	1	545521189		0	1.26197e+06	0	3.55496e-08	70.76	3.19834e-06	2	1709.87	-5.009	24.5203	0
High	SPDFTNENPLETR	1	2	1	545528359		0	1.92263e+06	0	4.16282e-05	70.66	1.32288e-06	2	1519.69	-6.07259	38.3458	0
High	VTAEVVLAHPGGGSTAR	2	1	1	73984484		0	2.17084e+06	0	7.59372e-07	70.63	3.76261e-06	2	1621.86	-5.99725	25.1354	0
High	VGEVIVTKDDAMLLK	2	1	1	545555747		0	2.02754e+06	0	8.98038e-07	70.61	3.58012e-06	2	1630.9	-6.07894	42.0281	1
High	EVVAGSHELGQDYEHVTMLQER	2	3	2	545515600;73969626		0	2.96837e+07	0	3.575e-08	70.61	1.90302e-06	3	2527.18	-3.31458	38.6295	0
High	DVTGAEALLER	1	8	3	545513111;545513107;545513105		0	5.86008e+07	0	8.78721e-06	70.49	4.27e-06	2	1173.6	-5.24478	42.6155	0
High	LLATEQEDAAVAK	1	2	1	50978924		0	1.62301e+06	0	3.89814e-06	70.48	4.12315e-06	2	1358.71	-6.12932	24.2495	0
High	LADFGVAGQLTDTMAK	1	4	1	73992062		0	1.97522e+06	0	9.57134e-07	70.48	3.90827e-06	2	1637.82	-3.24837	51.0274	0
High	STTSTIESFAAQEK	1	1	1	359320420		0	1.94214e+06	0	1.14341e-05	70.42	2.70984e-06	2	1499.72	-4.55255	37.7443	0
High	ELISNASDALDKIR	2	3	2	50979166;545519272		0	5205116	0	2.55001e-06	70.42	4.2259e-06	2	1544.82	-4.19632	42.1653	1
High	FGYVDFESAEDLEK	1	1	1	345790650		0	1.81685e+06	0	1.06044e-06	70.41	8.3712e-07	2	1648.72	-9.51513	53.157	0
High	IVSSNDVGHDEYSTQSLVK	5	3	2	545515600;73969626		0	1.19119e+08	0	1.34722e-07	70.35	2.97991e-06	2	2077.99	-4.82261	29.5384	0
High	HQAFMAELASNKEWLDK	2	3	2	545515600;73969626		0	6.2236e+06	0	6.08617e-07	70.25	3.15788e-06	2	2017.97	-4.64356	45.5513	1
High	SLMPYFLLTQAVR	1	1	1	73966003		0	1.06565e+06	0	1.491e-05	70.18	2.94536e-06	2	1538.83	-5.39283	63.0685	0
High	GLALALFGGEPK	1	1	1	359322058		0	3.71057e+06	0	9.38661e-06	70.17	4.32245e-06	2	1172.66	-4.00283	56.8677	0
High	IEGEGSVLQAK	2	1	1	560879431		0	3.73959e+07	0	0.000538374	70.16	3.81676e-06	2	1130.6	-7.09867	23.0166	0
High	TVYSHLFDHVVNR	2	5	2	545519691;545519689		0	1.16352e+07	0	1.10687e-05	70.02	4.43951e-06	2	1586.8	-3.62866	39.2635	0
High	KHQLLEADISAHEDR	2	8	3	545513111;545513107;545513105		0	1.28195e+07	0	1.58161e-06	70.01	4.67422e-06	2	1761.87	-7.57828	20.2389	1
High	VLGFTPEEITSMLR	1	3	1	359318584		0	1.50018e+06	0	6.84242e-06	70	4.08e-06	2	1592.82	-6.87639	62.9822	0
High	TAGYPNVNIHNFTTSWR	4	3	2	545515600;73969626		0	9.20776e+07	0	1.55415e-07	69.94	3.27493e-06	2	1977.95	-4.90119	48.5992	0
High	QAASSLQQASLK	1	1	1	73970888		0	1.75431e+07	0	0.000155766	69.93	4.46133e-06	2	1231.65	-7.45864	20.1709	0
High	SINPDEAVAYGAAVQAAILSGDK	2	3	1	545497049		0	4.83954e+06	0	2.94568e-08	69.86	4.72488e-06	2	2260.13	-4.91662	62.3878	0
High	ISPTFADAYSNmGNTLK	1	3	1	74007686	M12(Oxidation)	0	1.02479e+06	0	2.94622e-09	69.77	2.50417e-06	2	1845.86	-4.09708	39.5906	0
High	HSQAVEELAEQLEQTKR	3	1	1	160425231		0	1.02597e+07	0	8.32544e-08	69.76	4.70284e-06	2	1995.99	-7.48342	41.3232	1
High	LNDGNEYLFQAK	3	2	2	545515600;73969626		0	5.31473e+07	0	3.36849e-06	69.57	3.14662e-06	2	1411.68	-4.35407	37.662	0
High	mSQSIIVSGESGAGK	2	5	2	545519691;545519689	M1(Oxidation)	0	2.30373e+06	0	3.02235e-06	69.51	3.20719e-06	2	1466.71	-5.7376	21.9215	0
High	SLLVIPNTLAVNAAQDSTDLVAK	2	2	1	57032236		0	2.36138e+06	0	3.99956e-08	69.24	2.53735e-06	2	2353.29	-5.09216	60.6778	0
High	VVDGAVGAQWLAEFR	1	1	1	73954761		0	592173	0	6.40036e-07	69.23	6.03561e-06	2	1617.83	-5.07687	60.062	0
High	IRIDSLSAQLSQLQK	1	1	1	560891942		0	1.57124e+06	0	2.03863e-05	69.11	2.44874e-06	2	1699.96	-4.40434	48.4635	1
High	SVTDYDFAPFLNNSPQQNPASQLPAR	1	3	1	545519689		0	2.55342e+06	0	6.4433e-08	69.08	3.80054e-06	3	2877.37	-3.19507	58.6288	0
High	VLDNAIETEK	2	3	2	545515600;73969626		0	5.97588e+07	0	0.00076069	69.01	4.71011e-06	2	1131.58	-5.25966	22.4983	0
High	TALINSTGEEVAMR	1	1	1	560891942		0	3.46253e+06	0	7.63651e-06	69.01	4.64103e-06	2	1491.74	-3.28082	34.7107	0
High	LLSEDPANYADAPTEGIR	1	1	1	545521844		0	2.05233e+06	0	3.98031e-08	68.99	4.2839e-06	2	1931.93	-4.9199	42.0372	0
High	LLEVQSQVEELQK	1	2	1	73979133		0	3.97296e+06	0	6.01271e-06	68.97	5.00089e-06	2	1542.83	-5.52639	41.4339	0
High	mLDAEDIVNTARPDEK	2	3	1	73947718	M1(Oxidation)	0	4.79249e+07	0	2.36799e-06	68.94	3.14004e-06	2	1832.86	-7.00505	36.9972	0
High	IGIGELITR	1	2	1	73967262		0	898213	0	0.000117741	68.92	4.23169e-06	2	971.582	-6.31785	46.8458	0
High	DDPLTNLNTAFDVAEK	3	4	1	73963339		0	2.27388e+07	0	0.000223872	68.9	4.06443e-06	2	1762.84	-3.42623	58.3092	0
High	KQQMLENQMEVR	1	3	2	545515600;73969626		0	4.46384e+06	0	0.000196283	68.89	4.37723e-06	2	1533.74	-5.34751	23.1785	1
High	TFLRPSPEDEAIYGPNTK	2	10	1	545486239		0	2.31897e+06	0	6.20634e-05	68.8	5.73442e-06	2	2035	-7.05377	37.1542	0
High	NVTAVDSGTNLNSR	1	3	1	545502307		0	3.07454e+06	0	1.95297e-06	68.73	4.11281e-06	2	1447.7	-7.30175	20.3093	0
High	IHFPLATYAPVISAEK	6	8	2	359323129;545556306		0	1.96811e+07	0	1.68945e-05	68.7	4.8765e-06	2	1756.96	-3.889	54.0741	0
High	VLVATNVAAR	1	3	1	545495093		0	1.72172e+06	0	3.51688e-05	68.69	3.46131e-06	2	1013.6	-6.72861	24.1166	0
High	HQALQAEIAGHEPR	2	8	3	545513111;545513107;545513105		0	1.48111e+07	0	0.000118424	68.67	4.69297e-06	2	1556.78	-8.22493	21.3686	0
High	FQIQDISVETEDNK	1	7	2	545515600;73969626		0	6.26246e+06	0	0.000166807	68.6	4.16876e-06	2	1665.79	-5.13737	43.7097	0
High	DALSDLALHFLNK	2	2	1	359320591		0	2.81813e+06	0	3.51976e-06	68.59	5.84557e-06	2	1456.77	-4.73011	62.2931	0
High	DDPVTNLNNAFEVAEK	2	5	1	73947718		0	1.37772e+07	0	1.05746e-06	68.59	3.72179e-06	2	1775.83	-8.3565	52.3611	0
High	GYGFVHFETQEAAER	2	2	1	545520482		0	2.18215e+06	0	1.56999e-06	68.58	2.90525e-06	2	1740.79	-4.57887	38.5764	0
High	MLDAEDIVGTARPDEK	1	4	1	73963339		0	1.11934e+07	0	2.27022e-06	68.56	4.27003e-06	2	1759.84	-5.82904	40.3424	0
High	KGDILTLLNSTNK	2	8	3	545513111;545513107;545513105		0	1.83372e+07	0	2.45776e-05	68.52	5.04771e-06	2	1416.8	-4.75262	45.7572	1
High	RQFASQANIVGPWIQTK	4	5	1	73947718		0	3.67532e+07	0	1.38608e-08	68.52	5.02662e-06	2	1944.03	-5.27442	45.0039	1
High	QGTEIDGR	1	1	1	345790650		0	3.70292e+06	0	0.00188366	68.45	3.52222e-06	2	875.416	-6.11351	10.6222	0
High	ASIHEAWTDGK	5	9	2	73963339;73947718		0	1.49725e+08	0	8.19234e-05	68.4	3.1077e-06	1	1214.57	-7.74148	21.3097	0
High	LTTLELLEVR	3	3	2	545515600;73969626		0	1.01825e+08	0	8.60039e-05	68.25	4.06228e-06	2	1186.7	-3.96967	56.038	0
High	TLTLVDTGIGmTK	1	2	1	545519272	M11(Oxidation)	0	1.41361e+07	0	2.4758e-05	68.25	6.04479e-06	2	1365.72	-4.77279	41.0154	0
High	VFSGLVSTGLK	1	1	1	359322142		0	4.7539e+06	0	1.85853e-05	68.22	3.08854e-06	2	1107.64	-5.26702	42.0092	0
High	KSSTVATLHGAPGPR	1	1	1	359322286		0	585976	0	0.000100071	68.19	5.21107e-06	2	1478.8	-7.38094	13.0851	1
High	VSGVDGYETEGIR	1	1	1	345784242		0	1.93868e+06	0	2.09153e-06	68.15	3.68992e-06	2	1381.65	-8.29769	29.0468	0
High	HQILEQAVEDYAETVHQLSK	3	3	2	545515600;73969626		0	3.42079e+07	0	5.15879e-07	68.1	5.90874e-06	2	2338.16	-4.13952	58.547	0
High	HSQFIGYPITLYLEK	1	2	1	545519272		0	5.68129e+06	0	2.52136e-07	67.98	6.82261e-06	2	1808.95	-2.90933	58.167	0
High	AFLDALQNQAEASSK	1	1	1	545502393		0	2.74869e+06	0	3.79732e-05	67.95	5.58731e-06	2	1592.78	-4.98145	45.1475	0
High	aALmLEDGSVLR	2	4	1	345782111	N-Term(Acetyl); M4(Oxidation)	0	4.74627e+06	0	1.9469e-05	67.91	7.01438e-06	2	1332.68	-3.17018	55.3558	0
High	SLNNQFASFIDK	3	1	1	50979272		0	1.14744e+08	0	0.000210345	67.9	5.17357e-06	2	1383.68	-5.03301	50.6012	0
High	KQQmLENQMEVR	4	3	2	545515600;73969626	M4(Oxidation)	0	2.51885e+06	0	0.000173872	67.87	4.71135e-06	2	1549.74	-5.39816	18.3338	1
High	FLNLLETIFK	1	1	1	545546623		0	173338	0	0.000377381	67.82	2.94875e-06	2	1237.71	-3.82821	67.2198	0
High	TPLFDQIIDmLR	1	4	1	345792599	M10(Oxidation)	0	419964	0	0.000104459	67.81	6.33332e-06	2	1477.77	-3.12953	64.2176	0
High	YGGDEIPFSPYR	1	1	1	74008809		0	2.21569e+06	0	0.000228324	67.78	2.82598e-06	2	1400.64	-6.29818	45.8389	0
High	EQVPGFIPGLAILQVGDR	2	2	1	545507634		0	487423	0	1.04892e-05	67.73	4.72235e-06	2	1909.04	-5.19746	63.5528	0
High	EVLAELEALEGR	1	1	1	73962498		0	602389	0	1.95645e-05	67.65	7.97109e-06	2	1328.7	-3.74058	57.0375	0
High	APVPASELLASGVLSR	2	19	1	545521189		0	1.70441e+06	0	5.70615e-07	67.63	3.87451e-06	2	1566.88	-4.29376	54.5599	0
High	IAEFTTNLmEEEEKSK	2	1	1	160425231	M9(Oxidation)	0	6.83066e+06	0	1.1044e-06	67.58	3.84954e-06	2	1914.89	-4.9735	33.104	1
High	MSLLQLVEILK	1	3	2	545512109;359320307		0	303289	0	4.07751e-05	67.5	2.5874e-06	2	1286.77	-4.15478	68.2569	0
High	NLPIYSEEIVEMYK	1	1	1	160425231		0	4.32128e+06	0	5.30654e-06	67.44	6.12125e-06	2	1727.85	-4.58326	58.7057	0
High	TFSDHSTQGSVPSDILGR	2	2	1	545491914		0	1.31843e+07	0	6.12572e-08	67.34	5.07379e-06	2	1903.9	-5.9864	35.8241	0
High	VNQNSQLANEK	1	2	1	545506268		0	3.86558e+06	0	7.729e-05	67.33	6.13957e-06	2	1244.62	-5.51562	10.7641	0
High	LVSIGAEEIVDGNVK	3	7	1	73963339		0	1.98496e+07	0	8.32311e-06	67.25	7.68529e-06	2	1542.83	-3.4822	69.4148	0
High	FASYLTFSPSEVK	1	4	1	345792599		0	5.73835e+06	0	7.04721e-06	67.23	7.1436e-06	2	1475.74	-3.62231	51.2935	0
High	TTEELNEALSAK	1	2	1	73979133		0	2.52016e+06	0	0.000123296	67.17	9.02734e-06	2	1305.65	-4.81834	29.9519	0
High	ASFNHFDKDHGGALGPEEFK	5	3	1	73947718		0	7.22131e+07	0	3.66165e-07	67.15	2.92984e-06	2	2203.01	-5.47566	30.9404	1
High	VGAAEIISR	1	3	1	545555737		0	2.17167e+06	0	0.000437344	67.09	9.86941e-06	2	915.519	-7.19551	25.4405	0
High	VVSQYHELVVQAR	1	5	1	545527945		0	1.15951e+06	0	3.65281e-05	67.06	7.88138e-06	2	1527.82	-6.58107	27.8861	0
High	NLSLQLEQESNKR	1	2	1	545506268		0	4.83138e+06	0	7.45814e-06	67.06	9.60329e-06	2	1558.81	-4.55116	29.3688	1
High	sSVAVLTQESFAEHR	1	1	1	545543204	N-Term(Acetyl)	0	1.82548e+06	0	4.08089e-05	67.01	6.53936e-06	2	1702.83	-4.46287	49.1468	0
High	IADGYEQAAR	1	1	1	359323746		0	4.79139e+06	0	3.54892e-05	67	6.19529e-06	2	1093.52	-9.86195	16.3337	0
High	GSSGVGLTAAVLR	1	2	1	545500907		0	2.60244e+06	0	4.9088e-05	66.97	8.37792e-06	2	1187.67	-6.65327	40.1069	0
High	SSEEIESAFR	2	8	3	545513111;545513107;545513105		0	4.96048e+07	0	0.000286894	66.96	3.58443e-06	2	1154.53	-3.75697	31.6029	0
High	SLTNDWEDHLAVK	1	3	2	545519272;545508859		0	5.4636e+06	0	3.49476e-05	66.91	5.31668e-06	2	1527.73	-7.53659	41.1909	0
High	EAATQAQQTLGSTIDK	1	3	1	545533782		0	1.28989e+06	0	0.000353231	66.85	8.27185e-06	2	1661.82	-7.8521	29.0768	0
High	KVVGDVAYNEAK	1	2	1	545507634		0	4333193	0	1.74706e-05	66.84	8.43583e-06	2	1292.67	-10.3361	15.9494	1
High	LATHPAGTVLQDGISLIR	1	1	1	359319512		0	4.75161e+06	0	6.86703e-09	66.82	3.82664e-06	2	1862.04	-4.20921	51.6921	0
High	ASFNHFDRDHSGTLGPEEFK	4	3	1	73963339		0	3.98999e+07	0	1.5569e-06	66.8	4.10547e-06	2	2291.04	-4.274	31.1838	1
High	YLQSLLAEVER	1	1	1	359320420		0	2.0495e+06	0	0.000236355	66.73	9.53337e-06	2	1320.71	-3.39968	55.4858	0
High	HTHVQDGEAGGITQQIGATNVPLEAINEQTK	2	3	1	545515309		0	1.35778e+06	0	5.09821e-07	66.7	8.85116e-06	3	3256.6	-5.639	43.5872	0
High	KHEAFETDFTVHK	5	8	3	545513111;545513107;545513105		0	3.41373e+07	0	4.22471e-06	66.69	7.10368e-06	2	1588.77	-4.87391	23.0989	1
High	LLNDEDPVVVTK	1	1	1	558611341		0	2.54771e+06	0	0.000278591	66.6	7.73374e-06	2	1341.72	-5.16314	33.7063	0
High	LLEFELAQLTK	1	2	1	545506268		0	5.33839e+06	0	1.5078e-05	66.5	6.59303e-06	2	1304.74	-5.57519	59.1511	0
High	ELNAGYSNIAAEWSQSR	1	1	1	545507415		0	1.15884e+06	0	3.38694e-07	66.5	4.9028e-06	2	1895.88	-4.86602	48.8668	0
High	SLNNQFASFIDKVR	1	1	1	50979272		0	2.78773e+06	0	0.000158267	66.48	9.53599e-06	2	1638.85	-3.19702	54.7003	1
High	TASWLAAELSK	1	10	1	345800891		0	765175	0	4.44793e-05	66.44	1.19508e-05	2	1176.62	-4.83116	49.0141	0
High	TSSIADEGTYTLDSILR	1	1	1	545550660		0	1.16347e+06	0	3.28071e-07	66.38	9.47043e-06	2	1841.91	-4.18285	59.7162	0
High	IIGLDQVAGmSETALPGAFK	2	1	1	160425231	M10(Oxidation)	0	1.22314e+07	0	1.88052e-08	66.36	9.15578e-06	2	2034.05	-3.69106	57.1714	0
High	SSLLAENQVLMER	1	2	1	73979133		0	1.7132e+06	0	2.86789e-05	66.32	1.03372e-05	2	1489.76	-5.40087	44.848	0
High	NLPIYSEEIVEmYK	2	1	1	160425231	M12(Oxidation)	0	4.63523e+06	0	3.66769e-07	66.22	7.33058e-06	2	1743.84	-5.8253	53.241	0
High	LVSDGNINSDR	3	3	2	545515600;73969626		0	8.28718e+07	0	0.000239555	66.2	6.74072e-06	2	1189.57	-6.63072	16.7814	0
High	LVSIGAEEIVDGNAK	8	5	1	73947718		0	4.72949e+07	0	2.00784e-07	66.2	1.0291e-05	2	1514.8	-3.75539	42.2268	0
High	TQETPSAQMEGFLNR	2	2	2	545515600;73969626		0	2.97788e+07	0	1.23748e-05	66.1	7.09411e-06	2	1708.79	-3.52689	45.2114	0
High	ELSDPAGAVIYTSR	1	1	1	545498077		0	1.47487e+06	0	0.000990499	66.09	9.28789e-06	2	1478.74	-2.9911	38.6738	0
High	DLDDFQSWLSR	3	3	2	545515600;73969626		0	5.43084e+07	0	0.000526997	66.05	4.70554e-06	2	1381.63	-4.84348	60.3694	0
High	LTSLVPFVDAFQLER	2	2	1	545548105		0	1.35752e+06	0	1.82706e-06	66.01	9.19742e-06	2	1734.93	-4.51966	64.1004	0
High	LLDTIGISQPQWR	2	5	1	345782111		0	1.22988e+07	0	8.77725e-06	65.95	9.77004e-06	2	1526.83	-2.19413	50.9177	0
High	LTEMETLQSQLmAEK	2	1	1	160425231	M12(Oxidation)	0	4.49214e+06	0	2.11494e-06	65.9	7.23566e-06	2	1767.84	-5.18835	46.2218	0
High	ASNGDAWVEAHGK	2	1	1	73970888		0	1.62714e+06	0	9.39613e-06	65.88	5.81009e-06	2	1341.61	-4.41187	18.1386	0
High	AmETSPmAQTAEGR	1	2	1	545498314	M2(Oxidation); M7(Oxidation)	0	404817	0	6.06012e-05	65.84	1.78522e-06	2	1511.64	-5.51065	10.737	0
High	DLASVQALLR	2	8	3	545513111;545513107;545513105		0	8.26677e+07	0	0.000806911	65.79	1.0809e-05	2	1085.62	-8.31712	54.9683	0
High	QVEELYHSLLELGEK	2	5	2	545513107;545513105		0	2.02474e+07	0	3.01546e-06	65.79	1.0664e-05	2	1786.92	-3.30958	57.0426	0
High	LATATETYIKPISK	1	1	1	545550660		0	921893	0	1.10253e-05	65.68	7.855e-06	2	1535.85	-9.15573	29.2683	0
High	ESVLTATSILNNPIVK	1	1	1	345801702		0	1.33208e+06	0	3.47701e-06	65.66	5.48721e-06	2	1698.96	-2.74835	58.1539	0
High	EVLDSFLDLVR	1	2	1	545488038		0	0	0	0.000507584	65.59	1.18291e-05	2	1305.7	-6.69889	62.976	0
High	LADFGVAGQLTDTmAK	1	4	1	73992062	M14(Oxidation)	0	3.18047e+06	0	4.20606e-07	65.58	9.55978e-06	2	1653.81	-3.61138	43.5004	0
High	ELEDATETADAMNR	1	1	1	160425231		0	2.13614e+06	0	1.24575e-05	65.57	1.63626e-06	2	1565.66	-6.56777	26.988	0
High	GFGFVDFNSEEDAK	1	1	1	345790650		0	9.46337e+06	0	8.48057e-06	65.5	1.70512e-06	2	1561.67	-5.72005	51.5789	0
High	EVDPSTGELQSLQmPESEGPGSLGSSQEGPTGLK	2	1	1	545516321	M14(Oxidation)	0	4.37279e+07	0	1.46547e-06	65.49	4.44919e-06	3	3444.58	-4.85908	45.3094	0
High	VTmFLTDSNNIK	1	2	1	73956988	M3(Oxidation)	0	1.62648e+06	0	6.96245e-05	65.45	9.13751e-06	2	1398.69	-4.79964	33.5118	0
High	QFQDAGHFDAENIKK	2	8	3	545513111;545513107;545513105		0	2.56012e+07	0	1.42719e-06	65.4	8.55115e-06	2	1747.83	-5.52314	24.2811	1
High	KHLEINPDHPIVETLR	3	2	1	545519272		0	7.40728e+06	0	1.05455e-05	65.39	9.29354e-06	2	1911.03	-5.82636	30.9664	1
High	mGPAmGPALGAGIER	1	8	1	545534926	M1(Oxidation); M5(Oxidation)	0	2.91012e+06	0	0.00125399	65.37	8.1603e-06	2	1459.69	-7.78875	28.7431	0
High	AIGVLTSGGDAQGmNAAVR	2	1	1	359323581	M14(Oxidation)	0	1.60061e+06	0	1.53416e-08	65.37	1.24002e-05	2	1803.89	-5.20133	30.6224	0
High	DNNELLLFILK	1	1	1	359322058		0	237839	0	0.000185701	65.36	1.07842e-05	2	1331.75	-1.73082	64.9815	0
High	FADLSEAANR	2	1	1	559098393		0	2.04817e+07	0	0.000132764	65.28	9.76912e-06	2	1093.52	-5.18257	26.278	0
High	SEGALELADVSSELPGLK	1	3	1	545553395		0	895670	0	6.77746e-09	65.27	1.11437e-05	2	1814.93	-4.11452	58.7192	0
High	AGLLTEQAPGDTLTAVESK	1	1	1	73951227		0	1.98949e+06	0	1.53651e-05	65.19	1.14417e-05	2	1900.97	-6.32336	45.8595	0
High	EVGDGTTSVVIIAAELLK	2	2	1	57032236		0	186587	0	2.39469e-06	65.15	9.16476e-06	2	1815	-3.8542	66.7274	0
High	GFFDPNTEENLTYLQLK	1	1	1	345796694		0	605796	0	6.02717e-07	65.15	9.60773e-06	2	2028.99	-2.88325	59.5345	0
High	IGGIGTVPVGR	1	4	1	545518203		0	3.05813e+07	0	0.000113263	65.13	4.72629e-06	2	1025.61	-3.9221	31.6047	0
High	WLNENSYVPR	1	3	1	50978812		0	1.86644e+06	0	0.000256564	65.12	1.25197e-05	2	1277.62	-4.57392	38.5567	0
High	QNVAAILmVAQLTQR	1	5	1	345782111	M8(Oxidation)	0	1.23067e+06	0	8.27451e-07	65.12	1.21198e-05	2	1671.91	-3.98345	56.8176	0
High	LLEGEDAHLSSSQFSSGSQSSR	1	1	1	359279911		0	3.99197e+06	0	3.32787e-09	65.11	5.68848e-06	3	2309.05	-4.67441	30.4037	0
High	FAIQDISVEETSAK	2	15	2	73963339;73947718		0	1.0228e+08	0	6.1566e-05	65.07	1.40027e-05	2	1537.77	-3.28041	44.4462	0
High	QNVAAILMVAQLTQR	2	5	1	345782111		0	985205	0	2.39882e-07	65.06	1.16646e-05	2	1655.92	-5.83954	61.0047	0
High	VQAVVAVAR	1	3	2	545515600;73969626		0	1.08218e+08	0	0.000369907	64.95	3.34285e-06	2	912.556	-7.46103	21.2234	0
High	VIDPATATSVDLR	2	2	1	359320591		0	8.74648e+06	0	1.44162e-05	64.87	1.41087e-05	2	1357.73	-3.78789	37.8153	0
High	GANAVGYTNYPDNVVFK	1	3	1	545530619		0	1.15723e+06	0	2.24735e-05	64.8	1.12088e-05	2	1828.88	-4.99452	44.1637	0
High	DLFEDELVPLFEK	1	7	1	345778173		0	439799	0	1.80827e-06	64.64	1.54773e-05	2	1593.8	-4.06948	64.6882	0
High	mLDAEDIVGTARPDEK	4	4	1	73963339	M1(Oxidation)	0	4.0448e+07	0	4.51194e-06	64.63	9.46962e-06	2	1775.84	-5.45646	35.335	0
High	mVSDINNGWQHLEQAEK	2	5	1	73947718	M1(Oxidation)	0	4.02365e+07	0	2.28092e-06	64.63	6.97309e-06	2	2014.92	-5.96087	37.4197	0
High	AAYEAELGDAR	1	1	1	560891942		0	2.94329e+06	0	0.000249628	64.62	8.87019e-06	2	1165.54	-5.39615	25.2059	0
High	QSLLSQSHAYQQFLR	3	3	2	545515600;73969626		0	9.74589e+07	0	2.10435e-06	64.59	1.75332e-05	2	1805.92	-4.11352	45.1382	0
High	ILEVVNQVQDEER	1	1	1	545535937		0	1.80875e+06	0	1.38813e-06	64.57	1.39831e-05	2	1570.8	-5.45564	38.2376	0
High	TNAENEFVTIK	2	1	1	50979272		0	6.74275e+07	0	0.000433655	64.55	1.48719e-05	2	1265.63	-7.04615	34.0932	0
High	VISGVLQLGNIVFK	2	1	1	160425231		0	910734	0	1.10349e-06	64.55	3.9635e-06	2	1486.89	-4.62018	61.7496	0
High	VGINYQPPTVVPGGDLAK	4	10	2	359323129;545556306		0	5.53707e+07	0	4.22081e-06	64.54	1.23573e-05	2	1824.98	-4.74366	45.7552	0
High	TNDQDSLISGILR	1	2	1	345776521		0	1.05453e+06	0	3.43257e-05	64.47	1.65596e-05	2	1431.74	-4.6315	53.7449	0
High	ELEDATETADAmNR	1	1	1	160425231	M12(Oxidation)	0	1.60981e+06	0	0.00188411	64.46	1.79048e-06	2	1581.66	-5.06147	18.4134	0
High	QDEVNAAWQR	3	8	3	545513111;545513107;545513105		0	4.3488e+07	0	4.05416e-05	64.42	6.66801e-06	2	1216.56	-7.20565	24.86	0
High	LNSLAIGLR	2	4	1	345792599		0	4.56016e+06	0	0.000355985	64.39	9.06148e-06	2	956.584	-5.16675	39.6508	0
High	VHLENmGSHDIVDGNHR	2	9	2	545515600;73969626	M6(Oxidation)	0	1.745e+07	0	1.49729e-07	64.35	5.21541e-06	2	1945.88	-7.24415	14.6364	0
High	DHALLEEQSK	3	5	1	73947718		0	1.75233e+07	0	1.89409e-05	64.32	9.59704e-06	1	1169.57	-6.07868	15.6609	0
High	LDKSQIHDIVLVGGSTR	1	3	1	545497049		0	4.32672e+06	0	4.53127e-07	64.15	1.09609e-05	2	1838	-5.12055	35.6846	1
High	mSVDAVEIETLRK	1	7	1	545500574	M1(Oxidation)	0	1.72902e+06	0	7.11389e-05	64.11	1.62635e-05	2	1506.78	-5.2218	32.5092	1
High	HQVEYLGLLENVR	2	1	1	345805768		0	1.6966e+06	0	5.77318e-06	64.11	1.8049e-05	2	1569.83	-7.69496	50.0144	0
High	GDILTLLNSTNK	1	8	3	545513111;545513107;545513105		0	2.03156e+06	0	8.59324e-05	64.06	1.79439e-05	2	1288.7	-7.49894	55.0034	0
High	HEEVQFGQHLDAAR	1	2	1	545507975		0	858447	0	2.57823e-07	64.06	1.19364e-05	2	1636.77	-5.3385	22.7504	0
High	LIQNNHYAmEDVATR	2	8	3	545513111;545513107;545513105	M9(Oxidation)	0	4.58117e+07	0	5.91048e-06	64	9.57448e-06	2	1790.84	-6.76479	19.9773	0
High	LTQDPFPLYPGEVLEK	2	1	1	560879431		0	4.49795e+07	0	2.77922e-05	63.95	1.63503e-05	2	1845.95	-7.31038	58.7634	0
High	KHEAFESDLAAHQDR	3	12	2	73963339;73947718		0	90115568	0	7.30204e-06	63.94	9.88931e-06	2	1753.81	-9.29619	15.8297	1
High	ALLQAILQTEDmLK	1	1	1	345796694	M12(Oxidation)	0	380730	0	2.16813e-05	63.91	1.67251e-05	2	1602.87	-6.22085	61.3589	0
High	GVLLmLFGGVPK	1	1	1	345784242	M5(Oxidation)	0	1.2723e+06	0	6.44907e-05	63.89	1.09021e-05	2	1246.72	-4.74025	60.7457	0
High	QLmTLTSELSQAR	1	1	1	558757359	M3(Oxidation)	0	5.27581e+06	0	3.17489e-05	63.84	1.59023e-05	2	1493.75	-5.48954	40.2057	0
High	NYTQEASLGALQNLTAGSGPmPTSVAQTVVQK	1	1	1	73996826	M21(Oxidation)	0	1.899e+06	0	1.27115e-08	63.81	1.05017e-05	3	3277.63	-3.49425	55.3774	0
High	LAEISDVWEEmK	1	3	2	545515600;73969626	M11(Oxidation)	0	1.56732e+07	0	8.32994e-05	63.76	9.69775e-06	2	1465.68	-5.14354	45.048	0
High	LSPGLLATGQFETK	1	1	1	545528063		0	2.7796e+06	0	1.24158e-06	63.74	1.64418e-05	2	1461.79	-3.41963	45.2745	0
High	VTGEEWLVR	1	1	1	560879431		0	6.4732e+07	0	0.000806444	63.71	2.03223e-05	2	1088.57	-4.71659	40.4807	0
High	LDLDTTEAVVTGIAR	1	2	1	345795391		0	1.94346e+06	0	3.73699e-05	63.7	1.90894e-05	2	1573.84	-2.83929	55.4286	0
High	LALETEVSELR	1	3	1	359318584		0	4.31984e+06	0	5.25225e-05	63.63	2.11987e-05	2	1259.68	-5.79023	46.1377	0
High	DVSSVELLmNNHQGIK	3	3	2	545515600;73969626	M9(Oxidation)	0	3.39231e+07	0	2.70191e-05	63.59	1.71071e-05	2	1799.89	-4.08527	34.608	0
High	GVLLMLFGGVPK	1	1	1	345784242		0	1.22022e+06	0	0.00031437	63.44	1.04846e-05	2	1230.72	-5.66045	63.3394	0
High	VTDALNATR	1	1	1	545555747		0	5.45828e+06	0	0.00178652	63.42	2.71173e-05	2	960.501	-10.3781	16.0128	0
High	SEIGIAmGSGTAVAK	1	1	1	50978982	M7(Oxidation)	0	1.26292e+06	0	3.92183e-07	63.4	1.84892e-05	2	1407.71	-6.59392	24.9917	0
High	FQSSHHPSDITSLDQYVER	2	1	1	50979166		0	3.70456e+06	0	3.48008e-08	63.4	9.41602e-06	3	2246.03	-8.24993	37.0682	0
High	SANLVAATLGAILNR	1	3	1	345798984		0	219851	0	7.61024e-06	63.36	1.01029e-05	3	1483.85	-4.2888	66.1338	0
High	DYETATLSDIK	2	5	1	73947718		0	9.02601e+07	0	0.000747815	63.27	1.30932e-05	2	1255.6	-4.57662	37.666	0
High	LSQPAGGLLDSITNIFGR	1	1	1	73993994		0	469198	0	1.95629e-07	63.27	1.96633e-05	2	1859	-3.01328	65.3085	0
High	VAVLQALASTVSR	1	3	1	545527955		0	2.21899e+06	0	3.06148e-05	63.18	1.10833e-05	2	1314.77	-3.67263	57.2846	0
High	AEQEEEFISNTLFK	1	1	1	345799227		0	704015	0	1.03512e-05	63.18	1.49541e-05	2	1684.8	-5.34091	56.0052	0
High	IAEFTTNLMEEEEKSK	2	1	1	160425231		0	3.06183e+06	0	8.72408e-06	63.15	1.22496e-05	2	1898.9	-4.73615	41.0598	1
High	mPLATSTDHGHNLQTVQLLIK	3	3	2	545515600;73969626	M1(Oxidation)	0	7.07592e+07	0	0.000176929	63.1	1.80728e-05	2	2333.22	-4.90388	40.5596	0
High	DVDEVSTLLHTSIMSK	1	2	1	545550952		0	773567	0	2.01527e-06	63.06	2.23676e-05	2	1774.88	-5.44099	56.1485	0
High	LKEYEAAVEQLK	1	1	1	73956580		0	6.27892e+06	0	0.000207561	62.94	2.28672e-05	2	1420.76	-7.85048	31.9346	1
High	LTGLHNmWEVLESTTQTK	4	3	2	545515600;73969626	M7(Oxidation)	0	6.53778e+07	0	2.33751e-07	62.92	1.88887e-05	2	2104.03	-4.46964	44.4882	0
High	mVSAVLQFGNIVLK	1	3	1	359318584	M1(Oxidation)	0	1.02325e+06	0	1.81951e-06	62.88	1.42976e-05	2	1534.86	-4.60488	59.8967	0
High	GVIDTGNSLIER	4	8	3	545513111;545513107;545513105		0	1.05412e+08	0	0.000433673	62.82	2.54146e-05	2	1273.66	-9.96057	36.547	0
High	LLTWVIGTGSPR	1	1	1	73994683		0	1.32999e+06	0	5.58305e-05	62.79	1.94889e-05	2	1299.74	-4.05418	53.5833	0
High	TFGKPGGTSLASSSGGTQVK	2	1	1	359320313		0	5.2161e+06	0	1.0776e-06	62.77	2.16398e-05	2	1866.95	-4.99995	20.7819	0
High	YHTSQSGDEmTSLSEYVSR	2	2	1	545519272	M10(Oxidation)	0	6.0595e+06	0	1.21724e-08	62.68	2.6436e-06	2	2192.93	-4.29318	30.5807	0
High	VTDEMFLEALNSK	1	1	1	345805768		0	1.01452e+06	0	8.54014e-06	62.63	1.71368e-05	2	1496.72	-3.86742	56.3862	0
High	TLTLVDTGIGMTK	2	2	1	545519272		0	5.53584e+06	0	9.63093e-06	62.58	1.83566e-05	2	1349.73	-4.25562	46.2454	0
High	IPPYHYIHVLDQNSNVSHVEVGPK	4	1	1	560879431		0	2.54588e+07	0	9.50071e-10	62.58	2.00404e-05	3	2742.39	-5.01707	39.0718	0
High	SSEDQSmGNWQIK	1	1	1	560891942	M7(Oxidation)	0	2.01686e+06	0	9.12628e-05	62.55	3.89133e-06	2	1525.65	-6.69167	25.9771	0
High	LSDDNTIGKEEIQQR	2	8	3	545513111;545513107;545513105		0	38992745	0	2.02955e-05	62.53	2.07751e-05	2	1745.85	-7.48639	21.4433	1
High	LIQNNHYAMEDVATR	2	8	3	545513111;545513107;545513105		0	39141048	0	2.74968e-07	62.46	1.66858e-05	3	1774.84	-6.22508	27.8108	0
High	LLSKPQDALEGVVLSPSLEAR	2	2	1	73956580		0	1.29929e+07	0	5.53488e-08	62.46	9.47799e-06	2	2222.22	-7.74894	53.0731	0
High	KGDILTLLNSTNKDWWK	3	8	3	545513111;545513107;545513105		0	4.53317e+06	0	2.22354e-07	62.43	2.38878e-05	2	2032.08	-3.15426	58.7257	2
High	SNAHYNLQNAFNLAEQHLGLTK	2	3	2	545515600;73969626		0	1.06036e+07	0	8.75104e-07	62.43	2.10876e-05	2	2483.23	-5.68134	57.8465	0
High	QVSDLISVLR	1	2	1	558611352		0	8.15987e+06	0	6.71232e-05	62.39	2.04752e-05	2	1129.65	-6.88127	52.6075	0
High	WELLQQVDTSTR	4	1	1	50979272		0	1.03262e+08	0	1.22305e-05	62.37	2.34089e-05	2	1475.74	-3.96526	49.2911	0
High	QFASQANIVGPWIQTK	3	5	1	73947718		0	1.23571e+08	0	1.73428e-06	62.37	2.71462e-05	2	1787.93	-7.68929	52.0711	0
High	VAPEEHPVLLTEAPLNPK	2	4	1	307938303		0	2.52499e+07	0	6.42517e-07	62.35	1.68519e-05	2	1954.05	-5.18533	40.4863	0
High	STNGDTFLGGEDFDQALLR	1	1	1	73970888		0	1.46395e+06	0	1.70756e-07	62.35	1.31264e-05	2	2055.95	-5.78444	58.8517	0
High	AKFEELNMDLFR	2	1	1	345806081		0	2.03868e+06	0	0.000261471	62.31	1.78009e-05	2	1512.74	-8.05414	52.8586	1
High	ALmLQGVDLLADAVAVTmGPK	1	1	1	545555747	M3(Oxidation); M18(Oxidation)	0	1.32137e+06	0	3.70851e-07	62.3	2.0639e-05	3	2145.12	-3.20612	64.2029	0
High	NQVAMNPTNTVFDAK	2	3	1	545497049		0	2.67793e+07	0	3.05551e-05	62.27	1.87661e-05	2	1649.79	-4.76436	38.0485	0
High	LEGPTPAPSTSYSPQADSLR	2	1	1	55741803		0	2.60099e+06	0	1.38436e-06	62.27	2.14343e-05	2	2074	-4.70119	33.7226	0
High	LQSNIQYITR	1	2	1	545500516		0	986064	0	7.95902e-05	62.24	2.4359e-05	2	1235.67	-5.37455	31.0481	0
High	HQLLEADISAHEDRLK	3	8	3	545513111;545513107;545513105		0	5.63519e+06	0	7.54922e-07	62.24	2.59412e-05	2	1874.96	-5.40902	27.7046	1
High	GPVGLEGLLTTK	1	4	1	345792599		0	4.29649e+06	0	1.95064e-05	62.18	1.7343e-05	2	1184.68	-7.98237	52.1059	0
High	AALLELWELR	2	8	3	545513111;545513107;545513105		0	2.90503e+07	0	8.42885e-05	62.12	2.44891e-05	2	1213.69	-5.41801	62.0158	0
High	LVTLEEFLASTQR	1	1	1	73947136		0	840113	0	5.01097e-06	62.11	2.32229e-05	2	1506.81	-4.6785	61.6549	0
High	FEAHPNDLYVEGLPENIPFR	2	6	1	545500574		0	1.23203e+07	0	9.54938e-06	62.11	2.02701e-05	2	2357.15	-4.71086	56.6153	0
High	LSYTQLLR	1	19	1	545521189		0	1.35587e+06	0	0.000365574	62.01	1.152e-05	2	993.568	-4.34121	44.5569	0
High	YTEHSTVGLAQQWDQLDQLGmR	2	8	3	545513111;545513107;545513105	M21(Oxidation)	0	3.90277e+07	0	1.88115e-07	61.96	1.35637e-05	2	2592.2	-6.94444	51.7246	0
High	SQLLGSAHEVQR	3	8	3	545513111;545513107;545513105		0	8.03373e+07	0	0.00010283	61.9	2.87316e-05	2	1324.69	-5.35705	18.6268	0
High	RDQALTEEHAR	1	4	1	73963339		0	1.03872e+07	0	9.46094e-05	61.85	2.08349e-05	2	1325.65	-6.27983	8.49574	1
High	NLATTVTEEILEK	2	4	1	545491908		0	3.42102e+06	0	2.27754e-05	61.84	3.53831e-05	2	1460.78	-5.33582	59.7755	0
High	ANVTILDTQIR	1	2	1	545547434		0	1.25205e+06	0	0.00016576	61.83	2.6902e-05	2	1243.69	-8.57478	41.2819	0
High	TLSFGSDLNYATR	1	2	1	545548105		0	1.27504e+06	0	2.83686e-05	61.83	1.84705e-05	2	1444.7	-5.50511	44.678	0
High	TIAIIAEGIPEALTR	1	2	1	545510631		0	1.29311e+06	0	7.70386e-07	61.73	1.67521e-05	2	1567.9	-3.98864	59.3408	0
High	TVTGSGHQEHINIHK	1	3	1	545530469		0	1.08259e+06	0	9.75431e-06	61.73	2.51786e-05	2	1657.83	-5.61996	10.626	0
High	VVILmELNILK	1	1	1	359320313	M5(Oxidation)	0	906327	0	7.61988e-05	61.72	7.36909e-06	2	1300.78	-4.60229	60.35	0
High	SNIDNmFESYINNLR	1	1	1	359323093	M6(Oxidation)	0	664637	0	1.9772e-06	61.69	1.15199e-05	2	1845.84	-3.56075	58.4278	0
High	RLLSKPQDALEGVVLSPSLEAR	1	2	1	73956580		0	2.41468e+06	0	5.66073e-06	61.62	7.54074e-06	3	2378.33	-3.95469	48.455	1
High	FEEFQTDMAAHEER	1	8	3	545513111;545513107;545513105		0	709240	0	7.10361e-06	61.53	4.21843e-06	2	1739.72	-6.44468	31.3432	0
High	LFGAAEVQR	3	8	3	545513111;545513107;545513105		0	1.39681e+08	0	0.0010932	61.49	3.92397e-05	2	990.529	-8.04231	29.2017	0
High	NVNIQNFHISWK	2	4	1	73963339		0	2.62844e+07	0	0.00017502	61.49	2.89153e-05	2	1499.76	-7.1513	49.4055	0
High	KVIQYLAHVASSHK	3	8	2	160425231;545498124		0	4.44597e+06	0	1.28401e-05	61.47	2.1243e-05	2	1580.88	-5.31949	25.1451	1
High	ILAAILHLGNLK	2	1	1	345805768		0	3.27867e+06	0	2.18401e-05	61.42	2.09121e-06	2	1275.81	-4.8126	54.0835	0
High	TINEVENQILTR	4	9	2	73963339;73947718		0	2.58578e+08	0	0.000137331	61.37	3.44304e-05	2	1429.76	-6.24475	41.0939	0
High	MLDAEDIVNTARPDEK	2	3	1	73947718		0	2.69523e+07	0	3.98236e-06	61.34	2.21089e-05	2	1816.86	-5.56549	41.7731	0
High	SLNDQFASFIDK	1	1	1	73996461		0	2.1738e+06	0	1.498e-05	61.27	2.50807e-05	2	1384.67	-3.53883	48.9188	0
High	VEGPAFTDAIR	1	2	1	545513275		0	2.67724e+06	0	0.000197768	61.26	3.17598e-05	2	1175.6	-6.90848	37.4722	0
High	LFVEALGQIGPAPPLK	1	5	1	345782111		0	1.61471e+06	0	6.17559e-07	61.25	1.12484e-05	2	1649.96	-4.08687	58.613	0
High	SGAQASSTPLSPTR	1	1	1	560891942		0	1.05009e+07	0	0.000522123	61.22	3.06945e-05	2	1359.68	-6.65423	17.1203	0
High	LmLLLEVISGER	1	15	2	73963339;73947718	M2(Oxidation)	0	2.44239e+06	0	8.89208e-06	61.13	3.14529e-05	2	1388.78	-4.70209	61.4936	0
High	KEENLADWYSQVITK	1	2	1	74006036		0	989371	0	1.02647e-05	61.04	2.78614e-05	2	1823.91	-4.51997	53.688	1
High	LGADEISPK	1	3	2	545512109;359320307		0	8.79897e+06	0	0.000455975	61.03	2.01159e-05	2	929.487	-6.90374	20.229	0
High	LmmDPLSGQNR	2	4	1	545491908	M2(Oxidation); M3(Oxidation)	0	3.94435e+06	0	0.000362911	61.03	1.09257e-05	2	1293.59	-5.06664	20.8506	0
High	WALSQSNPSALR	1	1	1	73971210		0	2.1606e+06	0	1.8583e-05	61.03	3.16333e-05	2	1329.69	-3.81339	37.8381	0
High	NDLAVVDVR	1	1	1	345790650		0	1.22838e+07	0	0.000218503	61	2.79604e-05	2	1000.53	-8.31475	32.2254	0
High	LIDVNHYAKDEVAAR	1	8	3	545513111;545513107;545513105		0	8.06651e+06	0	2.18321e-06	60.99	3.31998e-05	2	1713.88	-4.72298	28.4288	1
High	SVTNEDVTQEELGGAR	1	1	1	545539043		0	556136	0	2.4504e-05	60.98	2.22242e-05	2	1704.79	-5.26635	27.6145	0
High	LVSDGNINSDRIQEK	1	3	2	545515600;73969626		0	2.99981e+06	0	2.63807e-05	60.96	3.75987e-05	2	1687.85	-4.71389	20.5027	1
High	GYTFLEYASPAHALDAVK	1	1	1	545501183		0	1.52789e+06	0	1.64574e-07	60.91	2.95595e-05	2	1952.97	-3.65293	56.3243	0
High	LLYNNVSNFGR	1	2	1	73966629		0	1.22121e+06	0	2.52425e-05	60.83	3.53957e-05	2	1296.66	-3.91388	39.7963	0
High	IRLENEIQTYR	2	1	1	61740600		0	3.66751e+07	0	0.000413659	60.74	3.19202e-05	2	1434.76	-7.44122	31.9289	1
High	QGGGGGGGSVPGIER	1	7	1	545534926		0	2.04912e+06	0	9.28283e-05	60.7	2.0172e-05	2	1284.62	-7.4067	19.526	0
High	LGESQTLQQFSR	3	8	3	545513111;545513107;545513105		0	1.11986e+08	0	0.000397463	60.64	3.63745e-05	2	1393.7	-4.02359	33.2641	0
High	FAEALGSTEAK	1	6	1	545500574		0	6.25597e+06	0	0.000101425	60.63	3.31283e-05	2	1123.56	-5.87173	23.2387	0
High	ALTLIAGSPLK	1	2	1	73968655		0	7.15376e+06	0	0.000109198	60.6	9.44995e-06	2	1083.67	-6.85993	45.9966	0
High	ITPSYVAFTPEGER	2	1	1	345806081		0	8.38021e+06	0	1.41681e-05	60.58	2.96182e-05	2	1566.77	-4.25738	41.8514	0
High	IGNLQTDLSDGLR	1	5	1	73985178		0	1.00691e+06	0	2.04778e-05	60.56	3.8633e-05	2	1401.73	-4.25103	43.6378	0
High	LLYAFAEATVPK	1	1	1	545539043		0	908917	0	7.43771e-06	60.54	2.74638e-05	2	1322.73	-3.32237	51.1226	0
High	VTVLFAGQHISK	2	5	1	73985178		0	2.69986e+06	0	6.26142e-05	60.53	3.35016e-05	2	1299.74	-3.01337	33.4017	0
High	ALLQEFDSTVLNK	1	1	1	545550292		0	536717	0	1.90098e-05	60.52	3.91236e-05	2	1477.78	-3.65543	55.7534	0
High	HLLGVEDLLQK	5	3	2	545515600;73969626		0	9.62251e+07	0	0.000154369	60.48	2.18917e-05	2	1264.71	-9.47601	47.957	0
High	aQQAADKYLYVDK	1	1	1	160425231	N-Term(Acetyl)	0	5.86588e+06	0	1.63004e-05	60.43	3.50066e-05	2	1554.77	-5.06572	39.8567	1
High	MFGVPVVVAVNAFK	1	2	1	545507634		0	2.90848e+06	0	2.80249e-06	60.33	3.23464e-05	2	1477.82	-4.21628	61.9274	0
High	NPDDITQEEYGEFYK	1	2	1	545519272		0	8.26024e+06	0	2.96404e-06	60.29	3.78839e-06	2	1847.79	-4.63882	42.1728	0
High	LNFSHGTHEYHAETIK	2	6	1	545550325		0	21637681	0	8.23006e-07	60.26	2.54781e-05	2	1883.89	-7.86237	20.1087	0
High	AEALRIEGEGSVLQAK	2	1	1	560879431		0	3.57366e+06	0	0.000257537	60.24	3.54839e-05	2	1670.9	-4.16251	34.6104	1
High	QLETIDQLHLEYAK	2	5	1	73947718		0	8.93324e+07	0	2.92399e-05	60.23	3.43327e-05	2	1700.87	-7.68385	43.8517	0
High	LAILGIHNEVSK	3	4	1	73963339		0	1.13261e+08	0	5.20359e-05	60.22	1.80615e-05	2	1293.74	-7.42325	35.963	0
High	AKDEQSAVSMLKK	2	3	2	545515600;73969626		0	5.73989e+06	0	2.94968e-05	60.2	3.81997e-05	2	1434.76	-4.45121	18.2174	2
High	QLFHPEQLITGKEDAANNYAR	4	9	2	359323129;545556306		0	1.25762e+07	0	4.01281e-06	60.07	3.61132e-05	3	2415.19	-5.08242	40.9525	1
High	FFEDYGLFMR	1	1	1	545502393		0	595877	0	2.26342e-05	60.04	1.48129e-05	2	1324.6	-4.92685	59.8692	0
High	LAEISDVWEEMK	3	3	2	545515600;73969626		0	4.19546e+07	0	0.000160444	60.03	2.93962e-05	2	1449.69	-3.57145	56.5609	0
High	ELEEIVQPIISK	1	1	1	345806081		0	3.86246e+06	0	0.00172006	60	2.02e-05	2	1397.78	-9.48155	48.0041	0
High	mADLHAVPR	1	3	1	545490589	M1(Oxidation)	0	460231	0	7.13123e-05	59.92	3.38172e-05	2	1025.51	-5.7481	15.0781	0
High	SLETENAGLR	1	1	1	560891942		0	6.01111e+06	0	0.000259412	59.86	4.89529e-05	2	1089.55	-6.40167	20.9977	0
High	VPATNLILGEGR	1	2	1	359322603		0	1.3744e+06	0	2.91146e-06	59.86	2.02938e-05	2	1239.7	-4.44499	40.7668	0
High	INAWNSPTLPIYEPGLK	1	1	1	545494172		0	4.8742e+06	0	1.19204e-06	59.86	3.99679e-05	2	1913.01	-4.22722	57.4399	0
High	YANEVNSDAGAFR	1	2	1	545508925		0	852242	0	2.44828e-06	59.83	1.3519e-05	2	1413.63	-5.65639	26.2044	0
High	VADWTGATYQDKR	1	1	1	73969188		0	1.0035e+06	0	1.10428e-05	59.82	2.81426e-05	2	1510.72	-6.77293	23.8427	1
High	QALQDTLALYK	2	3	2	545515600;73969626		0	7.44381e+07	0	0.000510469	59.81	4.39827e-05	2	1263.68	-7.62161	44.0213	0
High	RPVVLFGPIADIALEK	1	10	1	545486239		0	1.85252e+06	0	6.96526e-07	59.77	1.06493e-05	3	1738.02	-3.05065	59.517	0
High	AAITVVmASK	1	2	1	345795391	M7(Oxidation)	0	6.99729e+06	0	8.65878e-05	59.76	4.54432e-05	2	1006.55	-5.3143	20.9958	0
High	ASSAAGLTAAVVR	1	1	1	345784242		0	760039	0	2.25454e-05	59.72	5.16766e-05	2	1173.65	-6.29538	31.4843	0
High	LQEEMLQREEAESTLQSFR	1	1	1	559098393		0	2.53894e+06	0	8.11212e-08	59.69	3.15216e-05	3	2324.11	-4.62325	45.0117	1
High	VLQVSIGPGLPK	1	2	1	545550048		0	2.39366e+06	0	0.00220977	59.68	7.21232e-06	2	1207.73	-5.30467	44.6702	0
High	RELLELEALSTAVESTGTAK	1	1	1	560879431		0	2.45319e+06	0	1.59028e-05	59.61	3.80697e-05	3	2118.12	-4.36104	57.1323	1
High	sGFLEELLGEK	1	2	1	545512065	N-Term(Acetyl)	0	85355.8	0	0.000383892	59.57	5.60872e-05	2	1263.64	-4.15403	70.0815	0
High	SFYPEEVSSmVLTK	4	3	1	545497049	M10(Oxidation)	0	1.75718e+07	0	4.80171e-07	59.57	3.41712e-05	2	1632.77	-4.77006	46.3372	0
High	IALPLPNFSSLNLR	3	1	1	559098393		0	1.18177e+07	0	1.59771e-06	59.56	2.28518e-05	2	1554.89	-4.6288	62.195	0
High	HSLTHGSSGYINSSGSTR	2	1	1	345792774		0	2.14379e+06	0	1.76101e-07	59.54	2.39578e-05	2	1847.85	-6.22951	12.6524	0
High	VLITTLITASR	1	5	1	345782702		0	2.10501e+06	0	3.5684e-05	59.53	1.12544e-05	2	1187.72	-9.42502	53.1496	0
High	TALPAQSAATLPAR	4	2	2	545515600;73969626		0	1.95393e+08	0	1.45221e-05	59.52	3.26124e-05	2	1367.76	-5.7145	29.2886	0
High	EAAWAISNLTISGR	1	3	1	545537328		0	972601	0	3.16042e-06	59.52	4.65174e-05	2	1488.77	-7.06904	52.6401	0
High	GQDHVVSDFSEHGSLK	2	4	1	345792599		0	2.22454e+06	0	2.01554e-06	59.52	2.33424e-05	2	1741.8	-6.4814	23.772	0
High	ITENAIVENLK	1	2	1	545550048		0	1.02133e+06	0	0.000301697	59.38	4.85027e-05	2	1243.68	-4.4528	39.2694	0
High	TKQDEVNAAWQR	1	8	3	545513111;545513107;545513105		0	1.56348e+07	0	0.000624818	59.31	3.2294e-05	2	1445.7	-6.02884	20.0145	1
High	NSNILEDLETLR	1	1	1	73954685		0	1.41583e+06	0	1.64252e-05	59.27	5.05159e-05	2	1416.72	-6.46479	60.6124	0
High	EVDDLEQWIAER	2	3	2	545515600;73969626		0	2.89796e+07	0	9.68338e-05	59.24	2.33483e-05	2	1502.7	-5.70999	57.6644	0
High	GYSFTTTAER	1	5	1	307938303		0	1.2122e+07	0	0.000205861	59.23	2.23276e-05	2	1132.52	-5.00959	26.4291	0
High	NVNVQNFHISWK	3	5	1	73947718		0	8.33135e+07	0	2.67651e-05	59.21	4.83398e-05	2	1485.75	-5.23006	45.3845	0
High	AVFVDLEPTVIDEVR	2	4	1	359323129		0	3.09163e+07	0	3.15665e-05	59.2	5.19378e-05	2	1701.89	-6.99386	59.137	0
High	AASFLLALEPELEAR	1	1	1	73984484		0	1.19607e+06	0	0.00205156	59.17	4.455e-05	2	1629.88	-4.2998	62.1993	0
High	ALSSEGKPYVTKEELYQNLTR	4	8	3	545513111;545513107;545513105		0	3.81043e+07	0	7.16861e-06	59.15	4.88907e-05	2	2426.24	-5.98229	37.4754	1
High	SGFSSVSVSR	1	4	1	345791910		0	1.91987e+06	0	0.000230365	59.09	2.97178e-05	2	1012.5	-8.01289	23.8185	0
High	AIFLADGNVFTTGFSR	2	2	1	545544157		0	2.81974e+06	0	1.34938e-05	59.08	5.35165e-05	2	1715.87	-5.79843	59.8859	0
High	AGFAGDDAPR	1	10	2	73980981;307938303		0	5.76613e+06	0	0.00120364	59.04	2.15797e-05	2	976.444	-4.93859	17.2561	0
High	AVNTQALSGAGILR	1	1	1	345777938		0	1.60538e+06	0	1.48475e-05	59.03	4.64471e-05	2	1370.77	-4.39223	40.8079	0
High	VSEEIFFGR	1	1	1	73962221		0	754245	0	0.000203671	59.02	3.18924e-05	2	1083.54	-5.02038	45.0811	0
High	IIAHAQLLEQHR	3	5	1	345782111		0	7.08552e+06	0	0.000165632	58.89	5.11968e-05	2	1428.8	-5.81443	21.5655	0
High	DLSAAGIGLLAAATQSLSmPASLGR	1	2	1	327532722	M19(Oxidation)	0	298566	0	1.47589e-06	58.83	4.85706e-05	3	2387.25	-4.3646	67.3023	0
High	KDSGATPETLQSTTAGTSV	1	2	1	73956988		0	2.22669e+06	0	1.21368e-06	58.82	4.04814e-05	2	1850.89	-6.19766	28.1668	1
High	KGVNLPGAAVDLPAVSEK	1	7	1	545550325		0	5.77046e+06	0	1.1845e-07	58.81	3.91937e-05	2	1764.98	-5.95369	42.4056	1
High	ALVADSHPESER	2	3	2	545515600;73969626		0	4.71587e+07	0	0.000113997	58.75	4.08058e-05	2	1310.63	-5.30036	12.8302	0
High	DQLIYLLEQLPGK	1	1	1	73951227		0	321628	0	8.34724e-05	58.57	5.22622e-05	2	1529.85	-5.64031	62.6018	0
High	TVQDALESLVAR	1	1	1	545500400		0	1.63839e+06	0	9.43851e-05	58.44	6.94611e-05	2	1301.7	-5.752	56.1812	0
High	mGAGmGFGLER	1	8	1	545534926	M1(Oxidation); M5(Oxidation)	0	2.81488e+06	0	5.14496e-06	58.42	1.13665e-05	2	1157.5	-6.34593	27.3284	0
High	MKETAENYLGHTAK	1	1	1	73970888		0	2.32384e+06	0	1.31587e-05	58.42	4.57538e-05	2	1592.77	-4.70775	18.3454	1
High	ASSHSSQTQGTGSITK	1	1	1	560891942		0	2356484	0	0.000231357	58.41	4.07398e-05	2	1576.75	-6.14794	8.18168	0
High	QIAASSQDSVGR	1	4	1	345792599		0	3.20086e+06	0	0.000176964	58.38	5.55433e-05	2	1218.6	-5.42072	12.8416	0
High	IVGSKPLYVALAQR	2	7	1	545523510		0	2.29583e+06	0	9.78104e-06	58.34	2.27893e-05	2	1514.9	-6.0093	39.0415	0
High	QLLPILLQDTSIFTAPK	2	5	1	345782702		0	227932	0	3.43083e-07	58.26	1.70925e-05	2	1898.09	-3.48985	64.9014	0
High	KLLVSSEDYGR	2	8	3	545513111;545513107;545513105		0	3.23186e+07	0	0.000638692	58.25	5.15453e-05	2	1266.66	-5.31659	23.3208	1
High	mELEPELLLQEAR	1	1	1	345805794	N-Term(Acetyl)	0	106379	0	1.2297e-05	58.24	6.59111e-05	2	1612.82	-3.44032	65.4991	0
High	VLLTLATQNR	1	1	1	545560324		0	934714	0	8.76805e-05	58.23	4.23134e-05	2	1128.67	-7.30996	36.6114	0
High	KHEAFETDFTVHKDR	4	8	3	545513111;545513107;545513105		0	1.21806e+07	0	1.70666e-06	58.21	5.28528e-05	2	1859.89	-6.47038	19.5737	2
High	ITPENLPQILLQLK	2	2	1	327532722		0	4.36991e+06	0	4.26853e-05	58.2	1.36977e-05	2	1619.96	-7.42865	63.1653	0
High	NLLHVTDTGVGmTR	1	1	1	50979166	M12(Oxidation)	0	1.28765e+06	0	4.64647e-06	58.19	5.85581e-05	2	1529.77	-4.40898	29.4838	0
High	LFTAESLIGLK	1	1	1	73954685		0	3.18865e+06	0	0.000201499	58.18	3.08671e-05	2	1191.69	-4.30178	58.0728	0
High	DQAVMISGESGAGK	1	3	2	545512109;359320307		0	1.23145e+06	0	1.21982e-07	58.17	3.99302e-05	2	1349.63	-6.60045	21.7924	0
High	IQDKEGIPPDQQR	10	7	1	73995130		0	8.55715e+06	0	0.000259047	58.17	5.68472e-05	2	1523.77	-5.06252	15.5754	1
High	QLLQANPILEAFGNAK	1	8	2	160425231;359318584		0	2.6993e+07	0	1.91717e-06	58.1	4.7084e-05	2	1726.94	-5.76917	60.9241	0
High	AQTLPTSVVTITSESSPGK	1	2	2	545515600;73969626		0	1.75189e+07	0	8.54993e-06	58.1	6.93095e-05	2	1902.99	-6.0627	42.4861	0
High	ALSSEGKPYVTK	3	8	3	545513111;545513107;545513105		0	3.35562e+07	0	5.8674e-05	58	7.26674e-05	2	1279.68	-9.66167	14.7073	0
High	LLDPEDISVDHPDEK	1	3	2	545515600;73969626		0	1.31422e+07	0	2.15483e-06	57.99	6.29065e-05	2	1721.81	-7.08833	37.0099	0
High	KVQSGNINAAK	1	2	1	345802573		0	899075	0	0.00122709	57.95	7.33485e-05	2	1129.63	-6.22993	8.03372	1
High	AFGPGLQGGSAGSPAR	1	1	1	74008809		0	2.86213e+06	0	1.38887e-06	57.94	5.47163e-05	2	1429.7	-9.49971	26.7575	0
High	ALQLEEDIVSVTHK	1	2	1	545522837		0	2.94659e+06	0	3.74572e-05	57.94	6.37956e-05	2	1581.84	-5.10402	48.5946	0
High	HVDYIADQIVTK	1	3	1	545510807		0	1.86785e+06	0	6.14286e-05	57.93	7.70694e-05	2	1401.73	-4.3179	31.799	0
High	IVAFENAFER	1	2	1	74001642		0	1.89314e+06	0	0.000136614	57.9	5.50605e-05	2	1195.6	-5.63051	46.3082	0
High	VDTVNHmADELINSGHSDAATIAEWK	3	3	2	545515600;73969626	M7(Oxidation)	0	2.81467e+07	0	1.48253e-09	57.89	2.82845e-05	3	2840.3	-4.50857	47.5194	0
High	YVLVAGITPTPLGEGK	1	1	1	73946132		0	1.66327e+06	0	3.84257e-05	57.85	6.21784e-05	2	1614.9	-3.48174	51.2252	0
High	SQEQLAAELAEYTAK	1	1	1	558757359		0	3.52061e+06	0	4.45943e-06	57.78	5.74367e-05	3	1651.81	-5.50825	50.0675	0
High	AVANQTSATFLR	1	1	1	354459384		0	3.6756e+06	0	0.0010637	57.66	7.67853e-05	2	1278.67	-6.70611	30.8691	0
High	VEVGQGQEFAIDTK	1	5	1	73985178		0	686059	0	1.05828e-05	57.65	6.85445e-05	2	1520.75	-6.0929	35.2914	0
High	EVVAGSHELGQDYEHVTmLQER	1	3	2	545515600;73969626	M18(Oxidation)	0	8.12347e+06	0	1.09903e-06	57.64	3.504e-05	2	2543.17	-3.76094	35.7699	0
High	AGTQIENIEEDFRDGLK	2	4	1	73963339		0	2.43543e+07	0	7.27457e-06	57.58	6.17148e-05	2	1934.94	-5.31441	54.3131	1
High	NQVAmNPTNTVFDAK	2	3	1	545497049	M5(Oxidation)	0	4.82579e+07	0	7.57296e-05	57.53	4.99789e-05	2	1665.78	-6.28271	30.86	0
High	AEAVVAMLLTK	1	1	1	545509598		0	1.56843e+06	0	2.68418e-05	57.48	7.2978e-05	2	1145.66	-3.38482	55.633	0
High	KTTEENQELVTR	1	3	1	73993994		0	1.39404e+06	0	0.00013597	57.46	8.0763e-05	2	1447.73	-5.78631	12.9202	1
High	QRDYETATLSDIK	2	5	1	73947718		0	2.16696e+07	0	6.42516e-05	57.45	6.93465e-05	2	1539.75	-8.8267	28.8915	1
High	SLESNPEQLQAmK	1	5	1	345782702	M12(Oxidation)	0	1.32781e+06	0	5.19844e-05	57.32	5.25476e-05	2	1490.71	-5.47474	23.2861	0
High	LDLQQGQNLLQGLSK	1	5	1	345782702		0	1.8587e+06	0	6.74891e-07	57.3	6.29385e-05	2	1654.9	-5.26873	55.9921	0
High	ASTEGVAIQGQQGTR	1	1	1	545525484		0	677199	0	2.89482e-05	57.27	6.74061e-05	2	1502.75	-6.20447	16.8516	0
High	LAEISDVWEEmKTTLK	1	3	2	545515600;73969626	M11(Oxidation)	0	3.33292e+06	0	5.78254e-06	57.24	7.67468e-05	2	1908.95	-5.28468	44.6829	1
High	LNMILVQILK	1	1	1	545515705		0	365328	0	0.000354813	57.14	2.1638e-05	2	1184.74	-4.75098	61.5867	0
High	TGSDADLVVFPDSLK	1	2	1	114326371		0	5.29274e+06	0	1.31593e-05	57.14	8.55862e-05	2	1563.78	-7.30741	52.4428	0
High	LmDLLADSR	1	2	1	74001642	M2(Oxidation)	0	1.17872e+06	0	0.000345871	57.03	8.75835e-05	2	1049.52	-5.74464	33.1738	0
High	DAGVIAGLNVLR	1	4	1	50978734		0	3.78043e+06	0	4.79718e-05	57.02	4.53823e-05	2	1197.69	-6.17993	53.4327	0
High	VFASEmNAGIIK	1	2	1	545490543	M6(Oxidation)	0	1.62314e+06	0	0.000253041	56.98	8.3386e-05	2	1295.66	-5.3122	31.1084	0
High	TEMEDLMSSKDDVGK	1	1	1	160425231		0	976064	0	0.000293912	56.97	2.07941e-05	2	1684.73	-6.08946	32.9437	1
High	GEELLSPLNLEQAAYVR	2	3	2	545512109;359320307		0	4.19576e+06	0	7.61865e-05	56.96	8.21599e-05	2	1901.99	-4.58288	59.2666	0
High	VQQTVQDLFGR	1	1	1	73970888		0	2.21802e+07	0	0.000318609	56.95	0.00010435	2	1290.67	-5.13049	42.0771	0
High	NQGSGLSSSGAGEGQGPK	1	2	1	74006036		0	900061	0	2.54798e-05	56.89	3.38687e-05	2	1617.73	-7.17824	12.1227	0
High	TTPSVVAFTSDGER	2	1	1	73970888		0	8.54262e+06	0	9.42519e-05	56.88	5.51763e-05	2	1466.7	-7.75757	36.0996	0
High	LAAAYNLVQR	1	1	1	359323581		0	1.73203e+06	0	5.72569e-05	56.87	8.07965e-05	2	1118.63	-3.55628	33.3594	0
High	SPTWFGIPR	2	6	1	545500574		0	2.22049e+07	0	0.000402489	56.78	0.00013937	2	1060.55	-5.13105	51.4942	0
High	ADVVESWIGEKENSLK	1	8	3	545513111;545513107;545513105		0	8.84128e+06	0	7.90949e-08	56.75	0.00010187	2	1803.9	-6.16363	46.607	1
High	SVFPEQANNNEWAR	1	1	1	73966003		0	2.1574e+06	0	0.000141782	56.71	3.60485e-05	2	1661.76	-5.26499	38.4839	0
High	FADGDVDTVLSR	1	1	1	359322052		0	2.3094e+06	0	7.56327e-05	56.68	6.8301e-05	2	1294.62	-4.67767	38.9331	0
High	FLFLLLGPAGK	1	3	1	545538702		0	437320	0	1.9538e-05	56.63	2.60724e-05	2	1175.71	-4.5375	63.6794	0
High	VPANQLAEIWLK	1	2	1	545547434		0	2.77724e+06	0	0.000493976	56.63	5.34484e-05	2	1381.78	-3.37166	58.5303	0
High	mALLATVLGR	1	3	1	345782111	M1(Oxidation)	0	6.98831e+06	0	0.000184927	56.6	7.41651e-05	2	1060.61	-5.00804	50.8663	0
High	LTEQLAGPLR	1	1	1	73949523		0	3.96004e+06	0	0.000246648	56.49	4.08387e-05	2	1097.63	-5.77948	32.921	0
High	LAASGDGGLQELSGHFENQK	1	1	1	345799307		0	732486	0	3.86227e-07	56.42	7.09186e-05	2	2057.98	-5.5534	39.8645	0
High	LVNTTITPEPEPK	1	2	1	545491914		0	1.3628e+07	0	0.000528746	56.31	9.00452e-05	2	1438.77	-6.52955	27.4262	0
High	SSGPTSLFAVTVAPPGAR	1	1	1	545505093		0	1.39409e+07	0	5.93962e-06	56.29	0.000104089	2	1714.9	-8.01454	52.8305	0
High	LWEYLLELLK	1	3	2	545515600;73969626		0	524402	0	3.35003e-05	56.28	5.35774e-05	2	1319.76	-3.39758	68.996	0
High	RFDDAVVQSDmK	2	3	1	545497049	M11(Oxidation)	0	6.89857e+06	0	4.98569e-06	56.26	4.48342e-05	2	1426.66	-5.08526	19.3083	1
High	YNVSQLEEWLR	1	1	1	545550660		0	874971	0	0.000291402	56.24	9.18649e-05	2	1436.71	-5.3074	59.9537	0
High	LAVATFAGIENK	1	2	1	345780137		0	614422	0	4.51591e-05	56.23	9.80324e-05	2	1233.68	-5.29928	43.5839	0
High	EQADFAIEALAK	4	8	2	160425231;359318584		0	8.96263e+06	0	9.45748e-05	56.23	0.00011185	2	1305.66	-8.47312	48.1238	0
High	GFALVGVGSEASSK	1	1	1	545514197		0	2.29276e+06	0	7.85249e-06	56.2	0.000108667	2	1308.67	-5.02963	40.2164	0
High	SDFQVNLNNASR	1	6	1	545530010		0	1.3568e+06	0	0.000356927	56.19	7.20107e-05	2	1364.65	-5.13559	32.7271	0
High	KASGPPVSELITK	3	4	3	545554636;545554601;345796941		0	4.29505e+06	0	0.00106015	56.14	6.68856e-05	2	1326.76	-5.11191	29.3728	1
High	LIDIFYPGDQQSVTFGTK	1	4	1	345792599		0	0	0	4.0279e-08	56.13	9.94627e-05	2	2029.02	-4.87499	59.8624	0
High	FLLVLADGLR	1	1	1	345795107		0	0	0	0.000213608	56.11	4.10218e-05	2	1116.67	-4.11944	60.2127	0
High	SIATLAITTLLK	1	5	1	73984948		0	3.34674e+06	0	1.77669e-05	56.11	1.4327e-05	2	1244.77	-7.21915	63.0546	0
High	AGYSQYVPEILEK	1	1	1	73970116		0	1.97273e+06	0	0.0012932	56.08	9.42027e-05	2	1496.76	-3.47359	51.2083	0
High	IAQLEEQLDNETKER	1	1	1	160425231		0	1.00348e+06	0	2.58708e-05	56.07	0.000105913	2	1815.9	-4.30696	32.4887	1
High	EAIQQQQNQLVWVSEGK	1	1	1	55741803		0	1.70506e+06	0	1.91357e-07	56.07	0.000101341	2	1985	-4.38977	42.1037	0
High	VGGSSVDLHR	1	6	1	545530010		0	1.00753e+06	0	0.00131691	56.05	6.74171e-05	2	1026.52	-9.36405	13.3232	0
High	ALEEANADLEVK	1	1	1	545510666		0	2.84897e+06	0	0.000275548	55.96	8.3279e-05	2	1301.65	-8.28234	29.1206	0
High	FLSAIISSVDK	1	1	1	73951551		0	2.18589e+06	0	6.80755e-05	55.94	6.39254e-05	2	1179.65	-6.19725	50.6198	0
High	GAAMVTAVAYR	1	4	2	545528063;345798984		0	2.58005e+06	0	7.7595e-05	55.92	9.17253e-05	2	1109.57	-6.65076	30.8761	0
High	LALAEVEDNYK	1	2	1	545522837		0	5.57974e+06	0	9.1298e-05	55.9	0.000110398	2	1264.64	-5.49877	38.4791	0
High	LNIDPSTITWQR	1	1	1	73946132		0	1.73113e+06	0	0.000196387	55.9	0.000108085	2	1443.75	-5.17872	48.7772	0
High	RFDEILEASDGIMVAR	1	7	1	545550325		0	1.93395e+06	0	1.64909e-06	55.88	0.000108584	3	1821.9	-7.56803	53.0446	1
High	LEGWLSLPLR	1	1	1	545528313		0	2.33067e+06	0	3.02313e-05	55.87	5.91407e-05	2	1183.68	-4.25705	60.225	0
High	MNEVISLWK	2	8	3	545513111;545513107;545513105		0	5.69663e+07	0	0.00220593	55.85	0.000133258	2	1119.58	-4.50049	51.4259	0
High	QLEEANDLLR	1	2	1	545506268		0	5.6383e+06	0	0.000417489	55.85	9.24357e-05	2	1200.61	-6.97836	35.5251	0
High	ALLQAILQTEDMLK	1	1	1	345796694		0	274701	0	4.13217e-06	55.83	8.56789e-05	2	1586.88	-3.41088	64.3078	0
High	IQEQVQQTLAR	1	1	1	73996826		0	3.24562e+06	0	0.000135517	55.8	8.96921e-05	2	1313.71	-5.041	23.1117	0
High	ISNIPSLIFLDATTGK	1	2	1	545512065		0	337695	0	1.43582e-06	55.79	8.68671e-05	2	1689.93	-7.03925	62.1258	0
High	HRPDLIDFDK	4	5	2	545515600;73969626		0	5.13031e+07	0	1.3657e-05	55.77	9.1903e-05	3	1255.64	-5.42969	29.6038	0
High	YYGLQILENVIK	1	1	1	545515705		0	0	0	3.05026e-05	55.71	7.6398e-05	2	1452.8	-5.87571	62.9005	0
High	GNTAAYLLYAFTR	1	1	1	73953488		0	820363	0	9.95436e-05	55.67	0.000121146	2	1460.75	-4.21934	61.7461	0
High	EFALNNENYSLGNR	1	2	1	545491914		0	7.83696e+06	0	9.54095e-06	55.67	5.6101e-05	2	1640.76	-5.19345	40.6335	0
High	GAFGEVQLVR	1	3	2	545528313;545506268		0	7.40402e+06	0	0.00108357	55.58	0.000137102	2	1075.59	-3.41049	40.8826	0
High	VTAYTVDVTGR	1	1	1	545531227		0	1.42462e+06	0	5.06734e-05	55.57	8.73596e-05	2	1181.61	-8.87173	29.1378	0
High	QVLVLQSQLADTK	1	7	1	545498124		0	1.35734e+06	0	0.000374176	55.53	0.000104822	2	1442.81	-5.3611	40.6705	0
High	DGmAFNALIHK	2	3	2	545515600;73969626	M3(Oxidation)	0	48243013	0	0.0011492	55.52	9.97332e-05	2	1232.6	-5.33632	33.6359	0
High	NTTGVTEEALKEFSmMFK	1	8	3	545513111;545513107;545513105	M15(Oxidation)	0	331931	0	3.55995e-05	55.52	6.32625e-05	2	2078.97	-5.32	62.6158	1
High	AFITNIPFDVK	1	6	1	545534926		0	3.68982e+06	0	0.00106747	55.48	9.28697e-05	2	1264.69	-4.93068	56.9649	0
High	LAEFSSQAAEEEEKVK	1	3	1	359318584		0	1.10576e+06	0	1.40861e-05	55.48	0.000110141	2	1794.87	-4.50729	29.4688	1
High	DLMLWMEDVIR	1	3	2	545515600;73969626		0	358364	0	1.80608e-05	55.47	0.000104152	2	1420.69	-4.3487	67.306	0
High	YEELQQTAGR	1	3	1	545545380		0	4.7334e+06	0	4.498e-05	55.43	7.93377e-05	2	1194.57	-4.99257	17.3439	0
High	SGAPAAAAGGR	1	2	1	359320591		0	2.69927e+06	0	2.35144e-05	55.34	6.65245e-05	2	885.447	-7.36251	8.36047	0
High	ISmQDVDLSFGSPK	1	1	1	545531227	M3(Oxidation)	0	860966	0	9.36948e-06	55.26	9.844e-05	2	1539.73	-4.28555	39.836	0
High	QAVTNPNNTFYATK	1	1	1	73970888		0	1.63603e+07	0	6.16725e-05	55.24	9.42563e-05	2	1568.76	-5.80919	26.039	0
High	TLAVSGLGVVGR	1	3	1	545510807		0	4.85466e+06	0	8.5503e-06	55.23	0.000113518	2	1128.66	-7.65215	41.4859	0
High	TFAPEEISAmVLTK	2	1	1	345806081	M10(Oxidation)	0	2.21305e+06	0	4.74703e-05	55.23	0.000128514	2	1552.78	-5.36769	50.8441	0
High	HRPELIEYDKLR	4	5	1	73947718		0	4.31349e+07	0	1.0926e-06	55.22	0.000112277	3	1568.84	-7.0073	26.059	1
High	TTGIVmDSGDGVTHTVPIYEGYALPHAILR	2	7	1	307938303	M6(Oxidation)	0	4.9024e+06	0	2.71318e-06	55.2	9.34675e-05	3	3199.59	-5.34381	53.5457	0
High	IYQTTTERPFIQK	1	1	1	545520052		0	2.91745e+06	0	4.02296e-05	55.13	0.000138413	2	1624.86	-5.37769	26.1951	0
High	AHSPASTLPNSPGSTFER	2	1	1	345792774		0	4.20007e+06	0	1.03675e-05	55.13	0.000109411	2	1855.88	-5.47717	27.6382	0
High	VDGQVVGSTDALSNQLTR	1	7	1	545537749		0	873722	0	1.69847e-07	55.13	0.00012138	2	1859.93	-6.88213	38.9643	0
High	VLEALLPLGSLEER	1	1	1	545509598		0	1.95811e+06	0	1.49396e-05	55.09	5.62182e-05	2	1538.87	-4.81765	60.6605	0
High	DLMSWINGIR	2	8	3	545513111;545513107;545513105		0	4.61336e+06	0	0.000574032	55.08	0.000134583	2	1204.61	-5.32418	63.2478	0
High	EANELQQWINEK	2	8	3	545513111;545513107;545513105		0	5.67121e+07	0	0.00163081	55.07	0.000100353	2	1501.72	-5.13059	48.8138	0
High	LAQAEEQLEQESR	1	3	1	359318584		0	2.05833e+06	0	7.95444e-06	55.05	7.56511e-05	2	1530.73	-5.55726	24.8166	0
High	QIATLHAQVTDMK	1	1	1	160425231		0	6.03e+06	0	8.91363e-05	55.03	0.000113058	2	1455.75	-6.70317	27.424	0
High	VTmQNLNDR	2	7	2	61740600;359279911	M3(Oxidation)	0	4.31274e+07	0	0.000714384	54.96	5.93626e-05	2	1106.52	-9.38602	10.9984	0
High	DQSAVVVQGLPEGVAFK	2	7	1	545500574		0	1.18662e+07	0	1.48996e-07	54.89	0.000136547	2	1743.92	-3.71641	51.1599	0
High	GRELPTAFDYVEFTR	3	8	3	545513111;545513107;545513105		0	8.59977e+06	0	1.12348e-05	54.88	0.000116056	3	1800.88	-6.75926	51.9566	1
High	LENEIQTYR	2	1	1	61740600		0	3.17416e+07	0	0.000205733	54.87	0.000152492	2	1165.58	-5.27671	24.5609	0
High	ALELDSNLYR	1	1	1	160425231		0	1.49304e+07	0	0.00038429	54.87	0.000142554	2	1193.61	-3.25992	40.8715	0
High	QQVAPmDDETGKELVLALYDYQEK	3	8	3	545513111;545513107;545513105	M6(Oxidation)	0	2.89004e+07	0	0.000401788	54.85	8.46176e-05	2	2799.33	-3.23879	57.4293	1
High	ALAAAGYDVEK	2	6	3	545554601;545554636;345796941		0	1.02305e+07	0	6.46988e-05	54.83	0.000141242	1	1107.56	-5.40602	25.1389	0
High	VLLLDSSIVEAK	1	1	1	545520894		0	984747	0	0.000818817	54.8	0.000101492	2	1286.75	-4.95011	50.7098	0
High	LVLDSIIWAFK	1	1	1	545515705		0	156001	0	6.35424e-05	54.76	6.24945e-05	2	1304.76	-4.26624	65.198	0
High	VLAVNQENEHLmEDYER	4	5	1	73947718	M12(Oxidation)	0	5.7424e+07	0	2.18914e-06	54.74	4.96892e-05	2	2104.95	-4.40715	29.4509	0
High	EQLWLANEGLITR	1	1	1	73951551		0	4.03121e+06	0	1.52811e-05	54.73	0.000134773	2	1542.82	-5.44581	55.1321	0
High	LLTQHENIKNEIDNYEEDYQK	3	3	2	545515600;73969626		0	4.33526e+07	0	0.00022827	54.72	7.65642e-05	2	2636.24	-4.51325	38.9451	1
High	TATDEAYKDPSNLQGK	2	8	3	545513111;545513107;545513105		0	4.40428e+07	0	7.92826e-06	54.71	0.000115449	2	1737.82	-4.43926	18.3393	1
High	ETLEPLIQAAQLLQVK	2	1	1	545550660		0	1.33969e+06	0	1.29379e-05	54.69	5.04344e-05	2	1794.03	-2.95611	64.2245	0
High	SGVGNVFIK	1	9	1	545523510		0	1.3211e+06	0	0.00105238	54.67	0.000102528	2	920.516	-4.01657	33.8098	0
High	NLDLDSIIAEVK	2	4	1	345791910		0	1.21765e+07	0	7.71775e-05	54.62	0.000169293	2	1329.72	-6.12776	60.9392	0
High	IDSLSAQLSQLQK	1	1	1	560891942		0	7.21221e+06	0	0.000772641	54.62	0.000152208	2	1430.78	-5.56772	44.8409	0
High	ELAQYHQSQGGGGLR	2	1	1	545506551		0	1.94044e+06	0	6.8395e-06	54.61	9.85927e-05	2	1600.77	-5.60483	17.177	0
High	DQAVmISGESGAGK	1	3	2	545512109;359320307	M5(Oxidation)	0	2.1522e+06	0	1.63776e-05	54.59	6.46417e-05	2	1365.63	-4.31916	17.2783	0
High	LANLINAEER	1	1	1	73970143		0	777318	0	0.000128884	54.57	0.000125516	2	1142.61	-3.2844	31.8281	0
High	mKQVEELYHSLLELGEK	3	5	2	545513107;545513105	M1(Oxidation)	0	4.1096e+06	0	0.0010746	54.56	0.000163599	2	2062.05	-2.87474	54.6486	1
High	QDVDNASLAR	1	1	1	559098393		0	1.01028e+07	0	0.00179262	54.55	8.69865e-05	2	1088.53	-6.05814	15.4576	0
High	VYEELLAIPVVK	1	2	1	74006036		0	2.5158e+06	0	1.3473e-05	54.5	6.7592e-05	2	1372.8	-2.97076	58.1466	0
High	SSLSSAQADFSQLAELDR	1	8	3	545513111;545513107;545513105		0	2.14715e+07	0	6.35181e-06	54.49	0.000104378	3	1924.92	-4.272	57.0089	0
High	YSGSYNDYLR	1	1	1	345783055		0	1.21266e+06	0	0.000262091	54.39	3.8757e-05	2	1237.54	-8.39557	32.1959	0
High	mAEDTSSILR	1	2	1	545537897	M1(Oxidation)	0	1159710	0	0.000453875	54.38	7.87869e-05	2	1138.53	-8.77878	23.9666	0
High	QAFEEIILQYNK	1	4	1	73993994		0	2.99497e+06	0	0.000523006	54.36	0.00014456	2	1495.77	-3.47507	54.4253	0
High	FAQPGSFEYEYAmR	1	1	1	545558431	M13(Oxidation)	0	1.61837e+06	0	5.27543e-06	54.36	2.58338e-05	2	1711.73	-5.43929	40.4527	0
High	VDTVNHMADELINSGHSDAATIAEWK	2	3	2	545515600;73969626		0	4.52699e+06	0	1.29895e-09	54.34	7.17851e-05	3	2824.31	-2.68234	57.3624	0
High	AIEKETELDSLKDK	2	2	1	545522837		0	911620	0	0.000112853	54.33	0.000184858	2	1618.84	-6.28967	21.8372	2
High	EAFLNTEDKGDSLDSVEALIK	2	8	3	545513111;545513107;545513105		0	3.85855e+07	0	6.08138e-07	54.3	0.000145456	2	2294.13	-4.04008	57.1735	1
High	LESQLQEVQGR	1	3	1	359318584		0	1.15459e+06	0	0.000182653	54.27	0.000174148	2	1286.66	-4.4527	23.5667	0
High	TITLEVEPSDTIENVK	2	7	1	73995130		0	4.65768e+07	0	4.52231e-05	54.23	0.000191429	2	1787.91	-7.28618	45.9089	0
High	VLDELTLTK	2	1	1	61740600		0	6.19815e+07	0	0.00198044	54.19	0.000145377	2	1031.59	-6.18923	38.3896	0
High	SSEELLSALQK	1	5	2	545519691;545519689		0	1.87138e+07	0	0.00176739	54.16	0.000168831	2	1204.64	-5.26598	42.6192	0
High	VFDWASTSR	1	2	1	73956580		0	8.25507e+06	0	0.000277802	54.07	8.85337e-05	2	1068.5	-9.04351	36.6417	0
High	FESLEPEMNNQASR	1	3	2	545515600;73969626		0	2.15672e+07	0	1.67349e-06	54.06	4.00498e-05	2	1651.73	-4.54244	32.6968	0
High	DFSALESQLQDTQELLQEENR	2	1	1	160425231		0	724847	0	3.31576e-06	53.94	8.8802e-05	3	2493.16	-6.5958	62.101	0
High	VEIIANDQGNR	2	9	3	545497049;345806081;50978734		0	4.96203e+07	0	5.49132e-05	53.93	0.000132094	2	1228.62	-7.65197	20.3305	0
High	SNQELLQSQLAEK	1	2	1	74001642		0	432515	0	9.81042e-05	53.87	0.000159569	2	1487.76	-3.44888	31.6769	0
High	SVQALIADFR	1	2	1	50978986		0	395760	0	7.63633e-05	53.86	0.000177411	2	1119.61	-3.46307	55.8208	0
High	EKEQLmASDDFGR	1	8	3	545513111;545513107;545513105	M6(Oxidation)	0	5.16255e+06	0	0.00131817	53.85	4.73912e-05	2	1541.68	-6.82585	21.4508	1
High	HEALmSDLSAYGSSIQALR	2	8	3	545513111;545513107;545513105	M5(Oxidation)	0	6.95926e+06	0	5.22894e-07	53.85	0.000126514	2	2064.99	-5.77653	46.5623	0
High	QLETIDQLHLEYAKR	2	5	1	73947718		0	5.42992e+06	0	4.74044e-05	53.79	0.000153553	2	1856.98	-2.3953	38.6439	1
High	LASIVEQVSVLQNQGR	1	4	1	345792599		0	1.58988e+06	0	1.15943e-05	53.77	0.000149434	2	1740.95	-7.13848	50.8771	0
High	MVNHFIAEFK	2	3	1	545497049		0	1.73788e+07	0	0.000379343	53.76	0.000181964	2	1235.62	-3.168	38.8705	0
High	ISNRPAFmPSEGK	10	8	1	73947718	M8(Oxidation)	0	4.1944e+07	0	0.000523281	53.72	0.000150103	2	1449.71	-4.83725	17.2727	0
High	LmVHTVATFNSIK	3	8	3	545513111;545513107;545513105	M2(Oxidation)	0	2.59082e+07	0	4.59963e-05	53.68	0.000220917	2	1476.78	-7.08494	34.0196	0
High	SQIHDIVLVGGSTR	3	3	1	545497049		0	4.00022e+07	0	1.0812e-05	53.68	0.000146564	2	1481.8	-6.14798	32.5301	0
High	GGPIPANLEAAAGLPSSK	1	1	1	345801374		0	1.99737e+06	0	2.65345e-07	53.65	0.000226979	2	1649.87	-7.63377	46.7771	0
High	THNDIIHNENmR	1	1	1	558757359	M11(Oxidation)	0	1.2532e+06	0	0.000910068	53.63	6.19921e-05	2	1509.68	-5.59871	10.0892	0
High	VYIGSFWAQPLQNTDNR	1	1	1	74000237		0	943670	0	4.0415e-07	53.63	0.000125068	2	2008.97	-6.57473	58.0036	0
High	MPLATSTDHGHNLQTVQLLIK	2	3	2	545515600;73969626		0	5.91824e+07	0	3.237e-07	53.57	0.000166147	2	2317.22	-4.18211	44.4547	0
High	LSSPATLNSR	6	3	1	57097397		0	7.74731e+08	0	0.000581926	53.53	0.000287902	2	1045.55	-9.14974	19.801	0
High	AQLLQPTLEINPR	1	1	1	545502393		0	4.45922e+06	0	0.000317994	53.51	0.000123892	2	1492.84	-5.6952	46.0765	0
High	ALESGDMNTVWK	1	1	1	73951551		0	2.40408e+06	0	0.000291237	53.49	0.000105884	2	1350.63	-5.14386	38.413	0
High	ESTLHLVLR	3	7	1	73995130		0	6.5861e+07	0	0.000504091	53.45	8.90156e-05	2	1067.61	-7.23726	34.016	0
High	QAEmEGAVQSIQGELSK	1	1	1	359320368	M4(Oxidation)	0	571993	0	1.90854e-06	53.41	0.000136355	2	1820.86	-4.63227	38.1173	0
High	TLFATEDALEVR	1	3	2	545512109;359320307		0	2.36244e+06	0	0.000300481	53.37	0.000219312	2	1364.7	-6.67584	47.8382	0
High	FQIQDISVETEDNKEKK	2	7	2	545515600;73969626		0	3.62851e+06	0	2.09463e-06	53.36	0.000211283	2	2051.02	-3.7539	33.9038	2
High	IFQILYANEGESK	1	1	1	545528313		0	1.48886e+06	0	1.0894e-05	53.34	0.000177268	2	1511.76	-8.96019	48.0086	0
High	LIQSHPESAEDLQEK	3	8	3	545513111;545513107;545513105		0	5.60321e+07	0	5.80187e-05	53.34	0.00014923	2	1723.84	-7.79656	19.4937	0
High	AAGDEMGTVR	1	2	1	73992062		0	1.8702e+06	0	0.000204817	53.27	6.94692e-05	2	1006.45	-8.69637	14.7458	0
High	GFVDDIIQPSSTR	1	1	1	545539043		0	1.86647e+06	0	8.65049e-05	53.26	0.000173483	2	1434.71	-6.68088	45.9518	0
High	VGNIIDTMITDAFLK	1	2	1	545540605		0	0	0	0.000291971	53.17	0.000190128	2	1650.87	-4.93385	67.7142	0
High	VTDAIVLLDR	1	1	1	345796106		0	1.00536e+06	0	0.000144027	53.16	0.00015482	2	1114.64	-5.41762	46.6266	0
High	ALVAVLLSR	1	1	1	73994683		0	1.03023e+06	0	0.000438106	53.11	7.28092e-05	2	941.612	-2.89129	50.9358	0
High	GVPTGFVLPIR	1	2	1	545507634		0	1.44261e+07	0	0.000523856	53.06	0.000138654	2	1155.68	-6.12385	54.7733	0
High	LQEEATLLQQK	1	19	1	545521189		0	1.03121e+06	0	0.000669449	53.05	0.000237321	2	1300.7	-7.14821	30.83	0
High	LASTGSGQSFLAR	1	2	1	73979133		0	1.27339e+07	0	1.93841e-05	53.04	0.000213783	2	1294.67	-4.01948	29.7696	0
High	FQELIFEDFAR	1	2	1	545513275		0	1.29453e+06	0	6.70938e-05	53.03	0.000150814	2	1414.69	-5.32748	60.1259	0
High	DTLQSELVGQLYK	1	7	1	73996848		0	793472	0	9.53329e-05	53.02	0.000195812	2	1493.78	-3.63434	55.8993	0
High	LLELEQDASSAK	1	2	1	545495512		0	809276	0	2.45217e-05	52.99	0.000238362	2	1303.67	-5.75285	32.5686	0
High	RWSQLLANSATR	1	8	3	545513111;545513107;545513105		0	2.44859e+06	0	0.000146835	52.97	0.000259396	2	1402.75	-6.85967	31.4816	1
High	ELPTAFDYVEFTR	2	8	3	545513111;545513107;545513105		0	73620285	0	0.000460926	52.94	0.000161087	2	1587.76	-6.71571	59.0762	0
High	RLAAVAAINAAIQK	2	1	1	73951551		0	1.6014e+06	0	1.76915e-07	52.89	3.23848e-05	3	1409.85	-5.31958	41.067	1
High	SYELPDGQVITIGNER	2	11	2	73980981;307938303		0	7.78379e+06	0	1.00946e-06	52.89	0.00021924	2	1790.89	-3.12201	51.5494	0
High	ITGNPVVTSR	1	5	1	345782702		0	6.19301e+06	0	0.000132833	52.88	0.000240612	2	1043.58	-6.69919	17.829	0
High	ESGVDIAAGNMLVQK	1	2	1	345795391		0	2.67818e+06	0	3.01667e-06	52.82	0.000235078	2	1531.77	-4.58902	42.0716	0
High	GNLEVLLFTIQSK	1	7	2	545515600;73969626		0	5.44655e+06	0	1.38935e-05	52.75	0.000167229	3	1461.82	-5.35146	61.4871	0
High	NVEATNAYTQR	1	2	1	545491914		0	4.36842e+06	0	0.00110959	52.71	0.000123233	2	1266.6	-9.4401	16.324	0
High	NALESYAFNmK	1	4	1	50978734	M10(Oxidation)	0	2.46249e+06	0	0.000295759	52.71	7.3672e-05	2	1303.58	-11.3029	36.6541	0
High	DVEDEETWIR	1	8	3	545513111;545513107;545513105		0	2.79075e+07	0	0.000286773	52.63	7.04028e-05	2	1291.57	-5.21801	40.4844	0
High	mNYSDAIVWLK	1	1	1	545485232	M1(Oxidation)	0	5.17906e+06	0	0.000347783	52.56	0.000175262	2	1355.66	-6.14288	53.3034	0
High	ILLAELEQLK	1	1	1	559098393		0	1.77793e+07	0	0.000503606	52.54	0.000104472	2	1169.71	-3.77784	57.0897	0
High	VGQAVDVVGQAGKPK	1	1	1	345796375		0	2.55363e+06	0	4.0191e-06	52.52	0.000136301	2	1452.8	-8.35221	19.4103	0
High	APDFVFYAPR	1	6	1	558757359		0	9.52242e+06	0	4.65428e-05	52.36	0.000221562	2	1182.58	-8.55521	49.8917	0
High	NQLTSNPENTVFDAK	1	1	1	345806081		0	7.0053e+06	0	3.0123e-05	52.35	0.000195587	2	1677.8	-3.71794	35.8054	0
High	FFEDYGLFmR	1	1	1	545502393	M9(Oxidation)	0	2.08844e+06	0	0.000273223	52.34	7.43893e-05	2	1340.59	-3.5335	55.4338	0
High	VAQPAITDNKDGTVTVR	1	1	1	74008809		0	580095	0	1.50991e-05	52.34	0.000256132	2	1784.94	-4.34798	24.5239	1
High	ALQGASQIIAEIR	1	7	1	73996848		0	1.53591e+06	0	1.41394e-05	52.31	0.000186822	2	1369.77	-5.0114	51.6237	0
High	ATFYGEQVDYYK	1	1	1	73951551		0	3.31259e+06	0	3.10971e-05	52.3	9.00931e-05	2	1483.67	-4.36973	39.2353	0
High	LVQFADSLLNR	1	1	1	545497651		0	3.77838e+06	0	0.000153096	52.29	0.000266181	2	1275.7	-3.5462	50.9964	0
High	EALFNEFVAAAR	1	4	1	73949494		0	848538	0	0.000140394	52.27	0.000251697	2	1337.68	-3.86206	57.4559	0
High	GYISPYFINTSK	1	1	1	545555747		0	6.89148e+06	0	7.27866e-05	52.2	0.000278383	2	1389.7	-5.56247	46.0579	0
High	QLLLESQSQLDAAK	1	2	1	50978924		0	1.18083e+06	0	8.92097e-05	52.2	0.000280793	2	1543.83	-4.66001	38.7493	0
High	LLGVGVTDFSR	1	3	1	359318584		0	5.56639e+06	0	0.000206457	52.13	0.000198708	2	1163.64	-5.51346	46.6713	0
High	DSSTWLTAFVLK	1	1	1	545520262		0	4.61539e+06	0	0.000387086	52.12	0.00024305	2	1367.71	-4.35331	63.7234	0
High	FDASFFGVHPK	2	6	2	545509598;478517409		0	3.03716e+06	0	0.000100284	52.07	0.000218856	2	1251.61	-4.56081	45.1552	0
High	NDQWAWETLR	1	2	1	545506268		0	4.03349e+06	0	0.00188828	52.07	0.000131003	2	1318.61	-4.94595	50.7608	0
High	AIIKPVIIDKDVK	1	2	1	545491914		0	2.61778e+06	0	0.00132961	52.07	3.16643e-05	2	1451.91	-4.91635	29.7798	1
High	LLEAQIATGGIIDPVHSHR	1	19	1	545521189		0	1.59203e+06	0	2.45634e-07	52.06	0.000205359	3	2027.09	-4.80503	42.4934	0
High	mKEIAEAYLGK	2	3	1	545497049	M1(Oxidation)	0	9.04171e+06	0	0.000653535	52.04	0.000233815	2	1268.65	-6.35146	25.7029	1
High	SIFQHIQSAQSQR	1	1	1	545523615		0	598133	0	0.000143074	51.98	0.00024816	2	1529.77	-5.06204	28.3019	0
High	WLHGLESQIQSDDYGK	1	3	2	545515600;73969626		0	2.34167e+06	0	1.51658e-07	51.96	0.000178621	2	1875.88	-4.86809	39.6239	0
High	FKQmTEALGPSTIR	3	1	1	560879431	M4(Oxidation)	0	1.04792e+07	0	7.50788e-05	51.95	0.00026839	2	1594.82	-6.49543	25.485	1
High	ASIHEAWTDGKEAmLK	1	5	1	73947718	M14(Oxidation)	0	1.56537e+06	0	0.000193235	51.93	0.000197172	2	1802.86	-8.56642	26.6248	1
High	YHTSQSGDEMTSLSEYVSR	1	2	1	545519272		0	1.65782e+06	0	6.26443e-07	51.93	5.00143e-05	2	2176.93	-4.97834	40.419	0
High	FLEQQNQVLETK	2	6	1	345791879		0	2.51689e+06	0	1.92401e-05	51.91	0.000353971	2	1476.76	-5.04677	31.7832	0
High	LSVAAQEAAR	1	19	1	545521189		0	1.12833e+06	0	0.000518409	51.89	0.000314188	2	1015.55	-6.48411	17.1722	0
High	sETAPAAPAAPAPAEK	1	1	0		N-Term(Acetyl)	0	1.98387e+06	0	0.00116878	51.89	0.000261446	2	1520.75	-6.66465	23.8275	0
High	FATEAAITILR	1	2	1	57032236		0	1.83046e+06	0	6.23862e-06	51.85	0.000228596	2	1205.68	-3.96594	49.2352	0
High	LYLNETFSELR	1	5	1	345782111		0	3.43101e+06	0	0.000117262	51.85	0.000267457	2	1384.7	-8.4705	51.8757	0
High	DLAVAGPEmQVK	2	1	1	560879431	M9(Oxidation)	0	4.03679e+07	0	0.000648246	51.83	0.000273941	2	1273.64	-4.84622	26.4273	0
High	mALLATVLGRF	1	3	1	345782111	M1(Oxidation)	0	0	0	0.000116578	51.8	0.000191601	2	1207.68	-3.8419	62.6564	1
High	SADESGQALLAAGHYASDEVREK	1	8	3	545513111;545513107;545513105		0	4.29976e+06	0	8.45575e-07	51.79	0.000157276	3	2404.13	-4.27507	39.4569	1
High	ESPVSAGNDAYVDLDR	1	2	1	73979133		0	1.95657e+06	0	0.00108513	51.77	0.000149354	2	1707.77	-7.19553	36.9677	0
High	ATATQLLQHPFVK	2	2	1	73992062		0	9.49631e+06	0	0.000117068	51.72	0.000189106	2	1453.81	-4.38107	39.5397	0
High	EKEPIVGSTDYGKDEDSAEALLK	3	8	3	545513111;545513107;545513105		0	1.85951e+07	0	9.7112e-06	51.72	0.000237224	2	2494.21	-4.35147	40.2877	2
High	MQHNLEQQIQAR	2	8	3	545513111;545513107;545513105		0	3.67834e+07	0	0.000834785	51.7	0.000255897	2	1495.73	-5.72991	21.5576	0
High	DQNTVETLQR	3	3	2	545515600;73969626		0	6.30325e+07	0	0.000731591	51.69	0.000220911	2	1203.59	-8.29016	19.8063	0
High	VVEEAPSIFLDSK	1	3	1	545537897		0	2.10677e+06	0	0.000128449	51.66	0.000320699	2	1433.74	-5.23993	47.2099	0
High	AKDEQSAVSMLK	2	3	2	545515600;73969626		0	2.11738e+07	0	0.000265484	51.61	0.000290591	2	1306.66	-5.63549	23.1859	1
High	IWDSEEILAGYK	1	1	1	545485232		0	3.97652e+06	0	2.72206e-05	51.59	0.000225017	2	1423.7	-7.67073	52.3965	0
High	VSPESNEDISTTVVYR	1	1	1	545555653		0	615144	0	3.81407e-06	51.58	0.000218585	2	1795.86	-7.41693	33.5889	0
High	SDIGEVILVGGmTR	2	1	1	73970888	M12(Oxidation)	0	5.32628e+06	0	1.62342e-05	51.46	0.000289014	2	1462.75	-5.73678	46.0991	0
High	SPFTVGVAAPLDLSK	1	5	1	73985178		0	3.33269e+06	0	0.000528992	51.46	0.000329026	2	1501.82	-4.75022	53.995	0
High	TFSYAGFEMQPK	1	1	1	359324375		0	390686	0	8.72267e-05	51.45	0.000108496	2	1405.64	-7.15234	46.096	0
High	mAEIGEHVAPSEAASSLEQAQAAAER	1	5	1	345782111	M1(Oxidation)	0	3.74896e+06	0	1.18972e-06	51.4	0.000153943	3	2669.23	-5.85701	40.4045	0
High	mQHNLEQQIQAR	3	8	3	545513111;545513107;545513105	M1(Oxidation)	0	2.68779e+07	0	5.34872e-05	51.37	0.000206072	2	1511.73	-8.11951	19.4081	0
High	NLLLLANSTEEQQK	1	1	1	545528313		0	1.63343e+06	0	4.45306e-06	51.31	0.000332453	2	1600.85	-4.17378	44.4121	0
High	GVTHNIALLR	2	3	1	545537897		0	1.76719e+06	0	0.000530454	51.28	0.000139637	2	1093.64	-9.66385	29.1762	0
High	NFSGAELEGLVR	1	2	1	73965153		0	1.42674e+06	0	0.000157209	51.28	0.000330289	2	1291.65	-7.6947	49.4742	0
High	TLINAEDPPMIVVR	1	1	1	73951551		0	2.72792e+06	0	2.4163e-05	51.27	0.000310149	2	1567.84	-6.05088	50.7007	0
High	LYSPSQIGAFVLmK	4	1	1	73970888	M13(Oxidation)	0	5.30729e+06	0	0.00125155	51.27	0.000331796	2	1569.82	-7.8245	58.7909	0
High	FWESPETVSQLDSVR	1	1	1	73985910		0	1.01949e+06	0	3.35931e-06	51.14	0.000250737	2	1779.85	-4.03262	49.3259	0
High	GIIASSIGTILK	1	2	1	545523404		0	669645	0	4.01546e-05	51.13	7.70903e-05	2	1172.72	-4.52726	56.0881	0
High	MAEIGEHVAPSEAASSLEQAQAAAER	1	5	1	345782111		0	4.83483e+06	0	5.8225e-07	51.1	0.000160683	3	2653.24	-6.54363	43.0002	0
High	LGYPVLVR	1	5	1	345782111		0	1.15709e+07	0	0.000435784	51.05	0.000203376	2	916.557	-5.38444	40.5364	0
High	NSLESYAFNmK	3	2	1	545497049	M10(Oxidation)	0	3.39964e+07	0	0.000177858	51.05	8.8339e-05	2	1319.59	-5.64348	35.6039	0
High	TLINAEDPPmIVVR	1	1	1	73951551	M10(Oxidation)	0	4.25124e+06	0	0.00163043	51.03	0.000308839	2	1583.84	-3.78115	44.4667	0
High	LLQAAAGASAR	1	4	1	545547562		0	510751	0	8.51218e-05	50.98	0.000292066	2	1028.58	-6.42508	17.205	0
High	QQVPSGESAILDR	1	1	1	545506132		0	0	0	0.00101996	50.97	0.000261546	2	1399.71	-6.76842	30.7266	0
High	GAGIGGLGITVEGPSESK	1	5	1	73985178		0	1.25367e+06	0	9.59308e-07	50.96	0.000326684	2	1628.84	-5.94794	44.6425	0
High	VAEEHAPSIVFIDEIDAIGTK	1	1	1	354459384		0	1.10313e+06	0	2.94671e-06	50.96	0.000319068	3	2254.15	-2.98725	59.5205	0
High	ELISNASDALDK	1	3	2	50979166;545519272		0	1.33871e+07	0	0.000292272	50.95	0.000299313	2	1275.63	-7.56257	32.229	0
High	VPEIEVTVEGPNNNNPQTSAVR	2	6	1	545500574		0	7.46877e+06	0	1.52934e-06	50.85	0.000330542	2	2364.17	-4.27566	39.5707	0
High	DAGQISGLNVLR	1	1	1	73970888		0	2.30816e+07	0	0.000466972	50.78	0.000372679	2	1242.67	-5.33671	44.0634	0
High	NAPAIIFIDELDAIAPK	2	1	1	73971210		0	523156	0	3.97324e-06	50.77	0.000244559	2	1810.99	-3.90321	67.128	0
High	TGIDLGTTGR	1	4	1	73991836		0	2.00619e+06	0	0.000149996	50.7	0.000472382	2	990.516	-5.76127	25.5158	0
High	TLEEAVGNIVK	1	1	1	73984948		0	3.58664e+06	0	0.0015092	50.69	0.000419299	2	1172.65	-4.51382	43.3123	0
High	HQEHKGEIDAHEDSFK	2	8	3	545513111;545513107;545513105		0	6.36874e+06	0	3.49532e-07	50.69	0.000104078	3	1906.85	-8.00641	11.2553	1
High	mRDmGEmVTQGQTDAQYmFLR	2	3	2	545515600;73969626	M1(Oxidation); M4(Oxidation); M7(Oxidation); M18(Oxidation)	0	5.5089e+06	0	4.7773e-07	50.67	2.91393e-05	3	2572.08	-3.90346	34.9604	1
High	LTPVSPGGSSTEDR	1	1	1	545516321		0	3.83632e+07	0	0.000313103	50.66	0.000209599	2	1402.67	-7.11875	17.7856	0
High	VPQDGDYEFLK	2	2	1	73992062		0	4.64886e+06	0	0.000257218	50.65	0.000230316	2	1310.62	-4.63479	39.4799	0
High	IAILGFAFK	1	1	1	545494172		0	1.94724e+06	0	0.000155997	50.63	0.000120231	2	979.594	-3.7277	61.1603	0
High	TTPSYVAFTDTER	3	8	2	545497049;50978734		0	5.09017e+07	0	0.00035743	50.63	0.000147045	2	1487.69	-6.95422	37.2075	0
High	LFVTNDAATILR	1	2	1	545550952		0	5.77707e+06	0	4.72655e-05	50.62	0.000320776	2	1333.74	-4.12399	50.2904	0
High	AGNSGDAPELASR	1	2	1	545491914		0	2.23774e+06	0	0.00111415	50.6	0.000134564	2	1244.58	-9.15846	16.1675	0
High	LGDLYEEEmR	1	1	1	559098393	M9(Oxidation)	0	2.45793e+06	0	0.00207126	50.6	6.27094e-05	2	1270.55	-6.72298	28.0014	0
High	mIQALELDPNLYR	1	3	1	359318584	M1(Oxidation)	0	866053	0	2.76891e-05	50.53	0.000397859	2	1591.8	-8.54954	52.0995	0
High	LLGQFTLIGIPPAPR	3	1	1	73970888		0	8.32423e+06	0	8.09566e-05	50.52	4.87936e-05	2	1592.95	-4.39513	60.8435	0
High	EATAGNPGGWTVR	1	5	1	345782111		0	1.51699e+07	0	0.000806757	50.46	0.000249161	2	1315.63	-7.45902	28.7245	0
High	ISGSILNELIGLVR	1	2	1	73968655		0	107996	0	1.11965e-05	50.4	0.000126314	2	1483.88	-3.78844	67.2264	0
High	FAQPGSFEYEYAMR	1	1	1	545558431		0	2.33891e+06	0	3.27264e-05	50.36	8.69825e-05	2	1695.74	-5.39387	46.4476	0
High	ELVLALYDYQEK	1	8	3	545513111;545513107;545513105		0	6.06882e+06	0	3.17654e-05	50.32	0.000385521	2	1483.76	-3.16769	54.3875	0
High	IGELVGVLVNHFK	2	1	1	345805768		0	2.85861e+06	0	1.2728e-06	50.24	0.000175527	3	1424.82	-3.96057	58.2902	0
High	ATEILNLLLK	1	1	1	345784292		0	441310	0	0.000832404	50.2	0.000130834	2	1127.7	-4.93725	60.7674	0
High	ELVVTQLGYDTR	1	4	1	545490117		0	1.50878e+06	0	1.57525e-05	50.19	0.000388142	2	1393.73	-4.98949	42.7867	0
High	FESLEPEmNNQASR	2	3	2	545515600;73969626	M8(Oxidation)	0	3.56135e+07	0	3.1785e-05	50.19	8.47117e-05	2	1667.72	-5.18279	25.3564	0
High	VQELQQQSAR	1	3	1	359318584		0	5.028e+06	0	0.000563565	50.18	0.000350181	2	1186.61	-6.00209	11.9553	0
High	MGPAmGPALGAGIER	1	8	1	545534926	M5(Oxidation)	0	1.04445e+06	0	6.34402e-06	50.17	0.000291369	2	1443.7	-3.87193	33.362	0
High	GTQGVVTNFEIFR	1	1	1	545501183		0	1.73084e+06	0	0.000240636	50.09	0.000410406	2	1467.75	-3.60382	54.2446	0
High	VTILELFR	1	1	1	226693371		0	0	0	0.000525867	50.06	0.000151887	2	990.593	-5.64544	61.4153	0
High	SIYYITGESK	2	2	1	545519272		0	1.25183e+07	0	0.000237095	50.06	0.000388101	2	1160.58	-2.0861	31.8377	0
High	QGFVPAAYVK	1	8	3	545513111;545513107;545513105		0	1.00504e+08	0	0.00195783	50.04	0.000381966	2	1079.58	-4.20662	37.6583	0
High	LQEKEDLQELNDR	1	1	1	560891942		0	1.07059e+06	0	0.000200914	50.03	0.000380363	2	1629.8	-4.35786	24.5019	1
High	GFYDGIMLVDGFK	1	2	1	545490543		0	0	0	9.85401e-05	50	0.0002975	2	1461.7	-4.87229	61.2798	0
High	SGGLPLVLSMLTR	1	1	1	545560046		0	241889	0	3.57223e-05	49.96	0.000288646	2	1343.77	-3.60187	64.5697	0
High	MGLLAVLR	1	2	1	545519762		0	491715	0	0.00121612	49.92	0.000350395	2	872.534	-5.5244	54.0526	0
High	LAQHITYVHQHSR	2	2	1	545500907		0	1.22069e+06	0	0.000265317	49.91	0.000433389	2	1589.82	-8.01428	11.1269	0
High	SVSQLESLNR	1	2	1	545506268		0	1.01631e+07	0	0.000877535	49.9	0.000493227	2	1132.59	-7.41084	27.8839	0
High	LLVPTQYVGAIIGK	1	2	1	545511114		0	1.00127e+07	0	5.833e-05	49.89	0.000108206	2	1471.88	-5.13384	60.121	0
High	AQAELENVSGALSEAESR	1	3	1	359318584		0	1.75589e+06	0	3.17002e-06	49.89	0.000268721	2	1860.88	-5.57104	44.6252	0
High	EKLTGLHNMWEVLESTTQTK	1	3	2	545515600;73969626		0	1.41071e+06	0	1.2426e-06	49.88	0.000379338	3	2345.17	-3.86638	57.2075	1
High	HEVPPHVYAVTEGAYR	1	3	1	359318584		0	2.53936e+06	0	8.5195e-07	49.86	0.000370761	3	1824.89	-6.2912	26.1334	0
High	QEFAQHANAFHQWIQETR	2	8	3	545513111;545513107;545513105		0	3.67432e+07	0	1.7615e-05	49.85	0.000238083	2	2241.05	-4.73088	40.2779	0
High	LSLQEQDASVVK	1	1	1	345801374		0	1.20116e+06	0	0.000242144	49.84	0.000610067	2	1316.7	-4.9647	30.19	0
High	MLQHAASNK	1	1	1	73951551		0	0	0	0.000539155	49.81	0.000231928	2	999.497	-6.89582	7.14181	0
High	VLSGDLGQLPAGVR	1	1	1	73962498		0	2.64102e+06	0	2.65388e-05	49.8	0.000292149	2	1381.77	-4.44506	42.2313	0
High	YSFIQALVR	1	1	1	545525484		0	781232	0	0.000517714	49.76	0.000286926	2	1096.61	-2.62915	58.1617	0
High	ETDNPGGQLVLAGDPR	1	5	1	345782702		0	1.94513e+06	0	2.99955e-05	49.76	0.000389966	2	1638.8	-4.17506	34.6873	0
High	AALSTASDFITR	3	1	1	545518174		0	3.89059e+07	0	0.000756963	49.71	0.000439916	2	1252.65	-6.53351	40.0993	0
High	GAAPNVVYTYTGK	1	1	1	545514197		0	1.10636e+06	0	6.75571e-05	49.71	0.000452745	2	1340.68	-4.94321	32.8918	0
High	HRPELIEYDK	4	5	1	73947718		0	6.09978e+07	0	0.000340128	49.7	0.000372353	2	1299.66	-5.24766	19.2812	0
High	TVTNAVVTVPAYFNDSQR	5	3	1	545497049		0	5.24553e+07	0	1.05875e-06	49.7	0.000395926	3	1981.98	-7.39807	48.2702	0
High	FMELLEPLSER	3	3	2	545515600;73969626		0	5.40724e+07	0	0.0010461	49.68	0.000557071	2	1363.69	-3.86142	58.0649	0
High	aTYLEFIQQNEER	1	1	1	545539773	N-Term(Acetyl)	0	478407	0	0.00011578	49.68	0.000299796	2	1682.79	-5.90355	62.0623	0
High	DSDELKSWVNEK	2	8	3	545513111;545513107;545513105		0	6.63782e+06	0	0.000780455	49.67	0.000274052	2	1449.68	-5.70164	34.4087	1
High	LVEQLKEER	1	1	1	359320420		0	1.83549e+06	0	0.000936343	49.65	0.000493187	2	1143.63	-9.37812	16.5677	1
High	DTEQVDNWMSK	1	8	3	545513111;545513107;545513105		0	1.81894e+07	0	0.000190504	49.62	6.93065e-05	2	1352.57	-3.87215	34.9578	0
High	IPFIRPADQYKDPQNK	1	5	2	545519691;545519689		0	1.40068e+06	0	0.000600305	49.61	0.000435942	2	1930.01	-5.29486	30.3395	1
High	FmELLEPLSER	2	3	2	545515600;73969626	M2(Oxidation)	0	4.32181e+07	0	0.00169459	49.58	0.000381683	2	1379.68	-6.41292	47.821	0
High	LSDQSANSNSVLKK	1	2	1	545522837		0	632900	0	1.75799e-05	49.55	0.000547378	2	1490.77	-9.36158	14.394	1
High	AQYEEIAQR	1	6	1	345791910		0	2.59527e+07	0	0.00230566	49.54	0.000387994	2	1107.53	-7.65653	19.7228	0
High	ILPEYLSNWTTEK	1	3	1	74008411		0	1.4542e+06	0	1.53525e-05	49.5	0.000535203	2	1593.81	-3.97374	54.0346	0
High	VYFLPITPHYVTQVIR	1	5	1	345782111		0	2.48308e+06	0	1.15992e-06	49.49	0.000213113	2	1946.08	-4.38567	58.6158	0
High	GGPVTVTDANLVLGR	1	1	1	545521844		0	2.72844e+06	0	0.000141749	49.48	0.000334214	2	1468.81	-4.46339	45.4023	0
High	AATMEVQAGPLR	1	1	1	73974852		0	1.82339e+06	0	0.00194465	49.44	0.000403289	2	1243.64	-4.0255	30.6037	0
High	TFDEIASGFR	1	1	1	226693371		0	2.88415e+06	0	0.000279406	49.41	0.000246858	2	1142.54	-3.26323	43.3895	0
High	TLQGTVSQAQER	1	1	1	345802034		0	3.85583e+06	0	6.28732e-05	49.4	0.000537336	2	1317.67	-5.79272	19.0036	0
High	SSEDQSMGNWQIK	1	1	1	560891942		0	1.13134e+06	0	0.0013823	49.4	9.52968e-05	2	1509.66	-5.27929	35.5791	0
High	TTEENQELVTR	1	3	1	73993994		0	3.85447e+06	0	0.000371001	49.39	0.000371709	2	1319.64	-6.25601	17.1825	0
High	LNVLANVIR	1	4	1	545560285		0	732858	0	0.000816667	49.3	0.000105153	2	1011.63	-5.75473	48.6147	0
High	SVVTVIDVFYK	1	1	1	545528981		0	910451	0	0.000508925	49.26	0.000402568	2	1269.7	-4.94366	60.043	0
High	RLESQLQEVQGR	2	3	1	359318584		0	2.98177e+06	0	4.04824e-06	49.25	0.000510462	2	1442.76	-6.28711	21.2401	1
High	SDSAFFWEER	1	3	2	545528313;545506268		0	3.06958e+06	0	0.000472459	49.18	9.66251e-05	2	1273.54	-5.2261	50.7035	0
High	ADVVESWIGEK	2	8	3	545513111;545513107;545513105		0	4.63436e+07	0	0.000120232	49.13	0.000500327	2	1232.61	-5.57921	45.517	0
High	APSYLEISSmR	1	6	1	545500574	M10(Oxidation)	0	5.97406e+06	0	0.000359357	49.11	0.000322817	2	1269.61	-5.47163	33.6399	0
High	VVEIAPAAHLDPQLR	2	3	1	545530619		0	1.65382e+06	0	4.42832e-05	49.1	0.000346936	2	1628.9	-4.96967	40.0774	0
High	TLADFAAEYAK	1	1	1	545506132		0	3.57885e+06	0	0.000119946	49.08	0.000374492	2	1199.59	-4.82059	46.4358	0
High	mGTTVATNALLER	1	1	1	545521844	M1(Oxidation)	0	2.25871e+06	0	0.000194059	49.05	0.000577455	2	1392.71	-5.05405	33.6465	0
High	DAVIYPILVEFTR	2	3	1	545497162		0	1.15945e+06	0	0.000156375	49.05	0.000363398	2	1535.84	-3.19353	65.2598	0
High	VAEDLESEGLmAEEVQAVQQQEVYGMmPR	1	8	3	545513111;545513107;545513105	M11(Oxidation); M27(Oxidation)	0	0	0	1.6984e-05	49.05	0.000148097	3	3298.48	-4.17376	54.4316	0
High	AFSVTQGLLR	1	1	1	545498077		0	2.47327e+06	0	0.00131646	49.04	0.000397915	2	1091.61	-6.86365	46.0276	0
High	YESLTDPSKLDSGK	3	2	1	545519272		0	6.43352e+06	0	1.49006e-05	49.03	0.000472598	2	1539.75	-5.02162	26.3643	1
High	ALGYFAVVTGK	1	5	1	359322633		0	1.00036e+06	0	0.000225338	49.02	0.000416669	2	1125.62	-5.11892	48.4854	0
High	LTEMETLQSQLMAEK	1	1	1	160425231		0	2.98228e+06	0	9.9552e-06	48.93	0.000436269	2	1751.85	-5.76922	52.4535	0
High	YYVTIIDAPGHR	2	2	1	545518203		0	2.81009e+06	0	0.000149483	48.91	0.000684415	2	1404.71	-8.75055	36.8715	0
High	VGTFFSEVKPAGPTVEQQGDmAR	1	4	1	345792599	M21(Oxidation)	0	4.46562e+06	0	3.67278e-07	48.91	0.000383015	3	2467.18	-4.7419	39.71	0
High	AFEDEMSGR	3	3	2	545515600;73969626		0	2.03652e+07	0	0.000453604	48.9	7.2142e-05	2	1041.42	-6.85772	23.0185	0
High	LTEmETLQSQLmAEK	1	1	1	160425231	M4(Oxidation); M12(Oxidation)	0	2.56572e+06	0	1.93388e-05	48.89	0.000329907	2	1783.83	-8.10792	35.0985	0
High	SNTLHYVK	1	2	1	545514723		0	2.51832e+06	0	0.0018204	48.83	0.000722014	2	961.503	-7.03769	12.9867	0
High	TLEGELHDLR	1	1	1	560891942		0	4.23581e+06	0	6.05124e-05	48.83	0.000498144	2	1182.61	-5.16579	33.8944	0
High	NWRDPDQTDGPGLGYLSSHIAHVER	1	1	1	545518174		0	4.42277e+06	0	2.24294e-07	48.79	0.000373927	3	2820.34	-2.98558	44.292	1
High	DMLEAGILDTYLGK	1	2	1	545550952		0	0	0	1.48309e-05	48.76	0.000583404	2	1538.77	-5.31776	61.4339	0
High	ELVSNASDALEK	1	1	1	545502393		0	2.3452e+06	0	5.16796e-05	48.71	0.000525558	2	1275.64	-5.93576	28.218	0
High	SEEEFIHINNK	1	2	1	73956988		0	2.49993e+06	0	0.00013811	48.71	0.00034454	2	1359.65	-6.18977	28.7537	0
High	AQQLAEVEVKK	2	1	1	560879431		0	6.56128e+06	0	0.00181845	48.69	0.000465113	2	1242.7	-6.71466	17.7896	1
High	AGQVAYLEK	1	3	2	545550660;545506551		0	1.81215e+06	0	0.000925991	48.68	0.000498032	2	978.52	-5.7508	22.3879	0
High	VGDPQELNSIDR	1	1	1	545509598		0	3.4279e+06	0	2.91831e-05	48.66	0.000362144	2	1342.65	-6.51899	28.014	0
High	LSSFHNSILR	2	1	1	545509598		0	3.51929e+06	0	0.000449951	48.63	0.000695722	2	1173.63	-7.612	29.2193	0
High	SVSSFPVPQDNVDTHPGSSK	1	4	1	73993994		0	3.38611e+06	0	0.000192419	48.61	0.000316758	2	2084.98	-6.0162	30.9034	0
High	ITALDLNPER	1	4	1	73993994		0	12658576	0	5.4044e-05	48.6	0.000398931	2	1141.61	-6.69956	37.4241	0
High	NMSVIAHVDHGK	1	1	1	359322142		0	900092	0	0.000601491	48.59	0.000543742	2	1307.64	-6.55592	17.9678	0
High	LQEELAASDR	1	3	1	359318584		0	3.65663e+06	0	0.000512682	48.58	0.00041672	2	1131.55	-8.60092	19.4379	0
High	GDVVLQSDHVIETLTK	2	3	2	545512109;359320307		0	3.95487e+06	0	5.79952e-06	48.55	0.000532715	2	1753.92	-4.78988	47.5322	0
High	YSQFINFPIYVWSSK	1	1	1	50979166		0	0	0	8.61631e-05	48.51	0.000586264	2	1878.93	-5.38639	63.1043	0
High	KFEEFQTDmAAHEERVNEVNQFAAK	1	8	3	545513111;545513107;545513105	M9(Oxidation)	0	1.59677e+06	0	9.76513e-05	48.49	0.000244932	3	2984.36	-7.82015	32.2628	2
High	LVGILDILDEENRLPQPSDQHFTSAVHQK	1	5	2	545519691;545519689		0	892035	0	5.51801e-08	48.47	0.000424565	3	3299.66	-11.364	58.2424	1
High	DITPLQVVLPNTALHLK	2	1	1	560879431		0	4.19241e+07	0	5.84536e-07	48.46	0.000131156	2	1872.08	-6.00254	59.1657	0
High	LLQTAATAAQQGGQASHPTAAVVTEK	1	3	1	545510571		0	1.0255e+06	0	2.96227e-05	48.43	0.000557688	3	2549.32	-6.4317	27.8981	0
High	QIFILLFQR	1	1	1	545540998		0	388494	0	0.000309679	48.38	0.000164815	2	1177.7	-4.73839	62.3515	0
High	NQLTAMSSVLAK	1	2	1	545548105		0	1.46352e+06	0	0.000398413	48.38	0.000576488	2	1262.67	-3.82391	44.4191	0
High	KLLEAQSHFR	2	8	3	545513111;545513107;545513105		0	6.60206e+06	0	0.000206238	48.31	0.000686941	2	1228.67	-5.06382	17.3412	1
High	LGSLVENNER	1	1	1	73958588		0	2.27953e+06	0	0.00108879	48.24	0.000497146	2	1130.57	-6.22309	20.9297	0
High	RAALSTASDFITR	2	1	1	545518174		0	6.48721e+06	0	0.00209527	48.13	0.000681403	2	1408.75	-4.88887	33.6995	1
High	YAAVTQFEATDAR	1	1	1	545511022		0	1.43592e+06	0	6.92481e-06	48.12	0.000430134	2	1442.68	-5.50241	33.0372	0
High	VLQALGSEPIQYAVPVVK	2	3	2	545512109;359320307		0	3.28135e+06	0	1.0539e-06	48.12	0.000214296	2	1911.09	-2.32199	54.7049	0
High	AVEALLAHSR	1	1	1	545502166		0	1.21866e+06	0	0.000944039	48.1	0.000460773	2	1066.59	-7.12574	24.204	0
High	AYAALAALEK	1	4	1	545534723		0	3.39262e+06	0	0.000106806	48.09	0.000698574	2	1020.57	-6.43444	41.1222	0
High	NDQWNWDNIR	1	1	1	545528313		0	1.08744e+06	0	0.00082974	48.09	0.000138939	2	1360.6	-4.83628	46.6124	0
High	SLYASSPGGAYATR	2	1	1	559098393		0	2.76303e+07	0	2.25769e-05	48.09	0.000473478	2	1400.67	-5.43463	26.198	0
High	FLAVGLVDNTVR	1	1	1	73957045		0	2.21563e+06	0	2.88362e-05	48.05	0.000633751	2	1303.73	-5.10772	50.0908	0
High	HKLDVTSVEDYK	2	1	1	359323746		0	5.02832e+07	0	0.000246376	48.04	0.000614797	2	1433.72	-7.34522	25.4718	1
High	VTVVDVNESR	1	1	1	545494172		0	4.1943e+06	0	0.000104277	48	0.000762334	2	1117.58	-5.30278	22.3368	0
High	VLIALVAR	1	1	1	73986206		0	702619	0	0.00203625	47.97	4.54826e-05	2	854.576	-7.70106	43.8175	0
High	DHSGTLGPEEFK	1	3	1	73963339		0	1.59379e+07	0	0.00205835	47.89	0.000240581	2	1316.6	-6.14916	26.1111	0
High	FANYIDKVR	1	1	1	559098393		0	1.39902e+06	0	0.00168168	47.88	0.000594693	2	1125.6	-8.03518	28.1359	1
High	AQFLEDmVGFK	1	1	1	545548416	M7(Oxidation)	0	1.00033e+06	0	0.000589559	47.84	0.000415204	2	1300.62	-3.81819	43.2788	0
High	ALGTEVIQLFPEK	1	3	1	74008411		0	1.45613e+06	0	5.2803e-05	47.82	0.000612052	2	1444.8	-4.60969	57.7672	0
High	TGTAYTFFTPNNIK	1	2	1	558611352		0	5.58833e+06	0	2.2781e-05	47.81	0.000501698	2	1574.78	-4.8197	48.5898	0
High	GSYGDLGGPIITTQVTIPK	1	1	1	375065844		0	2.3144e+06	0	1.0609e-06	47.79	0.000627107	2	1917.02	-8.38807	53.0838	0
High	EAASELLmR	3	3	2	545515600;73969626	M8(Oxidation)	0	4.62878e+07	0	0.000975067	47.73	0.000656069	2	1035.51	-6.74133	27.5116	0
High	GFVLQDTVEQLR	1	1	1	73968519		0	1.35173e+06	0	0.000412923	47.73	0.000777501	2	1404.74	-7.7374	52.1954	0
High	AGSLKDPLLDDHGDFIR	2	5	2	545519691;545519689		0	5.27406e+06	0	4.97341e-06	47.72	0.000651665	2	1868.94	-5.72548	42.3982	1
High	LILEVHQFSR	2	3	2	545515600;73969626		0	5.68791e+07	0	0.000188964	47.7	0.000487396	2	1241.69	-4.23573	37.7283	0
High	ALQPLEEGEEGEKVAHQAGDHWLIR	2	1	1	560879431		0	1.02136e+07	0	7.21817e-07	47.66	0.000635878	3	2812.39	-5.12883	46.3737	1
High	TYINPFVSFIDQR	1	2	1	345795838		0	272167	0	6.11539e-06	47.62	0.000598516	2	1599.81	-4.60655	62.2315	0
High	VAHQAGDHWLIR	3	1	1	560879431		0	1.42597e+07	0	0.00043895	47.49	0.000870692	2	1402.73	-5.11085	25.2006	0
High	IYTELINLYK	1	2	1	114326371		0	8.34817e+06	0	0.000393889	47.41	0.000582781	2	1269.7	-6.85074	53.2063	0
High	GLLLFVDEADAFLR	1	2	1	73956580		0	58077.1	0	5.18647e-06	47.35	0.000705016	2	1578.85	-3.2489	67.9045	0
High	EDVLTLLLPVMGDSK	1	1	1	345796375		0	195523	0	0.000148045	47.35	0.000730786	2	1629.87	-2.99745	66.2585	0
High	SDALETLGFLNHYQMK	2	3	1	545488600		0	2.54078e+06	0	0.000679735	47.34	0.000530442	2	1866.9	-3.90506	56.8312	0
High	SIITSIFGVR	1	1	1	545486951		0	1.35453e+06	0	0.00112598	47.31	0.000344623	2	1092.63	-5.75307	61.0744	0
High	ALIEILATR	1	2	1	545496029		0	937867	0	0.000346838	47.24	0.000579613	2	999.616	-3.74834	51.0244	0
High	LNIPVSQVNPR	1	3	1	545528359		0	5.86355e+06	0	0.000237937	47.24	0.000471998	2	1236.7	-6.88609	34.5361	0
High	LAALALASSENSSTPEEYEETQSERPK	1	1	1	545540164		0	1.40201e+06	0	3.04238e-08	47.23	0.000481601	3	2937.38	-4.32539	39.5174	0
High	DAHNALLDIQSSGR	1	1	1	73958588		0	1.54247e+06	0	2.23572e-05	47.15	0.000668851	2	1496.74	-6.42598	33.5714	0
High	LTQVLNTHYVAPR	2	12	1	545534680		0	922386	0	9.13048e-05	47.07	0.00071859	2	1511.83	-3.55137	30.0562	0
High	YQNLLNEFSR	1	1	1	545550660		0	3.38901e+06	0	0.000201403	46.97	0.000637887	2	1283.63	-5.55175	48.5437	0
High	TPHVLVLGSGVYR	1	5	1	345782111		0	3.4923e+06	0	2.24664e-05	46.97	0.000431955	3	1397.78	-3.64545	37.9473	0
High	KITIGQAPTEK	2	2	1	545507634		0	6.41734e+06	0	0.000539084	46.95	0.000846705	2	1185.67	-8.07926	17.7052	1
High	AGNILLNTEGHAK	2	4	1	73992062		0	4.90093e+06	0	0.000100709	46.86	0.0007851	2	1337.71	-6.32684	24.1212	0
High	TNAENEFVTIKK	2	1	1	50979272		0	4.91653e+07	0	0.000502378	46.82	0.00075493	2	1393.72	-7.53666	25.5986	1
High	TSILAAANPVESQWNPK	1	1	1	345793011		0	2.47293e+06	0	3.70643e-06	46.77	0.000883587	2	1825.93	-6.07698	49.088	0
High	ATFYLNVLEQK	1	1	1	73984948		0	1.32816e+06	0	0.0012325	46.72	0.000870409	2	1325.7	-4.61361	53.4938	0
High	ENLLEEQGSIAVR	5	8	3	545513111;545513107;545513105		0	2.89115e+07	0	0.00127471	46.66	0.000849072	2	1457.75	-4.65659	40.6134	0
High	LMLLLEVISGER	1	15	2	73963339;73947718		0	2.37558e+06	0	2.97644e-05	46.62	0.000742599	2	1372.78	-3.92601	65.7693	0
High	aAATLSVPGR	1	3	1	359318584	N-Term(Acetyl)	0	4.89115e+06	0	7.86493e-05	46.61	0.000571875	2	984.541	-6.42341	35.7135	0
High	FVPYYDIFmPSLK	2	3	1	545537844	M9(Oxidation)	0	1.0705e+06	0	2.91156e-05	46.59	0.000827784	2	1635.8	-5.44423	60.9617	0
High	VISAAGDTPSVPAPAVQHEESIK	1	3	1	545527945		0	2.96047e+06	0	9.71125e-06	46.59	0.00080147	3	2303.18	-5.15931	32.7842	0
High	VLGTAFDPFLGGK	1	1	1	545542136		0	2.10474e+06	0	0.00024251	46.58	0.00085277	2	1321.71	-2.86749	58.0949	0
High	LLQAETASNSAR	1	1	1	545536505		0	913082	0	4.62174e-05	46.57	0.00111027	2	1260.64	-8.30121	16.662	0
High	QLEEAEEEAQR	1	1	1	160425231		0	1.83554e+06	0	0.000240128	46.55	0.000251186	2	1331.6	-8.68019	16.2067	0
High	AGDIENAENILTVmK	1	1	1	73970116	M14(Oxidation)	0	0	0	0.00177533	46.54	0.000851787	2	1633.8	-8.53476	43.9806	0
High	DVLNSEVLEQR	1	3	1	545548072		0	689314	0	0.00143625	46.49	0.000985064	2	1301.66	-4.80433	38.1782	0
High	TWNDPSVQQDIK	1	1	1	345806081		0	7.36697e+06	0	0.000949754	46.49	0.000628287	2	1430.68	-6.74309	31.3847	0
High	TLSDYNIQKESTLHLVLR	1	5	1	73995130		0	721213	0	0.000283801	46.42	0.000804961	2	2130.14	-5.19993	44.4156	1
High	QGTIFLAGPPLVK	1	1	1	73950143		0	1.93208e+06	0	0.00100309	46.39	0.000578629	2	1340.78	-7.44512	53.2741	0
High	GISQEQMQEFR	3	5	1	73947718		0	5.4611e+07	0	0.000394985	46.37	0.000483264	1	1352.62	-4.72873	31.2084	0
High	KQEDFmTTmDANEEK	1	3	2	545515600;73969626	M6(Oxidation); M9(Oxidation)	0	995721	0	1.80424e-05	46.35	6.25697e-05	2	1848.75	-5.46867	12.9976	1
High	FQPGETLTEILETPATSEQEAEHQR	1	1	1	73951551		0	2.68514e+06	0	1.38679e-05	46.34	0.000535391	3	2841.34	-3.71142	58.4451	0
High	QHGSSINAVAWSPSGSHVVSVDK	2	4	1	73993994		0	5.62573e+06	0	0.00141105	46.32	0.000819044	2	2349.15	-5.00579	33.188	0
High	AQQLAEVEVK	2	1	1	560879431		0	1.8235e+07	0	0.000672795	46.29	0.00076833	1	1114.6	-5.22975	24.6756	0
High	EAIQLVNTR	1	4	1	345792599		0	4.06483e+06	0	0.000620525	46.27	0.000992581	2	1043.58	-4.82761	28.4204	0
High	LKDLEALLNSK	2	1	1	560891942		0	5.31718e+06	0	0.000541428	46.25	0.000755283	2	1243.72	-3.87427	44.5126	1
High	GTYLATFHQR	1	1	1	545501183		0	1.08623e+06	0	0.000341053	46.24	0.000941229	2	1193.6	-8.4571	25.4817	0
High	TNEKVELQELNDR	1	2	1	559098393		0	2.48011e+06	0	0.000472172	46.24	0.00102085	2	1587.79	-5.50419	26.3232	1
High	TQILAASYELHK	4	3	2	545515600;73969626		0	1.41408e+08	0	0.000139746	46.22	0.00119152	1	1373.74	-4.76179	32.4748	0
High	DVNAAIATIK	1	6	1	359323129		0	2.41651e+07	0	0.000783614	46.21	0.00107939	2	1015.57	-5.16522	33.949	0
High	TGVAVNKPAEFTVDAK	2	1	1	74008809		0	1.1549e+06	0	4.92108e-05	46.18	0.00113748	2	1646.87	-4.13616	29.4749	0
High	LQQSHPLSAAQIQVK	4	8	3	545513111;545513107;545513105		0	1.31568e+08	0	1.45185e-06	46.18	0.000727791	3	1647.9	-9.47116	26.7318	0
High	ImGIPEEEQMGLLR	1	1	1	160425231	M2(Oxidation)	0	3.43298e+06	0	9.88161e-06	46.17	0.00103986	2	1631.81	-4.46775	48.4821	0
High	AEELIQEIQR	1	1	1	345802034		0	1.87593e+06	0	0.000172371	46.15	0.00105194	2	1228.65	-3.48181	37.841	0
High	IMGGSGTEATTEK	1	2	1	545491914		0	1.1345e+06	0	2.81901e-05	46.09	0.000525288	2	1281.59	-6.86777	12.9129	0
High	GKDLIGVQNLLK	3	8	3	545513111;545513107;545513105		0	6.70774e+07	0	0.00146038	46.09	0.000405961	1	1297.78	-3.72063	44.4613	1
High	QNLLSVGDYR	1	1	1	57096815		0	1.32602e+06	0	0.000302472	46.08	0.00114054	2	1164.6	-3.49822	39.7939	0
High	FDQFWAINR	1	1	1	545520052		0	2.5089e+06	0	0.000343984	46.07	0.000819377	2	1196.58	-3.3723	50.9988	0
High	mLTAQDmSYDEAR	1	3	2	545515600;73969626	M1(Oxidation); M7(Oxidation)	0	1.6221e+07	0	2.70863e-05	46.07	0.000105048	2	1562.63	-7.5285	19.7823	0
High	TSSISGPLSPAYTGQVPYNYNQLEGR	2	2	1	545515600		0	7.02202e+07	0	6.80792e-05	46.02	0.000688845	2	2799.35	-3.85356	51.1689	0
High	VISGVLQLGNIVFKK	1	1	1	160425231		0	1.9024e+06	0	0.00228322	46	9.79636e-05	2	1614.99	-5.16033	58.7168	1
High	LLQAQGVEVPSK	1	3	1	545515309		0	1.67781e+06	0	6.26364e-05	45.98	0.000587971	2	1268.71	-5.82695	29.5592	0
High	YNILGTNTImDK	2	1	1	545505093	M10(Oxidation)	0	7.08531e+06	0	7.57999e-05	45.96	0.000813776	2	1398.69	-4.53066	38.5675	0
High	APENTMHAmQQK	2	4	1	73963339	M9(Oxidation)	0	1.22001e+07	0	0.000807234	45.95	0.000229958	2	1401.61	-7.38054	7.97229	0
High	LNLQGLLSK	1	1	1	345782187		0	568424	0	0.00145889	45.9	0.000476808	2	985.599	-4.8189	50.1719	0
High	QVGVGYVDSIQR	1	1	1	73969550		0	1.71309e+06	0	0.000423228	45.89	0.00134098	2	1320.68	-4.59867	33.4829	0
High	VILHLKEDQTEYLEER	1	3	2	545519272;545508859		0	4.41314e+06	0	4.80414e-06	45.86	0.00102211	3	2015.03	-6.24149	35.3915	1
High	YLGLMENLR	1	3	2	545512109;359320307		0	3.17528e+06	0	0.000971316	45.82	0.000896728	2	1108.58	-5.20652	48.512	0
High	DNSTmGYmmAK	1	2	1	545519272	M5(Oxidation); M8(Oxidation); M9(Oxidation)	0	1.0489e+06	0	0.000882751	45.8	2.62404e-05	2	1296.48	-5.76674	10.6345	0
High	LmMDPLSGQNR	2	4	1	545491908	M2(Oxidation)	0	2.67945e+06	0	0.000750337	45.74	0.000498703	2	1277.59	-6.33935	32.8137	0
High	VPHNAAVQVYDYR	2	1	1	560879431		0	5.55785e+07	0	0.000452079	45.72	0.000945746	2	1531.75	-8.3253	27.0428	0
High	AGVLAHLEEERDLK	1	8	2	160425231;545498124		0	1.24478e+06	0	0.000864381	45.7	0.00105912	2	1579.84	-5.57064	32.572	1
High	LLGVEGSTLR	1	3	2	545512109;359320307		0	1.48889e+07	0	0.000506452	45.68	0.00119109	2	1044.6	-6.94959	35.0069	0
High	IQAEVEEQLAR	1	5	2	545519691;545519689		0	1.09122e+07	0	0.000323573	45.66	0.00108522	2	1285.67	-4.74041	29.4532	0
High	EQVANSAFVER	1	2	1	545519272		0	1.11223e+07	0	0.000750378	45.65	0.0011517	2	1249.61	-6.02953	24.3442	0
High	ASITALEAK	2	1	1	160425231		0	1.03714e+07	0	0.00175343	45.64	0.00149275	2	903.51	-5.32155	25.1962	0
High	QAHLTNQYmQR	1	2	1	545520482	M9(Oxidation)	0	1.22908e+06	0	0.00222496	45.64	0.000596282	2	1405.66	-5.32313	11.9969	0
High	GLGATTHPTASVK	1	1	1	545528063		0	2.84447e+06	0	0.000722745	45.59	0.00103246	2	1239.66	-9.05469	14.2021	0
High	SNQQLENDLNLmDIK	1	1	1	73951551	M12(Oxidation)	0	1.4999e+06	0	2.96039e-05	45.56	0.000788049	2	1790.85	-5.75475	44.631	0
High	VPLPSLSPTmQAGTIAR	2	1	1	73954761	M10(Oxidation)	0	8.08737e+06	0	1.19586e-06	45.51	0.00103197	2	1754.94	-3.87088	42.8872	0
High	HTNYTMEHIR	4	12	2	73963339;73947718		0	1.12677e+08	0	0.00124066	45.5	0.000508718	2	1301.6	-7.44356	14.565	0
High	TEHALLEGFNIR	1	1	1	73951227		0	1.68349e+06	0	0.000515877	45.4	0.000986339	2	1399.72	-7.37255	44.9587	0
High	HLQLQTQLEQLQEETFR	1	2	1	73979133		0	3.14976e+06	0	1.51255e-05	45.39	0.00105221	3	2141.09	-3.11906	56.4428	0
High	KKELEEIVQPIISK	2	1	1	345806081		0	3.21572e+06	0	0.000896034	45.37	0.000300566	2	1653.97	-8.08587	37.0384	2
High	NSLESYAFNMK	1	2	1	545497049		0	591287	0	0.000820256	45.36	0.000419143	1	1303.59	-4.68699	44.73	0
High	mLGGEEFLVPLR	1	1	1	359319512	M1(Oxidation)	0	6.11684e+06	0	3.96051e-05	45.35	0.00149518	2	1376.71	-7.92452	54.9807	0
High	mHTTFEHDIQALGTQVR	4	3	2	545515600;73969626	M1(Oxidation)	0	5.01674e+07	0	9.07839e-08	45.34	0.00096497	3	1999.96	-4.62228	38.7036	0
High	LGNFFSPK	2	1	1	73951551		0	7.80914e+06	0	0.00222286	45.22	0.000988999	2	909.479	-4.79184	38.4307	0
High	VDAQFGGVDQR	1	2	1	545491359		0	841037	0	0.000940906	45.12	0.00083516	2	1191.57	-7.15129	23.9091	0
High	ILVPTQFVGAIIGK	2	4	1	345796405		0	810603	0	9.14551e-06	45.12	0.000184566	2	1455.89	-2.23711	62.7657	0
High	SGVAAPVTQVTmQTTQR	1	19	1	545521189	M12(Oxidation)	0	1.03569e+06	0	2.30549e-06	45.11	0.00141364	2	1790.9	-6.10243	28.2464	0
High	LPEELGRDQNTVETLQR	2	3	2	545515600;73969626		0	1.46924e+07	0	5.97575e-06	45.09	0.00133809	2	1998.02	-4.98844	32.8667	1
High	QAEFVQTPITGIFGGHIR	1	1	1	545500400		0	2.46071e+06	0	2.01215e-06	45.05	0.00120823	3	1971.04	-4.32935	56.6123	0
High	VIASELGNLPELK	1	2	1	545490543		0	1.32668e+06	0	3.74064e-05	44.97	0.000756247	2	1382.78	-3.47416	50.2816	0
High	LAAEATEWQR	1	1	1	545518865		0	1.19833e+06	0	6.97805e-05	44.85	0.0011146	2	1174.58	-6.27026	27.5216	0
High	SLQQQLADTDR	1	3	1	50978814		0	522808	0	0.000635855	44.84	0.00123856	2	1274.62	-8.41109	27.3962	0
High	HKDVAEEIANYRPTIDTLHEQASALPQEHAESQDVR	2	3	2	545515600;73969626		0	1.24833e+07	0	1.1316e-07	44.84	0.000703764	3	4097.97	-4.94363	42.5692	1
High	AIQLEYSEAR	1	1	1	73966003		0	2.12932e+06	0	0.000183893	44.83	0.00157849	2	1179.59	-6.48551	30.8714	0
High	WANVWFPEK	1	4	1	345782702		0	953210	0	0.000397968	44.8	0.0013626	2	1176.58	-4.49996	53.604	0
High	LQLDSPEDAEFIVAK	1	1	1	73966003		0	1.80929e+06	0	1.23076e-05	44.78	0.00141879	2	1674.85	-4.30805	51.3378	0
High	TITGFQTHTTPVLLAHGER	1	1	1	345796375		0	918153	0	0.000662287	44.77	0.00124035	2	2079.09	-6.01242	35.4916	0
High	FNNSSLKIEELQEALR	1	2	1	73979133		0	976295	0	4.41679e-06	44.57	0.00160779	3	1890.98	-4.46096	49.161	1
High	WSNFDPTGLER	1	2	1	73956580		0	2.12315e+06	0	3.01125e-05	44.56	0.000680643	2	1321.61	-7.27126	44.0373	0
High	QQQLLNEENLR	1	1	1	73956580		0	5.83363e+06	0	0.00103014	44.56	0.00156425	2	1384.71	-6.72021	31.2368	0
High	GSVLSLSLLR	1	1	1	545550725		0	419764	0	0.00204961	44.55	0.00061557	2	1044.64	-3.91403	55.726	0
High	LQQELDDLLVDLDHQR	2	1	1	160425231		0	4.3334e+06	0	3.95439e-05	44.53	0.00156453	2	1949.98	-6.28978	59.2518	0
High	IQDIVGVLR	1	1	1	545546584		0	2.02746e+06	0	0.000907229	44.5	0.00058012	2	1012.61	-5.39856	43.3422	0
High	TGYTLDVTTGQR	1	10	2	545491908;345778173		0	1.39304e+07	0	0.00219038	44.37	0.00117722	2	1311.65	-6.68786	30.713	0
High	AAVENLPTFLVELSR	1	2	1	73966186		0	247247	0	0.00022313	44.35	0.00168766	2	1658.9	-5.80045	63.4837	0
High	DGLAFNALIHR	3	6	1	73947718		0	5.84489e+07	0	0.000764897	44.34	0.00115224	2	1226.65	-7.84635	49.4307	0
High	VNVGAGSHPNK	1	1	1	74008809		0	605430	0	0.00032563	44.21	0.00158174	2	1079.55	-7.03807	8.21192	0
High	LLTTVEETTK	1	1	1	345792510		0	1.1005e+06	0	0.00201915	44.18	0.00151441	2	1134.62	-6.88519	24.1551	0
High	IGQQNEVR	1	12	1	545534680		0	565972	0	0.00178684	44.17	0.000962804	2	943.488	-7.58926	10.1956	0
High	TNTPVKEDWNVR	1	6	1	545500574		0	6.08686e+06	0	0.00140542	44.14	0.00140507	2	1458.72	-6.65427	24.9532	1
High	HQAFmAELASNKEWLDKIEK	2	3	2	545515600;73969626	M5(Oxidation)	0	1.59004e+07	0	3.8617e-07	44.12	0.00138445	3	2404.18	-5.45276	42.9899	2
High	IVTDRETGSSK	1	1	1	345790650		0	2.38918e+06	0	0.000351064	44.11	0.00179131	2	1192.61	-6.13498	8.02378	1
High	SFSTALYGESDL	4	5	1	73947718		0	3.03044e+07	0	0.000511388	44.08	0.000566719	2	1289.58	-4.90992	53.99	0
High	LFEAEAQDLFR	1	1	1	74000237		0	2.01933e+06	0	0.000115772	44.08	0.00157509	2	1338.66	-2.94824	54.435	0
High	HTNYTmEHIR	8	12	2	73963339;73947718	M6(Oxidation)	0	9.0107e+07	0	0.000968501	43.96	0.000478131	2	1317.59	-5.90268	10.6161	0
High	GAGTGGLGLAVEGPSEAK	1	1	1	74008809		0	1.55557e+06	0	1.36703e-05	43.92	0.00162001	2	1570.8	-7.57299	35.1999	0
High	NFYQEHPDLAR	1	2	1	558611352		0	3.44676e+06	0	0.00121955	43.9	0.000898274	2	1389.65	-4.86206	26.3733	0
High	TYQLVYFLDK	1	1	1	73960289		0	1.24222e+06	0	0.000131254	43.88	0.00200128	2	1289.67	-3.2984	58.0317	0
High	KFEEFQTDMAAHEERVNEVNQFAAK	1	8	3	545513111;545513107;545513105		0	1.36221e+06	0	4.79281e-07	43.86	0.000824355	3	2968.38	-4.49656	37.7824	2
High	GYLISGSSYAR	1	2	1	73968655		0	1.17763e+06	0	0.00228188	43.81	0.00152223	2	1173.58	-7.90512	32.2521	0
High	KQTALVELLK	4	2	1	545520919		0	2.68361e+08	0	0.000197385	43.78	0.000575841	3	1142.71	-4.54155	39.2287	1
High	IYVDDGLISLQVK	1	7	1	545550325		0	6.94079e+06	0	3.90787e-05	43.77	0.00133483	2	1462.81	-3.08636	55.4315	0
High	VLAINILGR	1	2	1	73957067		0	651488	0	0.00233438	43.76	0.00033027	2	968.621	-4.29685	51.2712	0
High	LNLVEAFVEDAELR	1	1	1	73969550		0	0	0	1.15824e-05	43.76	0.00210363	2	1617.84	-3.34284	66.3724	0
High	IEGDPQGVQQAK	1	2	1	545543204		0	886927	0	0.000218547	43.74	0.00150047	2	1269.64	-4.76089	13.5535	0
High	LEAELAAHEPAIQGVLDTGKK	2	8	3	545513111;545513107;545513105		0	1.19825e+07	0	4.02066e-08	43.74	0.00131661	2	2190.16	-7.59378	41.5514	1
High	LGSWLAIR	1	1	1	55741803		0	1.622e+06	0	0.00122228	43.62	0.00248323	2	915.536	-5.31913	48.8642	0
High	IIDFLSALEGFK	1	1	1	73970143		0	76889.3	0	5.76702e-05	43.62	0.0015751	2	1352.74	-3.94092	66.6886	0
High	EQIVVDLSHPGVSQDDQVSR	2	1	1	545494172		0	3.26122e+06	0	0.00010088	43.62	0.00150558	2	2208.07	-7.874	37.3769	0
High	TGQEYKPGNPPAVVPNVSSTSSASIVESK	1	2	1	74006036		0	3.63433e+06	0	1.45218e-08	43.62	0.00145561	3	2930.46	-5.44084	37.5053	0
High	YLDKTEQWSTLPPETK	2	1	1	545520262		0	2.24685e+06	0	0.00105098	43.61	0.00193803	2	1935.96	-4.73168	34.898	1
High	IVSSNDVGHDEYSTQSLVKK	1	3	2	545515600;73969626		0	1.7514e+06	0	8.91331e-07	43.58	0.0017607	3	2206.09	-5.2677	24.8242	1
High	EQLAIAEFAR	1	2	1	57032236		0	4.84494e+06	0	0.000332887	43.44	0.00237545	2	1147.6	-6.2915	45.8923	0
High	HPPSLHGSTELLTLSR	2	1	1	345802034		0	2.86297e+06	0	4.1951e-06	43.4	0.00182378	2	1744.93	-3.77292	34.6983	0
High	LLEAQLQAQGR	1	1	1	545506551		0	3.95256e+06	0	3.67221e-05	43.37	0.00135776	2	1226.68	-7.35829	27.9206	0
High	STAGDTHLGGEDFDNR	1	4	1	545497049		0	1.24235e+07	0	8.61981e-06	43.36	0.000302163	2	1691.72	-5.78903	22.1993	0
High	SISIIDSPGILSGEK	1	1	1	74000237		0	2.51261e+06	0	0.00129658	43.35	0.00191426	2	1515.82	-3.11142	51.1816	0
High	AEGGYFGQIR	1	2	1	545559252		0	2.0056e+06	0	0.000440179	43.34	0.00128375	2	1097.53	-2.85362	33.3966	0
High	ETENDDLTNVIQK	1	1	1	73988461		0	710519	0	0.00113265	43.34	0.00116789	2	1518.72	-5.59494	32.6466	0
High	SLVALLVETQmK	1	7	1	73985910	M11(Oxidation)	0	1.15115e+06	0	0.000456041	43.31	0.00156098	2	1347.75	-3.97757	56.219	0
High	EVATNSELVQSGK	1	2	1	359279911		0	4.86736e+06	0	7.22385e-05	43.29	0.00207216	2	1361.68	-5.49773	18.9514	0
High	QADLYISEGLHPR	1	5	2	545511757;545500762		0	1.79313e+06	0	0.000250374	43.29	0.00147442	2	1498.76	-5.52585	34.4171	0
High	SSQSSSQQFSGIGR	1	1	1	545515948		0	1.44661e+06	0	0.000125782	43.22	0.00122443	2	1455.68	-4.62094	22.3077	0
High	AIIEDLEPR	1	2	1	73979133		0	4.47436e+06	0	0.000203541	43.18	0.00153869	2	1055.57	-3.85754	38.8867	0
High	QQMLENQmEVR	2	3	2	545515600;73969626	M8(Oxidation)	0	7.1733e+06	0	0.000794684	43.18	0.000702025	2	1421.64	-8.46104	19.8928	0
High	ALQAAIQQLAEAQPEATAK	1	1	1	73994683		0	2.3515e+06	0	5.16043e-05	43.17	0.00180008	3	1952.03	-5.40791	48.5222	0
High	NLDIERPTYTNLNR	4	9	2	359323129;545556306		0	2.94258e+07	0	0.00109551	43.16	0.00207957	2	1718.87	-5.65443	33.5678	0
High	AGFITPVPGGVGPmTVAmLmQSTVESAK	1	2	1	545507634	M14(Oxidation); M18(Oxidation); M20(Oxidation)	0	4.22231e+06	0	6.52287e-07	43.12	0.00170391	3	2824.38	-3.72605	58.3176	0
High	FAQHGTFEYEYSQR	2	1	1	545525020		0	1914914	0	5.59678e-05	43.1	0.000281623	2	1762.77	-8.71479	28.8715	0
High	VPTWGPLR	1	4	1	545534723		0	1.46497e+06	0	0.00102384	43.09	0.00137945	2	925.52	-5.63042	40.6904	0
High	SSEELPVDIILASVG	1	1	1	73984948		0	1.1321e+06	0	9.45121e-05	43.09	0.00209863	2	1528.81	-3.09233	69.2883	0
High	GNFGGSFAGSFGGAGGHAPGVAR	1	8	1	545534926		0	6.13229e+06	0	3.74672e-06	43.05	0.00103549	3	2034.94	-4.13135	39.3409	0
High	YFVETGAMAVR	1	2	1	57032236		0	1.96645e+06	0	0.000361382	43.03	0.00129412	2	1243.61	-4.78565	38.0639	0
High	LAGGNDVGIFVAGVLEDSPAAK	1	1	1	55741803		0	806110	0	0.000245231	43	0.00190702	3	2100.09	-4.22756	62.6533	0
High	ELFHETLESLK	1	3	1	359318584		0	3.37813e+06	0	0.000539931	42.98	0.00227834	2	1345.69	-4.34272	42.0638	0
High	TASADLPTVPLGSAVEAIR	1	5	1	545527945		0	1.37727e+06	0	1.45626e-06	42.98	0.00148281	2	1868	-4.36361	56.1371	0
High	VLQGDLVmNIYR	1	1	1	478517409	M8(Oxidation)	0	2.22509e+06	0	0.000406105	42.97	0.00211958	2	1436.75	-5.29338	44.2264	0
High	DVAEEIANYRPTIDTLHEQASALPQEHAESQDVR	2	3	2	545515600;73969626		0	1.1909e+07	0	1.46787e-06	42.96	0.00103188	3	3832.82	-4.05674	50.3666	0
High	mEEVVIAGMSGK	1	5	2	545509598;478517409	N-Term(Acetyl)	0	1.47685e+06	0	1.58536e-05	42.84	0.00185379	2	1292.62	-5.26533	61.4106	0
High	IEGWLSIPNR	1	2	1	545506268		0	8.69802e+06	0	0.00122031	42.82	0.00172652	2	1184.64	-5.38515	49.091	0
High	KFGYVDFESAEDLEK	2	1	1	345790650		0	2.84339e+06	0	1.6423e-06	42.82	0.000940313	2	1776.82	-7.17991	46.537	1
High	ETNLDSLPLVDTHSK	1	1	1	559098393		0	6.32468e+06	0	1.25951e-05	42.8	0.00211235	2	1668.84	-4.6392	40.1908	0
High	mALDIEIATYR	1	2	1	559098393	M1(Oxidation)	0	1.43574e+06	0	0.000152253	42.76	0.00206304	2	1311.65	-5.7333	46.4198	0
High	VTHAVVTVPAYFNDAQR	2	1	1	345806081		0	9.50422e+06	0	0.000563617	42.73	0.00246667	2	1887.96	-5.23845	40.424	0
High	SAAEVIAQAR	1	2	1	73993705		0	510828	0	0.000647534	42.71	0.00242984	2	1015.55	-5.22198	22.6069	0
High	APWELLELR	1	2	1	545491359		0	399423	0	0.000475317	42.71	0.00170919	2	1126.62	-4.80776	59.7055	0
High	WVTTASLLDYDTVAGADK	1	1	1	73957045		0	0	0	1.87865e-07	42.71	0.00208425	2	1925.95	2.26252	57.304	0
High	LKAAEEIGIR	1	2	1	545507634		0	748518	0	0.000275871	42.67	0.00173312	2	1099.64	-7.68789	24.8802	1
High	FGEPVLAGFTR	1	1	1	545498077		0	2.53397e+06	0	3.57157e-05	42.65	0.00243376	2	1193.62	-7.57295	49.8429	0
High	LALGQINIAK	1	1	1	345793480		0	670930	0	0.00128545	42.6	0.000447876	2	1040.64	-5.41849	42.6687	0
High	HRPDLIDFDKLK	2	5	2	545515600;73969626		0	9.66654e+06	0	0.000240484	42.52	0.00159531	3	1496.82	-4.57077	34.9319	1
High	NQVALNPQNTVFDAK	1	2	1	50978734		0	4.37692e+06	0	1.69306e-05	42.51	0.00222175	2	1658.84	-4.09213	39.4669	0
High	VTmESALTAR	1	2	1	359320307	M3(Oxidation)	0	1.02626e+06	0	0.000448793	42.5	0.00214533	2	1094.54	-5.82065	17.0427	0
High	VSYLQAALAR	1	1	1	545512059		0	843253	0	9.08315e-05	42.48	0.0018304	2	1091.62	-5.1771	43.5709	0
High	HEAFETDFTVHKDR	1	8	3	545513111;545513107;545513105		0	2.10269e+06	0	1.05481e-05	42.48	0.00106491	3	1731.8	-5.19494	23.6594	1
High	ARFEELNADLFR	2	4	1	545497049		0	1.74174e+07	0	0.000236667	42.47	0.00233007	2	1480.75	-5.48229	46.8623	1
High	QVQVALETAQR	1	19	1	545521189		0	1.06303e+06	0	9.09032e-05	42.39	0.00257238	2	1242.67	-5.81982	25.5129	0
High	AATmEVQAGPLR	2	1	1	73974852	M4(Oxidation)	0	4.13523e+06	0	0.00135508	42.35	0.00195587	2	1259.63	-6.33353	21.7987	0
High	EGEDmIAEEHFGSEK	2	3	2	545515600;73969626	M5(Oxidation)	0	1.02335e+06	0	0.000179226	42.33	0.000195905	2	1723.7	-6.69807	24.9846	0
High	ASIHEAWTDGKEAMLK	1	5	1	73947718		0	1.65296e+06	0	0.00146653	42.29	0.00221621	2	1786.87	-5.81868	33.603	1
High	GYFEYIEENK	1	1	1	545505093		0	2.02649e+06	0	0.00156139	42.28	0.000848891	2	1291.58	-3.20355	43.3863	0
High	GYEEWLLNEIRR	1	12	2	73963339;73947718		0	1.96256e+06	0	0.00189993	42.25	0.00280259	3	1577.8	-2.64904	57.3597	1
High	IPEVPAAPTADVAPK	1	1	1	545509639		0	2.81564e+06	0	0.000849699	42.18	0.00255151	2	1475.8	-5.07194	35.7998	0
High	GLQSYYAVAHAVTER	2	9	1	545534680		0	1.11312e+06	0	6.19528e-05	42.18	0.00296314	2	1664.83	-2.849	43.4413	0
High	LTTLSEQVSQR	1	9	1	73967054		0	893366	0	0.000674098	42.15	0.00260272	2	1261.67	-4.91149	24.6652	0
High	FNEVVSALK	1	5	2	545519691;545519689		0	7.53733e+06	0	0.00115291	42.12	0.00255632	2	1006.55	-8.01516	34.1777	0
High	LLEAQSHFR	2	8	3	545513111;545513107;545513105		0	6.73657e+07	0	0.000969332	42.12	0.00247346	2	1100.58	-6.43024	21.0808	0
High	LMVHTVATFNSIK	2	8	3	545513111;545513107;545513105		0	1.69174e+07	0	7.15918e-05	42.12	0.00320077	2	1460.78	-7.55163	37.2832	0
High	TDPTTLTDDEINR	1	2	1	545507634		0	4.07737e+06	0	0.000402874	42.11	0.00125804	2	1490.69	-4.43827	29.3752	0
High	DLIGVQNLLK	1	8	3	545513111;545513107;545513105		0	1.43697e+07	0	0.00127038	42.05	0.00132232	2	1112.66	-4.63955	56.9572	0
High	HQGVMVGmGQK	1	8	2	73980981;307938303	M8(Oxidation)	0	1.40626e+06	0	0.000856001	42.04	0.00132849	2	1187.56	-6.02986	10.3067	0
High	VDPEIQNVK	1	3	1	545545104		0	1.97946e+07	0	0.000530811	41.98	0.00174314	2	1041.55	-6.21987	20.1692	0
High	SKPGAAMVEMADGYAVDR	2	3	1	545488600		0	2.72552e+06	0	5.52234e-06	41.97	0.00125478	2	1867.86	-3.83754	40.0013	0
High	SEDLLDYGPFR	1	1	1	73984484		0	2.42987e+06	0	0.0017853	41.88	0.00175131	2	1311.62	-3.05729	55.4441	0
High	MEDALDNYVIR	1	3	1	545537897		0	839246	0	0.000191711	41.88	0.00161834	2	1338.63	-3.35869	45.2309	0
High	DISTNYYASQK	1	1	1	50979166		0	3.50271e+06	0	0.00144237	41.86	0.00117945	2	1289.59	-5.93525	24.284	0
High	SAVGHEYQSK	1	3	1	545530469		0	1.1924e+06	0	0.00183614	41.85	0.0015969	2	1105.52	-7.74925	8.35776	0
High	ELLIIGGVAAR	1	2	1	545527018		0	1.30566e+06	0	0.000123885	41.83	0.000570846	2	1111.68	-7.06734	48.4112	0
High	TLTGKTITLEVEPSDTIENVK	1	7	1	73995130		0	3.71719e+06	0	1.44225e-06	41.83	0.00244414	3	2288.21	-5.44651	44.0827	1
High	EAALYPHLPPEADPR	11	1	1	545516321		0	4.32944e+07	0	0.00048562	41.78	0.00293706	2	1675.84	-4.08009	37.6639	0
High	TPASPVVHIR	2	2	1	545488600		0	3.6163e+06	0	0.000470134	41.77	0.00209228	2	1076.61	-5.7918	20.5004	0
High	LIAHAGSLTNLAK	1	3	1	545540164		0	1.31738e+06	0	0.00142037	41.76	0.00120692	2	1308.76	-4.75379	29.4872	0
High	VDTILEFSQNmNTK	1	1	1	545515705	M11(Oxidation)	0	1.25156e+06	0	1.18952e-05	41.69	0.00178559	2	1655.79	-5.00295	42.0909	0
High	IFYPETTDIYDRK	1	1	1	73951551		0	2.07597e+06	0	0.00102955	41.68	0.00243495	2	1660.81	-5.2537	38.0036	1
High	AmTGVEQWPYR	1	3	1	345802573	M2(Oxidation)	0	5.42146e+06	0	0.000803599	41.65	0.00128575	2	1353.62	-7.39362	34.4763	0
High	NELESYAYSLK	1	1	1	345806081		0	8.18881e+06	0	0.000388107	41.56	0.00188174	2	1316.63	-4.0892	43.1378	0
High	QSSSTNAINDLR	1	4	1	73996688		0	2.56839e+06	0	0.00165728	41.55	0.00281336	2	1305.63	-5.92962	24.3559	0
High	EVDPSTGELQSLQMPESEGPGSLGSSQEGPTGLK	1	1	1	545516321		0	8.33047e+06	0	3.6397e-05	41.55	0.00124572	3	3428.59	-2.12802	50.9577	0
High	VGVLTASMEAK	1	4	1	73996688		0	2.13343e+06	0	0.000510846	41.51	0.0035775	2	1105.59	-5.98996	31.4237	0
High	VFSATLGLVDIVK	1	1	1	545506132		0	658001	0	0.00206425	41.5	0.00100528	2	1361.8	-4.26495	59.624	0
High	IIGHFYASQMAQR	1	3	1	545511114		0	756488	0	5.74187e-05	41.5	0.00326009	2	1521.75	-5.72311	30.9629	0
High	NAGEPVPFTEPPETFK	1	1	1	73970116		0	2.0967e+06	0	8.62775e-05	41.48	0.00213008	2	1759.85	-4.8691	45.0659	0
High	FNQVLDQFGEK	1	1	1	73966003		0	2.66494e+06	0	0.00036706	41.39	0.00236711	2	1324.65	-5.25685	40.5791	0
High	TRLEQEIATYR	2	8	2	359279911;545510666		0	4.36735e+06	0	0.00111093	41.38	0.00351518	2	1379.72	-6.61423	31.464	1
High	ALPLLLNLLK	1	1	1	345799836		0	290891	0	0.00125784	41.3	7.39554e-05	2	1107.74	-5.07241	65.2289	0
High	QLSDAISIIGR	1	1	1	545540998		0	1.22271e+06	0	0.000248441	41.29	0.00344389	2	1172.66	-5.34616	46.8986	0
High	AVHGFFTSNNATR	2	1	1	73966003		0	2.0259e+06	0	0.000136042	41.27	0.00248941	2	1421.68	-7.40331	25.6031	0
High	AGVLAHLEEER	2	8	2	160425231;545498124		0	6.31199e+06	0	5.33289e-05	41.22	0.00327332	2	1223.63	-7.34492	30.7768	0
High	ALQPLEEGEEGEK	1	1	1	560879431		0	5.43278e+06	0	0.00106664	41.22	0.00170651	2	1428.68	-5.30513	25.835	0
High	QSHPLPFPPPAALPFYPASVYPR	1	2	1	545486919		0	1.43816e+06	0	7.79229e-06	41.21	0.00283812	3	2549.32	-4.47386	60.1951	0
High	LLVSSEDYGR	2	8	3	545513111;545513107;545513105		0	6.25136e+07	0	0.00191983	41.17	0.00230296	1	1138.57	-5.42108	28.2756	0
High	AGVLAQLEEER	1	3	1	359318584		0	1.65703e+06	0	0.000283357	41.06	0.0030162	2	1214.63	-4.61514	42.186	0
High	VTLMQLPTR	1	1	1	545501183		0	1.50424e+06	0	0.000977125	41	0.00387632	2	1058.59	-7.86264	41.5392	0
High	IQELQNEKETLATQLDLAETK	1	2	1	545506268		0	1.91595e+06	0	3.0529e-06	40.93	0.00298273	3	2415.25	-3.10149	45.6914	1
High	ATLPDADKER	2	4	1	73963339		0	3.12263e+07	0	0.00143461	40.91	0.0023599	2	1115.56	-5.95547	12.6343	1
High	APSHGSIIYHPSLLPR	1	1	1	359322056		0	1.16583e+06	0	6.7671e-06	40.9	0.00291806	2	1744.94	-4.67729	33.7595	0
High	SFYPEEVSSMVLTK	3	3	1	545497049		0	1.45092e+07	0	2.75989e-05	40.87	0.00280324	2	1616.78	-2.52623	55.3517	0
High	AAEQYTPQATYHGNVTLLR	2	2	2	545509598;478517409		0	4.26211e+06	0	0.000191816	40.84	0.00283504	2	2133.05	-8.62548	36.729	0
High	TPQTSNAPDLNDAIVK	1	2	1	545524583		0	567889	0	0.00217932	40.82	0.00300957	2	1683.85	-4.77	33.2966	0
High	AWEGNYLASKPDTPQTSGTFVPVANELK	1	1	1	345805768		0	4.52171e+06	0	2.84445e-06	40.81	0.00286713	3	3020.48	-6.19202	50.6123	0
High	AASQSTQVPTVTEGAAAALLLSK	1	1	1	73994683		0	789455	0	9.68649e-05	40.8	0.00251193	3	2214.19	-3.79693	58.3318	0
High	YGPQYGHPPPPPPPPEYGPHADSPVLmVYGLDQSK	2	3	1	545488600	M27(Oxidation)	0	9.13723e+06	0	5.78324e-08	40.76	0.00153621	4	3800.78	-5.82785	46.5519	0
High	EGEDMIAEEHFGSEK	1	3	2	545515600;73969626		0	2.139e+06	0	0.00012164	40.75	0.00031973	2	1707.71	-6.30734	31.2548	0
High	LSNRPAFMPSEGK	4	8	1	73947718		0	5.02832e+07	0	0.00105089	40.71	0.0033118	3	1433.71	-6.5742	25.7723	0
High	DLLDLLVEAK	1	5	1	74006742		0	259120	0	0.00204119	40.69	0.00345932	2	1128.65	-4.29139	64.0269	0
High	LLPLTDQAAR	1	19	1	545521189		0	2.10957e+06	0	0.00156314	40.68	0.00155622	2	1097.62	-6.33555	32.3345	0
High	LLALDPmMEQEIEEIR	1	2	1	73992062	M7(Oxidation)	0	0	0	3.89133e-05	40.68	0.00356563	2	1945.95	-4.79896	60.3354	0
High	ENQIHSFGQSVPGPLR	1	2	1	73992062		0	1.76453e+06	0	3.96337e-06	40.67	0.00389952	2	1765.89	-3.64243	35.7859	0
High	WmIQYNNLNLK	1	2	1	545507634	M2(Oxidation)	0	4.09572e+06	0	0.00157594	40.62	0.00322943	2	1452.72	-5.5817	48.5048	0
High	NLANTVTEEILEK	1	7	1	345778173		0	945697	0	0.000100646	40.59	0.00374505	2	1473.77	-5.37889	56.1845	0
High	INEILSNALK	1	2	1	545534926		0	2.44466e+06	0	0.00134288	40.56	0.00281727	2	1114.64	-5.0801	41.0359	0
High	LWIANYSLPR	1	1	1	73971978		0	671133	0	0.000200385	40.56	0.00376661	2	1232.67	-5.86286	53.3356	0
High	SSVLENFVGR	1	14	1	545534710		0	1.75287e+06	0	0.000221917	40.53	0.00389893	2	1107.57	-5.14214	45.4154	0
High	IGPYQPNVPVGIDYVIPK	1	2	1	327532722		0	8.13274e+06	0	0.000437547	40.43	0.00234585	2	1969.07	-3.47572	58.2879	0
High	VIQAEGSNSSmLAEIEVLR	2	2	1	545491914	M11(Oxidation)	0	1.72049e+06	0	3.46613e-06	40.38	0.00388019	3	2062.04	-4.34537	48.7802	0
High	IGAVEEELSR	1	1	1	345792510		0	1.04023e+06	0	0.000465107	40.34	0.00377277	2	1102.57	-5.79449	28.5841	0
High	LDPHLVLDQLR	2	8	2	160425231;545498124		0	1.1461e+07	0	0.00137238	40.32	0.00351149	2	1318.74	-7.38326	49.6041	0
High	TGTMALEVR	1	1	1	545509598		0	1.62399e+06	0	0.000643366	40.3	0.00471293	2	977.501	-7.39948	27.4538	0
High	QLQLAQEAAQK	1	19	1	545521189		0	879368	0	0.00114996	40.29	0.00341891	2	1227.66	-5.663	24.2133	0
High	FVEIHFNEK	1	5	2	545519691;545519689		0	5.29337e+06	0	0.00232427	40.25	0.00422467	2	1162.58	-6.9492	34.3275	0
High	SVEGLQEGSVLR	1	2	1	73967262		0	1.04456e+06	0	5.41359e-05	40.23	0.00468045	2	1273.67	-5.83934	33.205	0
High	LKDVLLQVDDERR	2	1	1	160425231		0	5.81514e+06	0	0.00111363	40.23	0.00351389	2	1598.88	-4.5654	31.1749	2
High	ITDLYTDLR	1	3	2	545515600;73969626		0	5.53367e+07	0	0.00124584	40.22	0.00383094	2	1109.58	-1.83732	40.2636	0
High	VNLAmNVGK	1	7	1	545550325	M5(Oxidation)	0	4.84852e+06	0	0.000240859	40.19	0.00580538	2	961.51	-3.22585	19.2161	0
High	LRHEILLSQSVR	1	4	1	345792599		0	1.52253e+06	0	0.00010775	40.1	0.00135347	2	1450.84	-8.50258	23.9834	1
High	VKPLLQVSR	3	1	1	160425231		0	1.9597e+07	0	0.00114433	40.04	0.000535049	3	1039.65	-7.83278	23.8849	0
High	KVEHEISEGNVATAAAAALASAATK	1	1	1	73985910		0	1.23201e+06	0	0.00129393	40	0.0035	3	2410.25	-3.19608	51.047	1
High	ALTSEIASLQSR	1	1	1	73984484		0	2.59314e+06	0	0.000517855	39.99	0.00551769	2	1275.68	-6.03325	39.0272	0
High	LQTLKEELDFQK	2	1	1	560891942		0	4.07428e+06	0	0.00122053	39.97	0.00444057	2	1491.8	-4.53796	37.7161	1
High	IFNVFGVIK	1	3	1	50978812		0	1.15779e+06	0	0.000619192	39.9	0.00178053	2	1036.61	-6.32536	59.794	0
High	KQQmLENQmEVR	2	3	2	545515600;73969626	M4(Oxidation); M9(Oxidation)	0	2.04451e+06	0	0.000859417	39.9	0.00295732	2	1565.73	-5.05795	10.8771	1
High	KAGTQIENIEEDFRDGLK	2	4	1	73963339		0	9.74291e+06	0	1.21603e-05	39.86	0.0042808	3	2063.02	-8.51128	48.042	2
High	VALLLLEK	1	2	1	73962221		0	721651	0	0.00200582	39.81	0.0011962	2	898.593	-4.36458	50.3946	0
High	LGHFAPVDAVADQR	2	2	1	545507975		0	2.66366e+06	0	2.53692e-05	39.71	0.00425484	3	1495.76	-5.62338	33.0038	0
High	FPQLSDTSFANSR	1	1	1	545509598		0	3.45752e+06	0	4.72149e-05	39.69	0.00286755	2	1469.69	-5.01031	42.9528	0
High	LVPTGLDFGQEGFTR	1	1	1	545546584		0	2.06762e+06	0	0.000371079	39.65	0.0041406	2	1636.83	-4.75823	52.5605	0
High	SLVPLQAAGQNR	1	1	1	73996826		0	5.25704e+06	0	0.000180033	39.64	0.00281384	2	1253.69	-6.93616	32.0171	0
High	LGVIEDHSNR	1	1	1	50979166		0	2.15629e+06	0	0.000148667	39.62	0.0031106	2	1139.57	-6.67776	15.6488	0
High	MFHELTQTDK	2	2	1	545507634		0	4.05094e+06	0	0.00170109	39.57	0.0030859	2	1249.58	-5.7788	20.9012	0
High	SPTPPLFSLPEAR	1	1	1	73961844		0	1.67956e+06	0	0.00132954	39.57	0.00346129	2	1411.75	-7.6652	53.2478	0
High	EQGVTFPSGEVQEQLIR	1	2	1	545509598		0	1.4092e+06	0	6.36721e-06	39.54	0.00450251	2	1916.96	-7.175	48.3234	0
High	QQmLENQmEVR	2	3	2	545515600;73969626	M3(Oxidation); M8(Oxidation)	0	6.93411e+06	0	0.00230865	39.51	0.00157841	2	1437.64	-7.7168	13.9239	0
High	AYALAFAER	1	109	1	585195306		0	859689	0	0.00101054	39.48	0.00384938	2	1011.52	-4.99421	39.5795	0
High	GIVDSITGQR	1	1	1	345796694		0	0	0	0.000742961	39.43	0.00659635	2	1045.56	-5.30648	33.6657	0
High	ADLTALFLPR	1	3	1	545498420		0	1.07536e+06	0	0.000480853	39.4	0.00501743	2	1116.63	-5.63837	59.8562	0
High	VSGHVITDIVEGK	1	4	1	345792599		0	3.15306e+06	0	9.37706e-05	39.37	0.00541061	2	1353.73	-6.64994	35.543	0
High	GDVTITNDGATILK	1	2	1	359320591		0	1.71908e+06	0	0.000244818	39.35	0.00501746	2	1417.75	-4.49689	37.5929	0
High	IPTLLSTQPLLQLDYTATDRHPQALEAAQTK	2	1	1	545509598		0	2.02003e+06	0	4.11689e-06	39.3	0.00192683	3	3433.82	-3.57724	58.4039	1
High	NAEQAVTQLK	1	7	1	545507448		0	829784	0	0.00153281	39.27	0.00493328	2	1101.58	-6.22367	22.9088	0
High	DVEDEILWVGER	1	3	2	545515600;73969626		0	3.52025e+06	0	0.000105066	39.25	0.00352391	3	1459.7	-2.76432	58.1487	0
High	FGQAATmEGIGAIGGTPPAFNR	1	1	1	545558431	M7(Oxidation)	0	2481623	0	7.83176e-07	39.24	0.00451481	3	2179.05	-5.22937	46.4449	0
High	LVGEImQETGTR	1	2	1	545543204	M6(Oxidation)	0	546021	0	5.33976e-05	39.19	0.00565162	2	1349.67	-5.33259	24.2358	0
High	RPSTYGIPR	2	6	1	545500574		0	8.92791e+06	0	0.0016588	39.18	0.00655239	3	1046.57	-5.1024	18.5722	0
High	LEAAKDDYR	1	3	1	73979133		0	0	0	0.00144737	39.17	0.00427341	2	1080.53	-6.46842	11.3855	1
High	DLEAHIDSANK	1	1	1	160425231		0	5.10336e+06	0	0.000435122	39.08	0.00359661	2	1212.58	-3.77796	19.1954	0
High	mEGPLSVFGDR	1	1	1	57032236	N-Term(Acetyl)	0	2.42601e+06	0	0.000342842	39.07	0.00335714	2	1249.58	-4.72423	62.8347	0
High	VETGVLKPGMVVTFAPVNVTTEVK	2	2	1	545518203		0	7.27657e+06	0	0.000101231	39.06	0.00212323	2	2515.37	-4.5938	56.1056	0
High	ISSELEmLR	1	2	1	545491914	M7(Oxidation)	0	5.14548e+06	0	0.0015354	39	0.00506088	2	1093.55	-3.47194	31.7115	0
High	NSmIALVDNLASK	1	1	1	345805768	M3(Oxidation)	0	978160	0	0.000116029	38.98	0.0054194	2	1391.71	-5.04995	42.1213	0
High	HRPELIDYGK	3	4	1	73963339		0	9.26432e+07	0	0.000781709	38.95	0.00397333	3	1227.64	-7.02351	20.034	0
High	VEPGLGADNSVVR	1	1	1	74008809		0	1.0907e+06	0	0.000468688	38.95	0.00515769	2	1312.68	-4.9567	27.7098	0
High	ISKPGAVSTPVK	2	1	1	55741803		0	2.58233e+06	0	0.00189031	38.94	0.00280817	2	1183.7	-6.84514	15.2066	0
High	LENDQIESLR	1	1	1	73968519		0	1.88379e+06	0	0.000651796	38.94	0.00471644	2	1216.61	-9.32509	28.9756	0
High	DLTQSTASTAR	1	2	1	545547434		0	1010420	0	0.000738065	38.93	0.00421556	2	1150.56	-8.61944	13.915	0
High	LKKEEEINNLK	1	2	1	545506268		0	1.19427e+06	0	0.00113958	38.92	0.00486003	2	1357.76	-6.3074	12.9451	2
High	TALVANTSNMPVAAR	1	1	1	57109638		0	856987	0	0.000521933	38.88	0.00614743	2	1515.79	-4.12292	31.8115	0
High	AAITVVMASK	1	2	1	345795391		0	4.95103e+06	0	0.000631497	38.86	0.00483663	2	990.558	-7.57598	30.8805	0
High	EAILAIHK	1	5	1	73947718		0	1.00326e+08	0	0.00138334	38.82	0.00175179	2	894.536	-5.40507	23.406	0
High	NGHLAVVAPR	2	3	2	545512109;359320307		0	2.98181e+06	0	0.00110079	38.77	0.00489809	2	1033.59	-5.01436	17.2581	0
High	HVLTLTDQVTR	1	2	1	545509686		0	578753	0	0.00113044	38.75	0.00442062	2	1282.7	-6.05005	27.6216	0
High	AGKEPGLQVWR	2	1	1	545518174		0	1.22541e+07	0	0.000364121	38.7	0.00445158	3	1240.67	-5.28778	30.2598	1
High	GEIDAHEDSFK	1	8	3	545513111;545513107;545513105		0	7.81505e+06	0	0.00096017	38.68	0.00161945	2	1247.55	-5.81368	19.3204	0
High	HFSGLEEAVYR	1	2	1	545550952		0	3.62174e+06	0	0.000181745	38.53	0.00465033	2	1307.63	-5.4575	32.8027	0
High	aAATVVVPVEWIK	1	2	1	545559252	N-Term(Acetyl)	0	2.13311e+06	0	0.00169779	38.52	0.00331827	2	1424.8	-9.15979	63.1596	0
High	AVGHPFVIQLGR	1	1	1	545515705		0	1.00592e+06	0	0.000149917	38.49	0.00341206	3	1293.74	-5.40327	41.0439	0
High	HLLQAPLDDAQEILQAR	1	2	1	545539773		0	1.15399e+06	0	1.91937e-05	38.48	0.00503056	3	1931.03	-3.19819	55.4467	0
High	SEIVGFTHSGAmSR	1	1	1	73996826	M12(Oxidation)	0	834572	0	0.000583851	38.45	0.00362225	2	1494.69	-6.6267	22.8846	0
High	LPAHTVQEVK	1	1	1	545510346		0	2.53805e+06	0	0.0019678	38.43	0.00389018	2	1121.62	-6.6264	13.6819	0
High	LLEQYKEESKK	1	1	1	545505093		0	3.04527e+06	0	0.000206675	38.43	0.00579938	2	1394.74	-6.13385	13.6478	2
High	YGIQMPAFSK	1	1	1	73951551		0	2.95178e+06	0	0.000716006	38.37	0.0042645	2	1141.57	-4.70395	46.462	0
High	RDHALLEEQSK	2	5	1	73947718		0	3.83302e+07	0	0.000311207	38.36	0.00612702	2	1325.67	-7.6636	11.545	1
High	mAQEVLTHLK	1	1	1	545515705	M1(Oxidation)	0	3.99289e+06	0	0.00180074	38.32	0.00583036	2	1185.62	-5.24249	22.5728	0
High	ETAENYLGHTAK	1	1	1	73970888		0	1.01559e+06	0	0.000956989	38.31	0.00388111	2	1333.63	-8.5726	19.4493	0
High	LIEAVDNmLSSK	1	1	1	74000237	M8(Oxidation)	0	819031	0	0.000255502	38.31	0.00720883	2	1335.67	-6.46908	30.5663	0
High	HWPFmVVNDAGRPK	3	3	1	545497049	M5(Oxidation)	0	2.74588e+07	0	4.77662e-05	38.28	0.00608491	2	1669.82	-3.95747	34.9497	0
High	LLEQYKEESK	1	1	1	545505093		0	1.75185e+06	0	0.00101605	38.18	0.00490377	2	1266.65	-6.46559	17.1173	1
High	EIGQSVDEVEK	2	3	2	545515600;73969626		0	31911597	0	0.00145155	38.12	0.00430134	1	1232.59	-6.11208	21.3549	0
High	GISDLAQHYLmR	2	3	1	345802573	M11(Oxidation)	0	2.09071e+06	0	0.000134662	38.12	0.00608972	2	1419.7	-5.73457	44.8637	0
High	KAVEALLAHSR	1	1	1	545502166		0	531719	0	0.000494688	38.07	0.00362596	3	1194.69	-4.04783	19.2251	1
High	TTYLVLDEADR	1	2	1	558611352		0	3.30931e+06	0	0.00181276	38.07	0.00534927	2	1295.64	-3.91582	40.7903	0
High	VLQDmGLPTGAEGR	1	4	1	545534723	M5(Oxidation)	0	2.32493e+06	0	3.1164e-05	38.05	0.00504494	2	1459.71	-6.64172	27.3106	0
High	DQADFSVLHYAGK	2	3	1	359318584		0	2.31585e+06	0	0.000266016	38.03	0.00418679	2	1450.69	-5.43968	39.9613	0
High	LEAELAAHEPAIQGVLDTGK	2	8	3	545513111;545513107;545513105		0	8.05007e+06	0	1.70429e-05	38.01	0.00768487	3	2062.07	-5.61563	46.0794	0
High	ALDDMISTLK	1	3	1	345802573		0	1.29973e+06	0	0.00122958	37.93	0.00694188	2	1106.57	-5.21352	47.467	0
High	AVPLALALISVSNPR	2	1	1	345796375		0	2.70207e+06	0	0.000131373	37.93	0.00112745	2	1520.91	-5.23682	61.9721	0
High	SLLTSTINSIK	1	1	1	545550660		0	1.33072e+06	0	0.000733152	37.92	0.00516595	2	1176.68	-3.17521	51.009	0
High	KWPQGTVPQLAPPAPAASEITTTPERPR	2	5	1	345782111		0	9.09329e+06	0	0.000730269	37.88	0.00395919	3	2996.58	-4.36222	43.6505	1
High	LHEANNELQK	1	2	1	73979133		0	3.84096e+06	0	0.00180822	37.84	0.00544287	2	1195.6	-5.62076	10.4725	0
High	IIGHFYASQmAQR	2	3	1	545511114	M10(Oxidation)	0	3.18862e+06	0	3.68586e-05	37.83	0.00665034	2	1537.75	-4.26197	23.6719	0
High	IAQSEAELITDEAQGDLALRR	1	2	2	545519691;545519689		0	1.34872e+06	0	0.000130509	37.83	0.00680691	3	2299.17	-6.24424	49.624	1
High	ELGSSIALYSR	1	1	1	545502393		0	2.72811e+06	0	0.00112418	37.76	0.00463122	2	1195.62	-5.72568	38.317	0
High	SRTEAESWYQTK	1	3	1	545545380		0	1.40083e+06	0	0.000450262	37.71	0.00315994	2	1485.69	-5.63183	22.5237	1
High	LNVVAFLNELPK	1	1	1	545531153		0	164220	0	0.000132949	37.69	0.00485115	2	1356.78	-4.68545	64.1702	0
High	EYPIDVQSNQLPFLR	1	1	1	545506551		0	1.1749e+06	0	0.000452007	37.69	0.00665544	2	1818.92	-8.26411	59.0175	0
High	AISPTSATSSGR	1	1	1	545550660		0	2.25689e+06	0	0.000329556	37.65	0.00616729	2	1134.57	-8.60079	13.3199	0
High	VTSSITIYPSDSSNPR	1	2	1	545491914		0	7.66623e+06	0	4.44526e-06	37.64	0.00573382	2	1723.84	-5.09404	32.3422	0
High	HYSDFFQDQR	1	1	1	545532675		0	702243	0	0.000951193	37.62	0.00128006	2	1342.57	-4.56029	30.4297	0
High	HRPQLLEER	1	3	1	545533782		0	1.06585e+06	0	0.00114507	37.54	0.0077615	3	1177.63	-9.92597	14.4604	0
High	SAFPHLQDAQVK	1	1	1	545515705		0	2.28917e+06	0	0.000217066	37.5	0.00701531	2	1340.69	-4.41143	29.4999	0
High	DGMAFNALIHK	3	3	2	545515600;73969626		0	2.42102e+07	0	0.00224545	37.48	0.00698517	2	1216.61	-5.372	42.4669	0
High	HEAFETDFTVHK	2	8	3	545513111;545513107;545513105		0	5.73814e+06	0	2.04666e-05	37.39	0.0034654	2	1460.67	-6.38824	28.0765	0
High	DMDDEESWIKEK	1	8	3	545513111;545513107;545513105		0	2.45393e+06	0	0.00152557	37.39	0.00143176	2	1524.65	-4.29723	34.6275	1
High	LQLLEDDKESR	1	1	1	545506132		0	707296	0	0.00178971	37.37	0.00866685	2	1345.69	-5.17276	26.2078	1
High	VIGFKPEETQTVYK	1	1	1	345805768		0	1.47622e+06	0	0.00022221	37.37	0.00686202	2	1638.86	-8.25831	32.1781	0
High	EVAALLQAGIR	1	1	1	545509598		0	1.70666e+06	0	0.000897857	37.33	0.00321773	2	1140.67	-5.32428	44.6806	0
High	GTIQVVTQGTPLK	1	2	1	359321669		0	4.9955e+06	0	0.000332713	37.29	0.0062617	2	1341.77	-4.61902	34.8355	0
High	VIDQQNGLYR	1	1	1	359320313		0	1.99568e+06	0	0.000511702	37.22	0.00942663	2	1205.62	-5.35333	22.5688	0
High	HEALMSDLSAYGSSIQALR	1	8	3	545513111;545513107;545513105		0	2.75627e+06	0	0.000211606	37.15	0.007633	3	2049.01	-0.773555	54.7427	0
High	GPTPFNQNQLHQLR	1	9	1	545534680		0	509305	0	0.000217553	37.1	0.0105194	2	1649.85	-3.16073	31.6598	0
High	DSQEEEKTEALSSAK	2	1	1	545518174		0	0	0	0.000421364	37.09	0.00319535	2	1651.75	-8.64468	15.8436	1
High	DVDGLTSISAGK	1	2	1	545507634		0	2.50332e+06	0	5.30912e-05	37.05	0.0100988	2	1162.59	-3.61554	32.4724	0
High	FVPQEmGVHTVSVK	1	5	1	73985178	M6(Oxidation)	0	903231	0	0.000340583	37.03	0.0084314	2	1573.8	-5.50542	24.3212	0
High	SSSGLLEWESK	1	3	1	545488600		0	8.85912e+06	0	0.00036513	37.02	0.00686196	2	1222.59	-5.327	41.5412	0
High	YIFTmLSPLAR	1	3	1	545510807	M5(Oxidation)	0	1.4301e+06	0	0.000374862	37	0.00849982	2	1327.7	-3.12069	54.2073	0
High	LDPAQSASR	1	8	3	545513111;545513107;545513105		0	7.01373e+06	0	0.00225739	36.99	0.00452969	2	944.473	-6.55924	11.3537	0
High	QLQDIATLADQR	1	1	1	73988461		0	1.31132e+06	0	0.000153147	36.97	0.00839801	2	1371.71	-5.89342	40.2112	0
High	LDHKFDLMYAK	2	10	2	359323129;545556306		0	2.97849e+06	0	0.00036783	36.97	0.0074236	3	1380.69	-5.25914	32.8447	1
High	QmELHPDKPPILLVAGK	1	5	2	545519691;545519689	M2(Oxidation)	0	2.29366e+06	0	8.45607e-05	36.91	0.00590742	3	1902.04	-6.47326	37.5614	0
High	LPYDVTPEQALAHEEVK	1	1	1	73951551		0	2.57215e+06	0	3.55788e-06	36.86	0.00834555	2	1938.97	-4.37018	42.6417	0
High	LLESQLQSQK	1	1	1	545550660		0	3.82703e+06	0	0.00107061	36.84	0.0108165	2	1173.64	-6.06226	22.121	0
High	TALNLFFK	1	1	1	545556932		0	409102	0	0.00141026	36.83	0.00369335	2	953.542	-3.45911	55.7227	0
High	QVVQGLLSETYLEAHR	1	2	1	545500907		0	1.90597e+06	0	9.63869e-06	36.83	0.00868351	3	1842.96	-5.22229	47.8032	0
High	VPFDAATLHTSTAMAAQHGmDDDGR	1	1	1	545518174	M20(Oxidation)	0	4.30083e+06	0	1.75335e-06	36.83	0.00153544	3	2631.14	-6.13209	34.1257	0
High	ATAFNEQVDK	1	1	1	359320313		0	1.12659e+06	0	0.00188453	36.81	0.00564897	2	1122.54	-5.20298	19.0554	0
High	VLPAYNALGLSEKPSSQIYR	1	2	1	114326371		0	2.01209e+06	0	1.03495e-06	36.72	0.00659723	2	2206.17	-6.5972	46.0217	0
High	VADWTGATYQDK	1	1	1	73969188		0	949116	0	0.000199198	36.67	0.00320764	2	1354.62	-4.3656	28.4363	0
High	HVGNQQYNVTYVVK	1	5	1	73985178		0	947912	0	0.00189939	36.66	0.0106161	2	1648.84	-5.28523	27.7739	0
High	LSDQSANSNSVLK	1	2	1	545522837		0	4.16512e+06	0	0.00102376	36.63	0.00871253	2	1362.68	-6.03175	19.656	0
High	mEGPLSVFGDR	2	1	1	57032236	N-Term(Acetyl); M1(Oxidation)	0	3.5078e+06	0	0.00201168	36.58	0.00435176	2	1265.58	-2.76858	58.1591	0
High	EPPTDVTPTFLTTGVLSTLR	1	2	1	545539443		0	348969	0	0.000130575	36.57	0.00751198	2	2145.13	-6.04361	62.6227	0
High	ASLLWALASALER	1	2	1	545487778		0	0	0	0.00145205	36.55	0.00949418	2	1400.78	-4.08211	68.192	0
High	ALITFAGmIPYR	1	2	1	545491105	M8(Oxidation)	0	1.75304e+06	0	0.000452773	36.46	0.00727538	2	1368.73	-4.32743	53.6951	0
High	ASVILAGLGFTPK	1	1	1	74003338		0	646007	0	0.000251451	36.43	0.00518722	2	1273.75	-2.40284	56.4902	0
High	QTLMWSATWPK	1	3	2	558611352;545515948		0	1.84593e+06	0	0.00171542	36.42	0.00906436	2	1348.67	-4.676	53.8962	0
High	LVQDGTEPSALPFLDPNARPLVPEVSIK	1	5	1	345782111		0	9.47994e+06	0	0.000279225	36.38	0.00459138	3	3002.61	-4.46007	60.3	0
High	LQIASDENYKDPTNLQGK	3	8	3	545513111;545513107;545513105		0	9.48465e+07	0	2.11898e-05	36.37	0.00878871	3	2034	-4.59711	30.3935	1
High	EANKQQNFNTGIK	1	8	3	545513111;545513107;545513105		0	1.629e+06	0	0.000267699	36.32	0.00876214	2	1491.75	-6.32697	15.1472	1
High	LGLAPQIQDLYGK	1	1	1	73951551		0	5.27159e+06	0	0.000100497	36.27	0.010091	2	1415.78	-6.11963	51.5856	0
High	DQmSHLFNVAHTLR	1	3	1	345782111	M3(Oxidation)	0	3.36917e+06	0	9.80031e-07	36.27	0.00849772	3	1684.81	-5.78642	33.6594	0
High	VHLENMGSHDIVDGNHR	2	9	2	545515600;73969626		0	7.1005e+06	0	2.39446e-06	36.27	0.00352891	3	1929.88	-9.12376	21.3765	0
High	INAVVETGRR	2	3	2	545515600;73969626		0	2.17811e+07	0	0.000514169	36.26	0.00996052	2	1114.62	-7.05688	13.7589	1
High	NDVVGTTYLHLSK	1	2	1	545547434		0	815912	0	3.67062e-05	36.26	0.0122555	2	1446.74	-10.4949	36.7499	0
High	ALQSPALGLR	1	1	1	73951551		0	10857802	0	0.0019267	36.24	0.00320873	2	1025.61	-4.98356	34.7653	0
High	NLDPLVYLLSK	1	1	1	545548449		0	341858	0	0.00186481	36.22	0.00682914	2	1274.73	-6.88707	63.0341	0
High	EDLQLDKPASGVK	1	6	1	545500574		0	4.44137e+06	0	6.79287e-05	36.17	0.00932368	2	1399.74	-4.59771	22.4297	0
High	LGLLEALLK	1	2	1	545559252		0	1.19877e+06	0	0.000246083	36.08	0.00210846	2	969.629	-5.31472	62.3948	0
High	mDLGAAAEPGAGSQR	1	1	1	345784242	N-Term(Acetyl); M1(Oxidation)	0	1.3614e+06	0	1.54858e-06	36.04	0.00335996	2	1488.67	-4.98789	26.4826	0
High	KNILLTIGSYK	2	5	1	345782111		0	5.55165e+06	0	0.00226469	35.93	0.00347167	2	1249.74	-6.03901	43.0723	1
High	TGVELGKPTHFTINAK	1	1	1	74008809		0	689350	0	6.57929e-05	35.92	0.0095947	2	1712.92	-4.79823	30.4362	0
High	RKPDTIEVQQmK	2	6	1	558757359	M11(Oxidation)	0	1.17443e+06	0	0.000742515	35.88	0.0109359	2	1488.78	-5.0723	10.563	1
High	LPVDVAYQR	1	20	2	545521189;73974852		0	1.444e+07	0	0.000586741	35.86	0.0152667	2	1060.57	-6.85917	30.8582	0
High	TISSSPSTESLPGGR	1	2	1	545538813		0	865619	0	4.80203e-05	35.78	0.00936734	2	1475.73	-4.30214	23.6685	0
High	SKVDQVQEIVTGNPTVIK	1	1	1	73951551		0	2.61364e+06	0	0.000131503	35.76	0.00849474	3	1955.07	-4.634	39.3579	1
High	SIVDKEGVPR	1	1	1	73958588		0	514219	0	0.000534743	35.68	0.0101669	2	1099.6	-9.34149	17.1852	1
High	QTSELLAAQTLLQK	1	3	1	50978814		0	704919	0	1.47742e-05	35.65	0.00800474	2	1543.87	-2.28983	50.965	0
High	YLGLmENLR	2	3	2	545512109;359320307	M5(Oxidation)	0	1.67447e+06	0	0.00205056	35.63	0.00849301	2	1124.57	-5.16977	37.7101	0
High	ASSSLGLQDFDLLR	1	1	1	345796548		0	667074	0	7.95668e-05	35.57	0.0141162	2	1521.78	-6.49891	59.8322	0
High	DASPILISLR	1	1	1	73982819		0	1.49953e+06	0	0.000377453	35.54	0.00674399	2	1084.63	-5.61373	50.7823	0
High	VAELEQSR	1	1	1	345792774		0	1.29084e+06	0	0.0021557	35.51	0.0126676	2	931.478	-6.44264	13.0248	0
High	QSIINPDWNFEK	1	2	1	73965153		0	579682	0	0.0010707	35.51	0.0101931	2	1490.72	-7.6267	49.9374	0
High	ITLQDVVSHSK	1	1	1	73951551		0	3.56609e+06	0	0.00100857	35.46	0.00893161	3	1226.67	-6.6568	35.8389	0
High	AQLETALQWR	1	5	1	345782702		0	854439	0	0.000302649	35.35	0.0156666	2	1215.64	-4.20301	44.3176	0
High	FYFLEAYNAK	1	3	1	545534767		0	881859	0	0.000274343	35.33	0.0104193	2	1265.61	-5.66418	53.4099	0
High	AFAHITGGGLLENIPR	1	2	1	345795391		0	1.2324e+07	0	0.000645385	35.27	0.00976192	3	1665.9	-4.58072	49.1305	0
High	ADLINNLGTIAK	1	2	1	545519272		0	2.22939e+07	0	0.00075732	35.26	0.0123013	2	1242.7	-5.73235	45.9819	0
High	VLGELWPLFGGR	1	1	1	545503178		0	277780	0	0.00192738	35.24	0.0130014	2	1343.74	-5.80908	63.4554	0
High	SYLENPAFmLLDLK	1	1	1	57088195	M9(Oxidation)	0	2.62132e+06	0	5.97742e-05	35.2	0.0135445	2	1669.85	0.357869	62.2846	0
High	GSALEITLTR	1	1	1	545486951		0	1.04746e+06	0	0.000939525	35.19	0.0131217	2	1060.59	-4.92297	39.9813	0
High	AWGPGLEGGVVGK	1	1	1	74008809		0	2.37007e+06	0	0.00190482	35.16	0.0102866	2	1226.65	-5.77326	39.6133	0
High	AITHLNNNFMFGQK	1	3	1	545488600		0	2.42268e+06	0	6.46765e-05	35.14	0.0118957	2	1634.8	-5.22853	40.0337	0
High	HTSTSNIQVGPAELTSVSNHVSSPFELSIHK	1	2	1	545491914		0	2.86246e+06	0	0.000131523	35.13	0.00985156	3	3303.64	-5.06996	50.1542	0
High	VLSGTLLSWGR	1	2	1	545512075		0	1.0369e+06	0	0.000119546	35.07	0.0129759	2	1188.67	-4.79278	53.7518	0
High	AQIHDLVLVGGSTR	1	2	1	50978734		0	1.49317e+06	0	0.000110471	35.07	0.00975523	2	1465.8	-7.43905	35.0645	0
High	EAGIEPGPDTYLALLNAYAEK	1	1	1	73970116		0	484268	0	0.000125819	35.05	0.0116446	3	2235.1	-6.215	62.959	0
High	TLHSTFQPNISQGK	1	2	1	545547434		0	1.18647e+06	0	0.000117739	35.03	0.0127976	2	1557.79	-5.31683	24.76	0
High	ILKEEQELYQK	2	5	2	545519691;545519689		0	1.07554e+07	0	0.00138048	34.99	0.0151347	2	1420.76	-7.07016	23.7943	1
High	HQAFMAELASNK	1	3	2	545515600;73969626		0	1.55189e+07	0	0.000345919	34.95	0.00934077	2	1346.65	-4.30803	30.4061	0
High	DSYVGDEAQSKR	1	8	2	73980981;307938303		0	803540	0	0.00101208	34.94	0.00445671	2	1354.61	-8.33682	12.2511	1
High	YELISETGGSHDKR	1	5	1	545534723		0	645679	0	0.000858852	34.92	0.0105812	2	1591.76	-5.03981	18.9771	1
High	mDPNTIIEALR	1	1	1	73988461	N-Term(Acetyl); M1(Oxidation)	0	1.37302e+06	0	0.00145293	34.9	0.0107918	2	1330.66	-6.81816	58.8678	0
High	TPVEVPVGSFK	1	19	1	545521189		0	1.40453e+06	0	0.000911875	34.85	0.0175455	2	1159.63	-5.38715	37.9214	0
High	SSLGPVGLDK	1	2	1	57032236		0	5.53163e+06	0	0.000582719	34.84	0.0133699	2	972.528	-7.8788	29.1291	0
High	ILKEDILNYLEK	1	1	1	57088195		0	0	0	0.00066578	34.84	0.00985926	2	1490.83	-8.71164	51.7984	1
High	GITGVDLFGTTDAVVK	1	1	1	545556932		0	575291	0	0.000691073	34.84	0.0133371	2	1592.85	-4.53811	56.0195	0
High	MAELEKLEEAFGR	1	2	1	545491914		0	1.31709e+06	0	0.0019839	34.74	0.0144535	3	1522.75	-3.87948	55.6651	1
High	LADALQELR	1	1	1	560891942		0	1.06802e+07	0	0.000669789	34.73	0.0105665	2	1028.57	-4.99172	38.0511	0
High	YQEVTNNLEFAK	1	1	1	73982183		0	934586	0	6.5025e-05	34.73	0.011576	2	1455.7	-7.97184	35.4697	0
High	NTHATTHNAYDLEVVDIFK	1	1	1	545506132		0	665858	0	4.99297e-07	34.71	0.0118154	3	2188.06	-5.3844	51.4321	0
High	LEGVLTEVAQHYQDTLIR	1	1	1	73951551		0	0	0	0.000120262	34.68	0.0135312	2	2085.09	-3.91745	58.297	0
High	VVLEHEEVR	1	1	1	73984948		0	1075268	0	0.000672642	34.67	0.0130847	2	1109.58	-10.8761	16.6042	0
High	LLDYVPIGPR	1	2	1	73965153		0	2.13433e+06	0	0.0013094	34.58	0.0129581	2	1142.65	-6.80511	47.1306	0
High	NALESYAFNMK	1	4	1	50978734		0	940227	0	0.00181901	34.56	0.00654397	2	1287.6	-5.91202	45.5454	0
High	LLRDYQELmNTK	1	1	1	50979272	M9(Oxidation)	0	2.42967e+06	0	0.000669667	34.55	0.0135741	2	1539.77	-7.53101	27.0783	1
High	TEAESWYQTK	1	3	1	545545380		0	1.60892e+06	0	0.002113	34.48	0.00384967	2	1242.55	-8.03407	26.9853	0
High	IWDSEEILAGYKR	1	1	1	545485232		0	1.69195e+06	0	0.000249712	34.47	0.0162738	2	1579.8	-5.16455	46.1666	1
High	KGEPISTEDLGVSGALTVLmK	2	2	1	545507634	M20(Oxidation)	0	1.93313e+06	0	0.000978495	34.46	0.0129989	3	2161.13	-4.66055	53.5797	1
High	DELSALVAPAFAHTSQVLVDK	1	5	1	345782111		0	1.06729e+06	0	9.78678e-07	34.4	0.0136699	2	2211.15	-5.23752	60.4153	0
High	EKPYFPIPEDYTFIQNVPLEDR	2	1	1	545505093		0	3.53755e+06	0	3.57546e-06	34.39	0.014593	3	2710.33	-2.39124	59.5272	0
High	ASFHELYNMYK	2	5	2	545519691;545519689		0	2.56311e+06	0	0.000265774	34.38	0.00501537	2	1402.64	-3.64638	39.8199	0
High	INVYYNEATGGK	1	1	1	545512496		0	945737	0	9.83896e-05	34.35	0.00868623	2	1328.64	-5.80506	28.3801	0
High	SSTTSmTSVPKPLK	1	1	1	345796375	M6(Oxidation)	0	932244	0	0.00162388	34.29	0.0152122	2	1479.76	-9.07416	16.1313	0
High	VSHLLGINVTDFTR	1	1	1	160425231		0	1.77405e+07	0	4.77626e-05	34.22	0.0161595	3	1571.85	-2.70679	50.9251	0
High	QFILVMNALDNR	1	2	1	545489002		0	0	0	9.00075e-05	34.2	0.0175077	2	1433.75	-1.96917	58.5833	0
High	GAPPSSNIEDFHGLLPK	1	2	1	327532722		0	0	0	7.75775e-05	34.2	0.0182681	2	1778.9	-6.03145	45.8794	0
High	HQGVMVGMGQK	1	8	2	73980981;307938303		0	2.50626e+06	0	0.000388003	34.17	0.00870926	2	1171.56	-6.59735	16.7287	0
High	LLDGGNTEIQK	1	6	1	359320935		0	1.04325e+06	0	0.00208079	34.12	0.0158001	2	1187.62	-6.42895	22.2285	0
High	VTNYIFDSLR	1	2	1	345776521		0	2.31724e+06	0	0.00119359	34.12	0.0130506	2	1227.63	-6.53253	50.6254	0
High	QMTEALGPSTIR	1	1	1	560879431		0	1.3963e+07	0	0.000403232	34.06	0.0180617	2	1303.66	-5.90159	31.5314	0
High	SQISTESFLHLR	1	1	1	545521844		0	2.26115e+06	0	0.000156492	34.05	0.0174933	3	1417.73	-7.06671	43.8119	0
High	RLLEFELAQLTK	2	2	1	545506268		0	1.19497e+06	0	0.000855429	34.05	0.00897294	2	1460.84	-4.59297	53.8327	1
High	mELEPELLLQEAR	1	1	1	345805794	N-Term(Acetyl); M1(Oxidation)	0	484343	0	0.00140824	34.04	0.0168039	2	1628.81	-4.18174	61.6207	0
High	HWPFMVVNDAGRPK	3	3	1	545497049		0	1.58051e+07	0	9.73798e-05	34.04	0.0159558	3	1653.82	-5.38093	40.638	0
High	LVFFLQSNR	1	3	1	545534114		0	719035	0	0.00105176	34.01	0.0108632	2	1123.62	-6.40908	52.4598	0
High	QDVYGPQPQVR	1	6	1	545530010		0	2.029e+06	0	0.000311489	34	0.0141925	2	1286.64	-5.09993	21.726	0
High	TVQPVPVGPDGLPVDASSVSNNYIQTLGR	1	6	1	545530010		0	2.33581e+06	0	4.35606e-06	34	0.0154466	3	2980.53	-3.09235	58.1567	0
High	YRPEAQSYSSAGPK	1	1	1	55741803		0	864462	0	1.03271e-05	33.97	0.0101419	2	1540.73	-7.70471	14.8557	0
High	TVAIHSDVDASSVHVK	1	3	1	545537897		0	1.08059e+06	0	8.38842e-05	33.96	0.0196877	3	1664.85	-6.83557	22.0671	0
High	KAGTQIENIDEDFRDGLK	2	5	1	73947718		0	1.77638e+07	0	6.43135e-07	33.92	0.0167881	3	2049.01	-5.96575	40.3403	2
High	TVNELQNLTAAEVVVPR	1	3	1	545511114		0	6.65603e+06	0	1.67118e-05	33.9	0.0125677	3	1853	-4.21656	54.1449	0
High	FSPAGPILSIR	1	3	1	545520482		0	4.66454e+06	0	0.000165082	33.87	0.0162646	2	1157.66	-4.64746	48.5072	0
High	LVQLLDLAQEK	1	3	1	545502307		0	1.01844e+06	0	0.00133011	33.82	0.0106643	2	1269.73	-8.71767	52.4895	0
High	QIATLHAQVTDmKK	1	1	1	160425231	M12(Oxidation)	0	0	0	0.00100991	33.8	0.0162579	2	1599.84	-8.7195	15.8458	1
High	QQHVIETLIGK	1	1	1	359323746		0	980262	0	3.70534e-05	33.77	0.0100113	3	1265.71	-6.05598	32.9521	0
High	HALLEADVAAHQDRIDGITIQAR	1	8	3	545513111;545513107;545513105		0	7.26388e+06	0	8.26811e-06	33.67	0.0125425	4	2513.31	-5.38689	39.1583	1
High	TAPAAAVSPmQR	1	2	1	545498314	M10(Oxidation)	0	1.76543e+06	0	0.00123682	33.66	0.0166829	2	1215.61	-5.78021	13.6425	0
High	HEmPPHIYAITDTAYR	2	1	1	160425231	M3(Oxidation)	0	7.1328e+06	0	5.07479e-06	33.66	0.00968685	3	1930.9	-4.77878	31.7866	0
High	QNINLSAPImSR	1	1	1	345784242	M10(Oxidation)	0	745661	0	0.00151989	33.59	0.0211761	2	1359.7	-5.18698	33.2238	0
High	DSQVVQVVLDGLK	1	1	1	545537328		0	798575	0	0.00129768	33.59	0.0189447	2	1399.77	-5.38463	59.6209	0
High	DFYVAFQDLPTR	1	1	1	345784242		0	1.09121e+06	0	0.000722983	33.55	0.0141303	2	1471.71	-5.09771	57.7013	0
High	YGPQYGHPPPPPPPPEYGPHADSPVLMVYGLDQSK	2	3	1	545488600		0	9.06817e+06	0	2.97205e-05	33.55	0.0107743	3	3784.81	0.370834	51.6299	0
High	LLQILAQHHNHLQEQPQK	1	1	1	545497651		0	3.17791e+06	0	2.43033e-05	33.49	0.0163863	3	2175.16	-6.09616	26.1234	0
High	VAEDLESEGLmAEEVQAVQQQEVYGmmPR	1	8	3	545513111;545513107;545513105	M11(Oxidation); M26(Oxidation); M27(Oxidation)	0	7.34023e+06	0	7.73531e-07	33.42	0.0038219	3	3314.46	-7.55461	49.7571	0
High	TLIEAGLPQK	1	2	1	545491908		0	6.85925e+06	0	0.00228248	33.41	0.0109677	2	1069.62	-6.1156	32.5401	0
High	YNILGTNTIMDK	1	1	1	545505093		0	3.60666e+06	0	0.00040886	33.41	0.0184011	2	1382.69	-5.43558	46.2055	0
High	NNFLQEEPTSHR	1	1	1	73970116		0	731355	0	0.000666609	33.36	0.00724269	2	1471.68	-6.00669	24.2228	0
High	SPSWYGIPR	1	6	1	545500574		0	1.50907e+07	0	0.00133322	33.31	0.0207663	2	1062.53	-8.22529	41.2976	0
High	IPADTFVALR	1	1	1	73951551		0	1.36857e+07	0	0.00122016	33.31	0.0215363	2	1102.62	-4.24814	44.4571	0
High	VEAVNMAEGIIHDTETK	1	1	1	73970888		0	2.61799e+06	0	0.00110759	33.29	0.0165022	3	1856.9	-5.17847	50.7215	0
High	QIQQLESNNR	1	1	1	545528313		0	1.39282e+06	0	0.00109308	33.28	0.0157415	2	1229.62	-6.54622	15.6418	0
High	VGHSELVGEIIR	2	1	1	57109638		0	1.04695e+06	0	0.000899893	33.28	0.0117239	2	1308.72	-5.96417	35.2392	0
High	LYRPPPVLDALGR	1	1	1	73994683		0	1.10198e+06	0	0.000194816	33.22	0.00814697	3	1466.84	-6.85016	45.9687	0
High	DLTSWVTEmK	2	8	3	545513111;545513107;545513105	M9(Oxidation)	0	1.80446e+07	0	0.000937849	33.2	0.01187	2	1225.57	-5.89648	47.3666	0
High	IAQLEEELEEEQGNTELVNDR	1	1	1	160425231		0	1.59249e+06	0	0.000221516	33.2	0.0121572	3	2458.14	-5.43206	49.1017	0
High	IVQTYHVNmAGTNPYTTITPQEINGK	1	4	1	73963339	M9(Oxidation)	0	40265529	0	4.01067e-05	33.18	0.0173102	3	2906.42	-4.31858	39.1494	0
High	SETPLSPLPVPTEEGNPLLK	1	2	1	545488038		0	1.57629e+06	0	0.000645473	33.14	0.0166454	2	2118.13	-2.93878	57.5627	0
High	AGDARPGPAAESVSGPSEDPSVNFLK	3	1	1	545516321		0	1.29768e+08	0	1.7904e-05	33.07	0.0170145	3	2555.22	-5.96434	40.1013	0
High	ASLSPDASDFEHITADTPSRPLSSTSNPFK	1	2	1	545498314		0	2.15266e+06	0	8.01682e-07	32.96	0.0109764	3	3175.5	-6.35662	48.6968	0
High	DSLLASLLDGVR	1	1	1	345789180		0	90994.4	0	0.00202358	32.93	0.0238622	2	1258.7	-4.04811	64.7499	0
High	FGFGFGGTGK	1	2	1	545527018		0	1.51237e+06	0	0.000688488	32.92	0.0118948	2	974.469	-4.29119	44.4693	0
High	TVLDPVTGDLSDTR	1	1	1	73957045		0	915436	0	0.000177371	32.87	0.0181779	2	1488.75	-5.26475	40.4619	0
High	IVLVDDSIVR	1	1	1	73975309		0	1.59723e+06	0	0.000267265	32.85	0.020752	2	1128.66	-4.39909	43.3333	0
High	MISGmYLGEIVR	1	5	2	545528063;345798984	M5(Oxidation)	0	575131	0	0.00153892	32.83	0.0181897	2	1384.68	-9.91672	48.0698	0
High	EGMQLISEKPETEAVVK	2	3	2	545515600;73969626		0	3.14014e+07	0	0.000260746	32.83	0.0240792	2	1887.96	-6.46419	35.5289	0
High	SIVFHNHLDYLAK	1	1	1	545507415		0	1.59178e+06	0	0.000207346	32.81	0.0247139	2	1556.82	-4.05306	34.9551	0
High	ETVSQRPGATVPTDFATFPSSAFLR	1	10	1	545528160		0	1.93243e+06	0	2.38672e-06	32.81	0.0160222	3	2682.33	-7.19125	57.7172	0
High	AATESFASDPILYRPVAVALDTK	2	7	1	545550325		0	5.11593e+07	0	0.000558919	32.77	0.0200809	3	2435.27	-4.48992	58.0667	0
High	GmTLVTPLQLLLFASK	1	2	1	545504558	M2(Oxidation)	0	106840	0	1.92038e-05	32.72	0.00879358	2	1748	-3.08024	68.4732	0
High	WTLLQEQGTK	1	7	2	345791910;545545380		0	1.51051e+07	0	0.00219708	32.7	0.0265831	2	1203.63	-5.04839	39.3901	0
High	SLVEIIEHGLVDEQQK	1	3	1	545555737		0	1.21602e+06	0	5.73658e-05	32.68	0.0239003	3	1836.96	-4.3871	59.6112	0
High	KQELELVVSELEAR	1	3	1	359318584		0	2.59317e+06	0	3.31257e-05	32.66	0.0211922	3	1642.89	-4.31873	54.6429	1
High	VPFLVAETPR	1	1	1	545496585		0	1.80316e+06	0	0.00129811	32.62	0.0209781	2	1128.63	-7.2008	44.0501	0
High	AQPSVSLGAPYR	1	1	1	345783055		0	1.58709e+06	0	0.0019767	32.55	0.0282399	2	1245.65	-5.42546	31.2833	0
High	IHYSHGDYQHGQR	2	1	1	73996826		0	743685	0	9.12919e-05	32.47	0.00724786	2	1597.72	-5.40573	9.03699	0
High	LDSIVIQQGR	1	2	1	57096815		0	767882	0	0.000251837	32.46	0.0252557	2	1128.63	-5.03617	29.6605	0
High	GVVNILPGSGSLVGQR	1	1	1	359322052		0	3.8174e+06	0	6.15241e-05	32.46	0.0127698	2	1552.87	-5.57384	49.0987	0
High	IPPPVIMVQNVSFK	1	2	1	545525739		0	870198	0	2.9345e-05	32.41	0.0140084	2	1568.88	-4.18299	56.9672	0
High	NLFFQPVTELK	1	4	1	545490117		0	1.72403e+06	0	0.000779321	32.38	0.0207826	2	1335.73	-4.30337	57.0262	0
High	ILPEIIPILEEGLR	1	1	1	73994683		0	131520	0	0.000518553	32.34	0.0039966	2	1604.96	-3.76144	66.1993	0
High	VDVDVPDVDVHGPDWHLK	2	1	1	545531227		0	2.04191e+06	0	0.000539878	32.31	0.0183297	4	2041.99	-5.28899	46.1743	0
High	QEQIDHQYHSLLELGEKR	1	3	1	545513111		0	1.33529e+06	0	7.51351e-05	32.31	0.0191228	3	2223.09	-10.7128	36.6645	1
High	ASITPGTILIILTGR	2	1	1	545543878		0	108878	0	0.000389966	32.3	0.00335641	2	1525.93	-3.8132	67.0378	0
High	YFATVGGSASDTNIEEK	1	1	1	545506551		0	1.0359e+06	0	8.10935e-06	32.3	0.00895042	2	1788.82	-5.49304	32.3368	0
High	DGNVLLHEMQIQHPTASLIAK	1	4	2	545511757;545500762		0	4.18573e+06	0	0.00023204	32.3	0.0256147	3	2315.21	-5.29232	48.6638	0
High	AGQVVTIWAAGAGATHSPPTDLVWK	1	1	1	560891942		0	2.60869e+06	0	0.000158709	32.3	0.0218461	3	2533.31	-4.38174	56.9832	0
High	LANEELEVR	1	1	1	545506551		0	1.98783e+06	0	0.00178084	32.29	0.0194176	2	1072.56	-6.57242	25.6159	0
High	EEELQAALAR	1	4	2	160425231;359318584		0	785356	0	0.000156573	32.28	0.0228047	2	1129.58	-3.20202	31.7207	0
High	ASYVAPLTAQPATYR	1	1	1	345783055		0	2.20913e+06	0	0.00216343	32.11	0.0259297	2	1608.82	-9.72513	36.7267	0
High	EDAVLYLLEIPK	1	10	1	545486239		0	510867	0	0.0006236	32.08	0.0215565	2	1402.78	-3.38438	62.7726	0
High	KYGGPPPDSVYSGVQPGIGTEVFVGK	1	4	1	545491908		0	6.09704e+06	0	4.15957e-06	32.06	0.024892	3	2635.33	-5.64928	47.3362	1
High	AVIGSTYmLTQDEVLWEK	1	1	1	560879431	M8(Oxidation)	0	6.83914e+06	0	0.0019963	32.05	0.0213005	2	2099.03	-3.46914	56.2062	0
High	MAEDTSSILR	1	2	1	545537897		0	1.59644e+06	0	0.00171092	31.97	0.018234	2	1122.54	-5.93036	28.6189	0
High	AHILQSFTVDSSK	1	5	1	73985178		0	1.07213e+06	0	0.000286873	31.86	0.0277594	2	1432.73	-5.73059	32.6304	0
High	NSLTFPDDNDISK	1	2	1	545506268		0	3.76781e+06	0	0.00144579	31.83	0.0139103	2	1465.67	-9.24597	36.7694	0
High	mAVFGFETPEIK	1	1	1	560879431	M1(Oxidation)	0	6.31353e+06	0	0.000309922	31.8	0.0221993	2	1384.67	-8.8939	53.2918	0
High	SLDGEGNFNWR	1	2	1	545547434		0	990614	0	0.00135018	31.72	0.00588855	2	1294.57	-6.07267	40.4163	0
High	NQNSWGTGEDVK	1	1	1	545516609		0	510511	0	0.00188007	31.68	0.00862589	2	1334.59	-6.20155	20.5509	0
High	QQFLSLEQASAGGPLHPPTR	2	1	1	359322286		0	7.85856e+06	0	0.00123298	31.67	0.0270606	2	2134.09	-5.04288	45.5823	0
High	AAPAPAAAVPAAVPGVAPVPSGVFTDVPISNIR	2	1	1	73954761		0	1.02972e+07	0	5.03055e-05	31.62	0.00888361	3	3079.68	-4.99638	60.3711	0
High	GATQQILDEAER	1	3	1	545514079		0	1.71255e+06	0	0.00134006	31.61	0.0234682	2	1330.66	-3.27522	33.101	0
High	YGGPPPDSVYSGVQPGIGTEVFVGK	2	4	1	545491908		0	1.54685e+06	0	0.000173669	31.58	0.0207465	3	2507.22	-8.46995	53.1597	0
High	LLNQQVHNLTSEIK	1	3	1	50978814		0	603772	0	8.6315e-05	31.53	0.0255567	2	1636.89	-4.53089	37.9303	0
High	ILQIITELIK	1	1	1	73949721		0	286870	0	0.00122521	31.52	0.00412245	2	1183.76	-5.20038	62.4037	0
High	SAPEVTAPGAPAYR	1	1	1	545550660		0	3.55461e+06	0	0.000351745	31.49	0.0262544	2	1386.69	-9.01644	26.6822	0
High	DLIEWTDGIAK	1	2	1	545500516		0	1.14535e+06	0	0.00156508	31.48	0.0351695	2	1260.64	-3.17084	55.3918	0
High	STDYGIFQINSR	1	1	1	665505916		0	1.14473e+06	0	0.000273787	31.45	0.0218424	2	1400.67	-5.34748	46.7004	0
High	ALEYTIYNQELNETR	1	1	1	345792795		0	590218	0	1.98967e-05	31.45	0.0238834	2	1856.89	-7.37242	44.1667	0
High	QEAFLLNEDLGDSLDSVEALLK	2	8	3	545513111;545513107;545513105		0	0	0	1.73693e-05	31.29	0.0279375	3	2419.22	-3.46847	67.8909	0
High	NKTEYEEAQDAIVK	1	1	1	73969550		0	5.84782e+06	0	4.31679e-05	31.26	0.0251011	2	1637.79	-8.0288	26.3085	1
High	YEELQVTAGR	1	1	1	545545383		0	4.1222e+06	0	0.000145402	31.25	0.0319455	2	1165.58	-6.64678	26.5385	0
High	EmEENFAVEAANYQDTIGR	1	1	1	559098393	M2(Oxidation)	0	682883	0	1.13993e-06	31.24	0.00496071	3	2202.95	-5.15138	46.6407	0
High	mAELEKLEEAFGR	1	2	1	545491914	M1(Oxidation)	0	946082	0	0.00010625	31.23	0.0250491	3	1538.74	-4.73906	50.473	1
High	FFGDSAASmAIK	1	3	1	545497162	M9(Oxidation)	0	1.52896e+06	0	0.00093588	31.22	0.0129121	2	1260.58	-6.6112	35.2748	0
High	LREDENAEPVGTTYQK	1	1	1	345799307		0	2.19937e+06	0	0.000557883	31.11	0.0245892	3	1849.88	-4.94205	18.0436	1
High	TEEGPTLSYGR	1	2	1	327532722		0	3.16703e+06	0	0.00116054	30.91	0.019828	2	1209.57	-5.56613	24.8322	0
High	TSIFWNDVKDPVSIEER	1	1	1	545501183		0	0	0	2.2319e-05	30.86	0.0357673	3	2035	-5.26571	51.6058	1
High	VINQYQVVKPTAER	1	1	1	545500400		0	540270	0	0.00225996	30.85	0.0345342	2	1644.9	-4.18953	23.7006	0
High	YLYVDKNFINNPLAQADWAAK	1	1	1	160425231		0	1.75279e+06	0	2.79568e-05	30.83	0.0301091	3	2454.24	-2.67645	58.2348	1
High	ILAGILHLGNVAFTSR	1	1	1	545550660		0	900362	0	4.94833e-05	30.8	0.0115615	3	1681.97	-4.53221	58.0203	0
High	LESEHPDQAQAILSR	1	3	2	545515600;73969626		0	2.08252e+06	0	0.000614483	30.76	0.0365585	2	1693.84	-8.3302	26.9782	0
High	LQDEIQNMKEEMAR	1	1	1	559098393		0	2.6139e+06	0	5.50438e-05	30.76	0.021742	2	1734.8	-6.77947	35.2324	1
High	EMEENFAVEAANYQDTIGR	1	1	1	559098393		0	1.07066e+06	0	4.9035e-06	30.76	0.00747119	3	2186.96	-4.30469	50.3325	0
High	AIMTYVSSFYHAFSGAQK	1	7	2	73963339;73947718		0	1.66039e+07	0	7.36835e-06	30.72	0.0268571	3	2007.95	-5.23783	60.4786	0
High	TPDTASVQNEAK	1	2	1	545544157		0	1.04958e+06	0	0.00200282	30.6	0.0211644	2	1260.6	-6.64534	13.1598	0
High	LPNNHIGISFIPR	1	5	1	73985178		0	1.49789e+06	0	1.58576e-05	30.6	0.0254757	3	1477.82	-1.99194	44.5245	0
High	LNILDTLSK	1	1	1	345796375		0	3.61172e+06	0	0.0020277	30.59	0.0287208	2	1016.59	-6.78528	50.6172	0
High	AVAAASLVPVVESLVYLQTQK	1	1	1	359323200		0	138118	0	0.000137862	30.54	0.0143059	3	2186.23	-4.43579	67.1419	0
High	HFEFLEEELKK	1	2	1	545491914		0	3.33135e+06	0	0.000688143	30.53	0.0425741	2	1448.73	-5.61662	40.6422	1
High	HQAFMAELASNKEWLDKIEK	2	3	2	545515600;73969626		0	6.81677e+06	0	1.26118e-05	30.47	0.0307369	3	2388.19	-5.44615	50.2052	2
High	MIQDGKGDVTITNDGATILK	1	2	1	359320591		0	1.88517e+06	0	4.8627e-06	30.46	0.0405673	3	2090.07	-4.40102	37.7657	1
High	VTGVPLGYLLSR	1	2	1	545487649		0	847726	0	0.00154517	30.39	0.0197906	2	1274.74	-3.35131	58.4952	0
High	LGIHEDSTNR	2	2	1	545519272		0	7.79008e+06	0	0.00225409	30.36	0.0197436	2	1141.55	-5.92811	12.5353	0
High	LQLNLEALK	1	2	1	545547434		0	1.39346e+06	0	0.00215867	30.26	0.0175662	2	1041.62	-7.87559	49.4906	0
High	SELLmIIQmETQSSmR	1	1	1	545537844	M5(Oxidation); M9(Oxidation); M15(Oxidation)	0	1.10789e+06	0	5.66135e-05	30.01	0.0218496	3	1944.9	-2.06576	58.179	0
High	EDITQSAQHALR	1	4	1	545534723		0	2.07205e+06	0	0.000863215	29.99	0.0378871	2	1368.68	-5.8705	25.0954	0
High	EHLTSEAAIGNHR	1	3	1	50978814		0	0	0	0.000487707	29.97	0.0359978	2	1434.7	-6.6712	13.1662	0
High	SQAFIEMETR	1	2	1	327532722		0	1.38207e+06	0	0.000704995	29.85	0.0210134	2	1211.57	-5.74624	34.801	0
High	mLLDPmGGIVmTNDGNAILR	1	2	1	345802573	M1(Oxidation); M6(Oxidation); M11(Oxidation)	0	1.62263e+06	0	3.41779e-06	29.76	0.0379926	3	2179.04	-5.35822	49.1146	0
High	GILLQLFGGTR	1	1	1	345793011		0	1.08766e+06	0	0.000481534	29.72	0.0239451	2	1174.69	-5.35923	61.0789	0
High	AKLGDSHDLQR	1	8	3	545513111;545513107;545513105		0	813223	0	0.00207711	29.71	0.0372031	2	1239.63	-7.96882	11.1545	1
High	VALSNmNVIDR	1	1	1	545511022	M6(Oxidation)	0	1.57017e+06	0	0.00225542	29.71	0.0511008	2	1247.63	-5.11448	26.4436	0
High	AAILQTEVDALR	1	14	1	545546893		0	856962	0	0.000593548	29.64	0.0524744	2	1299.72	-6.40901	46.473	0
High	MVVMHPMPR	1	3	1	345782111		0	1.47922e+06	0	0.000749604	29.59	0.0303875	2	1097.53	-7.18905	24.0928	0
High	SLEQNIQLPAALLSR	1	2	1	545500907		0	939918	0	7.48185e-05	29.58	0.0277588	3	1652.93	-4.50051	58.7513	0
High	VPIILVGNK	2	3	1	545559372		0	649119	0	0.00164537	29.57	0.00386428	2	952.615	-3.93582	38.7892	0
High	VRELELVYAR	1	1	1	560879431		0	9.19414e+06	0	0.00099357	29.55	0.0409286	2	1247.7	-6.81674	34.5342	1
High	GQLYPFSLSSDFR	1	1	1	545535937		0	1.94192e+06	0	0.000962882	29.54	0.0294053	2	1516.74	-3.24019	58.3985	0
High	NYLHYSLYDQAEK	1	1	1	73966003		0	1.30703e+06	0	0.000105188	29.45	0.0233812	2	1643.76	-6.14202	35.0856	0
High	VIMVTGDHPITAK	1	8	1	545528359		0	747438	0	0.000124222	29.42	0.046458	2	1381.74	-5.27842	26.5221	0
High	ILAGDKNYITVDELRR	2	4	1	73963339		0	1.61102e+07	0	0.000668127	29.39	0.0307264	3	1876.02	-3.96364	35.7489	2
High	ELVAENLSVR	1	2	1	545534961		0	571507	0	0.00149778	29.33	0.0641162	2	1129.62	-3.853	33.8332	0
High	LGSAESLAmHK	1	1	1	545546584	M9(Oxidation)	0	455491	0	0.000814262	29.31	0.0324112	2	1159.57	-6.07299	15.0329	0
High	IAWPPPTELGSSGSTLEEGIK	1	4	1	73996688		0	2.81278e+06	0	3.33227e-05	29.3	0.0588036	3	2169.1	-4.49489	54.6703	0
High	ELYERPPHLFAIADAAYK	1	1	1	345805768		0	1.9828e+06	0	8.38407e-07	29.28	0.0492194	3	2104.07	-6.84804	47.0234	0
High	ILAHNNFVGR	1	7	1	545511114		0	5.78118e+06	0	0.000729562	29.27	0.0354912	2	1140.62	-7.11287	21.2308	0
High	ITSEALLVTQQLVK	1	2	1	73968655		0	1.11413e+06	0	0.000374848	29.26	0.0178458	3	1542.9	-4.7541	53.7484	0
High	NKHEAmITDLEER	1	1	1	160425231	M6(Oxidation)	0	521802	0	0.00156248	29.26	0.0253755	3	1601.75	-6.43484	18.7342	1
High	SPVYLTVLK	1	1	1	545511022		0	1.86917e+06	0	0.00198137	29.12	0.0142055	2	1019.61	-5.2259	45.3199	0
High	IAEFTTNLmEEEEK	1	1	1	160425231	M9(Oxidation)	0	1.40274e+06	0	6.85666e-06	29.08	0.0170561	2	1699.76	-6.29354	37.2417	0
High	GSDGAASSYQLK	1	10	1	545528160		0	692009	0	0.00178693	29.07	0.0224222	2	1183.55	-5.97677	19.1414	0
High	LRENVFQEHQTLK	1	3	1	545530469		0	1.08366e+06	0	6.62343e-06	29.05	0.049345	2	1641.86	-5.06555	23.2999	1
High	AEAESWYQTK	1	3	1	545545383		0	851949	0	0.000751538	29.04	0.0203947	2	1212.55	-4.96027	26.3335	0
High	GVQLQTHPNVDK	1	1	1	73954685		0	314277	0	0.00057226	29.04	0.0567559	2	1335.69	-5.94462	16.8874	0
High	mLAIYDGFEGFAK	1	4	1	545490117	M1(Oxidation)	0	836788	0	8.88255e-05	28.86	0.030554	2	1477.7	-4.02185	56.9798	0
High	NAVITVPAYFNDSQR	2	1	1	73970888		0	11313515	0	0.000260746	28.85	0.0524525	2	1694.83	-9.83335	47.9747	0
High	LVSESSDVLPK	1	1	1	359323093		0	3.55432e+06	0	0.00209238	28.82	0.0649539	2	1173.63	-6.07124	28.2284	0
High	LQHAAELIK	2	2	1	73989664		0	1.14491e+06	0	0.00223517	28.75	0.030471	3	1022.59	-5.83211	18.6378	0
High	IIDSLFNTVTDKK	2	1	1	545494172		0	3.86012e+06	0	0.000229958	28.74	0.0482511	2	1493.81	-7.899	43.9423	1
High	YGDGIQLSR	1	1	1	345796694		0	793156	0	0.00219987	28.68	0.0439081	2	1008.5	-9.87423	26.8616	0
High	STIGVDGSVYK	1	1	1	545528063		0	1.89077e+06	0	0.00133031	28.63	0.0453076	2	1125.57	-6.84173	26.5322	0
High	ALSAIADLLTNEHER	1	6	1	545530010		0	2.69293e+06	0	0.000832294	28.63	0.0603188	3	1652.84	-9.32847	52.9076	0
High	ITSLTQQLEQASIVK	1	1	1	345796694		0	722312	0	0.00041761	28.63	0.0453076	2	1658.93	-3.73509	51.377	0
High	EQLEEEAAAR	1	3	1	359318584		0	479233	0	0.00147032	28.57	0.0257141	2	1145.54	-4.892	17.361	0
High	HQAFmAELASNK	2	3	2	545515600;73969626	M5(Oxidation)	0	1.27898e+07	0	0.000282772	28.51	0.0355845	3	1362.64	-7.232	19.8331	0
High	EKEQLMASDDFGR	1	8	3	545513111;545513107;545513105		0	3.54964e+06	0	0.000483383	28.49	0.0261922	3	1525.68	-7.29878	28.1279	1
High	ADGEEEVTAFR	1	1	1	359322286		0	1.26259e+06	0	0.000363463	28.48	0.0216406	2	1223.55	-4.73868	29.3902	0
High	VIQQSLEQEEAEHK	1	1	1	545528313		0	527546	0	0.000876597	28.34	0.046238	2	1667.82	-4.70668	20.6395	0
High	VDFTEEEINNMK	1	1	1	73951551		0	957068	0	0.000274754	28.31	0.0373354	2	1468.66	-4.72958	39.7125	0
High	YASINSLDRIDSEVLEATR	1	1	1	359322286		0	945836	0	1.58089e-06	28.19	0.0537794	3	2152.08	-5.00707	55.2614	1
High	THTTMSGVAHR	1	1	1	545539043		0	0	0	0.000894007	28.16	0.0355923	2	1197.57	-6.29303	8.28339	0
High	mLNIHPSLLPSFK	1	2	1	345795391	M1(Oxidation)	0	4.34544e+06	0	3.43111e-06	28.16	0.0519372	3	1512.82	-5.3602	49.3097	0
High	TQAFEADNLKGLEK	1	2	1	545506268		0	433418	0	0.000982087	28.15	0.072497	2	1563.8	-3.32596	33.2812	1
High	LVGDFTHDQSVSQK	1	1	1	545525484		0	545555	0	0.000281898	28.14	0.0480335	2	1560.76	-4.23301	23.5454	0
High	LIDEVIEDTR	1	2	1	545547434		0	427098	0	0.000249805	28.07	0.0764961	2	1202.63	-0.694663	38.7272	0
High	LLFPAVDDNLLK	1	1	1	345788922		0	651517	0	0.00130519	28.03	0.0545385	2	1357.77	-4.24079	59.6916	0
High	SSEPPQPAVSEPANAGK	1	6	1	545500574		0	2.40895e+06	0	0.00133838	28.01	0.0547902	2	1665.8	-6.98108	18.1877	0
High	ALADDDFLTVTGK	1	1	1	345793011		0	1508649	0	0.00203955	27.97	0.0684632	2	1365.68	-5.96416	47.1096	0
High	VPFDAATLHTSTAMAAQHGMDDDGR	1	1	1	545518174		0	2.86452e+06	0	1.42034e-05	27.96	0.0167154	3	2615.15	-5.14997	38.5622	0
High	EGIPALDNFLDKL	2	1	1	359322142		0	722975	0	0.000464182	27.82	0.0731819	2	1444.76	-5.11465	65.9467	1
High	QLFHPEQLITGK	3	9	2	359323129;545556306		0	2.72007e+07	0	0.00156005	27.8	0.056177	2	1410.77	-5.66535	43.0742	0
High	SLTTSQYLmHEVAK	1	2	1	545486919	M9(Oxidation)	0	398425	0	0.000686118	27.74	0.0562854	2	1623.8	-3.8347	29.5919	0
High	APLNVQFSSPVPGDAVR	1	5	1	73985178		0	1.73827e+06	0	0.000591406	27.71	0.0671805	2	1753.91	-5.14229	46.6321	0
High	VPFDAATLHTSTAmAAQHGmDDDGR	1	1	1	545518174	M14(Oxidation); M20(Oxidation)	0	5.35718e+06	0	2.04477e-05	27.63	0.0104413	3	2647.14	-4.543	29.5721	0
High	ILHQHLGAPDER	2	2	1	545547434		0	1.13326e+06	0	0.000699458	27.5	0.0687305	3	1385.72	-9.22225	14.6932	0
High	HLEINPDHSIIETLR	1	1	1	545508859		0	2.43048e+06	0	7.64171e-05	27.47	0.0763693	3	1786.93	-6.53284	41.5368	0
High	DQMSHLFNVAHTLR	1	3	1	345782111		0	4.28453e+06	0	1.8314e-05	27.43	0.0689437	3	1668.82	-5.88989	44.0737	0
High	SLDEISNDMSQLPIR	1	1	1	114158608		0	1.0141e+06	0	4.57953e-05	27.43	0.074817	2	1717.84	0.122093	54.024	0
High	RPLEmEQQQAYRPEVK	1	2	1	545488427	M5(Oxidation)	0	1.97666e+06	0	1.21517e-05	27.43	0.0743652	3	2018	-5.34895	17.9647	0
High	AAVLLHLLR	1	1	1	545544614		0	863232	0	0.000407324	27.27	0.00299999	2	1005.65	-5.73034	45.0694	0
High	KSNAHYNLQNAFNLAEQHLGLTK	2	3	2	545515600;73969626		0	2.91287e+06	0	4.30775e-06	27.26	0.065964	3	2611.33	-3.39743	53.59	1
High	mLTGPVYSQSTALTHK	2	2	1	73968655	M1(Oxidation)	0	3.90319e+06	0	0.00205883	27.17	0.0725257	2	1749.87	-9.89189	28.8246	0
High	YLLGNNASENSFLFAK	1	2	1	359322603		0	569136	0	0.000134551	27.17	0.0724297	2	1787.89	-2.82923	56.4867	0
High	VGSHITGGDIYGIVNENSLIK	1	1	1	57109638		0	1.19116e+06	0	3.51822e-05	27.14	0.0728352	3	2186.14	-3.11024	51.1253	0
High	ELQTAQAQLSEWR	1	3	1	359318584		0	1.0184e+06	0	2.64144e-05	27.1	0.0774088	3	1559.77	-4.32179	40.7546	0
High	SSGTASSVAFTPLQGLEIVNPQAAEK	1	1	1	558757345		0	882678	0	6.99773e-05	27.06	0.0737957	3	2602.32	-4.26043	60.2156	0
High	VPFDAATLHTSTAmAAQHGmDDDGRGQK	1	1	1	545518174	M14(Oxidation); M20(Oxidation)	0	2.3294e+06	0	0.000440669	26.96	0.0207414	3	2960.31	-4.69181	26.3966	1
High	LLPLVDDEALIR	1	4	1	545538228		0	558091	0	0.00106959	26.81	0.0361659	2	1366.79	-4.55953	58.4797	0
High	SLYEPAGLAPESLEYIEAHGTGTK	1	2	1	545509598		0	3.45379e+06	0	0.00180357	26.8	0.0704093	3	2533.23	-7.85839	55.0215	0
High	TFSFAIPLIVK	1	1	1	345798963		0	4.58186e+06	0	0.000353736	26.53	0.0273467	2	1235.73	-4.81251	62.4656	0
High	FLLGYFPWDSTK	1	2	1	345776521		0	0	0	0.000392113	26.53	0.0882654	2	1473.73	-6.01319	62.908	0
High	LVSNHSLHETSSVFVDSLTK	1	1	1	74008809		0	2.58464e+06	0	1.95235e-06	26.51	0.103638	3	2200.11	-5.0333	40.07	0
High	EAQELSQNVSIR	1	1	1	345798963		0	1.13663e+06	0	0.00109437	26.5	0.0867504	2	1373.69	-5.62704	26.6215	0
High	LGIHEDSQNR	1	1	1	545508859		0	869576	0	0.00089764	26.36	0.0558364	3	1168.56	-6.12045	11.8769	0
High	QLPIYTEAIVEmYR	1	3	1	359318584	M12(Oxidation)	0	604106	0	0.000757674	26.25	0.0890451	2	1741.88	-3.58218	56.2404	0
High	IPYLPITNFNQNWQDGK	1	5	1	73985178		0	977574	0	7.34279e-06	26.23	0.0983898	2	2048.01	-4.97847	59.4408	0
High	EHALLAYTLGVK	1	3	1	545518203		0	3.6138e+06	0	0.000976084	26.17	0.0922706	2	1314.74	-4.20595	42.7315	0
High	LSGHQFENYSFK	1	1	1	345796405		0	790028	0	0.000701243	26.17	0.0584542	2	1456.68	-4.77445	31.8982	0
High	LLEAASVSSK	1	1	1	345796694		0	838495	0	0.0016093	26.09	0.122034	2	1004.56	-5.89141	20.6987	0
High	VImGEEVEPVGLMTGSGVVGVK	1	5	1	345782111	M3(Oxidation)	0	1.23837e+06	0	1.396e-05	26.09	0.0975536	3	2203.12	-7.05198	53.2565	0
High	NEIDNYEEDYQK	1	3	2	545515600;73969626		0	1.06916e+06	0	0.000245056	26.06	0.00829936	2	1559.64	-7.17215	28.7571	0
High	IFSWLQQEGHLSEEEmAR	2	2	1	345795391	M16(Oxidation)	0	4.01226e+06	0	5.43309e-05	25.98	0.0522361	3	2206.01	-5.27303	48.5144	0
High	YNEQHIPGSPFTAR	2	1	1	74008809		0	1.97475e+06	0	0.000188566	25.84	0.0729723	2	1616.77	-6.85062	31.4256	0
High	NTTGVTEEALKEFSmmFK	2	8	3	545513111;545513107;545513105	M15(Oxidation); M16(Oxidation)	0	1.24714e+07	0	0.00176111	25.8	0.0510272	3	2094.96	-4.66487	58.1089	1
High	QSILEGLSLSR	1	2	1	545486919		0	1.32857e+06	0	0.000333479	25.79	0.128258	2	1202.67	-4.14777	51.4384	0
High	EGmQLISEKPETEAVVK	2	3	2	545515600;73969626	M3(Oxidation)	0	3.61365e+07	0	0.0003979	25.71	0.121378	2	1903.96	-4.89317	28.2657	0
High	LVPASAPPAR	1	2	1	545507975		0	3.85462e+06	0	0.00210331	25.69	0.0772902	2	978.564	-9.2143	16.5548	0
High	IGLDDEEKLDLFR	1	5	2	545519691;545519689		0	2.81376e+06	0	0.00149004	25.6	0.13358	3	1562.8	-5.09369	51.6661	1
High	GVNLPGAAVDLPAVSEK	1	7	1	545550325		0	6.19999e+06	0	0.00190581	25.59	0.110009	2	1636.88	-5.5997	48.5852	0
High	YPIEHGIITNWDDmEK	2	4	1	73980981	M14(Oxidation)	0	6.40564e+06	0	0.00179354	25.57	0.0411838	2	1976.9	-3.64564	39.8231	0
High	ILAGDKNYITVDELR	1	4	1	73963339		0	6.97005e+07	0	0.000115654	25.49	0.122882	3	1719.92	-3.33861	40.8734	1
High	YVGESEANIR	1	2	1	73965153		0	1.35662e+06	0	0.00153208	25.31	0.0959881	2	1137.55	-6.55199	20.7079	0
High	TEADAEKTFEEK	1	1	1	345790650		0	622998	0	0.00148069	25.24	0.0525142	2	1397.63	-9.11014	17.6033	1
High	VETGVLKPGmVVTFAPVNVTTEVK	4	2	1	545518203	M10(Oxidation)	0	2.1054e+07	0	1.79096e-05	25.22	0.0629773	3	2531.37	-3.76686	51.0864	0
High	NTSQFDWALMR	1	1	1	73970116		0	878703	0	0.00198025	25.19	0.0594788	2	1368.62	-8.68018	52.9398	0
High	GLDISHISQR	1	2	1	545491105		0	1.50412e+06	0	0.00219076	25.07	0.108288	2	1125.59	-8.15105	27.1521	0
High	ALVLPHITSHHQVDPTEPVGGAR	1	2	1	296841096		0	1.7888e+06	0	0.000439125	25.05	0.0969085	3	2431.27	-5.9071	33.1415	0
High	TEQSGLELSSR	1	1	1	545544604		0	482885	0	0.000702419	25	0.12491	2	1206.59	-6.37732	21.8307	0
High	SWASLFHDSKPSSSSPVASVETK	1	1	1	545500400		0	2.01616e+06	0	4.70706e-05	25	0.106253	3	2434.18	-4.39602	43.0493	0
High	TLLEGEESR	1	1	1	50979272		0	3.60293e+06	0	0.00188547	24.99	0.128051	1	1033.51	-4.81165	20.8307	0
High	FGKPDPIVSVIFKDEK	1	2	1	545547434		0	719551	0	0.00134523	24.9	0.0933568	4	1818.99	-6.0896	47.7283	1
High	AASGPEADTSFPNSKPPLLSK	1	2	1	545491914		0	6.69945e+06	0	0.000810889	24.83	0.151272	3	2114.05	-10.8939	36.0583	0
High	HEISPGHDGAWNDGQLQEmAQLR	1	3	1	73993994	M19(Oxidation)	0	1.52929e+06	0	2.50114e-05	24.82	0.0466398	3	2605.18	-3.62205	32.4067	0
High	SIGSTVDQGNESIVAK	1	1	1	545545571		0	1.2455e+06	0	9.96572e-05	24.68	0.144673	2	1604.8	-5.25577	27.8536	0
High	EAALSTALSEKR	1	1	1	560891942		0	919518	0	0.00202025	24.67	0.182538	2	1275.68	-6.51954	23.7756	1
High	GIYQSLEGAVQAGQLK	1	19	1	545521189		0	621108	0	0.000777788	24.64	0.169031	2	1661.88	-3.81446	53.8637	0
High	ILmGNEELTR	1	1	1	73961844	M3(Oxidation)	0	1.77432e+06	0	0.00166036	24.53	0.156629	2	1191.6	-6.50335	24.2426	0
High	IAPYVAHNFSK	1	3	1	545530619		0	1.72247e+06	0	0.00149434	24.52	0.201314	2	1246.65	-6.2963	24.4246	0
High	AFEETQIDIPGSAGR	1	19	1	545521189		0	1.1525e+06	0	0.000238023	24.48	0.116203	2	1590.77	-5.1318	40.9946	0
High	EIVVIHQDPEALHEIR	1	1	1	545486951		0	1.23818e+06	0	1.39875e-05	24.39	0.15248	3	1898	-6.60581	35.5566	0
High	QLQNIIQATSR	1	1	1	345796694		0	2.48819e+06	0	0.00157332	24.34	0.14946	2	1271.7	-7.35873	34.2796	0
High	LSNRPAFmPSEGR	5	4	1	73963339	M8(Oxidation)	0	5.48788e+07	0	0.00209499	24.32	0.122968	3	1477.71	-5.94264	18.4844	0
High	TRPVILDPAEPTGDVGGGDR	1	2	1	114326371		0	912282	0	0.000492626	24.21	0.139209	3	2022.01	-6.0374	33.1345	0
High	EGLIVGFIR	1	1	1	73983713		0	537036	0	0.00119324	24.19	0.0958381	2	1003.59	-4.01176	54.5932	0
High	FSLVPHNYGLVLYENK	1	2	1	545513275		0	1.35376e+06	0	7.76079e-05	24.12	0.160131	3	1892.98	-3.92707	54.2825	0
High	ITDPEILESR	1	1	1	545521844		0	1.69021e+06	0	0.0019769	23.97	0.166961	2	1172.61	-2.94131	33.4097	0
High	TGTITTFEHAHNMR	2	1	1	359322142		0	989437	0	0.000379018	23.96	0.0731259	2	1615.76	-4.7072	22.4446	0
High	APHYVLSQLTTDNK	1	3	1	545500086		0	604412	0	8.20091e-05	23.95	0.188472	2	1586.81	-5.5596	33.1917	0
High	SFHSFYQLLQGGSEQmLR	1	1	1	345805768	M16(Oxidation)	0	1.42973e+06	0	1.9025e-05	23.89	0.137604	3	2144.01	-4.48945	55.2422	0
High	NLQNLLILTAIK	1	6	1	73966629		0	829684	0	0.00120215	23.63	0.0299123	2	1353.84	-4.58971	61.7694	0
High	GDFLALDLGGTNFR	1	2	1	545528063		0	547995	0	5.9942e-05	23.57	0.155818	2	1495.75	-5.20669	59.6176	0
High	MKEIAEAYLGK	3	3	1	545497049		0	2.16376e+07	0	0.000482217	23.55	0.22785	3	1252.65	-5.48403	31.099	1
High	TELAEPIAVRPTSETVmYPAYAK	1	2	1	74006036	M17(Oxidation)	0	2.48047e+06	0	0.000458908	23.48	0.174786	3	2553.27	-7.7705	41.6554	0
High	DDEEmNTWIQAISSAISSDK	2	2	2	545515600;73969626	M5(Oxidation)	0	149530	0	0.000796794	23.47	0.0452029	3	2255.99	-3.30409	64.3389	0
High	AFFESHPAPSAER	1	1	1	545511022		0	911949	0	0.0010353	23.4	0.0930174	2	1445.67	-5.00785	24.5311	0
High	NmDPLNDNIATLLHQSSDK	1	1	1	160425231	M2(Oxidation)	0	5.62507e+06	0	4.37184e-06	23.33	0.152826	3	2142	-4.23984	51.1844	0
High	SLTANPELIDR	1	3	1	545537653		0	1.01406e+06	0	0.000220095	23.25	0.209606	2	1228.65	-4.5747	33.4961	0
High	SLESLHGFVAAATK	1	19	1	545521189		0	618621	0	9.28787e-05	23.24	0.191594	2	1430.76	0.235158	42.7159	0
High	GHVDILAPTVQELAALEK	1	2	1	545527018		0	1.33283e+06	0	1.37692e-05	23.16	0.149748	3	1904.04	-3.61651	58.5525	0
High	sETAPAETAVPAPVEK	1	1	1	345796941	N-Term(Acetyl)	0	1.51292e+06	0	0.00188953	23.12	0.212562	2	1638.82	-4.09992	32.7301	0
High	mVNHFIAEFKR	1	3	1	545497049	M1(Oxidation)	0	1.68016e+06	0	0.000147067	23.11	0.19595	3	1407.71	-10.0283	28.9228	1
High	ASIHEAWTDGKEAmLR	1	4	1	73963339	M14(Oxidation)	0	659830	0	5.05585e-05	23.11	0.151482	2	1830.87	-4.92706	27.618	1
High	LDKFNEVVSALK	1	5	2	545519691;545519689		0	1.06207e+06	0	0.00229829	23.09	0.158809	3	1362.76	-3.44154	43.4041	1
High	VPFDAATLHTSTAMAAQHGmDDDGRGQK	1	1	1	545518174	M20(Oxidation)	0	2.09901e+06	0	3.58671e-05	22.87	0.064552	3	2944.32	-4.74451	30.5943	1
High	AVTLLHSHTITSR	1	1	1	73994683		0	604364	0	0.000492608	22.81	0.18326	2	1435.79	-6.00013	21.1179	0
High	GDADQASNILASFGLSAR	1	2	1	327532722		0	1.15239e+06	0	0.000128071	22.76	0.187766	3	1792.87	-5.8386	61	0
High	VLAGDKNFITAEELRR	3	5	1	73947718		0	2.07977e+07	0	0.00147694	22.66	0.159348	2	1832	-3.64307	34.6326	2
High	VNNVDFTNIIR	1	1	1	55741803		0	1.23965e+06	0	0.00200405	22.65	0.279502	2	1304.69	-4.53316	47.3417	0
High	QEQIDHQYHSLLELGEK	2	3	1	545513111		0	2.29223e+07	0	0.00121307	22.49	0.208264	3	2067	-5.03287	39.2452	0
High	GAAYGLAGLVK	1	1	1	73994683		0	487931	0	0.00144083	22.32	0.160602	2	1019.58	-4.64356	43.6801	0
High	QRLEMNLGLQK	1	3	2	545515600;73969626		0	2.21094e+06	0	0.000518566	22.16	0.289472	3	1329.73	-3.34564	33.32	1
High	EKENQIHSFGQSVPGPLR	1	2	1	73992062		0	3.16801e+06	0	0.000108475	22.11	0.257452	3	2023.02	-7.167	31.3912	1
High	MLVVLLQGTR	1	2	1	545496029		0	600789	0	0.000447675	22	0.21768	2	1129.67	-4.03909	50.4969	0
High	IITITGTQDQIQNAQYLLQNSVK	1	1	1	375065844		0	1.1508e+06	0	4.00368e-05	21.8	0.177396	3	2589.38	-4.52628	59.3019	0
High	TVGQLYKEQLAK	1	1	1	160425231		0	781165	0	0.00131138	21.75	0.23392	2	1377.77	-5.46567	25.3223	1
High	WGGGYEGQNLGK	1	6	1	545513654		0	979529	0	0.000974721	21.74	0.137661	2	1265.58	-4.91228	27.688	0
High	HLDHVAALFPGDVDR	1	4	1	545538228		0	392509	0	0.000307399	21.72	0.298129	3	1661.84	-2.49724	37.9243	0
High	GLAAGSAETLPANFR	1	4	1	73982680		0	4.12681e+06	0	0.000526542	21.7	0.294772	2	1474.76	-4.56006	39.7571	0
High	mGPLGLDHMASSIER	1	8	1	545534926	M1(Oxidation)	0	1.17182e+06	0	0.00151233	21.7	0.172401	3	1629.77	-3.8962	39.808	0
High	LFDLHGGADPVDPTDPTDPmAAFR	1	1	1	545509598	M20(Oxidation)	0	3.96004e+06	0	0.00026129	21.64	0.112077	3	2571.17	-5.55991	51.3347	0
High	TKVIESTQDLGNDLAGVmALQR	1	3	2	545515600;73969626	M18(Oxidation)	0	3.24448e+06	0	0.000174881	21.6	0.27777	3	2375.21	-7.10089	46.8039	1
High	RPELLTHSTTEVTQPR	1	6	1	545500574		0	2.08025e+07	0	8.76275e-06	21.34	0.303354	3	1864.98	-5.51869	21.6345	0
High	GPAVPVWDVLASSYVSGATR	1	1	1	73974852		0	1.04857e+06	0	0.000228971	21.24	0.321695	3	2032.04	-3.51988	62.7421	0
High	IFYPETTDIYDR	1	1	1	73951551		0	3.53235e+06	0	0.000332473	21.08	0.18404	2	1532.72	-3.86144	44.3151	0
High	ILGIPTQLYSHHFQR	1	2	1	545507244		0	706019	0	0.000214387	21.04	0.296716	4	1809.97	-4.82192	44.5786	0
High	IQQGALELLR	1	1	1	545525484		0	812964	0	0.00179818	21.01	0.165237	2	1140.67	-3.28219	44.3323	0
High	ITKPGSIDSNNQLFAPGGR	1	1	1	545554149		0	1.25709e+06	0	0.000191526	20.84	0.339133	3	1972.02	-3.96569	33.2614	0
High	SLINSDAGFVTMILR	1	1	1	345798963		0	0	0	0.000280721	20.74	0.329322	2	1636.86	-6.67576	63.0032	0
High	WLPLGLGLNHLGK	2	1	1	345796375		0	579661	0	0.00129424	20.68	0.165028	3	1417.83	-4.27289	57.4463	0
High	DKDAYSSFGSR	1	5	1	74006742		0	620037	0	0.00176626	20.54	0.0993465	2	1232.55	-4.26231	19.2479	1
High	DIRPGAAFEPTYIYR	1	1	1	545500400		0	2.25372e+06	0	0.00221432	20.53	0.333246	3	1768.89	-5.82777	45.8535	0
High	AKNNDLQDNYLSEQNK	1	2	1	545491914		0	733834	0	0.000128568	20.32	0.210411	3	1893.88	-5.44611	23.2234	1
High	ELWGLLIEETEK	1	3	2	545515600;73969626		0	0	0	0.00194954	20.23	0.469941	2	1459.76	-5.41454	61.4316	0
High	EDAPIGPHLQSmPSEQIR	1	2	1	545548105	M12(Oxidation)	0	1.97091e+06	0	0.000928146	20.22	0.289934	3	2020.97	-4.02867	30.0387	0
High	KFAEALGSTEAK	1	6	1	545500574		0	800309	0	0.00222932	19.95	0.427392	2	1251.65	-3.61228	19.2329	1
High	QVEELYHSLLELGEKR	2	5	2	545513107;545513105		0	2.27791e+06	0	0.000130141	19.92	0.420169	3	1943.02	-3.60818	54.2364	1
High	VEVERDNLAEDImR	1	1	1	559098393	M13(Oxidation)	0	2.68043e+06	0	0.00171917	19.84	0.376104	3	1704.81	-4.68272	30.3288	1
High	WPQGTVPQLAPPAPAASEITTTPERPR	1	5	1	345782111		0	4.89633e+06	0	0.000340049	19.53	0.336517	3	2868.48	-6.64251	47.6882	0
High	FDDAVVQSDMK	1	3	1	545497049		0	4.32635e+06	0	0.000987688	19.48	0.16908	2	1254.56	-5.03179	30.4737	0
High	aFPHRPDAPELPDFSMLK	1	1	1	73951227	N-Term(Acetyl)	0	1.12574e+06	0	1.06485e-05	19.22	0.410482	3	2110.03	-3.80761	58.0285	0
High	QAQQERDELADEIANSSGK	1	1	1	160425231		0	3.13028e+06	0	3.63822e-05	19.03	0.24255	3	2088.96	-7.32798	30.7041	1
High	SFENKPSTHIPAGHLSEPAKPVHSQNQTNFSSYSSK	1	1	1	55741803		0	1.45305e+06	0	7.28858e-05	19.01	0.273815	4	3938.88	-6.34274	24.7079	0
High	GAVASVTFDDFHKNSAR	1	1	1	560879431		0	1.17808e+06	0	0.00160132	18.92	0.477668	3	1821.88	-4.35995	30.1187	1
High	WPLWPmLFPVASR	1	5	1	345782702	M6(Oxidation)	0	237974	0	0.000488863	18.77	0.664361	2	1615.84	-4.12392	65.475	0
High	LFRPVAADGQLHTLGDLLK	1	1	1	545520052		0	1.78759e+06	0	0.00081939	18.66	0.249825	4	2064.15	-5.00948	53.564	0
High	VHYENNSPFLTITSMTR	1	1	1	73984484		0	775797	0	0.000209277	18.6	0.436201	3	2009.97	-1.9696	50.9685	0
High	NPVWYQALTHGLNEEQR	1	1	1	73988461		0	4.00949e+06	0	1.62891e-05	18.32	0.522671	3	2054.99	-4.79386	54.0276	0
High	DSFDDRGPSLNPVLDYDHGSR	1	2	1	327532722		0	2.26743e+06	0	3.42148e-05	18.28	0.17534	4	2362.06	-4.98774	42.014	1
High	AKDEQSAVSmLK	4	3	2	545515600;73969626	M10(Oxidation)	0	1.55584e+07	0	0.000691132	18.2	0.659156	3	1322.65	-6.97054	15.6396	1
High	QAHLTNQYMQR	2	2	1	545520482		0	1.16017e+06	0	0.00132674	18.18	0.464527	3	1389.66	-6.59368	17.9739	0
High	TLVLSNLSYSATEETLQEVFEK	1	1	1	345790650		0	0	0	0.00113664	17.89	0.605517	3	2501.26	-4.21713	64.4276	0
High	LIQNNHYAmEDVATRR	2	8	3	545513111;545513107;545513105	M9(Oxidation)	0	2.07179e+07	0	0.00189568	17.7	0.602876	3	1946.94	-3.58813	16.9421	1
High	VVTATLWGEDADRFDGSR	1	1	1	359320313		0	3.10367e+06	0	0.00175312	17.52	0.56732	3	1994.95	-5.59439	45.4737	1
High	QIIDQDKHALLDVTPNAVDR	1	1	1	55741803		0	1.08513e+06	0	0.000101531	16.96	0.783339	3	2261.18	-3.19865	38.7463	1
High	FHDLLSQLDDQYSR	1	2	1	545555656		0	1.02786e+06	0	2.11269e-05	16.76	0.564058	3	1736.82	-4.04398	49.2735	0
High	DATIASLEETNR	1	1	1	545528313		0	1.11629e+06	0	0.000708604	16.64	0.677408	2	1319.64	-5.70857	32.548	0
High	ATAAFILANEHNVALFK	1	1	1	545537844		0	757203	0	4.85727e-05	16	0.866601	2	1829.98	-7.55907	53.2705	0
High	LALHSGmDYAImTGGDVAPmGR	1	2	1	73956580	M7(Oxidation); M12(Oxidation); M20(Oxidation)	0	1.56549e+06	0	0.000385214	15.8	0.316947	3	2311.04	-5.20992	32.8704	0
High	LYHDIAQQAFK	1	2	1	545548105		0	1.03906e+06	0	0.00153205	15.6	1.23389	3	1333.68	-6.93801	29.3301	0
High	QNLEPLFEQYINNLR	1	7	2	345791910;545545380		0	747179	0	0.00174331	15.53	1.14058	2	1890.96	-5.30856	62.8479	0
High	THVADFAPEVAWVTR	1	2	1	74006036		0	2.16869e+06	0	8.98026e-05	15.16	1.2283	3	1698.86	-1.1219	51.5393	0
High	ALTHIDYSLSR	1	1	1	73968519		0	0	0	0.000771405	15.08	1.63921	3	1275.66	-5.73186	31.1445	0
High	ISIEmNGTLEDQLNHLKR	2	5	1	73947718	M5(Oxidation)	0	1.20864e+07	0	0.00227831	14.99	1.36291	4	2127.08	-4.61549	42.1532	1
High	LALSQNQQSSGAAGPTGK	1	1	1	359320420		0	845834	0	0.000540508	14.96	1.37236	3	1714.86	-4.09886	19.2221	0
High	GSNTIASAAADKIPGLLGVFQK	1	1	1	545540998		0	1.29107e+06	0	0.0002856	14.92	0.901899	3	2158.18	-4.9587	59.3573	1
High	mRDmGEmVTQGQTDAQYMFLR	1	3	2	545515600;73969626	M1(Oxidation); M4(Oxidation); M7(Oxidation)	0	1.54324e+06	0	0.00160126	14.71	0.114942	3	2556.08	-6.39483	41.8753	1
High	EYIPGQPPLSQSSHSTAGSESSGPEAPEAK	1	2	1	74006036		0	2.55947e+06	0	1.49473e-05	13.91	0.652342	3	3025.39	-4.07371	30.0595	0
High	KLDEDSLTKQPEEVFDVLEK	1	1	1	73992062		0	1.2577e+06	0	0.000296642	13.7	1.58261	3	2362.19	-6.71058	53.3095	2
High	AGVPASYLLIPAASYVLPEVSK	1	3	1	73979946		0	490020	0	0.000769238	12.99	1.01724	3	2245.24	-4.85812	64.1665	0
High	AVTPPMPLLTPATPGGLPPAAAVAAAAATAK	1	7	1	545521150		0	584420	0	0.000560103	12.98	0.614271	3	2794.54	-4.16667	62.2522	0
High	RGPFELEAFYSDPQGVPYPEAK	1	1	1	545542136		0	879517	0	0.000156872	12.97	1.53922	3	2497.19	-4.32452	55.6544	1
High	NVLGHmQQGGAPSPFDR	1	4	1	545490117	M6(Oxidation)	0	2.92446e+06	0	0.00105668	12.68	1.21929	3	1826.85	-7.55705	28.1334	0
High	LYGPTNFAPIINHVAR	1	1	1	284795268		0	804838	0	0.000992144	12.65	1.95027	3	1782.96	-4.15971	51.3936	0
High	SPASIEVLKPVEAASAILSQADAR	1	3	1	545533473		0	463809	0	0.000907837	12.6	1.34638	3	2423.31	-3.74424	61.2018	0
High	IAELLENVTLIHKPVSLQPR	1	1	1	545500400		0	2.61981e+06	0	1.45534e-06	12.58	0.400256	4	2270.31	-4.31927	51.2598	0
High	LLRDYQELMNVK	1	2	1	545545104		0	552815	0	0.00189462	12.22	2.51912	3	1521.8	-6.28988	42.3532	1
High	STAYEDYYYHPPPR	1	4	1	545491908		0	7.91503e+06	0	0.000867523	12.01	0.500457	3	1758.77	-5.13	30.5053	0
High	LFPLIQAmHPTLAGK	1	2	1	545520482	M8(Oxidation)	0	3.88687e+06	0	0.00018874	11.89	1.92201	2	1652.91	-6.78661	46.0599	0
High	IEVLQQHENEDIYK	1	1	1	545537328		0	526279	0	0.000510075	11.23	2.74598	2	1757.86	-4.78033	30.5224	0
High	LSLGTYASLHGR	1	4	1	73996688		0	1.16688e+06	0	0.00175973	10.54	5.26316	3	1274.68	-4.94526	33.8151	0
High	LQPEDITQIQPQQLVLQLR	1	2	1	545489482		0	509475	0	0.00107704	10.29	1.66502	3	2260.26	-4.57509	60.7883	0
High	SNIHEHALRPSGSSSSDVTK	2	2	1	545498314		0	1.62522e+06	0	0.000891923	10.24	3.26925	4	2109.02	-7.58618	11.1625	0
High	QLVAEQVTYQR	1	1	1	359322058		0	1.204e+06	0.000204	0.00400538	66.44	1.04868e-05	2	1334.7	-6.11643	28.0703	0
High	VLLLSQDYGK	2	3	2	545515600;73969626		0	9.02783e+07	0.000204	0.00264402	62.23	2.21412e-05	2	1135.63	-3.76352	38.9288	0
High	GISQEQmQEFR	2	5	1	73947718	M7(Oxidation)	0	6.57922e+07	0.000204	0.00673144	61.13	1.36835e-05	2	1368.61	-6.00724	21.1518	0
High	TALINSTGEEVAmR	1	1	1	560891942	M13(Oxidation)	0	1.98544e+06	0.000204	0.00324437	60.28	3.12677e-05	2	1507.73	-6.02658	28.202	0
High	SPILVATAVAAR	2	5	1	74006742		0	5.16928e+06	0.000204	0.00277555	58.43	1.69388e-05	2	1168.7	-3.46371	39.7833	0
High	LLEVLSGER	1	3	2	545515600;73969626		0	8.40003e+07	0.000204	0.00250331	57.31	0.000116484	2	1015.57	-3.24203	38.6219	0
High	QTALVELLK	2	2	1	545520919		0	2.93787e+08	0.000204	0.00510682	56.98	6.96554e-05	2	1014.62	-4.01954	49.2141	0
High	DLSSVQTLLTK	1	8	3	545513111;545513107;545513105		0	1.26463e+08	0.000204	0.00414759	56.54	7.41987e-05	2	1204.67	-4.76169	50.8275	0
High	LVDTGDKFR	1	3	2	545515600;73969626		0	5.01978e+07	0.000204	0.00788661	56.52	9.88311e-05	2	1050.55	-6.49022	17.4051	1
High	IIGNLLYYR	1	1	1	73951551		0	8.01441e+06	0.000204	0.00337662	55.87	7.05288e-05	2	1124.64	-4.77002	49.1426	0
High	VAGQDGSVVQFK	1	5	1	345781678		0	8.51236e+06	0.000204	0.00505628	55.42	0.000156027	2	1234.63	-7.17187	27.9817	0
High	ALVEAQTPPAR	1	1	1	545507975		0	4.26308e+06	0.000204	0.00667394	55.39	8.22398e-05	2	1152.63	-8.11718	20.206	0
High	mFGVPVVVAVNAFK	1	2	1	545507634	M1(Oxidation)	0	1.02859e+07	0.000204	0.00356549	54.78	0.000128407	2	1493.81	-5.58842	59.9402	0
High	LGDSHDLQR	1	8	3	545513111;545513107;545513105		0	4.75335e+07	0.000204	0.00670017	54.58	9.9102e-05	2	1040.5	-7.72458	11.4804	0
High	AGIIASAR	1	1	1	359322142		0	1.19796e+06	0.000204	0.0079664	54.04	0.000263892	2	758.445	-9.42787	16.5977	0
High	KDQGELER	1	1	1	160425231		0	328881	0.000204	0.0065747	53.95	0.000133501	2	974.484	-6.49371	8.14328	1
High	IDGITIQAR	1	8	3	545513111;545513107;545513105		0	4.75249e+07	0.000204	0.0029097	53.64	0.00024091	2	986.556	-6.98737	31.3813	0
High	FGQGGAGPVGGQGPR	1	1	1	545525020		0	5.60825e+06	0.000204	0.00381703	53.43	0.000149347	2	1341.66	-6.98358	19.9728	0
High	AGISFIIK	1	7	1	545500574		0	4.35323e+06	0.000204	0.0081738	53.07	6.43592e-05	2	848.519	-6.36165	47.1927	0
High	TVIIEQSWGSPK	1	1	1	545555747		0	8.70105e+06	0.000204	0.00313254	52.74	0.000256742	2	1344.71	-4.52656	38.4713	0
High	GLAQALQTK	1	3	1	545509598		0	2.47715e+06	0.000204	0.00375818	52.41	0.000233091	2	929.536	-5.85557	26.2818	0
High	EDAANNYAR	1	11	2	359323129;545556306		0	4.53086e+06	0.000204	0.0039854	52.41	5.48281e-05	2	1023.44	-5.63431	10.6809	0
High	ASVLLGSR	1	2	1	545491105		0	2.04473e+06	0.000204	0.00500242	52.36	0.000432089	2	802.474	-4.91177	23.414	0
High	SSVLESLVGR	1	7	1	73996848		0	1.07971e+06	0.000204	0.00257979	52.34	0.000310976	2	1046.58	-7.53106	48.0392	0
High	DGIIDFTPGSELLITK	1	3	2	545512109;359320307		0	7.8559e+06	0.000204	0.00293894	52.04	0.000312274	2	1718.91	-5.67612	60.9913	0
High	LLASQLEEIK	1	2	1	545491914		0	1.35335e+07	0.000204	0.0043676	51.93	0.000285659	2	1143.66	-5.00474	40.5725	0
High	sETAPAAPAAAPPAEK	1	1	1	545554601	N-Term(Acetyl)	0	1.98387e+06	0.000204	0.00440544	51.89	0.000261446	2	1520.75	-6.66465	23.8275	0
High	LNEILQAR	1	1	1	73958588		0	1.39432e+06	0.000204	0.00677295	51.49	0.000247288	2	956.544	-8.98181	27.382	0
High	SIEALLEAGQAR	1	2	1	50978924		0	1.56007e+06	0.000204	0.00603757	51.35	0.000288733	2	1257.67	-9.66962	47.9965	0
High	NELQmQLASK	1	2	1	545506268	M5(Oxidation)	0	1.50902e+06	0.000204	0.00325822	51.08	0.000287757	2	1177.58	-5.09976	23.4637	0
High	NATSVAGR	1	2	1	73956580		0	1.59474e+06	0.000204	0.00798447	50.78	0.000401925	2	775.401	-6.35396	8.26642	0
High	mESALTAR	1	1	1	545512109	N-Term(Acetyl); M1(Oxidation)	0	1.96147e+06	0.000204	0.00702042	50.67	0.000216831	2	936.44	-5.62462	22.7111	0
High	QIATLHAQVTDmK	2	1	1	160425231	M12(Oxidation)	0	5.07032e+06	0.000204	0.00722715	50.67	0.000310676	2	1471.75	-7.5712	20.2975	0
High	RLVSDGNINSDR	2	3	2	545515600;73969626		0	6.86185e+06	0.000204	0.00404016	50.62	0.000367158	2	1345.67	-9.25198	14.526	1
High	VTQVDGNSPVR	1	1	1	73954685		0	1.84756e+06	0.000204	0.00407756	50.6	0.00026216	2	1171.6	-9.18278	14.7997	0
High	GDLPFVVPR	1	1	1	160425231		0	3.3234e+06	0.000204	0.00329511	50.36	0.000323078	2	999.557	-5.50448	47.691	0
High	LASYLDKVR	1	11	3	61740600;359279911;545510666		0	6.59157e+06	0.000204	0.00238066	50.3	0.00023378	2	1064.6	-5.5042	26.3591	1
High	LAQLEEER	2	3	1	359318584		0	4.28832e+06	0.000204	0.00346124	50.14	0.000381986	2	987.504	-6.60795	19.1209	0
High	DAFENGLWGK	1	1	1	359322052		0	1.08155e+06	0.000204	0.00383814	50.1	0.000263854	2	1136.53	-6.01855	45.883	0
High	THEAQIQEmR	1	1	1	160425231	M9(Oxidation)	0	0	0.000204	0.003126	49.86	0.000169373	2	1258.58	-6.88321	9.15881	0
High	VLDELTLAR	1	3	1	545510666		0	9.96858e+06	0.000204	0.00471688	49.57	0.000506772	2	1029.59	-5.83056	40.3448	0
High	DLAALEDKVK	1	8	3	545513111;545513107;545513105		0	3.08802e+07	0.000204	0.00570243	49.54	0.000495276	2	1101.61	-6.13406	34.3889	1
High	FLSDVYPDGFK	1	3	1	545537897		0	2.3252e+06	0.000204	0.00454755	49.37	0.000319665	2	1287.62	-5.66749	47.3209	0
High	FTEVNAINR	1	3	1	545502307		0	2.0313e+06	0.000204	0.00270367	49.21	0.000672319	2	1063.55	-6.29684	24.4181	0
High	VLQDLVmDILR	1	1	1	545536882	M7(Oxidation)	0	1.58962e+06	0.000204	0.00306056	49.17	0.000567165	2	1330.73	-4.81553	61.4231	0
High	QVEELFER	1	6	1	545500574		0	3.62764e+06	0.000204	0.00666542	48.99	0.000578548	2	1049.52	-7.05549	35.0505	0
High	KFDQLLAEEK	1	15	3	160425231;545498124;359318584		0	1.60398e+07	0.000204	0.00555088	48.7	0.000632664	2	1220.65	-5.23637	29.6075	1
High	LDIDSPPITAR	1	6	1	545550325		0	1.72829e+07	0.000204	0.0032916	48.57	0.000541387	2	1197.63	-10.5442	36.7099	0
High	MQTQQVNTLK	1	1	1	545528313		0	1.42152e+06	0.000204	0.00588079	48.23	0.000825225	2	1190.61	-6.48671	17.1799	0
High	IEELQEALR	1	2	1	73979133		0	3.59576e+06	0.000204	0.00326383	48.09	0.000675288	2	1100.59	-6.67228	35.2426	0
High	IDVVVNNAGILR	1	90	1	585195306		0	786303	0.000204	0.0060959	48.07	0.000343881	2	1282.74	-3.50621	43.5038	0
High	DYQELMNTK	2	1	1	50979272		0	3.39778e+07	0.000204	0.00630406	48.06	0.000261046	1	1141.51	-4.30562	31.1974	0
High	TPQPSVVR	1	1	1	560879431		0	6.52404e+07	0.000204	0.00337103	47.84	0.000420137	2	883.491	-10.2368	14.3117	0
High	SLVNLGGSK	3	1	1	50979272		0	5.42189e+07	0.000204	0.00632209	47.76	0.00104265	2	874.49	-10.1742	27.0318	0
High	TGFFEFQAAK	1	2	1	545490543		0	2.19519e+06	0.000204	0.00243927	47.37	0.000496557	2	1145.55	-9.77878	48.1373	0
High	LSDGVAVLK	2	1	1	545555747		0	4.3271e+06	0.000204	0.00545822	47.32	0.000860039	2	901.525	-11.007	28.9645	0
High	YLQEEVNINR	1	1	1	545509639		0	1.49404e+06	0.000204	0.00256631	47.31	0.000902893	2	1277.63	-12.3222	29.0129	0
High	FEELTNLIR	1	1	1	73958588		0	2.38179e+06	0.000204	0.003502	47.2	0.000848883	2	1134.61	-4.3011	50.45	0
High	YKEVAELTR	3	3	2	545515600;73969626		0	6.58022e+07	0.000204	0.0035918	47.11	0.000681849	2	1108.59	-8.88512	19.4063	1
High	LQVESAEPR	1	3	1	545553395		0	1.00223e+06	0.000204	0.00236018	46.99	0.000531963	2	1028.53	-5.33527	18.1257	0
High	mFHELTQTDK	1	2	1	545507634	M1(Oxidation)	0	1.47332e+06	0.000204	0.00812076	46.93	0.000316319	2	1265.57	-10.0794	16.0357	0
High	WVNSHLAR	1	8	2	545515600;73969626		0	4.15425e+07	0.000204	0.00733829	46.28	0.000758326	2	982.515	-6.6319	16.7797	0
High	YEALKEPMIAR	1	8	3	545513111;545513107;545513105		0	1.1049e+07	0.000204	0.00406845	46.26	0.00117705	2	1320.69	-5.12574	29.9435	1
High	SFYQFQHYR	1	1	1	73949523		0	1.67074e+06	0.000204	0.00475106	46.24	0.00036128	2	1275.58	-7.78257	31.9634	0
High	TSFLLNLR	1	3	2	545512109;359320307		0	6.81844e+06	0.000204	0.00324893	45.94	0.000557756	2	963.558	-4.10578	51.1342	0
High	AVFPSIVGRPR	1	10	2	73980981;307938303		0	9.40128e+06	0.000204	0.002681	45.46	0.000685515	2	1198.7	-7.09288	35.1528	0
High	GDYPLEAVR	2	7	1	545550325		0	1.54944e+07	0.000204	0.00534164	45.25	0.00108668	2	1019.51	-5.09724	32.4541	0
High	FGVQVDR	1	3	1	545530469		0	2.1349e+06	0.000204	0.00650662	45.24	0.00163826	2	820.426	-6.05198	24.022	0
High	ISDIQSQLEK	1	1	1	359322003		0	1.63465e+06	0.000204	0.00380007	45.04	0.00155254	2	1160.61	-5.48738	27.7876	0
High	YENEVALR	1	1	1	61740600		0	10287849	0.000204	0.00308273	45.01	0.00141344	2	993.494	-6.42419	22.1853	0
High	ILDQSEAEK	2	1	1	560879431		0	2.71586e+07	0.000204	0.0048901	44.98	0.00134223	2	1032.51	-9.84356	13.8312	0
High	YmDVQFDFK	1	3	2	545512109;359320307	M2(Oxidation)	0	4.28291e+06	0.000204	0.00750985	44.97	0.000316828	2	1208.52	-4.2952	42.151	0
High	mDPNTIIEALR	1	1	1	73988461	N-Term(Acetyl)	0	385644	0.000204	0.00264672	44.95	0.000961268	2	1314.67	-3.61934	64.8948	0
High	NQLTAmSSVLAK	1	2	1	545548105	M6(Oxidation)	0	2.14858e+06	0.000204	0.00458327	44.87	0.00144671	2	1278.66	-8.67774	27.0629	0
High	ImSIVDPNR	2	4	1	73963339	M2(Oxidation)	0	3.71694e+07	0.000204	0.00583127	44.83	0.00186952	2	1060.54	-5.21398	23.319	0
High	LEMNLGLQK	1	3	2	545515600;73969626		0	4.25922e+07	0.000204	0.00759966	44.74	0.00213529	2	1045.57	-3.62766	38.8552	0
High	GLVSSDELAK	2	8	3	545513111;545513107;545513105		0	4.41649e+07	0.000204	0.00237567	44.58	0.00186535	2	1018.53	-6.67105	25.9587	0
High	YIDQEELNK	1	3	2	545519272;545508859		0	1.64093e+07	0.000204	0.00400323	44.45	0.00124725	2	1151.55	-7.12178	21.2288	0
High	IEYAKPTR	2	3	1	545488600		0	3.14769e+06	0.000204	0.00555145	44.07	0.00192345	2	977.534	-7.9929	11.4875	0
High	EGLLLWCQR	1	15	2	73963339;73947718		0	3.99932e+06	0.000204	0.00287437	44	0.0019149	2	1117.58	-3.28426	61.1509	0
High	QVSSPSFTNR	1	2	1	545491914		0	1.29993e+07	0.000204	0.0046783	44	0.00114058	2	1122.54	-8.99968	20.2995	0
High	KLLEGEESR	1	8	2	559098393;359323093		0	3.83805e+06	0.000204	0.00385056	43.81	0.00257033	2	1060.55	-8.71861	12.24	1
High	LLEVEHPAAK	1	2	1	57032236		0	3.84946e+06	0.000204	0.00455434	43.66	0.00141859	2	1106.61	-5.25899	18.5564	0
High	FDDPLLGPR	1	2	1	545490543		0	2.60978e+06	0.000204	0.00445988	43.48	0.00126322	2	1029.53	-8.54354	43.9336	0
High	NLQEAEEWYK	1	2	1	559098393		0	1.17963e+07	0.000204	0.0030103	43.32	0.000833399	2	1309.6	-2.94205	38.8893	0
High	LPLQDVYK	3	2	1	545518203		0	1.74538e+07	0.000204	0.0062798	43.31	0.00213497	2	975.546	-4.92147	34.8917	0
High	ITITNDKGR	1	7	2	545497049;50978734		0	8.32283e+06	0.000204	0.0052691	42.92	0.00304261	2	1017.56	-6.72593	11.2829	1
High	VTYQQLQER	1	1	1	73974852		0	836258	0.000204	0.00428154	42.89	0.00203818	2	1164.59	-5.69082	22.604	0
High	VDKLYAGLK	1	3	2	545515600;73969626		0	9.40039e+06	0.000204	0.00573939	42.85	0.00089493	2	1006.59	-5.04672	23.6419	1
High	EELYQNLTR	2	8	3	545513111;545513107;545513105		0	4.62512e+07	0.000204	0.00511198	42.73	0.00230134	2	1165.58	-8.31389	32.2069	0
High	ALGmDTVHIHR	1	1	1	545521844	M4(Oxidation)	0	1.16771e+06	0.000204	0.00429288	42.73	0.00225867	2	1265.63	-7.20288	16.7554	0
High	VVASGPGLQHGK	1	5	1	73985178		0	1.44692e+06	0.000204	0.00277372	42.68	0.00195842	2	1149.63	-6.40793	11.3011	0
High	SGGTGGGNTNWK	1	1	1	359320313		0	2.08058e+06	0.000204	0.00451181	42.49	0.000935639	2	1135.51	-6.33245	11.9866	0
High	NLMFLVLR	1	1	1	545485232		0	2.95413e+06	0.000204	0.00641908	42.42	0.00162388	2	1005.59	-5.91146	60.9155	0
High	KLQLELNQER	2	2	1	545506268		0	3.8448e+06	0.000204	0.00583553	42.37	0.00211781	2	1270.7	-5.82686	27.5774	1
High	LEQEIATYR	1	11	2	359279911;545510666		0	6.20768e+06	0.000204	0.0035117	42.2	0.00248255	2	1122.57	-9.00261	25.2687	0
High	mNEVISLWK	3	8	3	545513111;545513107;545513105	M1(Oxidation)	0	3.61637e+07	0.000204	0.00472631	42.13	0.00273414	2	1135.57	-5.979	47.238	0
High	EAGNINQSLLTLGR	1	1	1	345792510		0	1.03071e+06	0.000204	0.00517052	42.11	0.00295285	2	1485.79	-5.17715	46.6235	0
High	QQMLENQMEVR	1	3	2	545515600;73969626		0	1.05904e+07	0.000204	0.00251329	41.96	0.00130861	2	1405.65	-6.09585	29.6781	0
High	GPLTFTTR	1	3	1	359318584		0	2.72056e+06	0.000204	0.00736303	41.91	0.00266364	2	892.483	-6.74264	31.3892	0
High	ADIDVSGPK	1	1	1	545531227		0	1.43067e+06	0.000204	0.00312734	41.73	0.00155771	2	901.458	-5.64109	18.4987	0
High	DTGNIGQER	2	3	2	545515600;73969626		0	1.81132e+07	0.000204	0.00376228	41.59	0.00132098	2	989.458	-7.28198	10.9118	0
High	VTMFLTDSNNIK	1	2	1	73956988		0	5.1512e+06	0.000204	0.00798461	41.5	0.00273267	2	1382.69	-4.73654	43.1745	0
High	IHALEEYR	1	1	1	545485232		0	2.56077e+06	0.000204	0.00321985	41.26	0.00249889	2	1030.53	-6.14749	20.2351	0
High	mGPPVGGHR	2	3	1	545488600	M1(Oxidation)	0	3.44204e+06	0.000204	0.00296707	41.11	0.00246279	2	923.445	-6.75207	8.18401	0
High	QDAQSLHGDIPQK	1	1	1	345798963		0	1.12724e+06	0.000204	0.00428756	40.84	0.00318941	2	1436.71	-5.15023	17.0279	0
High	DVDETISWIK	2	8	3	545513111;545513107;545513105		0	4.94926e+07	0.000204	0.00466056	40.59	0.00334348	2	1205.6	-8.19761	49.8626	0
High	EFDELSPSAQR	1	1	1	50978982		0	2.35017e+06	0.000204	0.00401686	40.53	0.00216853	2	1278.59	-5.3577	28.6325	0
High	ALSSQHQAR	1	1	1	345806081		0	790475	0.000204	0.00343115	40.47	0.00299293	2	997.511	-6.75039	6.77974	0
High	AVQQLIQR	1	2	1	545514723		0	3.57075e+06	0.000204	0.00791634	40.43	0.00143106	2	955.564	-5.08301	23.488	0
High	DLIEVSQSLK	1	2	1	545522837		0	4.53161e+06	0.000204	0.00796496	40.19	0.00424994	2	1131.62	-5.58581	42.6321	0
High	LLQDFFNGR	1	2	1	50978734		0	1.86526e+06	0.000204	0.00323357	39.98	0.00336044	2	1109.56	-8.0052	49.8403	0
High	ESDIEQLR	1	2	1	545506268		0	2530353	0.000204	0.00385725	39.97	0.0026734	2	989.484	-5.92829	22.7067	0
High	RPSTFGIPR	1	6	1	545500574		0	1.13918e+07	0.000204	0.00395478	39.84	0.00447175	2	1030.57	-6.06037	24.8008	0
High	SVETLKEmIK	1	6	1	545550325	M8(Oxidation)	0	3.95866e+06	0.000204	0.0055823	39.83	0.00349413	2	1193.64	-4.6753	22.2623	1
High	SSREEIFAQNR	1	3	1	359318584		0	1.7762e+06	0.000204	0.00236856	39.81	0.0039177	2	1336.65	-5.2155	19.0956	1
High	ALGLNEIDYK	1	5	2	545519691;545519689		0	7.3331e+06	0.000204	0.00501911	39.51	0.00469044	2	1135.59	-5.58838	40.0259	0
High	SLQQLAEER	1	8	3	545513111;545513107;545513105		0	2.01509e+06	0.000204	0.00292442	39.44	0.00515345	1	1073.55	-7.63471	29.2611	0
High	QTVAVGVIK	1	4	1	545518203		0	7.27343e+06	0.000204	0.00755782	39.35	0.00318237	2	914.561	-6.72748	26.115	0
High	mELITILEK	1	2	1	73966186	N-Term(Acetyl); M1(Oxidation)	0	447993	0.000204	0.00322318	39.28	0.00537636	2	1147.62	-4.76392	64.156	0
High	LKYENEVALR	2	1	1	61740600		0	2.84545e+07	0.000204	0.00384739	39.22	0.00538533	3	1234.67	-5.94106	25.8912	1
High	aLQVELIPTGEIIR	1	1	1	359320307	N-Term(Acetyl)	0	548490	0.000204	0.00280015	39.22	0.00217807	2	1593.91	-5.77414	63.4447	0
High	DDEGFIIR	1	5	2	545519691;545519689		0	1.04885e+06	0.000204	0.00278602	38.97	0.00438608	2	964.469	-4.36035	38.4928	0
High	APIIAVTR	1	7	1	545550325		0	5481894	0.000204	0.00681845	38.96	0.00108634	1	840.523	-8.27686	26.7292	0
High	LQGEIAHVKK	1	3	1	545545104		0	952316	0.000204	0.00302647	38.84	0.00200497	2	1122.66	-6.3153	10.4793	1
High	DEQSAVSMLK	1	3	2	545515600;73969626		0	787049	0.000204	0.00655715	38.8	0.00444253	2	1107.53	-3.99452	31.7769	0
High	QGSPVAAGAPAK	1	2	1	545511114		0	5.0084e+06	0.000204	0.00423904	38.43	0.00549792	2	1053.56	-9.99106	12.1545	0
High	VLGLLGALDPYK	1	2	1	545492442		0	0	0.000204	0.00495403	38.29	0.00368406	2	1258.73	-4.62567	61.2697	0
High	NTTGVTEEALK	2	8	3	545513111;545513107;545513105		0	3.91691e+07	0.000204	0.00318715	38.28	0.00721422	2	1162.58	-9.06691	20.3212	0
High	YGGQPVPNFPSK	1	1	1	74008809		0	2.08492e+06	0.000204	0.00386866	38.25	0.00638145	2	1290.64	-5.49239	31.1342	0
High	ELEAENYHDIK	1	3	2	545515600;73969626		0	8.66314e+06	0.000204	0.00317247	38.2	0.00259576	2	1360.63	-5.91703	21.5738	0
High	YEALKEPmIAR	2	8	3	545513111;545513107;545513105	M8(Oxidation)	0	1.77037e+07	0.000204	0.0080228	38.06	0.00792516	2	1336.68	-8.38345	26.5831	1
High	VMLTTAGGTK	2	5	2	545519691;545519689		0	5.88968e+06	0.000204	0.00291174	37.97	0.00665482	2	978.523	-5.84695	18.4064	0
High	LKDAQEQLSR	1	1	1	545528313		0	0	0.000204	0.00338752	37.88	0.00791838	2	1187.63	-6.73685	12.478	1
High	SELSSLQASR	1	3	1	359318584		0	5.38874e+06	0.000204	0.00484498	37.87	0.00797746	2	1077.55	-6.69025	24.0342	0
High	GYFDEEMNR	1	20	2	545521189;73974852		0	1.68181e+06	0.000204	0.00578071	37.85	0.000557801	2	1160.46	-4.7787	32.8952	0
High	VGEVIVTK	1	1	1	545555747		0	2.37277e+06	0.000204	0.00338735	37.75	0.00731959	2	844.508	-6.49121	19.5656	0
High	YIIEELNVR	1	1	1	545486951		0	1.78989e+06	0.000204	0.00495746	37.61	0.00682252	2	1148.63	-4.1554	45.1579	0
High	NSTWSGESK	1	1	1	345790650		0	2.84678e+06	0.000204	0.00461548	37.58	0.00313375	2	995.437	-5.86876	11.9295	0
High	LGASNSPGQPNSVK	1	1	1	545508813		0	753398	0.000204	0.00711417	37.55	0.00600331	2	1355.68	-7.36693	13.0539	0
High	IPISLVLR	1	2	1	545538445		0	935716	0.000204	0.00627149	37.37	0.000311493	2	910.603	-5.51299	50.2255	0
High	ISSELEMLR	1	2	1	545491914		0	1.58034e+06	0.000204	0.00247296	37.19	0.00927234	2	1077.56	-4.39082	40.5814	0
High	VmLTTAGGTK	2	5	2	545519691;545519689	M2(Oxidation)	0	5.17787e+06	0.000204	0.00705235	37.14	0.00668461	2	994.515	-9.04782	14.7417	0
High	LLEVPAAPPR	2	2	1	545507975		0	5.87792e+06	0.000204	0.00768748	37.14	0.00369006	2	1062.62	-5.40715	34.7804	0
High	DLmSWINGIR	1	8	3	545513111;545513107;545513105	M3(Oxidation)	0	3.90629e+06	0.000204	0.00292407	37.1	0.00697069	2	1220.6	-7.68899	58.9243	0
High	DIAHSIIFEVK	1	1	1	545532675		0	819317	0.000204	0.00684705	37.09	0.00795416	2	1271.69	-3.80879	51.0575	0
High	AVAGDASESALLK	1	2	1	545528359		0	2.37795e+06	0.000204	0.00261495	37.03	0.0092141	2	1231.64	-8.36734	29.0604	0
High	VRDIAIATR	1	2	1	73956580		0	3.93402e+06	0.000204	0.00263692	37	0.00964709	2	1014.6	-7.03339	17.9445	1
High	IALLEEAR	1	1	1	558757359		0	4.95092e+06	0.000204	0.00313932	36.99	0.00640956	2	914.527	-4.38851	35.3243	0
High	VVHIMDFQR	2	2	1	327532722		0	2.11831e+06	0.000204	0.00409866	36.89	0.00867693	3	1144.59	-6.92918	34.334	0
High	YVSSLTEEISK	1	2	1	545485185		0	2.01166e+06	0.000204	0.00294956	36.81	0.00709769	2	1255.64	-5.25944	33.7091	0
High	LLGTALPLLSK	1	1	1	545497651		0	1.60118e+06	0.000204	0.00633438	36.73	0.000902379	2	1125.72	-4.82687	55.9957	0
High	ISNLIVLHLR	1	1	1	345784242		0	614826	0.000204	0.00285552	36.45	0.00098512	3	1177.74	-5.38122	46.2617	0
High	ELPPGVEELLSK	1	1	1	560879431		0	5.65229e+07	0.000204	0.00306844	36.44	0.00699118	2	1310.71	-4.76415	57.8249	0
High	FRVPDAPPPEAAPAR	2	1	1	359322286		0	4.3041e+06	0.000204	0.00749116	36.24	0.0101253	2	1590.83	-5.06982	30.4398	1
High	DSYVGDEAQSK	1	8	2	73980981;307938303		0	1.86771e+06	0.000204	0.00313783	36.21	0.00174712	2	1198.51	-9.18075	14.1751	0
High	LRDLEDSLAR	2	1	1	560891942		0	4.6422e+06	0.000204	0.00382828	36.17	0.0117391	2	1187.63	-7.15642	28.1236	1
High	AEAQLQELQVK	1	1	1	160425231		0	3.33577e+06	0.000204	0.00257146	36.17	0.00892513	2	1256.68	-4.60958	31.7017	0
High	ASFHELYNmYK	1	5	2	545519691;545519689	M9(Oxidation)	0	3.27251e+06	0.000204	0.003767	36.09	0.0026449	2	1418.63	-4.75346	34.6129	0
High	AEGTRPEGAQFLIPSTQAE	1	2	1	73956580		0	8.81052e+06	0.000204	0.00483971	36.06	0.00760569	2	2001.98	-4.75244	44.0851	0
High	YGLFPANYVELRP	1	3	1	545530469		0	4.75739e+06	0.000204	0.00414843	36.04	0.0106772	2	1538.79	-4.85386	59.6142	0
High	LQGEIAHVK	2	3	1	545545104		0	1.61256e+07	0.000204	0.00455507	35.76	0.00882656	2	994.558	-10.382	13.9977	0
High	NNSFVNEIISR	1	1	1	73969550		0	871852	0.000204	0.00472121	35.73	0.0115474	2	1292.65	-5.88736	47.3975	0
High	QNELLVEQFR	1	3	1	50978814		0	902826	0.000204	0.00707441	35.48	0.0151196	2	1275.66	-5.83269	44.4003	0
High	SGVSLAALK	1	3	1	545554601		0	2.00168e+06	0.000204	0.00769096	35.44	0.0130449	2	845.505	-4.90814	33.6446	0
High	TVEEVVVER	1	1	1	55741803		0	1.54405e+06	0.000204	0.00234747	35.4	0.0135694	2	1059.56	-5.4908	24.7808	0
High	GHDAPVLSLSFDPK	1	1	1	545507415		0	1049548	0.000204	0.00271222	35.32	0.0100468	2	1482.75	-5.32066	45.072	0
High	EQLmASDDFGR	1	8	3	545513111;545513107;545513105	M4(Oxidation)	0	9.75974e+06	0.000204	0.00637419	35.1	0.00194689	2	1284.54	-6.10408	25.7458	0
High	ITSIHIDPALHQQK	2	1	1	545509598		0	2.42892e+06	0.000204	0.00280928	35.07	0.0127425	2	1600.87	-5.15922	26.5583	0
High	TISQIIPLR	1	1	1	545502166		0	2.64089e+06	0.000204	0.00655519	34.97	0.00226078	2	1040.64	-5.17427	45.0092	0
High	LSFISVGNK	1	5	2	545519691;545519689		0	1.1135e+07	0.000204	0.00502812	34.93	0.00848406	2	964.542	-3.98666	39.2666	0
High	NLHDNLSDLR	1	1	1	545521844		0	2.67834e+06	0.000204	0.0050701	34.88	0.0112968	2	1196.59	-8.68554	26.7443	0
High	VQELQAIQEAR	1	1	1	345801374		0	1.187e+06	0.000204	0.00276709	34.88	0.0115894	2	1284.68	-5.21042	30.1924	0
High	VTVLGHVQR	1	2	1	359323581		0	640488	0.000204	0.00335284	34.81	0.00564932	2	1008.59	-5.72322	18.4599	0
High	LSDIGEGIR	1	1	1	57088195		0	1.26401e+08	0.000204	0.00382333	34.71	0.0151622	2	959.509	-6.5714	26.119	0
High	ELSDQIQR	1	1	1	558757359		0	3.2435e+06	0.000204	0.0059363	34.66	0.013474	2	988.502	-4.31747	18.1601	0
High	DKYGVFPLR	1	3	1	545510807		0	1.25104e+06	0.000204	0.00782066	34.62	0.0131845	2	1094.59	-5.63136	38.1687	1
High	LSNRPAFMPSEGR	4	4	1	73963339		0	4.97716e+07	0.000204	0.002798	34.49	0.0127849	3	1461.71	-9.57	26.7273	0
High	WLDDIGLPQYK	1	13	1	73988792		0	762085	0.000204	0.0028161	34.29	0.0168321	2	1347.69	-3.44028	55.4142	0
High	YASINSLDR	1	1	1	359322286		0	2.08727e+06	0.000204	0.00564475	34.24	0.0113576	2	1038.51	-8.88451	26.6012	0
High	ELDSITPEVLPGWK	1	5	1	545527945		0	1.36867e+06	0.000204	0.00563834	34.21	0.0142243	2	1583.83	-3.8023	57.1007	0
High	LEAALGEAK	1	1	1	560891942		0	4.8389e+06	0.000204	0.00408443	34.11	0.018476	2	901.492	-7.61878	19.8834	0
High	SVVGFLSQR	1	1	1	345803598		0	1.2932e+06	0.000204	0.00800141	34.05	0.0136759	2	992.548	-4.72042	41.9609	0
High	SPFEVYVDK	1	1	1	74008809		0	1.25314e+06	0.000204	0.0026747	33.88	0.0101906	2	1083.53	-5.11507	38.0962	0
High	TLLETSFHQHR	1	2	1	545498314		0	1.90675e+06	0.000204	0.00286956	33.85	0.0165457	2	1368.69	-5.32158	23.2762	0
High	KVESLQEEIAFLKK	1	1	1	559098393		0	8.2482e+06	0.000204	0.00567781	33.83	0.0102051	3	1661.93	-7.43749	43.7864	2
High	NYITVDELR	2	4	1	73963339		0	2.11122e+07	0.000204	0.0058503	33.82	0.0168056	2	1122.57	-5.95781	38.4281	0
High	VLLGVGDPK	1	3	1	545540164		0	1.04472e+06	0.000204	0.00389433	33.75	0.00607243	2	897.536	-4.89447	30.572	0
High	mAPTPIPTR	1	1	1	345799307	M1(Oxidation)	0	5.88329e+06	0.000204	0.00515402	33.59	0.0162539	2	999.525	-3.98307	19.2056	0
High	GVQLQTHPNVDKK	1	1	1	73954685		0	0	0.000204	0.00742949	33.47	0.0194755	2	1463.79	-5.50732	12.8454	1
High	DLmLWmEDVIR	1	3	2	545515600;73969626	M3(Oxidation); M6(Oxidation)	0	4.49952e+06	0.000204	0.00498269	33.44	0.0161684	2	1452.68	-3.89054	57.0402	0
High	LAEQELQFR	1	5	1	545527945		0	2.45524e+06	0.000204	0.00515828	33.39	0.0246251	2	1133.59	-4.9385	34.6384	0
High	ALQQYTLEPSEKPFDLK	2	1	1	73984948		0	4.093e+06	0.000204	0.00743249	33.38	0.0188271	2	2007.03	-4.88002	44.8736	0
High	LEmNLGLQK	2	3	2	545515600;73969626	M3(Oxidation)	0	4.28618e+07	0.000204	0.00648157	33.36	0.0237117	1	1061.56	-6.76213	24.873	0
High	GEEVTILAQK	1	1	1	55741803		0	759375	0.000204	0.00260715	33.36	0.020321	2	1087.59	-5.95645	30.2285	0
High	AEAVAAVQR	1	1	1	345802034		0	903336	0.000204	0.00284274	33.3	0.0141724	2	914.499	-6.58727	12.9847	0
High	GLPLLLSR	1	3	1	359321669		0	3.47624e+06	0.000204	0.00431266	33.22	0.0024298	2	868.558	-4.35835	49.22	0
High	LSALLQETK	1	2	1	74001642		0	1.75136e+06	0.000204	0.00594121	33.15	0.0188101	2	1002.58	-4.84621	29.3954	0
High	LVTGLGAGR	1	1	1	545497651		0	1.32232e+06	0.000204	0.00234507	33.07	0.0197763	2	843.5	-5.11854	21.7206	0
High	LLYNSSNPVLK	1	1	1	345805768		0	4.56308e+06	0.000204	0.00666181	32.95	0.0207866	2	1247.69	-8.36655	36.1799	0
High	VTLmQLPTR	1	1	1	545501183	M4(Oxidation)	0	2.20141e+06	0.000204	0.00308543	32.93	0.0279623	2	1074.59	-6.08068	29.8662	0
High	AmQDAEVSK	1	1	1	73970888	M2(Oxidation)	0	824519	0.000204	0.00737302	32.9	0.0070262	2	994.445	-6.02484	7.49446	0
High	LGLQNDLFSLAR	1	1	1	545511022		0	1.05988e+06	0.000204	0.00671967	32.89	0.0234918	2	1346.73	-6.63015	58.8728	0
High	ANEFLEVGK	1	2	1	545548105		0	931800	0.000204	0.00252366	32.87	0.0229547	2	1006.52	-2.85798	33.4224	0
High	DYQELmNTK	3	1	1	50979272	M6(Oxidation)	0	1.09027e+07	0.000204	0.00502394	32.85	0.00443574	1	1157.51	-5.44242	18.7404	0
High	GIVEFSGKPAAR	1	1	1	545558431		0	2.9835e+06	0.000204	0.00635901	32.81	0.0210487	2	1231.67	-6.48467	24.2788	0
High	YESLTDPSK	1	2	1	545519272		0	417737	0.000204	0.00336624	32.63	0.0124433	1	1039.49	-5.1657	19.0886	0
High	SGPPAASGAR	1	1	1	359322286		0	1.31926e+06	0.000204	0.00498764	32.61	0.0114864	2	870.437	-6.80584	8.20279	0
High	ILHENTQTDK	1	1	1	73946132		0	0	0.000204	0.00496834	32.58	0.0160931	2	1198.6	-7.15624	8.63755	0
High	LIVNVNDLR	1	1	1	345778878		0	1.38546e+06	0.000204	0.00690582	32.55	0.012897	2	1055.62	-4.09109	43.2223	0
High	DNLEFFLR	1	2	1	545509598		0	1.54289e+06	0.000204	0.00332321	32.54	0.0197244	2	1053.53	-4.39989	56.9707	0
High	QLAEGTAQQR	1	19	1	545521189		0	0	0.000204	0.00281504	32.52	0.0196475	2	1101.56	-6.66389	10.3168	0
High	LLFNDVQTLK	1	19	1	545521189		0	1.88343e+06	0.000204	0.00330671	32.51	0.023003	2	1190.67	-4.49013	47.5994	0
High	YGVQADRVDK	1	3	1	545530469		0	909990	0.000204	0.00662507	32.38	0.0194529	2	1150.58	-6.92284	13.5445	1
High	EGVGLWDIR	1	2	1	345803598		0	1.11884e+06	0.000204	0.00509001	32.23	0.0274073	2	1044.54	-3.54662	51.1038	0
High	TPVPSDIDISR	1	2	1	545507634		0	8.31189e+06	0.000204	0.00509224	32.12	0.0217579	2	1199.62	-6.36464	32.4522	0
High	ITDAFSSLAK	1	1	1	73951227		0	2.65575e+06	0.000204	0.00541379	32.02	0.0237406	2	1052.55	-8.69611	36.3408	0
High	WTYQEFFSR	1	1	1	545550660		0	1.02817e+06	0.000204	0.0041721	32.02	0.0130008	2	1263.57	-4.20165	56.6213	0
High	APEGVAGAPNEAALLALLAR	1	4	1	50950169		0	792070	0.000204	0.00307091	31.84	0.0190826	3	1904.05	-4.81806	61.9477	0
High	LQEEmLQR	1	1	1	559098393	M5(Oxidation)	0	692124	0.000204	0.00708243	31.75	0.0245282	2	1062.51	-9.69618	16.0612	0
High	LFQSNDPTLR	1	1	1	73984948		0	2.08837e+06	0.000204	0.00754916	31.68	0.036643	2	1190.61	-5.60426	29.8719	0
High	NVSYNPLLLLTPQK	1	2	1	545504663		0	836392	0.000204	0.0044947	31.5	0.0239286	2	1599.9	-4.70003	60.7602	0
High	DQALTEEHAR	1	4	1	73963339		0	3.29749e+06	0.000204	0.00548638	31.46	0.014147	2	1169.55	-5.61761	10.7622	0
High	LQDAINILK	1	1	1	73970116		0	2.41246e+06	0.000204	0.0040359	31.44	0.0200982	2	1027.61	-8.07747	41.6204	0
High	DQTPDENDQVIVK	1	3	1	545511114		0	1.38581e+06	0.000204	0.003994	31.44	0.0164375	2	1500.71	-5.13275	23.2618	0
High	NETYNSHPLLVK	1	2	1	545559252		0	1.04057e+06	0.000204	0.00336268	31.25	0.0301083	2	1414.72	-6.26334	24.3053	0
High	VNEVNQFAAK	2	8	3	545513111;545513107;545513105		0	9.19206e+07	0.000204	0.00650521	31.16	0.0390071	1	1119.57	-5.23857	21.8814	0
High	AVAHILGIR	1	4	2	545509598;478517409		0	2.40232e+06	0.000204	0.00332124	31.15	0.00567848	2	949.591	-3.90653	30.0292	0
High	LMMDPLSGQNR	1	4	1	545491908		0	1.60543e+06	0.000204	0.00384387	31.13	0.0215468	2	1261.6	-3.96749	39.8268	0
High	GLVLDHGAR	1	1	1	545500762		0	3.64675e+06	0.000204	0.00291753	31.11	0.0232339	2	937.515	-7.12973	16.7184	0
High	EFSFLDILR	1	2	1	345776521		0	141089	0.000204	0.00600046	31.03	0.0302922	2	1139.6	-4.43269	64.6284	0
High	QAFTLLGVR	1	1	1	545506551		0	2.24522e+06	0.000204	0.00595113	30.89	0.0209379	2	1004.58	-5.46669	48.7594	0
High	GAAVDEYFR	1	2	1	545534685		0	1.16932e+06	0.000204	0.00756206	30.84	0.0161119	2	1027.48	-6.25651	34.4252	0
High	RTEEGPTLSYGR	1	2	1	327532722		0	893963	0.000204	0.00578053	30.83	0.0322155	2	1365.66	-9.43271	20.1372	1
High	ISLADIAQK	1	1	1	73966003		0	1.78984e+06	0.000204	0.00715709	30.74	0.0390042	2	958.553	-4.15031	38.403	0
High	mVVPGLDGAQVPR	1	2	1	545509598	M1(Oxidation)	0	2.66265e+06	0.000204	0.0029316	30.61	0.0328033	2	1354.71	-5.36586	36.1311	0
High	EGLLAIFK	1	3	1	558611341		0	1.37801e+06	0.000204	0.00328067	30.6	0.0164612	2	890.53	-4.84011	58.1032	0
High	YFQHLLGK	2	3	1	545497162		0	1.45551e+06	0.000204	0.00381424	30.53	0.0383698	2	1005.55	-5.6131	31.0353	0
High	EGPAVVGQFIQDVK	2	2	1	73968655		0	2.96831e+06	0.000204	0.00560209	30.45	0.0393085	2	1486.78	-3.86871	53.6005	0
High	LQDEIQNMK	1	1	1	559098393		0	1.21934e+06	0.000204	0.00808319	30.34	0.0296366	2	1118.54	-7.3283	24.0286	0
High	VLALPEPSPAAPTLR	1	19	1	545521189		0	1.68327e+06	0.000204	0.0033887	30.25	0.022091	2	1531.88	-5.58876	46.5593	0
High	GESFYQDR	1	1	1	73953488		0	1.03523e+06	0.000204	0.00532553	30.2	0.00381997	2	1001.42	-8.26071	20.3895	0
High	TGVPAFQQR	1	1	1	359319512		0	1.03847e+07	0.000204	0.00633207	30.18	0.0451878	2	1003.52	-8.72959	23.9481	0
[truncated: 1,011 more rows]
