# Supplementary material for: The Minute Virus of Canines (MVC) Activates the RhoA/ROCK1/MLC2 Signal Transduction Pathway Resulting in the Dissociation of Tight Junctions and Facilitating Occludin-Mediated Viral Infection
Source: Microorganisms. 2025 Mar 20;13(3):695. doi: 10.3390/microorganisms13030695 (PMC11944487; doi:10.3390/microorganisms13030695)
Supplement: Supplementary file 1 [file microorganisms-13-00695-s001.zip › c-SLQ_VP2_IP_50per_15ul_fraction2.xlsx]

## Sheet: Sheet1
Accession	Description	Score	Coverage	# Proteins	# Unique Peptides	# Peptides	# PSMs	Area	# AAs	MW [kDa]	calc. pI
307938303	actin, cytoplasmic 1 [Canis lupus familiaris]	1125.36	48.8	8	6	16	57	1.36181e+08	375	41.7397	5.47803
356461051	glutathione S-transferase pi 1 [Canis lupus familiaris]	965.385	57.62	3	11	14	37	1.4589e+08	210	23.514	6.771
345807932	PREDICTED: glyceraldehyde-3-phosphate dehydrogenase-like [Canis lupus familiaris]	915.704	34.23	2	2	9	35	1.01608e+08	333	35.8472	7.86963
50978862	glyceraldehyde-3-phosphate dehydrogenase [Canis lupus familiaris]	722.273	37.84	4	2	9	27	1.01608e+08	333	35.8382	8.11865
545530557	PREDICTED: glutathione S-transferase P-like [Canis lupus familiaris]	659.669	45.71	1	9	12	27	7.31076e+07	210	23.6951	7.86963
57108093	PREDICTED: actin, alpha cardiac muscle 1 isoformX3 [Canis lupus familiaris]	550.45	28.12	5	1	11	36	8.97187e+07	377	41.9919	5.38916
345791621	PREDICTED: prohibitin-2 [Canis lupus familiaris]	495.286	59.53	1	16	16	26	2.34095e+07	299	33.3529	9.84717
158819069	prohibitin [Canis lupus familiaris]	429.137	46.32	1	9	9	15	3.42633e+07	272	29.7859	5.75732
50979272	keratin, type II cytoskeletal 1 [Canis lupus familiaris]	387.588	13.09	1	9	11	19	4.66542e+07	619	63.7511	7.84033
50950177	annexin A2 [Canis lupus familiaris]	348.972	43.66	1	15	15	19	1.11711e+07	339	38.6298	7.31299
545559521	PREDICTED: RNA-binding motif protein, X chromosome [Canis lupus familiaris]	312.285	30.69	2	13	13	15	6.52346e+06	391	42.3063	10.0522
74001424	PREDICTED: carbonyl reductase [NADPH] 1 [Canis lupus familiaris]	301.646	44.77	3	10	10	12	4.07138e+06	277	30.5958	7.76709
73947736	PREDICTED: alpha-actinin-4 isoformX11 [Canis lupus familiaris]	300.507	19.54	11	7	14	14	4.87947e+06	906	104.336	5.50342
61740600	keratin, type I cytoskeletal 10 [Canis lupus familiaris]	294.634	24.12	8	10	12	14	2.6022e+07	568	57.6761	5.14795
359279916	keratin, type I cytoskeletal 19 [Canis lupus familiaris]	291.307	40.85	11	12	14	14	1.31126e+07	399	43.8582	5.26221
545545104	PREDICTED: keratin, type II cytoskeletal 2 epidermal isoform X2 [Canis lupus familiaris]	288.337	13.32	18	5	8	13	3.08651e+07	593	61.09	7.41553
545518203	PREDICTED: elongation factor 1-alpha 1 isoform X1 [Canis lupus familiaris]	277.631	16.67	5	6	6	14	3.51424e+07	462	50.1091	9.01221
73945680	PREDICTED: protein-L-isoaspartate(D-aspartate) O-methyltransferase isoform 8 [Canis lupus familiaris]	249.351	43.51	2	9	9	16	7.5942e+06	285	30.2546	7.26904
356460949	ribosomal protein, large, P0 [Canis lupus familiaris]	245.265	37.85	1	9	9	11	1.19758e+07	317	34.2658	5.97314
545554601	PREDICTED: histone H1.2-like [Canis lupus familiaris]	243.91	25.35	4	3	8	13	1.27212e+07	213	21.3707	11.0776
73963357	PREDICTED: alpha-actinin-1 isoformX10 [Canis lupus familiaris]	243.473	18.94	10	6	13	13	4.87947e+06	887	102.54	5.50342
57108515	PREDICTED: tropomodulin-3 isoform 1 [Canis lupus familiaris]	241.224	36.65	1	9	9	10	6.08782e+06	352	39.6364	5.13525
545537380	PREDICTED: LOW QUALITY PROTEIN: PHD finger protein 11 [Canis lupus familiaris]	240.175	24.78	1	8	8	17	1.51557e+07	347	39.6595	7.13721
345789675	PREDICTED: proliferating cell nuclear antigen [Canis lupus familiaris]	219.607	29.5	1	7	7	9	4.12077e+06	261	28.7603	4.69092
345791910	PREDICTED: keratin, type II cytoskeletal 6A [Canis lupus familiaris]	219.425	13.68	15	3	7	9	7.61216e+06	570	60.5841	7.95752
359323129	PREDICTED: tubulin alpha-1C chain [Canis lupus familiaris]	219.08	27.39	11	10	10	18	7.18274e+06	449	49.8775	5.09717
545554766	PREDICTED: uncharacterized protein LOC488289 [Canis lupus familiaris]	211.943	17.02	27	7	7	9	1.6675e+07	423	46.4535	11.1362
548923719	serine protease HTRA2, mitochondrial [Canis lupus familiaris]	197.924	26.86	2	10	10	12	5.85535e+06	458	48.845	9.80322
545548354	PREDICTED: PDZ and LIM domain protein 1 [Canis lupus familiaris]	195.431	20.04	1	6	6	10	6.85007e+06	529	56.3766	9.40771
114326313	NADH-cytochrome b5 reductase 3 [Canis lupus familiaris]	194.911	29.24	1	8	8	11	5.27504e+06	301	34.1168	8.14795
303228324	GTP-binding nuclear protein Ran [Canis lupus familiaris]	194.45	41.2	3	10	10	15	2.50827e+07	216	24.4076	7.48877
545533270	PREDICTED: pyruvate dehydrogenase E1 component subunit beta, mitochondrial isoform X2 [Canis lupus familiaris]	194.342	18.61	2	4	4	4	2.73357e+06	317	34.5865	5.5415
545554636	PREDICTED: histone H1.3-like isoform X1 [Canis lupus familiaris]	194.191	20.64	3	1	6	9	1.27212e+07	218	21.9151	11.019
545552684	PREDICTED: 60S ribosomal protein L24 [Canis lupus familiaris]	190.972	19.11	1	3	3	5	8.25612e+06	157	17.7679	11.2534
359279911	keratin 14 [Canis lupus familiaris]	187.17	24.07	7	6	9	10	7.52148e+06	482	52.2787	5.16064
545545380	PREDICTED: keratin, type II cytoskeletal 5 isoform X3 [Canis lupus familiaris]	186.144	17.72	15	3	9	12	1.80047e+07	570	60.5641	7.72314
57099669	PREDICTED: cofilin-1 isoformX1 [Canis lupus familiaris]	184.292	27.11	6	3	3	4	7.75608e+06	166	18.4907	8.08936
345776590	PREDICTED: myosin light polypeptide 6 isoform 1 [Canis lupus familiaris]	174.72	31.79	2	4	4	6	7.23404e+06	151	16.9501	4.55127
356582337	60S ribosomal protein L7 [Canis lupus familiaris]	168.867	28.63	1	8	8	8	7.30693e+06	248	29.1942	10.7261
545522776	PREDICTED: heterogeneous nuclear ribonucleoproteins A2/B1 isoform X6 [Canis lupus familiaris]	164.954	15.97	3	3	3	5	4.35445e+06	313	33.8903	9.02686
545524789	PREDICTED: 40S ribosomal protein S3a [Canis lupus familiaris]	163.766	25.76	3	7	7	10	3.88553e+06	264	29.9257	9.72998
545555336	PREDICTED: heterogeneous nuclear ribonucleoprotein A3 isoform X14 [Canis lupus familiaris]	159.745	18.05	4	4	4	5	2.39141e+06	338	36.0812	9.05615
545526854	PREDICTED: 40S ribosomal protein S7 [Canis lupus familiaris]	159.322	32.99	1	5	5	5	3.33144e+06	194	22.1133	10.0962
73985218	PREDICTED: ADP-ribosylation factor 4 isoform 2 [Canis lupus familiaris]	154.452	40	2	3	5	6	6.4028e+06	180	20.5146	6.18896
57088195	PREDICTED: lipoamide acyltransferase component of branched-chain alpha-keto acid dehydrogenase complex, mitochondrial isoform 1 [Canis lupus familiaris]	152.12	20.54	1	9	9	10	4.57133e+06	482	53.2568	8.26514
345786084	PREDICTED: 60S ribosomal protein L13a isoform X1 [Canis lupus familiaris]	149.415	19.21	3	4	4	6	5.41494e+06	203	23.5203	10.9312
545491433	PREDICTED: LOW QUALITY PROTEIN: eukaryotic translation initiation factor 3 subunit I [Canis lupus familiaris]	146.381	23.1	1	5	5	6	1.94948e+06	355	39.6112	5.92236
73974792	PREDICTED: 60S ribosomal protein L8 isoform 3 [Canis lupus familiaris]	138.03	16.34	1	5	5	8	8.28006e+06	257	28.0073	11.0337
345780967	PREDICTED: heterogeneous nuclear ribonucleoprotein C isoform X5 [Canis lupus familiaris]	137.984	21.09	4	5	5	5	3.38532e+06	294	32.4079	5.08447
356991204	60S ribosomal protein L26 [Canis lupus familiaris]	137.897	28.28	1	5	5	5	3.17345e+06	145	17.2475	10.5503
57089821	PREDICTED: 60S ribosomal protein L17 isoformX1 [Canis lupus familiaris]	137.418	22.28	3	4	4	5	2.71833e+06	184	21.3833	10.1694
57048082	PREDICTED: 60S ribosomal protein L9 isoform 1 [Canis lupus familiaris]	136.53	29.69	1	4	4	6	7.54454e+06	192	21.8498	9.94971
545557810	PREDICTED: poly(rC)-binding protein 1-like isoform X1 [Canis lupus familiaris]	136.486	21.86	9	3	5	5	5.1083e+06	334	35.5661	8.60205
354459064	60S ribosomal protein L18 [Canis lupus familiaris]	133.941	26.06	1	5	5	5	6.95817e+06	188	21.579	11.6929
545520919	PREDICTED: serum albumin isoform X1 [Canis lupus familiaris]	132.301	4.93	3	4	4	4	2.16296e+07	608	68.5619	5.69385
359322935	PREDICTED: actin-related protein 2/3 complex subunit 3 [Canis lupus familiaris]	131.938	24.72	1	4	4	5	3.21837e+07	178	20.5334	8.5874
558611350	60S ribosomal protein L7a [Canis lupus familiaris]	131.232	13.91	1	4	4	7	1.09599e+07	266	29.977	10.6089
345792119	PREDICTED: cat eye syndrome critical region protein 5 [Canis lupus familiaris]	129.754	13.04	1	3	3	4	2.58675e+06	391	43.3405	7.63525
545545383	PREDICTED: LOW QUALITY PROTEIN: keratin, type II cytoskeletal 75 [Canis lupus familiaris]	129.473	7.34	13	1	4	6	1.45646e+07	572	61.646	8.66064
50979110	caveolin-1 [Canis lupus familiaris]	128.557	30.34	2	4	4	5	6.78516e+06	178	20.5924	6.02393
545521110	PREDICTED: uncharacterized protein LOC475115 isoform X7 [Canis lupus familiaris]	127.694	11.83	4	5	5	5	2.95268e+06	634	69.4582	6.93213
545512496	PREDICTED: tubulin beta-4B chain-like [Canis lupus familiaris]	126.495	17.53	10	3	6	8	3.33253e+06	445	49.799	4.89404
545506706	PREDICTED: galectin-3 isoform X2 [Canis lupus familiaris]	126.263	29.13	2	6	6	9	3.70924e+06	254	26.4102	8.104
359324137	PREDICTED: peroxiredoxin-4 isoformX2 [Canis lupus familiaris]	126.13	29.04	4	5	7	8	5.91753e+06	272	30.3637	6.94678
545542421	PREDICTED: serine/threonine-protein phosphatase 2A 55 kDa regulatory subunit B alpha isoform isoform X4 [Canis lupus familiaris]	125.302	8.71	14	3	3	3	1.18297e+06	425	49.4986	6.66846
354725914	40S ribosomal protein S4, X isoform [Canis lupus familiaris]	123.646	38.02	3	10	10	10	3.85935e+06	263	29.5791	10.1548
345785044	PREDICTED: LOW QUALITY PROTEIN: rRNA 2'-O-methyltransferase fibrillarin [Canis lupus familiaris]	122.366	20.12	2	5	5	6	3.88824e+06	328	34.8949	10.1401
545495061	PREDICTED: heterogeneous nuclear ribonucleoprotein H3 isoform X5 [Canis lupus familiaris]	120.718	12.99	2	3	3	4	1.04846e+06	331	35.2164	6.87354
345796930	PREDICTED: histone H2B type 1-K-like [Canis lupus familiaris]	120.333	19.05	15	2	2	3	2.30377e+07	126	13.8816	10.3159
345780888	PREDICTED: 40S ribosomal protein S8 isoform 6 [Canis lupus familiaris]	119.708	17.79	1	3	3	3	5.45591e+06	208	24.1902	10.3159
545518414	PREDICTED: tubulin beta chain [Canis lupus familiaris]	118.073	10.81	6	1	4	6	3.33253e+06	444	49.639	4.89404
73997623	PREDICTED: retinoic acid-induced protein 3 [Canis lupus familiaris]	117.92	8.68	1	1	1	1		357	40.0867	7.91357
545494933	PREDICTED: cyclin-dependent kinase 1 isoform X3 [Canis lupus familiaris]	116.942	15.49	77	4	4	4	3.57359e+06	297	34.0439	8.41162
57104538	PREDICTED: charged multivesicular body protein 4b [Canis lupus familiaris]	114.95	17.41	2	3	3	3	1.0041e+06	224	24.9675	4.77979
73983454	PREDICTED: 60S acidic ribosomal protein P2 [Canis lupus familiaris]	113.278	64.35	2	5	5	6	7.28847e+06	115	11.6989	4.61475
356582270	60S ribosomal protein L31 [Canis lupus familiaris]	110.306	40.8	5	5	5	6	6.00028e+06	125	14.4539	10.5356
545551163	PREDICTED: ATP synthase subunit O, mitochondrial-like [Canis lupus familiaris]	109.269	12.21	1	2	2	3	1.27056e+06	213	23.4646	10.0376
545518272	PREDICTED: 60S ribosomal protein L10a isoform X1 [Canis lupus familiaris]	108.397	27.31	3	6	6	10	7.7513e+06	216	24.7285	9.93506
545543878	PREDICTED: 60S ribosomal protein L6 [Canis lupus familiaris]	106.301	26.39	1	7	7	8	9.59223e+06	288	32.5864	10.6528
354542533	60S ribosomal protein L12 [Canis lupus familiaris]	105.323	14.55	2	2	2	2	9.87223e+06	165	17.8075	9.42236
354548804	ADP-ribosylation factor 1 [Canis lupus familiaris]	103.979	25.97	4	2	4	6	2.2568e+06	181	20.6837	6.80029
545556450	PREDICTED: actin-related protein 2/3 complex subunit 2 [Canis lupus familiaris]	103.553	15.25	1	3	3	4	1.09637e+06	295	33.7541	8.11865
545529731	PREDICTED: 60S ribosomal protein L21-like, partial [Canis lupus familiaris]	103.109	18.06	2	2	2	4	6.23668e+06	144	16.5819	10.3599
73953093	PREDICTED: voltage-dependent anion-selective channel protein 2 isoform 2 [Canis lupus familiaris]	102.01	16.67	1	4	4	5	2.90425e+06	294	31.5585	7.54736
545545293	PREDICTED: poly(rC)-binding protein 2 isoform X21 [Canis lupus familiaris]	99.6136	31.3	15	3	5	6	3.62044e+06	361	38.1264	6.78564
545516330	PREDICTED: heterogeneous nuclear ribonucleoprotein A/B [Canis lupus familiaris]	99.6122	28.87	1	6	6	7	7.77178e+06	239	26.8301	9.21729
545487328	PREDICTED: 40S ribosomal protein S9 [Canis lupus familiaris]	99.3767	25.75	1	8	8	8	1.01668e+07	233	26.9099	11.0923
545510947	PREDICTED: 60S ribosomal protein L19 [Canis lupus familiaris]	99.0498	17.35	1	3	3	3	1.95704e+06	196	23.4512	11.4731
73982080	PREDICTED: estradiol 17-beta-dehydrogenase 12 isoform 2 [Canis lupus familiaris]	95.603	15.06	1	4	4	4	2.86504e+06	312	34.3662	9.46631
545515600	PREDICTED: spectrin beta chain, non-erythrocytic 1 isoform X3 [Canis lupus familiaris]	94.5937	2.21	9	5	5	5	2.24005e+06	2351	272.632	5.63037
345797261	PREDICTED: LOW QUALITY PROTEIN: 26S proteasome non-ATPase regulatory subunit 14 isoform 4 [Canis lupus familiaris]	94.3934	18.42	1	3	3	4	2.52454e+06	342	38.026	6.354
545509202	PREDICTED: soluble calcium-activated nucleotidase 1 isoform X3 [Canis lupus familiaris]	94.39	4.47	2	2	2	2	960365	559	62.1708	5.31299
73968432	PREDICTED: ATP synthase subunit beta, mitochondrial isoform 1 [Canis lupus familiaris]	93.4102	9.11	1	3	3	3	745686	527	56.2505	5.33838
545551744	PREDICTED: annexin A3 isoform X2 [Canis lupus familiaris]	93.3865	16.72	1	5	5	6	3.0809e+06	323	36.1965	6.55127
545538758	PREDICTED: 60S ribosomal protein L15 isoform X7 [Canis lupus familiaris]	92.3932	23.53	1	4	4	4	2.22214e+06	204	24.1311	11.6196
545502625	PREDICTED: 40S ribosomal protein S2 isoform X1 [Canis lupus familiaris]	91.9795	16.04	3	4	4	6	3.40108e+06	293	31.2296	10.2427
57090551	PREDICTED: ADP-ribosylation factor 6 [Canis lupus familiaris]	90.2452	12	3	2	2	2	1.41477e+06	175	20.0694	8.95361
359319064	PREDICTED: replication protein A 32 kDa subunit [Canis lupus familiaris]	88.7711	20	1	4	4	6	2.79175e+06	270	29.0604	5.94775
73963740	PREDICTED: activator of 90 kDa heat shock protein ATPase homolog 1 isoform 1 [Canis lupus familiaris]	88.6995	19.23	1	5	5	6	1.42702e+06	338	38.2693	5.42725
545500462	PREDICTED: protein NipSnap homolog 2 isoform X2 [Canis lupus familiaris]	87.712	10.47	2	3	3	3	4.99559e+06	258	30.7756	8.86572
545495739	PREDICTED: sideroflexin-1 isoform X3 [Canis lupus familiaris]	87.2719	24.4	3	6	6	6	2.33954e+06	291	32.4387	9.33447
74000809	PREDICTED: electron transfer flavoprotein subunit alpha, mitochondrial isoform 1 [Canis lupus familiaris]	86.6042	12.61	1	3	3	3	2.09095e+06	333	34.9755	8.54346
545513111	PREDICTED: spectrin alpha chain, non-erythrocytic 1 isoform X7 [Canis lupus familiaris]	85.8347	1.3	8	3	3	3	674496	2464	283.594	5.37646
345793701	PREDICTED: complement C1q subcomponent subunit C isoform 1 [Canis lupus familiaris]	84.0098	8.57	1	3	3	4	7.14553e+07	245	25.6227	7.84033
57102362	PREDICTED: 40S ribosomal protein S3 isoform 1 [Canis lupus familiaris]	83.5993	15.64	1	3	3	3	2.54977e+06	243	26.6574	9.65674
545525183	PREDICTED: single-stranded DNA-binding protein, mitochondrial isoform X11 [Canis lupus familiaris]	83.38	10.87	4	1	1	1	872172	138	15.9492	9.70068
545555747	PREDICTED: 60 kDa heat shock protein, mitochondrial isoform X3 [Canis lupus familiaris]	83.062	3.66	1	1	1	2	302077	573	60.9574	5.99854
73946853	PREDICTED: isochorismatase domain-containing protein 2A, mitochondrial isoformX2 [Canis lupus familiaris]	82.7	23.04	2	2	2	2	2.3052e+06	204	22.2237	8.01611
545516321	PREDICTED: sequestosome-1 [Canis lupus familiaris]	81.16	4.01	1	1	1	2	2.75107e+07	449	47.8968	4.90674
545510012	PREDICTED: guanine nucleotide-binding protein subunit alpha-13 isoform X2 [Canis lupus familiaris]	80.51	4.96	1	1	1	1	867807	282	33.1599	6.11279
73986922	PREDICTED: ELAV-like protein 1 isoform 1 [Canis lupus familiaris]	80.2047	17.48	2	5	5	5	3.19351e+06	326	36.1272	9.0415
545542881	PREDICTED: EF-hand domain-containing protein D1, partial [Canis lupus familiaris]	78.903	23.57	1	1	3	4	3.36191e+06	140	15.9041	5.31299
545507741	PREDICTED: eukaryotic translation initiation factor 2 subunit 1 [Canis lupus familiaris]	77.3317	7.3	1	2	2	2	1.23662e+06	315	36.0854	5.08447
73955321	PREDICTED: mitochondrial 2-oxoglutarate/malate carrier protein isoformX2 [Canis lupus familiaris]	76.03	6.08	3	1	1	1	2.81214e+06	263	28.4619	9.89111
545553452	PREDICTED: programmed cell death protein 6 isoform X1 [Canis lupus familiaris]	75.767	34.76	4	4	4	4	867484	187	21.4956	5.40186
359323093	PREDICTED: keratin, type II cytoskeletal 8 [Canis lupus familiaris]	75.2961	6.31	10	2	3	4	2.08377e+06	491	54.6838	5.79541
545490041	PREDICTED: ATP synthase subunit gamma, mitochondrial isoform X4 [Canis lupus familiaris]	75.2647	18.46	2	5	5	5	4.52681e+06	298	33.0323	9.14404
356461044	peroxiredoxin-1 [Canis lupus familiaris]	75.1438	20.6	3	3	5	6	7.48135e+06	199	22.1103	8.1333
57086947	PREDICTED: 60S ribosomal protein L13 isoformX1 [Canis lupus familiaris]	74.7531	23.7	2	5	5	5	7.37516e+06	211	24.2746	11.6489
545537126	PREDICTED: 60S acidic ribosomal protein P1-like [Canis lupus familiaris]	74.38	21.62	1	1	1	2	1.27472e+07	74	7.62003	5.61768
57095680	PREDICTED: pyrroline-5-carboxylate reductase 3 [Canis lupus familiaris]	73.7309	7.64	1	2	2	2	3.15066e+06	288	29.9223	7.2251
345785726	PREDICTED: LOW QUALITY PROTEIN: mitochondrial import inner membrane translocase subunit TIM50 [Canis lupus familiaris]	72.8619	10.28	1	3	3	4	1.53142e+06	428	47.914	9.72998
545516103	PREDICTED: guanine nucleotide binding protein (G protein), beta polypeptide 2-like 1 [Canis lupus familiaris]	72.52	5.05	1	1	1	1	3.08448e+06	317	35.0546	7.69385
217416483	erythrocyte band 7 integral membrane protein [Canis lupus familiaris]	71.7472	11.62	1	3	3	3	1.26613e+06	284	31.1875	7.21045
545558632	PREDICTED: apolipoprotein O-like isoform X2 [Canis lupus familiaris]	71.09	6.99	3	1	1	1	529967	229	24.966	9.23193
345800307	PREDICTED: 60S ribosomal protein L23a-like [Canis lupus familiaris]	70.9162	16	2	2	2	2	6.63344e+06	150	17.0187	10.3159
545505181	PREDICTED: pyrroline-5-carboxylate reductase 2 isoform X2 [Canis lupus familiaris]	70.4	4.47	2	1	1	1	3.49153e+06	246	25.9068	9.26123
345799407	PREDICTED: methionine adenosyltransferase 2 subunit beta isoform 2 [Canis lupus familiaris]	70.06	4.02	2	1	1	1	623084	323	36.5395	6.60986
545503787	PREDICTED: 60S ribosomal protein L5 isoform 1 [Canis lupus familiaris]	69.9445	8.86	1	3	3	4	1.17181e+06	429	48.6583	9.96436
545546219	PREDICTED: putative deoxyribose-phosphate aldolase [Canis lupus familiaris]	69.4	5.22	1	1	1	1	906283	230	25.1191	7.84033
73971240	PREDICTED: stomatin (EPB72)-like 2 isoform 1 [Canis lupus familiaris]	69.0428	8.71	1	2	2	3	1.52678e+06	356	38.5462	7.38623
327532722	matrin-3 [Canis lupus familiaris]	67.58	2.94	2	1	1	1	521292	849	94.6369	6.25244
73950369	PREDICTED: cleavage and polyadenylation specificity factor subunit 5 [Canis lupus familiaris]	66.7806	23.35	2	4	4	4	1.49457e+06	227	26.2237	8.82178
545532478	PREDICTED: histone H1x [Canis lupus familiaris]	66.7285	12.21	1	2	2	2	668629	213	22.3936	10.6675
73970067	PREDICTED: thioredoxin domain-containing protein 9 [Canis lupus familiaris]	65.74	4.87	1	1	1	1	1.26884e+06	226	26.5296	6.43018
545526238	PREDICTED: erlin-2 isoform X9 [Canis lupus familiaris]	64.92	3.56	3	1	1	1	550284	337	37.6043	5.31299
359806960	60S ribosomal protein L11 isoform 1 [Canis lupus familiaris]	64.7408	11.8	3	2	2	4	1.22153e+06	178	20.2396	9.59814
545540403	PREDICTED: RNA-binding protein Raly isoform X2 [Canis lupus familiaris]	64.5857	12.64	4	4	4	4	1.37786e+06	277	29.6655	9.46631
73957591	PREDICTED: coiled-coil-helix-coiled-coil-helix domain-containing protein 2, mitochondrial [Canis lupus familiaris]	64.57	17.76	1	1	1	1	3.63431e+06	152	15.6876	9.15869
545528017	PREDICTED: succinyl-CoA ligase [ADP/GDP-forming] subunit alpha, mitochondrial [Canis lupus familiaris]	64.08	6.94	1	2	2	3	1.77514e+06	346	36.087	9.12939
545493691	PREDICTED: isocitrate dehydrogenase [NAD] subunit alpha, mitochondrial isoform X2 [Canis lupus familiaris]	63.91	3.8	2	1	1	1	782688	316	34.6344	6.23975
545551359	PREDICTED: splicing factor U2AF 35 kDa subunit isoform X4 [Canis lupus familiaris]	63.8766	10.46	9	2	2	2	813586	239	27.7515	8.90967
345791028	PREDICTED: protein NipSnap homolog 1 isoform 1 [Canis lupus familiaris]	62.6567	14.39	2	3	3	3	2.70036e+06	264	31.2297	9.01221
545511431	PREDICTED: serine/arginine-rich splicing factor 1 isoform X4 [Canis lupus familiaris]	62.618	11.69	1	3	3	4	1.67717e+06	248	27.7278	10.3599
356460888	thymidylate synthase [Canis lupus familiaris]	62.4	11.15	1	2	2	3	1.62052e+06	314	35.5302	7.82568
560879431	major vault protein [Canis lupus familiaris]	61.8804	7.42	1	5	5	5	1.17182e+06	890	99.0761	5.68115
545518174	PREDICTED: gelsolin [Canis lupus familiaris]	61.31	3.47	1	2	2	3	1.22793e+06	865	94.3306	8.20654
57092831	PREDICTED: sulfotransferase 1C4 [Canis lupus familiaris]	61.26	3.63	1	1	1	1	769444	303	35.4388	7.37158
57098115	PREDICTED: 14-3-3 protein theta isoform 1 [Canis lupus familiaris]	60.642	9.8	10	1	2	2	580320	245	27.7468	4.77979
545539003	PREDICTED: signal recognition particle receptor subunit beta [Canis lupus familiaris]	60.25	9.96	1	2	2	2	1.66504e+06	271	29.8218	9.43701
345785949	PREDICTED: 60S ribosomal protein L28 isoform 2 [Canis lupus familiaris]	58.9981	20.44	1	3	3	3	2.03817e+06	137	15.7077	12.0151
73979580	PREDICTED: ADP/ATP translocase 1 [Canis lupus familiaris]	58.46	7.05	4	2	2	2	6.05341e+06	298	32.74	9.74463
356640165	40S ribosomal protein S24 isoform 1 [Canis lupus familiaris]	58.1444	6.15	5	1	1	2	1.97139e+06	130	15.0592	10.8872
73959319	PREDICTED: glutathione S-transferase Mu 1 isoform 2 [Canis lupus familiaris]	57.8932	14.36	4	2	2	2	1.79731e+06	181	21.2899	8.80713
57087613	PREDICTED: actin-related protein 2/3 complex subunit 1B isoform 1 [Canis lupus familiaris]	57.74	4.84	1	1	1	1	8.41519e+06	372	41.0374	8.14795
359321356	PREDICTED: UMP-CMP kinase isoform 2 [Canis lupus familiaris]	56.3738	19.3	2	3	3	3	1.22894e+06	228	25.7953	8.32373
545557510	PREDICTED: pirin isoform X1 [Canis lupus familiaris]	56.36	7.59	1	2	2	2	540145	290	32.1293	6.91748
50978792	60S ribosomal protein L23 [Canis lupus familiaris]	56.2944	25.71	1	4	4	4	2.67343e+06	140	14.8299	10.5063
545548490	PREDICTED: enoyl-CoA hydratase, mitochondrial [Canis lupus familiaris]	55.9472	6.16	1	2	2	2	1.17963e+06	357	37.9123	8.07471
325301273	translocon-associated protein subunit delta precursor [Canis lupus familiaris]	55.1976	23.12	2	3	3	3	2.75527e+06	173	18.9316	5.78271
545535830	PREDICTED: 60S ribosomal protein L27a isoform X1 [Canis lupus familiaris]	54.89	17.65	4	2	2	2	7.89005e+06	136	14.939	10.3745
545553745	PREDICTED: DnaJ (Hsp40) homolog, subfamily B, member 11 isoform X2 [Canis lupus familiaris]	54.8747	7.83	3	2	2	2	1.54679e+06	345	39.296	6.32861
545496083	PREDICTED: 40S ribosomal protein S14 isoform X4 [Canis lupus familiaris]	54.86	19.69	3	2	2	2	1.05021e+07	127	13.6472	10.4478
345803175	PREDICTED: actin-related protein 2/3 complex subunit 5 isoform X2 [Canis lupus familiaris]	54.73	7.95	2	1	1	1	2.7038e+06	151	16.2783	5.66846
73977664	PREDICTED: phosphate carrier protein, mitochondrial isoformX1 [Canis lupus familiaris]	54.5582	5.54	3	2	2	4	6.49104e+06	361	39.8336	9.36377
545512949	PREDICTED: allograft inflammatory factor 1-like isoform X1 [Canis lupus familiaris]	54.1333	22	3	3	3	6	3.50781e+06	150	17.0367	8.07471
57089135	PREDICTED: interleukin enhancer-binding factor 2 isoform 1 [Canis lupus familiaris]	53.83	2.56	1	1	1	1	1.17298e+06	390	43.0352	5.26221
354459407	voltage-dependent anion-selective channel protein 3 isoform 2 [Canis lupus familiaris]	53.5356	8.13	3	2	2	2	580605	283	30.6184	8.77783
311771751	ras-related protein Rab-10 [Canis lupus familiaris]	53.44	5.5	1	1	1	1	533469	200	22.5266	8.38232
545500589	PREDICTED: replication factor C subunit 2 isoform X5 [Canis lupus familiaris]	53.15	3.95	4	1	1	1	416492	329	35.904	9.02686
356460872	40S ribosomal protein S6 [Canis lupus familiaris]	53.0985	9.64	1	3	3	3	3.45242e+06	249	28.663	10.8433
73947970	PREDICTED: 40S ribosomal protein S11 isoform 3 [Canis lupus familiaris]	52.8054	11.39	1	2	2	2	2.32472e+06	158	18.419	10.3013
545536994	PREDICTED: L-lactate dehydrogenase A chain isoform X3 [Canis lupus familiaris]	52.7891	18.07	9	5	5	5	1.63644e+06	332	36.5623	8.26514
73991485	PREDICTED: small nuclear ribonucleoprotein-associated proteins B and B' isoform 1 [Canis lupus familiaris]	51.4	3.46	3	1	1	1	793595	231	23.6402	10.9019
57097397	PREDICTED: cationic trypsin-like isoformX3 [Canis lupus familiaris]	51.2967	4.07	3	1	1	5	3264271960	246	26.2609	8.07471
359322286	PREDICTED: mitotic interactor and substrate of PLK1 [Canis lupus familiaris]	50.87	2.3	1	1	1	1	654111	609	66.192	9.70068
345790427	PREDICTED: cathepsin B [Canis lupus familiaris]	50.73	5.31	1	1	1	1	902722	339	37.6609	6.07471
359323234	PREDICTED: ADP-ribosylation factor-like protein 3 [Canis lupus familiaris]	50.59	5.49	1	1	1	1	608624	182	20.4258	7.23975
545492476	PREDICTED: EF-hand domain-containing protein D2 [Canis lupus familiaris]	50.4898	19.1	1	1	3	4	2.34808e+06	199	22.1655	8.67529
73959885	PREDICTED: ATP synthase subunit b, mitochondrial [Canis lupus familiaris]	50.158	13.67	1	3	3	3	2.19971e+06	256	28.7884	9.34912
345806093	PREDICTED: actin related protein 2/3 complex, subunit 5-like isoform 2 [Canis lupus familiaris]	50.06	8.5	1	1	1	1	1.19539e+06	153	16.9148	6.59521
545497049	PREDICTED: heat shock cognate 71 kDa protein [Canis lupus familiaris]	49.4538	5.73	9	3	3	3	1.08271e+06	646	70.8542	5.51611
545528004	PREDICTED: macrophage-capping protein isoform X4 [Canis lupus familiaris]	49.35	4	2	1	1	1	249308	300	32.9146	5.84619
73963665	PREDICTED: transmembrane emp24 domain-containing protein 10 isoform 1 [Canis lupus familiaris]	49.1055	9.59	1	2	2	2	719672	219	24.7648	6.68311
545492087	PREDICTED: F-actin-capping protein subunit beta isoform X5 [Canis lupus familiaris]	49.0802	13.52	5	3	3	3	2.78533e+06	281	31.721	5.71924
545539404	PREDICTED: ras-related protein Rap-2a [Canis lupus familiaris]	48.94	10.26	1	1	1	1	696136	117	13.2776	5.07178
545509050	PREDICTED: THO complex subunit 4 [Canis lupus familiaris]	47.99	4.28	1	1	1	1	1.27052e+06	257	26.9096	11.1509
356582418	nascent polypeptide-associated complex subunit alpha [Canis lupus familiaris]	47.36	6.51	1	1	1	1	510698	215	23.3697	4.56396
356582349	ribosomal protein SA [Canis lupus familiaris]	47.29	4.41	2	1	1	1	1.9088e+06	295	32.8775	4.86865
73948101	PREDICTED: transmembrane protein 160 [Canis lupus familiaris]	47.1	3.72	1	1	1	1	2.96144e+06	188	19.511	7.29834
545488032	PREDICTED: SUMO-activating enzyme subunit 1 isoform X2 [Canis lupus familiaris]	46.7667	14.52	2	3	3	3	1.27698e+06	303	33.479	5.38916
57036706	PREDICTED: cytochrome b-c1 complex subunit Rieske, mitochondrial [Canis lupus familiaris]	46.55	3.28	1	1	1	1	996880	274	29.4342	8.89502
545488544	PREDICTED: 40S ribosomal protein S16 isoform X2 [Canis lupus familiaris]	46.41	7.53	2	1	1	1	1.05314e+06	146	16.435	10.2134
73993996	PREDICTED: autophagy-related protein 16-1 isoformX1 [Canis lupus familiaris]	45.88	1.87	3	1	1	1	531840	588	66.3185	6.25244
545493067	PREDICTED: dihydrofolate reductase-like, partial [Canis lupus familiaris]	45.3162	14.63	2	2	2	2	1.28761e+06	164	19.1789	7.94287
545559897	PREDICTED: 60S ribosomal protein L10 isoform X2 [Canis lupus familiaris]	45.2754	9.55	6	2	2	2	3.09833e+06	178	20.4528	10.521
545520485	PREDICTED: 14-3-3 protein zeta/delta isoform X3 [Canis lupus familiaris]	45.0543	8.98	11	1	2	2	669215	245	27.7277	4.79248
345791555	PREDICTED: tricarboxylate transport protein, mitochondrial [Canis lupus familiaris]	44.74	3.9	1	1	1	1	858224	308	33.6948	9.86182
345787563	PREDICTED: coatomer subunit epsilon isoformX2 [Canis lupus familiaris]	44.72	10.51	2	1	1	1	216742	257	28.7334	5.18604
560891938	ATP synthase subunit alpha, mitochondrial [Canis lupus familiaris]	44.6729	3.98	2	2	2	2	668568	553	59.6907	9.18799
345802391	PREDICTED: THO complex subunit 6 homolog isoformX1 [Canis lupus familiaris]	44.5585	8.11	4	2	2	2	1.27736e+06	296	32.8897	7.28369
356991221	60S ribosomal protein L14 [Canis lupus familiaris]	44.5	11.43	1	2	2	2	3.60876e+06	210	22.9689	11.019
73981496	PREDICTED: F-actin-capping protein subunit alpha-1 isoform 2 [Canis lupus familiaris]	44.1575	11.54	1	2	2	2	2.70012e+06	286	32.9644	5.8208
545485776	PREDICTED: 39S ribosomal protein L18, mitochondrial isoform X3 [Canis lupus familiaris]	44.06	5.11	3	1	1	1	533470	176	19.8752	9.5542
545536221	PREDICTED: BTB/POZ domain-containing protein KCTD14 isoform X2 [Canis lupus familiaris]	44.04	4.9	2	1	1	1	906192	245	27.5752	7.72314
50979150	ras-related protein Rab-5A [Canis lupus familiaris]	43.9557	12.09	1	2	2	2	608054	215	23.6438	8.14795
57101324	PREDICTED: 60S ribosomal protein L18a isoform 1 [Canis lupus familiaris]	43.91	4.55	1	1	1	1		176	20.7679	10.814
545490238	PREDICTED: probable glutathione peroxidase 8 isoform X2 [Canis lupus familiaris]	43.75	5.88	3	1	1	1	2.13265e+06	187	21.5755	9.53955
345792383	PREDICTED: epithelial membrane protein 1 [Canis lupus familiaris]	43.2	4.38	1	1	1	1	2.09361e+06	160	17.8822	7.72314
57092393	PREDICTED: 40S ribosomal protein S26 isoform 1 [Canis lupus familiaris]	42.93	7.83	1	1	1	1	2864801	115	13.0071	11.0044
73996743	PREDICTED: twinfilin-1 isoformX1 [Canis lupus familiaris]	42.84	3.71	2	1	1	1	832223	350	40.0606	6.91748
354623047	microtubule-associated protein RP/EB family member 1 [Canis lupus familiaris]	42.7	14.18	2	2	2	2	2.25232e+06	268	30.0182	5.31299
73988614	PREDICTED: 40S ribosomal protein S13 isoform 2 [Canis lupus familiaris]	42.1799	8.61	1	1	1	2	944448	151	17.2117	10.5356
545548763	PREDICTED: ribosome biogenesis regulatory protein homolog [Canis lupus familiaris]	42.17	2.19	1	1	1	1	295113	365	41.1951	10.7407
545547187	PREDICTED: thioredoxin-dependent peroxide reductase, mitochondrial isoform X1 [Canis lupus familiaris]	41.98	5.02	2	1	1	1	2.64857e+06	239	26.2626	7.88428
62122767	keratin, type I cytoskeletal 9 [Canis lupus familiaris]	41.88	1.15	1	1	1	1	2.24559e+07	786	76.3081	5.94775
545491163	PREDICTED: AKT-interacting protein isoform X5 [Canis lupus familiaris]	41.75	4.1	1	1	1	1	2.71925e+06	293	33.1341	9.24658
545509737	PREDICTED: myosin light chain 4 isoform X3 [Canis lupus familiaris]	41.6	15.18	4	2	2	2	678762	191	21.0446	5.03369
545516905	PREDICTED: heterogeneous nuclear ribonucleoprotein A0 [Canis lupus familiaris]	41.4201	9.68	1	2	2	2	952475	310	31.0509	9.30518
73983120	PREDICTED: zinc finger protein ubi-d4 isoformX2 [Canis lupus familiaris]	41.34	2.3	2	1	1	1	673886	391	44.1272	6.32861
308082020	triosephosphate isomerase [Canis lupus familiaris]	41.16	4.82	1	1	1	1		249	26.6978	7.32764
545533161	PREDICTED: LSM4 homolog, U6 small nuclear RNA associated isoform X2 [Canis lupus familiaris]	40.61	6.6	2	1	1	1	5.14949e+06	106	11.5381	10.5942
356460868	60S ribosomal protein L32 [Canis lupus familiaris]	40.5353	22.96	2	3	3	3	2.05635e+06	135	15.8498	11.3267
73969329	PREDICTED: 28S ribosomal protein S9, mitochondrial isoform 1 [Canis lupus familiaris]	40.47	5.32	1	2	2	2	837445	395	45.2074	9.31982
545530469	PREDICTED: src substrate protein p85 isoform X3 [Canis lupus familiaris]	40.28	3.37	3	2	2	2		504	56.36	5.31299
73952909	PREDICTED: nucleoside diphosphate-linked moiety X motif 13 isoformX4 [Canis lupus familiaris]	40.27	3.71	2	1	1	1	443777	350	39.383	8.104
354622964	60S ribosomal protein L27 [Canis lupus familiaris]	40.19	23.53	1	2	2	3	1.78508e+06	136	15.7877	10.5649
345804364	PREDICTED: UPF0568 protein C14orf166 homolog [Canis lupus familiaris]	39.25	11.48	2	2	2	2	601210	244	28.0477	6.65381
73953406	PREDICTED: endoplasmic reticulum-Golgi intermediate compartment protein 1 isoformX1 [Canis lupus familiaris]	39.0903	8.28	3	2	2	2	1.01981e+06	290	32.5805	7.10791
545543251	PREDICTED: one cut domain family member 3-like [Canis lupus familiaris]	39.03	2.59	1	1	1	1	675326	463	48.8825	11.356
545540258	PREDICTED: casein kinase II subunit alpha [Canis lupus familiaris]	38.32	4.6	1	1	1	1	1.21518e+06	391	45.1148	7.73779
545505433	PREDICTED: 28S ribosomal protein S29, mitochondrial isoform X4 [Canis lupus familiaris]	38.27	5.62	2	1	1	2	356447	356	40.6664	9.20264
73977708	PREDICTED: ADP-ribosylation factor-like 1 isoform 1 [Canis lupus familiaris]	37.6	13.81	1	2	2	2	1.19676e+06	181	20.4145	5.71924
560891942	prelamin-A/C [Canis lupus familiaris]	37.35	1.35	1	1	1	1	496709	665	74.1807	7.02002
51339016	guanine nucleotide-binding protein G(t) subunit alpha-1 [Canis lupus familiaris]	37.34	3.14	9	1	1	1	1.19279e+06	350	39.955	5.61768
704169755	PREDICTED: cytosolic acyl coenzyme A thioester hydrolase, partial [Buceros rhinoceros silvestris]	37.22	7.19	14	1	1	1	570779	153	17.1532	9.48096
359324086	PREDICTED: host cell factor 1 isoformX2 [Canis lupus familiaris]	36.42	0.59	6	1	1	1	1.61161e+06	2039	208.864	7.13721
345778693	PREDICTED: serine/arginine-rich splicing factor 3 [Canis lupus familiaris]	36.04	5.49	1	1	1	1	8.22848e+06	164	19.3179	11.6489
345795347	PREDICTED: charged multivesicular body protein 2b [Canis lupus familiaris]	36.03	4.69	1	1	1	1	440943	213	23.9192	8.77783
356461040	L-lactate dehydrogenase B chain [Canis lupus familiaris]	35.37	2.99	1	1	1	1	1.62645e+06	334	36.5991	6.04932
545560044	PREDICTED: fatty acid-binding protein, epidermal-like [Canis lupus familiaris]	34.9	7.44	2	1	1	1	1.07255e+06	121	13.4516	5.03369
545550333	PREDICTED: pyruvate kinase PKM isoform X7 [Canis lupus familiaris]	34.68	3.01	6	1	1	1	1.02266e+06	531	57.9709	7.7085
559767226	lactotransferrin precursor [Canis lupus familiaris]	34.4	1.13	1	1	1	1	576995	708	77.2458	8.23584
545546557	PREDICTED: myeloid leukemia factor 2 [Canis lupus familiaris]	34.2344	3.64	1	1	1	2	1.11283e+06	247	27.9921	6.97607
545532775	PREDICTED: LOW QUALITY PROTEIN: tubulin monoglycylase TTLL3 [Canis lupus familiaris]	34.15	2.69	1	2	2	2	3.86857e+06	856	97.8661	8.19189
545537910	PREDICTED: heterogeneous nuclear ribonucleoprotein D-like [Canis lupus familiaris]	34.13	2.27	3	1	1	1	3.69956e+06	353	38.9079	7.1958
345785981	PREDICTED: iron-sulfur cluster assembly 1 homolog, mitochondrial isoform 2 [Canis lupus familiaris]	33.61	9.3	1	1	1	1	739287	129	14.1704	9.0708
55741764	sulfotransferase 1A1 [Canis lupus familiaris]	33.46	2.37	1	1	1	1	1.4318e+06	295	34.0933	6.3667
50978670	serine/threonine-protein phosphatase PP1-gamma catalytic subunit [Canis lupus familiaris]	33.32	6.5	5	2	2	2	623757	323	36.9908	6.53662
545552186	PREDICTED: aminoacyl tRNA synthase complex-interacting multifunctional protein 1 isoform X2 [Canis lupus familiaris]	33.04	11.22	2	2	2	3	2.13857e+06	312	34.3051	8.23584
545541648	PREDICTED: 28S ribosomal protein S31, mitochondrial isoform X3 [Canis lupus familiaris]	32.9	2.19	4	1	1	1	375021	319	36.2857	7.62061
73985584	PREDICTED: testis-expressed sequence 264 protein isoform 2 [Canis lupus familiaris]	32.9	4.47	1	1	1	1	448540	313	33.8989	5.0083
345799951	PREDICTED: alpha-crystallin B chain isoform 5 [Canis lupus familiaris]	32.8239	17.14	1	3	3	3	1.91431e+06	175	20.0544	7.32764
545486525	PREDICTED: riboflavin kinase [Canis lupus familiaris]	30.93	7.1	1	1	1	1	446743	155	17.619	8.1333
114326367	ras-related protein Rab-27A [Canis lupus familiaris]	30.54	4.98	1	1	1	1	2.31566e+06	221	24.9563	5.68115
359318939	PREDICTED: UDP-glucose 4-epimerase [Canis lupus familiaris]	30.04	2.3	1	1	1	1	508629	348	38.2263	6.45557
73965036	PREDICTED: 28S ribosomal protein S7, mitochondrial [Canis lupus familiaris]	30.02	4.96	1	1	1	1	1170999	242	28.1878	9.93506
545546019	PREDICTED: 28S ribosomal protein S35, mitochondrial isoform X2 [Canis lupus familiaris]	29.79	3.42	3	1	1	1	405483	292	33.5734	8.22119
73972105	PREDICTED: 28S ribosomal protein S18b, mitochondrial isoform 1 [Canis lupus familiaris]	29.54	3.89	1	1	1	1	285616	257	29.1617	8.90967
345793665	PREDICTED: serine/arginine-rich splicing factor 10 isoformX5 [Canis lupus familiaris]	28.8133	16.97	7	2	2	2	1.31753e+06	165	20.1049	10.0522
66864897	ferritin light chain [Canis lupus familiaris]	28.73	9.14	1	1	1	1	1.70852e+06	175	20.0822	5.99854
74006565	PREDICTED: pyruvate dehydrogenase E1 component subunit alpha, somatic form, mitochondrial isoformX4 [Canis lupus familiaris]	28.42	3.62	3	1	1	1	2.19416e+06	359	40.2601	8.29443
359319813	PREDICTED: 39S ribosomal protein L28, mitochondrial isoformX1 [Canis lupus familiaris]	28.17	8.95	1	1	1	1		257	29.3466	8.83643
73951045	PREDICTED: U2 small nuclear ribonucleoprotein A' isoform 2 [Canis lupus familiaris]	28.01	3.53	1	1	1	1	297564	255	28.3981	8.6167
545548033	PREDICTED: actin-binding LIM protein 1 isoform X13 [Canis lupus familiaris]	27.01	2.19	11	1	1	1		640	72.2771	8.29443
73970429	PREDICTED: H/ACA ribonucleoprotein complex subunit 2 isoform 2 [Canis lupus familiaris]	26.89	21.11	2	1	1	1	648684	90	10.0826	10.0083
73989724	PREDICTED: 3-ketoacyl-CoA thiolase, peroxisomal isoformX2 [Canis lupus familiaris]	26.85	6.31	3	1	1	1	1.71641e+06	333	34.4817	8.104
356460989	ribosomal protein S15a [Canis lupus familiaris]	26.83	24.62	2	3	3	3	1.13159e+06	130	14.8829	10.1255
73955410	PREDICTED: proteasome subunit beta type-6 isoform X2 [Canis lupus familiaris]	25.67	4.18	1	1	1	1	690166	239	25.4575	4.85596
50979116	heat shock protein beta-1 [Canis lupus familiaris]	25.39	7.66	1	1	1	1	5.08607e+06	209	22.9247	6.69775
354623039	eukaryotic initiation factor 4A-I [Canis lupus familiaris]	24.98	10.59	3	3	3	3	978651	406	46.1246	5.47803
545527327	PREDICTED: CAD protein isoform X4 [Canis lupus familiaris]	24.63	1.44	5	1	1	1	986494	1947	212.022	6.41748
73946970	PREDICTED: electron transfer flavoprotein subunit beta isoform 1 [Canis lupus familiaris]	23.41	3.14	1	1	1	1		255	27.7281	8.104
345796409	PREDICTED: transformer-2 protein homolog beta [Canis lupus familiaris]	19.71	3.82	1	1	1	1	448183	288	33.6456	11.2534
545541286	PREDICTED: proteasomal ubiquitin receptor ADRM1 isoform X2 [Canis lupus familiaris]	18.22	4.36	2	1	1	1	263131	367	37.3583	4.76709
73948310	PREDICTED: U1 small nuclear ribonucleoprotein A [Canis lupus familiaris]	15.9	10.28	1	2	2	2	798904	282	31.2132	9.83252
545527661	PREDICTED: serine/arginine-rich splicing factor 7 isoform X4 [Canis lupus familiaris]	15.08	9.42	4	1	1	1	2.22315e+06	223	25.5711	11.8247
73976680	PREDICTED: peptidyl-prolyl cis-trans isomerase H isoformX1 [Canis lupus familiaris]	0	3.39	4	1	1	1	2.5387e+06	177	19.1956	8.07471
189339186	40S ribosomal protein S18 [Canis lupus familiaris]	0	5.92	1	1	1	1	292328	152	17.7079	10.9897
73956649	PREDICTED: 60S ribosomal protein L22 isoform 2 [Canis lupus familiaris]	0	8.59	1	1	1	1	2.51494e+06	128	14.7498	9.18799
359318941	PREDICTED: acyl-protein thioesterase 2 [Canis lupus familiaris]	0	3.46	1	1	1	1	1.242e+06	231	24.7207	7.2251
545539840	PREDICTED: destrin [Canis lupus familiaris]	0	7.43	1	1	1	1	681764	148	16.6096	8.33838
73995130	PREDICTED: polyubiquitin-C isoform 2 [Canis lupus familiaris]	0	21	7	1	1	1	3.33167e+06	381	42.8251	7.57666
345792633	PREDICTED: phosphoglycerate mutase 1 isoform 4 [Canis lupus familiaris]	0	4.33	2	1	1	1	476085	254	28.8038	7.18115
359320229	PREDICTED: thymidine kinase, cytosolic [Canis lupus familiaris]	0	7.02	1	1	1	1	172025	242	26.4336	8.71924
545506870	PREDICTED: dehydrogenase/reductase SDR family member 2, mitochondrial isoform X1 [Canis lupus familiaris]	0	3.16	2	1	1	1	659036	253	27.3987	9.74463
545543975	PREDICTED: replication factor C subunit 5 isoform X4 [Canis lupus familiaris]	0	3.23	5	1	1	1	465140	310	35.2934	8.41162
545541728	PREDICTED: dolichyl-phosphate beta-glucosyltransferase isoform X9 [Canis lupus familiaris]	0	4.12	4	1	1	1	589377	291	33.6173	8.54346
545547718	PREDICTED: nucleoplasmin-3 [Canis lupus familiaris]	0	7.43	1	1	1	1	1.5599e+06	202	21.5526	4.7417
545540116	PREDICTED: inosine triphosphate pyrophosphatase isoform X1 [Canis lupus familiaris]	0	3.58	2	1	1	1	1.09486e+06	307	33.1593	9.67139
545554777	PREDICTED: leukocyte elastase inhibitor [Canis lupus familiaris]	0	4.81	1	2	2	2	788163	457	49.9379	9.51025
345781631	PREDICTED: ubiquitin-conjugating enzyme E2 E1-like [Canis lupus familiaris]	0	4.55	5	1	1	1	311426	176	19.755	9.5249
545538324	PREDICTED: aminoacyl tRNA synthase complex-interacting multifunctional protein 2-like [Canis lupus familiaris]	0	3.98	3	1	1	1	989167	226	24.6106	7.7085
