# Supplementary material for: The Minute Virus of Canines (MVC) Activates the RhoA/ROCK1/MLC2 Signal Transduction Pathway Resulting in the Dissociation of Tight Junctions and Facilitating Occludin-Mediated Viral Infection
Source: Microorganisms. 2025 Mar 20;13(3):695. doi: 10.3390/microorganisms13030695 (PMC11944487; doi:10.3390/microorganisms13030695)
Supplement: Supplementary file 1 [file microorganisms-13-00695-s001.zip › c-SLQ_VP2_IP_peptides.xlsx]

## Sheet: Sheet1
A2	Sequence	# PSMs	# Proteins	# Protein Groups	Protein Group Accessions	Modifications	ΔCn	Area	q-Value	PEP	IonScore	Exp Value	Charge	MH+ [Da]	ΔM [ppm]	RT [min]	# Missed Cleavages
High	NQALNTDNYGHDLASVQALQR	4	8	3	545513111;545513107;545513105		0	1.17178e+08	0	1.08501e-06	132.12	1.97324e-12	2	2328.12	-4.58455	40.9409	0
High	GSIGGGFSSGGFSGGSFSR	4	1	1	61740600		0	2.81173e+07	0	5.34849e-07	131.79	1.36417e-12	2	1707.76	-4.41235	43.2964	0
High	LVQDVANNTNEEAGDGTTTATVLAR	2	1	1	545555747		0	5.34973e+06	0	2.69755e-06	121.32	2.42033e-11	2	2560.23	-8.41836	35.0919	0
High	VLAVNQENEQLmEDYEK	3	4	1	73963339	M12(Oxidation)	0	7.66577e+06	0	6.06334e-06	120.34	1.535e-11	2	2067.94	-6.19292	35.3866	0
High	AYSQEEITQGLEELSGTLYAPYSTHFQLQNR	1	1	1	73997623		0	0	0	7.43446e-08	117.92	4.01168e-11	3	3573.71	-2.24862	63.1552	0
High	HQAFEAEVQANSGAIVK	6	8	3	545513111;545513107;545513105		0	3.07545e+07	0	1.58265e-06	116.61	1.01824e-10	2	1798.9	-4.31431	32.3876	0
High	TIGGGDDSFNTFFSETGAGK	4	6	1	359323129		0	2.7145e+07	0	1.73398e-06	116.34	1.96271e-11	2	2007.88	-7.30907	55.0453	0
High	ETADTDTADQVMASFK	2	4	1	73963339		0	2.2416e+07	0	1.11874e-05	116	2.27326e-11	2	1729.75	-5.58597	46.5443	0
High	FANSLVGVQQQLQAFNTYR	2	3	2	545515600;73969626		0	30430421	0	1.76258e-06	108.21	6.04032e-10	2	2184.11	-6.49463	59.2046	0
High	NYILDQTNVYGSAQR	1	2	1	545488427		0	2.42963e+06	0	1.03358e-05	106.72	6.22481e-10	2	1741.84	-4.85966	39.163	0
High	mAETVDTGEmVNGAAEQR	1	2	2	545515600;73969626	M1(Oxidation); M10(Oxidation)	0	821787	0	2.28656e-07	106.54	9.64915e-11	2	1940.82	-5.84119	18.7577	0
High	SADESGQALLAAGHYASDEVR	1	8	3	545513111;545513107;545513105		0	3.17093e+07	0	7.46449e-07	106.42	5.06236e-10	2	2146.98	-8.53489	41.2492	0
High	aSFVTEVLAHSGR	1	1	1	359319467	N-Term(Acetyl)	0	1.44069e+06	0	1.37886e-05	106.33	9.84783e-10	2	1415.72	-5.16325	62.3549	0
High	FQDGDLTLYQSNAILR	6	4	2	356461051;545530557		0	1.49272e+08	0	9.38937e-06	106.17	1.14372e-09	2	1853.93	-5.07793	52.792	0
High	SSGSPYGGGYGSGGGSGGYGSR	1	4	1	545555336		0	3.73478e+06	0	6.50225e-07	106.15	6.67318e-11	2	1910.78	-7.64249	21.3032	0
High	KHQALQAEIAGHEPR	8	8	3	545513111;545513107;545513105		0	2.81649e+07	0	5.42384e-06	105.65	1.10814e-09	2	1684.87	-7.96146	17.547	1
High	EILVGDVGQTVDDPYATFVK	2	3	1	57099669		0	3.64322e+06	0	5.94704e-06	105.55	1.14649e-09	2	2166.09	-3.99479	58.0749	0
High	LDETGNLmISEGHFASETIR	3	8	3	545513111;545513107;545513105	M8(Oxidation)	0	1.57809e+07	0	1.68883e-05	105.09	7.38735e-10	2	2236.04	-6.84414	41.6257	0
High	KLEAAEDIAYQLSR	2	1	1	158819069		0	1.1297e+07	0	1.64442e-05	104.73	1.26697e-09	2	1606.84	-4.72743	45.1061	1
High	YEAAGTLVTLSSAPTAIK	1	1	1	545536882		0	2.33357e+06	0	2.26373e-07	103.66	1.59941e-09	2	1792.96	-4.6394	48.4577	0
High	FALGIYAINEAVESGDVAK	1	1	1	73951551		0	1.45007e+06	0	5.48811e-07	103.14	1.94115e-09	2	1967	-4.65379	60.6751	0
High	KFANSLVGVQQQLQAFNTYR	2	3	2	545515600;73969626		0	9.29789e+06	0	1.08665e-05	102.95	1.89615e-09	2	2312.2	-4.44511	55.9715	1
High	AQTLPTSVVTITSESSPGKR	2	2	2	545515600;73969626		0	1.07522e+08	0	1.36449e-05	102.6	2.04429e-09	2	2059.09	-4.73606	38.2257	1
High	IIGAVDQIQLTQAQLEER	2	1	1	359320368		0	5.12853e+06	0	2.49989e-06	102.44	2.01838e-09	2	2025.09	-4.46535	50.5318	0
High	ALINADELANDVAGAEALLDR	2	8	3	545513111;545513107;545513105		0	494564	0	3.06019e-07	102.19	2.36446e-09	2	2154.09	-4.77131	65.8539	0
High	DLNSQADSLMTSSAFDTSQVK	1	8	3	545513111;545513107;545513105		0	7.78028e+06	0	5.45136e-06	102.06	1.05791e-09	2	2245.01	-8.86433	52.1756	0
High	GEQVSQNGLPAEQGSPR	1	3	2	545515600;73969626		0	2038137	0	4.23147e-06	101.23	2.05289e-09	2	1753.83	-7.77727	20.3834	0
High	VLAVNQENEQLMEDYEK	2	4	1	73963339		0	9734988	0	1.22445e-05	101.08	1.58695e-09	2	2051.95	-4.19808	43.5593	0
High	mTLVASEDYGDTLAAIQGLLK	2	8	3	545513111;545513107;545513105	M1(Oxidation)	0	704463	0	4.23973e-06	99.97	4.20897e-09	2	2225.13	-4.53258	64.1804	0
High	FVSSSSGGYGGGFTSGLGR	1	1	1	359279916		0	2.92555e+06	0	1.84334e-06	99.95	2.30134e-09	2	1779.82	-4.71656	39.7558	0
High	EAALTSEEVGADLEQVEVLQK	2	8	3	545513111;545513107;545513105		0	1.26535e+07	0	6.26293e-07	99.78	4.20259e-09	2	2258.13	-4.53695	56.8847	0
High	EFNEEGALSVLQQFK	1	2	1	545491908		0	1.24539e+06	0	1.65455e-05	99.63	4.45917e-09	2	1738.86	-4.38106	60.7397	0
High	IFPAALQLVASGAIR	2	2	1	345795391		0	2.93611e+06	0	6.41241e-06	99.51	1.93663e-09	2	1526.9	-4.77597	61.2385	0
High	LQVELDNVmGLLTQSDSK	4	1	1	160425231	M9(Oxidation)	0	2.93456e+06	0	1.0455e-06	99.42	4.8458e-09	2	2006	-3.46376	56.5475	0
High	SVGGSGGGSFGDSLVTR	1	1	1	560891942		0	3.73679e+06	0	0.000115574	99.16	4.02238e-09	2	1539.73	-6.62418	34.1105	0
High	SQNIVTDSSSLNAEAIR	2	3	2	545515600;73969626		0	6.48511e+07	0	7.12376e-06	99.12	5.18013e-09	2	1804.89	-6.76843	37.285	0
High	STSVIEQGGIQTVDQLIK	1	2	1	73989664		0	1.27573e+06	0	1.53888e-06	98.92	5.01391e-09	2	1916.03	-3.29433	56.736	0
High	WGDAGAEYVVESTGVFTTMEK	2	4	2	50978862;345807932		0	1.22805e+07	0	2.06997e-06	98.89	2.13697e-09	2	2277.03	-4.38182	60.135	0
High	LDETGNLMISEGHFASETIR	1	8	3	545513111;545513107;545513105		0	4.92799e+06	0	6.75455e-06	98.67	3.40258e-09	2	2220.04	-9.40391	47.9013	0
High	DLNSQADSLmTSSAFDTSQVK	2	8	3	545513111;545513107;545513105	M10(Oxidation)	0	1.69549e+07	0	4.18327e-06	98	2.21093e-09	2	2261.01	-4.39302	40.9624	0
High	NDQDTWDYTNPNLSGQGDPGSNPNKR	1	3	1	545488600		0	6.42872e+06	0	3.89268e-07	97.7	1.39256e-09	3	2890.25	-5.09905	33.1204	1
High	SQNVMAAASIANIVK	1	1	1	57032236		0	2.81051e+06	0	4.13551e-05	97	1.0126e-08	2	1516.81	-5.0953	50.5648	0
High	TQTAIASEDmPNTLTEAEK	2	3	2	545515600;73969626	M10(Oxidation)	0	1.98539e+07	0	4.17069e-06	96.98	4.04903e-09	2	2065.95	-5.19288	28.3533	0
High	KHALLEADVAAHQDR	5	8	3	545513111;545513107;545513105		0	7.0838e+06	0	1.9434e-05	96.95	1.06671e-08	2	1673.86	-9.40618	16.1004	1
High	KDDPLTNLNTAFDVAEK	4	4	1	73963339		0	3.92771e+07	0	8.19712e-06	96.88	7.80467e-09	2	1890.94	-3.51654	50.4361	1
High	DLYANTVLSGGTTmYPGIADR	5	5	1	307938303	M14(Oxidation)	0	2.85385e+07	0	2.36843e-06	96.62	9.8868e-09	2	2231.06	-3.60096	51.0723	0
High	LVLEQVVTSIASVADTAEEK	2	1	1	545537844		0	1.02274e+06	0	4.24264e-06	95.87	1.05987e-08	2	2102.11	-4.04635	66.6443	0
High	AmGImNSFVNDIFER	2	14	1	345796930	M2(Oxidation); M5(Oxidation)	0	9.07545e+06	0	5.77202e-05	94.74	5.7579e-09	2	1775.8	-3.76363	58.1853	0
High	mISAAQLLDELmGR	1	1	1	359320420	N-Term(Acetyl); M1(Oxidation); M12(Oxidation)	0	1.56073e+06	0	2.37376e-05	94.72	1.27663e-08	2	1621.79	-3.75003	65.2113	0
High	VLAFLSSVAGDALTR	1	1	1	73994683		0	1.64518e+06	0	9.22472e-06	94.65	1.08829e-08	2	1519.84	-4.82125	60.3275	0
High	SLSALGNVISALAEGTK	1	3	1	345784292		0	410196	0	5.21562e-05	94.54	1.61015e-08	2	1630.89	-4.97848	63.6555	0
High	KHEALmSDLSAYGSSIQALR	6	8	3	545513111;545513107;545513105	M6(Oxidation)	0	2.34249e+07	0	3.66229e-06	94.45	1.55054e-08	2	2193.08	-6.32939	41.8569	1
High	ETTDTDTADQVIASFK	3	5	1	73947718		0	6.20462e+07	0	8.01901e-06	94.42	6.88486e-09	2	1741.8	-6.41866	49.7417	0
High	VPTALLQLLLSR	2	2	1	545509202		0	998988	0	7.53818e-05	94.39	7.2783e-10	2	1323.83	-3.90928	64.5688	0
High	YLTESYGTGQDIDDR	1	5	2	545519691;545519689		0	7.23278e+06	0	1.42944e-05	94.34	3.47882e-09	2	1732.76	-4.68567	30.4014	0
High	AImTYVSSFYHAFSGAQK	4	7	2	73963339;73947718	M3(Oxidation)	0	7.77822e+07	0	0.000314397	93.77	1.15434e-08	2	2023.95	-3.9741	56.85	0
High	IYLTADNLVLNLQDESFTR	2	1	1	345791621		0	3.65411e+06	0	4.17031e-05	93.77	1.94348e-08	2	2225.14	-3.22604	61.5553	0
High	AVTGYTDPYTGEQISLFQAMQK	2	1	1	73974852		0	585312	0	3.64923e-05	93.72	1.07853e-08	2	2448.16	-8.03712	59.0338	0
High	ETADTDTADQVmASFK	2	4	1	73963339	M12(Oxidation)	0	1.59317e+07	0	1.87737e-05	93.52	2.62332e-09	2	1745.74	-6.25808	31.3289	0
High	AGTQIENIDEDFRDGLK	2	5	1	73947718		0	4.48095e+07	0	3.47959e-05	93.3	1.41256e-08	2	1920.92	-4.51404	45.759	1
High	VLAQNSGFDLQETLVK	1	5	1	545511757		0	2.38925e+06	0	1.11972e-05	93.25	2.27349e-08	2	1761.93	-7.44917	49.9016	0
High	DmGEmVTQGQTDAQYmFLR	4	3	2	545515600;73969626	M2(Oxidation); M5(Oxidation); M16(Oxidation)	0	1.10503e+07	0	1.75534e-05	93.06	2.29854e-09	2	2268.94	-6.57136	41.1485	0
High	TQTAIASEDMPNTLTEAEK	2	3	2	545515600;73969626		0	8.98056e+06	0	6.51143e-05	93.01	1.13258e-08	2	2049.96	-3.78378	37.8198	0
High	VNNININQGSITFAGGPGR	2	3	2	545512109;359320307		0	5.80382e+06	0	0.000169687	92.88	2.21033e-08	2	1928.99	-4.28726	42.8461	0
High	DMGEMVTQGQTDAQYmFLR	10	3	2	545515600;73969626	M16(Oxidation)	0	4.79221e+06	0	3.04742e-05	92.71	2.51824e-09	2	2236.96	-4.00846	53.576	0
High	KVESLQEEIAFLK	1	1	1	559098393		0	6.32981e+06	0	4.7294e-05	92.69	1.87318e-08	2	1533.84	-5.9015	50.763	1
High	GLLEEQYFELTQESK	1	2	1	545506270		0	1.46215e+06	0	9.22183e-06	92.62	1.95011e-08	2	1813.88	-4.01343	56.2248	0
High	SQNVmAAASIANIVK	1	1	1	57032236	M5(Oxidation)	0	2.57153e+06	0	0.000145911	92.25	3.07957e-08	2	1532.8	-6.26408	42.3931	0
High	IINEPTAAAIAYGLDKR	2	1	1	345806081		0	1.90105e+07	0	7.7075e-05	91.71	1.86507e-08	2	1815.99	-5.12292	46.1536	1
High	EEIQSSISGVTAAYNR	1	1	1	73951551		0	3.66445e+06	0	1.91088e-05	91.25	2.61338e-08	2	1724.84	-5.52776	38.9306	0
High	LSGSNPYTTVTPQIINSK	5	5	1	73947718		0	1.76747e+08	0	2.9732e-05	90.93	3.3581e-08	2	1919.99	-7.29563	41.1244	0
High	AIFPQNGLVVSSVDVQSVEPVDQR	2	1	1	560879431		0	6.6458e+06	0	2.6208e-05	90.83	2.6681e-08	2	2583.33	-3.90382	56.876	0
High	KDDPVTNLNNAFEVAEK	5	5	1	73947718		0	8.24598e+07	0	5.02946e-06	90.45	3.01125e-08	2	1903.93	-3.43407	44.4441	1
High	DMGEMVTQGQTDAQYMFLR	1	3	2	545515600;73969626		0	1.88911e+06	0	3.5185e-06	90.19	5.9346e-09	2	2220.96	-5.5574	59.866	0
High	QLVDTTVELANK	1	3	1	545555737		0	1.2651e+06	0	0.00048657	90.1	4.94482e-08	2	1330.71	-6.12374	35.0221	0
High	DLAALGDKVNSLGETAER	2	8	3	545513111;545513107;545513105		0	3.13958e+07	0	9.81984e-06	90.1	3.69396e-08	2	1858.94	-7.02213	43.7735	1
High	GLEAIANDVVSLATK	2	1	1	73954761		0	5.08426e+06	0	1.31666e-05	89.98	3.82256e-08	2	1500.82	-4.83311	62.3912	0
High	AQLADSFHLQQFFR	2	8	3	545513111;545513107;545513105		0	2.96788e+07	0	2.06946e-05	89.94	4.26857e-08	2	1707.85	-4.54765	58.0707	0
High	TLNDELEIIEGMK	1	1	1	545555747		0	974780	0	0.000169463	89.43	4.67502e-08	2	1504.74	-7.80517	58.9981	0
High	mKTATDEAYKDPSNLQGK	2	8	3	545513111;545513107;545513105	M1(Oxidation)	0	4.82991e+06	0	0.000132511	89.33	3.71629e-08	2	2012.95	-4.99162	15.5922	2
High	NmGGPYGGGNYGPGGSGGSGGYGGR	3	3	1	545522776	M2(Oxidation)	0	2.34751e+06	0	6.3205e-07	89.24	3.75241e-09	2	2205.88	-7.16593	23.9294	0
High	SPEEGAETPVYLALLPSDAEGPHGEFLMEK	1	1	1	74001424		0	2.94532e+06	0	3.98794e-06	89.24	3.00193e-08	3	3213.52	-3.73607	60.2076	0
High	KQFAAQANVIGPWIQTK	3	4	1	73963339		0	4.70899e+07	0	1.5346e-05	89.2	4.10573e-08	2	1900.03	-4.96717	46.1397	1
High	DLYANTVLSGGTTMYPGIADR	4	5	1	307938303		0	8.26974e+06	0	3.75956e-06	89.1	5.36397e-08	2	2215.06	-3.93867	56.0648	0
High	DSYVGDEAQSK	3	8	2	57108093;307938303		0	1.87166e+07	0	0.000381134	89	1.06379e-08	1	1198.51	-6.26674	14.3741	0
High	DMMLNIINSSITTK	1	3	1	345802573		0	801249	0	2.37751e-05	88.78	5.9794e-08	2	1580.8	-4.41905	59.4779	0
High	HSGNITFDEIVNIAR	1	2	1	354542533		0	2.06606e+06	0	1.23401e-05	88.65	6.01099e-08	2	1685.85	-5.64076	53.7866	0
High	HALVEADIGIQAER	5	3	2	545515600;73969626		0	7.97872e+06	0	5.31358e-05	88.21	7.39939e-08	2	1521.79	-4.74039	33.6563	0
High	STGNFLTLTQAIDK	1	2	1	545490543		0	1.46178e+06	0	4.55862e-05	88.19	7.22875e-08	2	1508.79	-3.87122	54.5574	0
High	SFLLDLLNATGK	1	5	1	74006742		0	942275	0	0.00037036	88.11	5.33113e-08	2	1291.72	-5.14784	63.5324	0
High	EIEELQSQAQALSQEGK	2	3	2	545515600;73969626		0	2.35377e+07	0	2.65543e-06	88.11	6.02649e-08	2	1887.93	-1.43326	38.5977	0
High	LALDVEIATYR	1	17	5	545545104;345791910;545545380;545545383;73996461		0	2.10964e+06	0	0.000461927	88.07	6.15243e-08	2	1263.69	-4.24856	50.9646	0
High	HQAFEAELSANQSR	4	8	3	545513111;545513107;545513105		0	4.87239e+07	0	3.54034e-05	88	3.93054e-08	2	1587.74	-6.02656	24.1121	0
High	ILSSDDYGKDLTSVmR	3	3	2	545515600;73969626	M15(Oxidation)	0	2.41385e+07	0	2.60776e-05	87.88	5.53146e-08	2	1815.87	-4.20437	33.7938	1
High	KHEAIETDIAAYEER	4	3	2	545515600;73969626		0	2.33914e+07	0	3.2216e-05	87.78	5.52692e-08	2	1774.85	-4.97904	30.6197	1
High	LLLGAGAVAYGVR	1	1	1	345791621		0	7.27813e+06	0	3.18813e-05	87.64	3.34903e-08	2	1259.74	-3.37835	47.807	0
High	AAFALGGLGSGFASNR	1	5	1	345782111		0	4.44352e+06	0	6.23154e-06	87.31	7.01321e-08	2	1495.75	-8.39588	52.1693	0
High	EQWANLEQLSAIR	2	3	2	545515600;73969626		0	7.91758e+07	0	0.000991025	87.07	7.72582e-08	2	1557.79	-5.72148	55.0435	0
High	KFEEFQTDMAAHEER	2	8	3	545513111;545513107;545513105		0	1.36768e+07	0	7.01409e-05	87.04	1.74962e-08	2	1867.81	-7.6362	27.8921	1
High	DVSSVELLMNNHQGIK	2	3	2	545515600;73969626		0	3.52001e+07	0	4.43676e-05	87.03	7.34156e-08	2	1783.89	-4.02996	44.5104	0
High	VPEANSSWLDTVIR	1	1	1	73954761		0	2.40073e+06	0	2.6218e-05	86.99	9.39935e-08	2	1586.81	-4.11686	56.687	0
High	AKLEENSAFLQFNWK	1	8	3	545513111;545513107;545513105		0	2.02321e+06	0	0.000108094	86.72	8.14013e-08	2	1824.91	-9.27879	53.1624	1
High	KQEDFMTTMDANEEK	2	3	2	545515600;73969626		0	2.68867e+06	0	5.35666e-05	86.59	8.4423e-09	2	1816.76	-4.37653	30.5548	1
High	TPSAAYLWVGAGASEAEK	2	1	1	545518174		0	1.35333e+07	0	9.10933e-07	86.54	8.34042e-08	2	1807.87	-6.2315	48.9822	0
High	NKDQGTYEDYVEGLR	1	2	1	345776590		0	1.75411e+06	0	5.91882e-05	86.38	3.42915e-08	2	1786.82	-4.79617	38.1761	1
High	VLSLAQEQVGGSPEK	2	1	1	545520262		0	1.35666e+07	0	1.52336e-05	86.14	1.10422e-07	2	1541.81	-5.05225	31.1109	0
High	TLDDLNLSTFEALR	1	6	1	545513654		0	711311	0	4.859e-05	86.04	1.04656e-07	2	1607.82	-4.35189	59.9136	0
High	SKLGESQTLQQFSR	2	8	3	545513111;545513107;545513105		0	7.27093e+06	0	0.000344444	86.03	1.07766e-07	2	1608.82	-5.94273	28.1997	1
High	MHTTFEHDIQALGTQVR	3	3	2	545515600;73969626		0	7.74105e+07	0	1.3957e-06	85.89	8.25711e-08	2	1983.96	-4.72391	40.7927	0
High	KFEEFQTDmAAHEER	1	8	3	545513111;545513107;545513105	M9(Oxidation)	0	3.84815e+06	0	0.000108693	85.43	2.1911e-08	2	1883.81	-7.33443	20.2307	1
High	VDQVQEIVTGNPTVIK	2	1	1	73951551		0	3.60108e+06	0	3.31418e-05	85.41	1.05601e-07	2	1739.95	-4.68117	43.1834	0
High	LVSQDNFGFDLPAVEAATK	2	3	2	545515600;73969626		0	6.22631e+07	0	6.04315e-06	85.3	1.0285e-07	2	2022.01	-5.83588	59.1449	0
High	DQQEAALLDVVNDGVEDLR	2	3	1	356461051		0	1.85662e+07	0	4.59535e-06	85.29	9.0811e-08	2	2099.02	-4.32127	61.8543	0
High	QFAAQANVIGPWIQTK	3	4	1	73963339		0	3.59019e+07	0	2.14044e-05	85.28	1.20224e-07	2	1771.94	-4.84441	54.4558	0
High	HALLEADVAAHQDR	3	8	3	545513111;545513107;545513105		0	27358971	0	2.64676e-05	84.95	1.34833e-07	2	1545.77	-5.5268	20.916	0
High	LGEYGFQNALLVR	22	2	1	545520919		0	5.94358e+08	0	0.000248053	84.89	1.34114e-07	2	1479.78	-8.11364	52.1485	0
High	NVIVLQTVLQEVR	1	2	1	545537653		0	1.5022e+06	0	7.7807e-05	84.6	5.72116e-08	2	1510.89	-4.70728	60.6677	0
High	HQAFEAELHANADR	3	8	3	545513111;545513107;545513105		0	6.1478e+07	0	2.30038e-05	84.6	7.74957e-08	2	1608.74	-5.5522	21.0021	0
High	EAALVDMVNDGVEDVR	1	1	1	545530557		0	1.44706e+06	0	1.65771e-05	84.57	8.30954e-08	2	1731.81	-5.75354	54.3628	0
High	mAPYQGPDAVPGALDYK	5	5	1	73947718	M1(Oxidation)	0	9.88784e+07	0	2.63578e-05	84.53	9.4083e-08	2	1808.84	-5.25374	40.0139	0
High	GIQDVYVLSEQQGLLLR	1	1	1	560879431		0	1.55938e+07	0	7.94254e-06	84.48	1.05153e-07	2	1931.05	-4.3573	59.3321	0
High	AVTGYTDPYTGEQISLFQAmQK	2	1	1	73974852	M20(Oxidation)	0	1.8691e+06	0	9.84298e-06	84.34	8.63262e-08	2	2464.15	-7.20936	52.5502	0
High	GNAmVEEGHFAAEDVK	4	8	3	545513111;545513107;545513105	M4(Oxidation)	0	1.79764e+07	0	8.31541e-06	84.29	4.39422e-08	2	1719.76	-4.35687	23.4095	0
High	TSFFQALGITTK	1	1	1	356460949		0	3.73992e+06	0	0.000721271	84.29	1.28475e-07	2	1313.71	-3.45539	59.784	0
High	VIESTQDLGNDLAGVmALQR	4	3	2	545515600;73969626	M16(Oxidation)	0	3.72845e+07	0	3.14216e-06	84.18	1.65382e-07	2	2146.08	-2.44405	50.9153	0
High	TAAFVLAMLSR	1	4	1	345800891		0	1.25501e+06	0	0.000208964	84.1	1.1224e-07	2	1179.65	-6.05966	60.6363	0
High	MAPYQGPDAVPGALDYK	3	5	1	73947718		0	1.05587e+08	0	0.0022091	84.1	1.26245e-07	2	1792.85	-3.84737	43.2943	0
High	VPLPSLSPTMQAGTIAR	2	1	1	73954761		0	6.0632e+06	0	5.84554e-06	84.07	1.23595e-07	2	1738.94	-4.72473	48.7689	0
High	LKYEATIADMEDR	2	3	1	359318584		0	834402	0	0.000119268	83.97	1.18456e-07	2	1554.74	-6.85495	35.2648	1
High	mLLADQGQSWKEEVVTK	2	1	1	545530557	M1(Oxidation)	0	9.47827e+06	0	3.484e-05	83.85	1.72257e-07	2	1977.98	-8.79563	36.314	1
High	SPEEGAETPVYLALLPSDAEGPHGEFLmEK	1	1	1	74001424	M28(Oxidation)	0	3.49194e+06	0	7.95785e-05	83.81	9.17083e-08	3	3229.51	-3.35257	59.2514	0
High	KLSDDNTIGKEEIQQR	1	8	3	545513111;545513107;545513105		0	1.85825e+06	0	4.13787e-05	83.75	1.79854e-07	2	1873.95	-4.43378	19.3499	2
High	TQETPSAQmEGFLNR	3	2	2	545515600;73969626	M9(Oxidation)	0	2.01192e+07	0	0.000331558	83.5	9.00067e-08	2	1724.78	-4.50935	30.5404	0
High	HQLLEADISAHEDR	2	8	3	545513111;545513107;545513105		0	2.34261e+07	0	8.25185e-06	83.46	1.49446e-07	3	1633.78	-5.9396	24.7949	0
High	KHEALMSDLSAYGSSIQALR	2	8	3	545513111;545513107;545513105		0	1.63623e+07	0	5.40685e-06	83.43	2.30829e-07	2	2177.08	-8.26304	49.8868	1
High	NPVTIFSLATNEMWR	1	4	1	545525183		0	872172	0	2.39878e-05	83.38	2.22252e-07	2	1778.88	-2.70402	63.7469	0
High	NNDLQDNYLSEQNK	1	2	1	545491914		0	3.77388e+06	0	0.000412563	83.34	7.34563e-08	2	1694.74	-10.2499	28.8136	0
High	GLSEDTTEETLKESFDGSVR	2	1	1	345790650		0	5.06213e+06	0	9.15063e-05	83.33	9.26708e-08	2	2200.02	-3.59075	44.4716	1
High	KAEAQLQELQVK	1	1	1	160425231		0	5.1614e+06	0	0.000625205	83.22	1.75565e-07	2	1384.77	-5.15235	25.3605	1
High	IINEPTAAAIAYGLDK	3	7	2	545497049;345806081		0	1.96981e+07	0	3.37614e-05	83.16	1.63757e-07	2	1659.88	-6.31253	50.66	0
High	IMEGPAFNFLDAPAVR	1	2	1	545533270		0	1.13099e+06	0	1.10433e-05	83.08	2.32489e-07	2	1747.88	-3.97895	60.1623	0
High	SSSVGSSSSYPISPATSR	1	19	1	545521189		0	1.89533e+06	0	1.7635e-05	83.07	1.09731e-07	2	1756.82	-6.30298	25.9964	0
High	FNRDVDETISWIK	2	8	3	545513111;545513107;545513105		0	1.18186e+07	0	0.000161866	82.8	2.44035e-07	2	1622.81	-5.15387	46.4315	1
High	VINEPTAAALAYGLDK	2	1	1	73970888		0	8.46077e+06	0	6.38218e-06	82.78	2.29081e-07	2	1645.87	-7.83446	49.4772	0
High	ALLLLLVGGVDQSPR	1	2	1	545500907		0	455611	0	5.66611e-05	82.54	6.10118e-08	2	1550.92	-6.20509	62.5308	0
High	LAALADQWQFLVQK	2	8	3	545513111;545513107;545513105		0	4.93017e+07	0	2.14177e-05	82.53	2.72533e-07	2	1630.89	-6.23829	59.7727	0
High	AQPVQVAEGSEPDGFWEALGGK	5	1	1	545518174		0	1.53924e+07	0	1.45925e-05	82.52	1.46097e-07	2	2272.08	-3.97527	58.4506	0
High	RQDLEDSLQAQQYFADANEAESWmR	1	8	3	545513111;545513107;545513105	M24(Oxidation)	0	3.93486e+06	0	3.35331e-06	82.37	2.95509e-08	3	3017.31	-6.98981	53.2345	1
High	VIAALLQTmEDQGNQR	2	1	1	545537844	M9(Oxidation)	0	1.48481e+06	0	2.83759e-05	82.29	2.24276e-07	2	1802.9	-4.64549	38.0129	0
High	LKDLNSQADSLmTSSAFDTSQVK	2	8	3	545513111;545513107;545513105	M12(Oxidation)	0	5.45929e+07	0	0.00010239	82.12	1.58657e-07	3	2502.18	-8.88748	36.7877	1
High	KANLQIDQINTDLNLER	2	1	1	160425231		0	6.56584e+06	0	9.10856e-06	82.05	2.49806e-07	2	1998.05	-5.72302	44.7077	1
High	TAVETAVLLLR	1	3	1	345802573		0	6.3516e+06	0	6.81485e-05	81.92	1.05722e-07	2	1185.71	-6.13393	55.0576	0
High	mLTAQDMSYDEAR	3	3	2	545515600;73969626	M1(Oxidation)	0	2.02275e+07	0	0.000107907	81.84	4.41879e-08	2	1546.64	-4.18539	28.4807	0
High	AAVQQLQAEGLSPR	1	2	1	74001424		0	6.16105e+06	0	0.000106923	81.79	2.45351e-07	2	1467.79	-3.45197	32.4264	0
High	DASVAEAWLLGQEPYLSSR	2	3	2	545515600;73969626		0	1.42588e+07	0	0.000228434	81.58	2.08507e-07	2	2092.02	-6.27112	61.3208	0
High	ALEESNYELEGK	4	1	1	61740600		0	4.60617e+07	0	0.000545668	81.49	1.57881e-07	2	1381.64	-8.37921	27.3539	0
High	VYNVTQHAVGIVVNK	2	2	1	354725920		0	6.80482e+06	0	8.02789e-06	81.3	2.4871e-07	2	1640.9	-6.55168	34.3837	0
High	LLETIDQLYLEYAK	1	4	1	73963339		0	5.32754e+06	0	8.82652e-05	81.21	2.60729e-07	2	1711.91	-3.92215	61.5594	0
High	LASDLLEWIR	4	9	2	73963339;73947718		0	1.26495e+08	0	0.000723947	81.2	3.76254e-07	2	1215.67	-5.9211	61.3192	0
High	LVFPGTFGPFSEGFSHSR	3	1	1	545516321		0	2.75107e+07	0	3.74311e-06	81.16	2.33507e-07	2	1968.95	-2.96905	59.1373	0
High	NTDQASmPDNTAAQK	1	5	1	160425231	M7(Oxidation)	0	1.43613e+06	0	5.40364e-05	81.01	5.54751e-08	2	1607.69	-7.19053	8.42605	0
High	GNAMVEEGHFAAEDVK	2	8	3	545513111;545513107;545513105		0	6.60274e+06	0	1.19228e-05	81.01	1.06195e-07	2	1703.76	-4.73139	29.9776	0
High	AFAVGVQQVLLK	1	1	1	73988461		0	2.82944e+06	0	0.000471189	81	9.53194e-08	2	1272.76	-4.79364	51.4415	0
High	GAALITAVGVR	1	3	1	345798984		0	2.09046e+06	0	0.000640409	80.83	2.28399e-07	2	1027.62	-6.19574	37.3643	0
High	VLAVNQENEHLMEDYER	1	5	1	73947718		0	1.26856e+07	0	8.46964e-06	80.83	1.396e-07	2	2088.95	-6.87514	37.2226	0
High	TYYmSGGLQPVPIVFR	1	2	1	545533270	M4(Oxidation)	0	1.51876e+06	0	4.46955e-05	80.73	3.28391e-07	2	1843.93	-4.02557	55.9138	0
High	SLDLDSIIAEVK	6	6	2	545545380;545545383		0	8.05205e+07	0	0.000442277	80.63	4.27294e-07	2	1302.71	-5.57144	60.9896	0
High	IIGLDQVAGMSETALPGAFK	2	1	1	160425231		0	1.74092e+06	0	1.22715e-06	80.55	3.87662e-07	2	2018.05	-4.24393	60.8353	0
High	AITGASLADImAK	2	1	1	545552684	M11(Oxidation)	0	1.01923e+07	0	0.000627004	80.51	4.20148e-07	2	1277.67	-4.67898	37.4882	0
High	ALWADSGIQNAYDR	1	1	1	545510012		0	867807	0	9.41021e-05	80.51	2.04072e-07	2	1579.74	-3.53154	44.5275	0
High	SPSAQLLEQVAQLK	1	10	1	545528160		0	1.15046e+06	0	5.36313e-05	80.43	2.844e-07	2	1511.84	-3.24974	55.5384	0
High	ASNIGAVADSGTQETR	1	2	1	545491914		0	7.59468e+06	0	4.27975e-05	80.3	2.33314e-07	2	1576.74	-8.41214	20.1147	0
High	AVSDWLITSVEGR	1	2	1	559767182		0	770435	0	0.000331064	80.28	4.07371e-07	2	1432.74	-3.61452	58.3145	0
High	DMGEmVTQGQTDAQYmFLR	6	3	2	545515600;73969626	M5(Oxidation); M16(Oxidation)	0	6.62077e+06	0	2.62003e-05	80.21	3.66827e-08	2	2252.95	-4.86554	46.2187	0
High	NASTFEDVAQVAPAYQK	2	3	1	545530469		0	2.29231e+06	0	7.42086e-06	80.2	3.5287e-07	2	1838.88	-4.03626	40.8108	0
High	mSLLQLVEILK	1	3	2	545512109;359320307	M1(Oxidation)	0	3.47594e+06	0	0.000348008	79.81	1.95885e-07	2	1302.77	-3.85486	64.6796	0
High	AAQAPSSFQLLYDLK	1	2	1	545507634		0	1.31895e+07	0	4.72818e-05	79.81	4.93108e-07	2	1651.86	-7.97814	58.9221	0
High	QGAIVAVTGDGVNDSPALK	1	4	1	545528359		0	1.21972e+06	0	1.45391e-05	79.72	4.89034e-07	2	1811.94	-4.71291	38.0164	0
High	IANLQTDLSDGLR	1	1	1	74008809		0	1.01831e+06	0	0.000405577	79.46	5.63935e-07	2	1415.74	-5.08884	44.5597	0
High	LLEVPAVLTEQYPEGLGPTVPELGAQGLRPVAK	1	1	1	73946853		0	2.82032e+06	0	0.000132976	79.45	8.90983e-08	3	3441.88	-4.99321	60.5598	0
High	MALLATVLGR	1	3	1	345782111		0	7.14259e+06	0	0.000361438	79.43	4.122e-07	2	1044.62	-4.46027	58.0689	0
High	VAELEAALQR	2	1	1	359323093		0	4.83335e+06	0	0.000390023	79.32	3.95291e-07	2	1099.61	-5.01195	34.7715	0
High	TSLLNLVDLAGSER	1	1	1	545534004		0	572106	0	0.00354098	79.28	4.4321e-07	2	1487.8	-4.77705	60.8498	0
High	GSILDPTPEAAVVGGNVLTSQR	2	1	1	545521844		0	3.58696e+06	0	1.7558e-06	79.19	4.31403e-07	2	2181.14	-4.89324	53.5002	0
High	VFLLGEEVAQYDGAYK	1	2	1	545533270		0	1.90785e+06	0	2.15205e-05	79.08	5.19098e-07	2	1801.89	-3.63432	58.566	0
High	KQALQDTLALYK	1	3	2	545515600;73969626		0	1.85181e+07	0	0.00160037	78.88	4.16084e-07	2	1391.78	-5.25318	35.7552	1
High	VLETAEDIQER	3	8	3	545513111;545513107;545513105		0	5.18643e+07	0	0.000835243	78.87	4.50121e-07	2	1302.65	-4.90302	24.7194	0
High	LGGSAVISLEGKPL	1	3	1	57099669		0	8.59592e+06	0	6.78989e-05	78.64	3.48087e-07	2	1340.77	-9.45477	48.2502	0
High	YVDSEGHLYTVPIR	2	1	1	50979110		0	9.47932e+06	0	2.66837e-05	78.55	6.63275e-07	2	1648.83	-4.4032	35.6395	0
High	QAIPLDENEGIYVQDVK	3	1	1	560879431		0	2.70524e+07	0	1.28038e-05	78.47	5.6182e-07	2	1930.97	-5.04479	45.0948	0
High	AAELIANSLATAGDGLIELR	3	1	1	158819069		0	3.06079e+07	0	3.42759e-06	78.45	4.01519e-07	2	1998.08	-4.09017	61.2264	0
High	ELLELEALSTAVESTGTAK	2	1	1	560879431		0	1.33536e+07	0	1.38004e-05	78.43	6.98366e-07	2	1962.02	-5.39332	61.0699	0
High	SQENILQGFSTPNK	1	2	1	545491914		0	7.51817e+06	0	0.000184274	78.27	6.59042e-07	2	1562.78	-3.46243	43.4701	0
High	YVLINWVGEDVPDAR	1	1	1	345799307		0	2.01476e+06	0	3.78315e-05	78.25	6.36648e-07	2	1745.87	-7.62208	58.941	0
High	LQAAYAGDKADDIQKR	4	3	2	545515600;73969626		0	3.57829e+07	0	0.000134853	78.04	7.87537e-07	2	1762.89	-9.59576	16.4811	2
High	QVSSGGVLLR	2	1	1	345793701		0	1.09277e+08	0	0.00376724	77.94	8.41234e-07	2	1015.58	-8.28985	26.4516	0
High	QLETVLDDLDPENALLPAGFR	1	1	1	57108515		0	1.80724e+06	0	1.20545e-05	77.94	6.05013e-07	2	2326.18	-3.86898	64.0818	0
High	ISIEmNGTLEDQLNHLK	2	5	1	73947718	M5(Oxidation)	0	1.57421e+07	0	0.000369456	77.93	6.41842e-07	2	1970.97	-5.62545	46.3029	0
High	VPVVFVTNAGNILQHSK	2	1	1	345792119		0	3.96014e+06	0	3.65229e-06	77.82	3.86559e-07	2	1823	-8.01759	50.1664	0
High	IINEPTAAAIAYGLDKK	2	4	1	545497049		0	7.38263e+07	0	0.000598199	77.78	5.06843e-07	2	1787.98	-4.97234	44.98	1
High	GVVDSEDLPLNISR	4	4	3	545519272;545508859;545502393		0	2.30182e+07	0	8.228e-05	77.77	6.45877e-07	2	1513.78	-4.87085	46.3759	0
High	DLVQDPSLLGGTISAYK	1	7	1	345803567		0	865556	0	1.13645e-05	77.77	8.47243e-07	2	1776.93	-3.62266	55.4586	0
High	QAEAFLNNQEYVLAHTEmPTTLEGAEAAIK	2	3	2	545515600;73969626	M18(Oxidation)	0	1.38452e+07	0	2.31009e-05	77.69	5.64266e-07	3	3305.58	-6.39282	54.777	0
High	EAEKLESEHPDQAQAILSR	3	3	2	545515600;73969626		0	5.73256e+07	0	6.67005e-06	77.51	6.99031e-07	2	2151.05	-9.11556	27.0402	1
High	GDILVVATGQPEmVK	1	2	1	545507634	M13(Oxidation)	0	1.92195e+06	0	0.00100987	77.45	6.35901e-07	2	1572.82	-4.20283	39.4693	0
High	FSPITSNLINLLAENGR	2	1	1	545551163		0	626072	0	5.93823e-05	77.32	7.33999e-07	2	1859	-2.41691	63.1484	0
High	IISWYDNEFGYSNR	6	3	2	50978862;345807932		0	6.31132e+07	0	0.000183136	77.3	2.52313e-07	2	1763.79	-5.67828	54.3141	0
High	LQTASDESYKDPTNIQLSK	2	5	1	545513105		0	9.30841e+06	0	0.000565132	77.2	7.35508e-07	2	2138.05	-3.15724	30.0445	1
High	IAALQSFADQLIAAGHYAK	1	8	3	545513111;545513107;545513105		0	1.81037e+07	0	3.56956e-05	77.09	8.32549e-07	2	1988.05	-5.69284	60.9133	0
High	FLEQQNQVLQTK	7	5	2	545545104;50979272		0	2.30656e+08	0	0.00182852	77.07	9.36523e-07	2	1475.78	-4.62896	30.4677	0
High	TLGVDLVALATR	1	5	1	345782111		0	6.76711e+06	0	7.33562e-05	77.05	4.81271e-07	2	1228.72	-3.40349	58.5261	0
High	LISQIVSSITASLR	2	6	2	359323129;545556306		0	2.56642e+06	0	0.00126908	77.05	3.27422e-07	2	1487.87	-4.45274	63.7356	0
High	DIILQSNPLLEAFGNAK	1	3	1	545550048		0	981055	0	2.16671e-05	77	7.43235e-07	2	1842.99	-5.53116	63.0764	0
High	LKDLNSQADSLMTSSAFDTSQVK	2	8	3	545513111;545513107;545513105		0	1.80347e+07	0	1.22485e-05	76.97	7.28296e-07	2	2486.2	-5.1908	45.6402	1
High	IDSEVLEATR	1	1	1	359322286		0	1.42812e+06	0	0.00047758	76.9	8.61613e-07	2	1132.58	-6.45012	29.3235	0
High	HTQVSVLPEGGETPLFK	4	1	1	545518174		0	3.29626e+07	0	7.93129e-05	76.89	8.12439e-07	2	1838.96	-4.24943	44.5217	0
High	GAPVGGHILSYLLEK	1	3	2	545512109;359320307		0	3.58503e+06	0	3.57246e-05	76.84	6.94532e-07	2	1553.86	-5.63784	55.0598	0
High	GLDVDSLVIEHIQVNK	1	2	1	57089821		0	1.81891e+06	0	3.26981e-05	76.84	8.21846e-07	2	1778.96	-5.21619	54.5095	0
High	AIKVEQATKPSFESGR	3	1	1	545559521		0	3.59322e+06	0	0.0001223	76.7	8.44495e-07	2	1747.93	-4.916	20.8042	1
High	VVSQYSSLLSPMSVNAVMK	2	2	1	359320591		0	877450	0	6.84031e-05	76.65	1.00134e-06	2	2040.04	-3.25016	58.4535	0
High	QFQDAGHFDAENIK	1	8	3	545513111;545513107;545513105		0	1.03998e+07	0	1.95708e-05	76.63	5.55125e-07	2	1619.74	-3.92552	30.0628	0
High	HGQALGELAEQLEQAR	2	3	1	359318584		0	4.50273e+06	0	0.000246385	76.62	8.90683e-07	2	1749.88	-5.05485	47.6017	0
High	ILAIGLINEALDEGDAQK	1	1	1	73951551		0	6.99164e+06	0	1.19345e-05	76.6	7.73374e-07	2	1883	-4.34808	62.1929	0
High	VTIAQGGVLPNIQAVLLPK	2	16	1	545554766		0	7395666	0	8.31035e-06	76.33	9.42877e-08	2	1931.16	-4.31929	61.8564	0
High	ANATEFGLASGVFTR	1	1	1	359322052		0	1.40049e+06	0	0.000133289	76.27	7.96661e-07	2	1540.76	-8.20783	52.0122	0
High	ESGVDIAAGNmLVQK	1	2	1	345795391	M11(Oxidation)	0	2.96781e+06	0	6.94716e-05	76.26	9.70027e-07	2	1547.76	-5.67287	33.0108	0
High	ALMLQGVDLLADAVAVTmGPK	4	1	1	545555747	M18(Oxidation)	0	572087	0	2.50487e-05	76.15	1.00826e-06	3	2129.13	-4.04184	66.7097	0
High	GVVQDLQQAVSK	1	3	1	545521110		0	2.19952e+06	0	0.000601482	76.09	1.0149e-06	2	1271.69	-4.19931	45.7904	0
High	aATASPGAGGVDGKPR	1	3	1	73955321	N-Term(Acetyl)	0	2.81214e+06	0	0.0026506	76.03	9.6915e-07	2	1453.73	-6.33136	15.7341	0
High	SVTDYAQQNPASQLPAR	4	2	1	545519691		0	1.60226e+07	0	4.16074e-05	76	8.81672e-07	2	1845.9	-4.85361	32.4778	0
High	IVATKPLYVALAQR	2	2	1	545520482		0	8.2416e+06	0	0.000117944	75.97	1.61875e-07	2	1542.93	-3.08435	40.8965	0
High	VLGTSPEAIDSAENR	1	5	1	345782111		0	1.00046e+07	0	3.139e-05	75.88	8.05665e-07	2	1558.76	-8.3934	29.0357	0
High	AITGASLADIMAK	1	1	1	545552684		0	9.91633e+06	0	0.000183044	75.8	1.1126e-06	2	1261.67	-7.60764	49.8355	0
High	LQTASDESYKDPTNIQSK	4	3	2	545513111;545513107		0	9.9547e+07	0	2.209e-05	75.64	7.36824e-07	2	2024.96	-6.30541	21.2266	1
High	AGALNSNDAFVLK	3	1	1	545518174		0	3.56918e+07	0	0.000709562	75.49	1.25707e-06	2	1319.69	-4.88665	40.6401	0
High	SAmPFTASPASSSAPR	3	1	1	545548354	M3(Oxidation)	0	6.17795e+06	0	0.000137828	75.46	5.77426e-07	2	1580.73	-7.6857	24.0543	0
High	AGTGVDNVDLEAATR	1	3	1	359321669		0	2.44563e+06	0	0.000181227	75.41	7.82652e-07	2	1488.72	-7.81112	31.9431	0
High	YGSSHTDVIVTENEK	1	4	1	345792599		0	924951	0	1.89382e-05	75.31	8.95104e-07	2	1678.78	-5.52837	19.7054	0
High	FGQAATMEGIGAIGGTPPAFNR	2	1	1	545558431		0	2.71569e+06	0	1.76212e-06	75.22	1.07618e-06	2	2163.05	-9.27752	52.7934	0
High	ALDTMNFDVIK	1	9	2	545520482;545523510		0	3.68788e+06	0	0.00250758	75.17	1.1084e-06	2	1266.63	-5.57478	50.7975	0
High	LDIDPETITWQR	1	2	1	545507634		0	7.9014e+06	0	0.000944259	75.13	1.06495e-06	2	1486.74	-8.69758	51.8558	0
High	TEGLSVLNQAMAVIK	1	1	1	545507741		0	890931	0	6.93385e-06	75.13	1.24602e-06	2	1573.86	-3.35248	60.5947	0
High	LLEAQVATGGIIDPVHSHR	2	1	1	73974852		0	5.74082e+06	0	2.25279e-05	75.12	1.19506e-06	2	2013.08	-5.21354	39.1816	0
High	MQQQLDEYQELLDIK	1	1	1	560891942		0	1.56266e+06	0	5.39833e-05	75.02	1.05764e-06	2	1893.92	-4.32589	57.9246	0
High	KKEIEELQSQAQALSQEGK	3	3	2	545515600;73969626		0	3.36023e+07	0	4.89232e-05	74.78	1.31234e-06	2	2144.11	-4.56346	33.4907	2
High	VVDLMVHMASKE	5	1	1	345807932		0	1.58168e+07	0	0.000644385	74.77	1.0703e-06	2	1358.67	-9.55281	36.3046	1
High	LAQEQGSGDNSLLVR	1	1	1	73983713		0	976570	0	1.82282e-05	74.73	1.54795e-06	2	1586.8	-5.27605	29.6413	0
High	ILLAELEQLKGQGK	1	1	1	559098393		0	3.35114e+06	0	0.00018395	74.67	4.6914e-07	2	1539.9	-5.77464	46.9355	1
High	VEQIAAIAQELNELDYYDSHNVNTR	1	5	1	73947718		0	6.22047e+06	0	3.04783e-07	74.65	8.53492e-07	3	2905.38	-5.6145	60.4829	0
High	FQIQDISVETEDNKEK	2	7	2	545515600;73969626		0	1.91823e+07	0	5.12832e-05	74.61	1.25057e-06	2	1922.93	-4.70263	38.4955	1
High	VNDASINTDPATIASTIDVKPAPSAAETDSDIVTK	1	2	1	545522837		0	2.80528e+06	0	0.000413848	74.61	8.78686e-07	3	3527.73	-7.77898	49.7594	0
High	LQAAYAGDKADDIQK	2	3	2	545515600;73969626		0	1.47484e+07	0	7.02642e-05	74.59	1.39014e-06	2	1606.8	-4.87758	19.3368	1
High	DLDIIDNYDYSHTVK	1	5	1	73985178		0	521969	0	4.49638e-05	74.58	7.08866e-07	2	1810.84	-6.34683	45.5722	0
High	HEAFESDLAAHQDR	1	15	2	73963339;73947718		0	2.98667e+06	0	1.9798e-05	74.53	4.89796e-07	2	1625.72	-8.07681	20.1168	0
High	NSNLVGAAHEELQQSR	2	1	1	560891942		0	6.90655e+06	0	9.77583e-06	74.53	1.24563e-06	2	1752.85	-8.46595	29.1406	0
High	LATNAAITVLR	1	2	1	545550952		0	3.44719e+06	0	0.000207975	74.48	9.8737e-07	2	1142.68	-4.79387	38.7103	0
High	VWLDPNETNEIANANSR	1	1	1	545510947		0	1.36593e+06	0	3.69302e-05	74.4	9.93018e-07	2	1942.92	-4.38186	43.1088	0
High	AAGVNVEPFWPGLFAK	2	1	1	545537126		0	1.27472e+07	0	0.000131131	74.38	1.82377e-06	2	1702.88	-6.48807	62.0269	0
High	YDSSSYTDQFSR	1	1	1	55741803		0	1.89515e+06	0	0.000338379	74.32	5.54742e-08	2	1455.6	-4.75186	29.4608	0
High	WSQLLANSATR	1	8	3	545513111;545513107;545513105		0	1.07131e+08	0	0.00117256	74.25	2.01261e-06	2	1246.64	-7.29022	34.17	0
High	TSSSFAAAMAR	1	3	1	345782111		0	4.24915e+06	0	0.000373147	74.19	6.21137e-07	2	1099.51	-6.38662	28.2112	0
High	APENTMHAMQQK	1	4	1	73963339		0	1.39291e+07	0	0.000576398	74.19	5.52545e-07	2	1385.62	-4.79251	12.6819	0
High	AVFVDLEPTVIDEIR	1	2	1	545556306		0	1.39479e+06	0	6.28147e-05	74.19	1.76052e-06	2	1715.91	-7.44929	60.5495	0
High	NDGVLLLQALTR	1	2	1	74001642		0	1.73232e+06	0	0.000946021	74.17	9.6089e-07	2	1312.75	-4.03118	60.3135	0
High	SYELPDGQVITLGNER	12	11	2	307938303;57108093		0	9.50561e+07	0	1.14369e-05	74.12	1.47739e-06	2	1790.88	-7.82522	52.0152	0
High	LAPITSDPTEAAAVGAVEASFK	2	2	1	545550325		0	1.28052e+07	0	1.6907e-06	74	1.65812e-06	2	2145.1	-5.59636	59.2624	0
High	QALSTDYVDPDYQR	1	1	1	545535937		0	1.44536e+06	0	4.59426e-05	73.98	6.07916e-07	2	1670.76	-4.54707	33.7293	0
High	mGYAEEAPYDAIHVGAAAPVVPQALIDQLKPGGR	2	2	1	73945680	M1(Oxidation)	0	4.59635e+06	0	6.84349e-07	73.87	1.13011e-06	3	3520.77	-4.95018	58.8062	0
High	YVVVTGITPTPLGEGK	1	2	1	545507634		0	1.74974e+07	0	0.000233971	73.86	1.8255e-06	2	1630.9	-5.56602	45.9363	0
High	YALLIYTNYEAGKEEYVK	2	3	1	356461051		0	3.99498e+07	0	9.95479e-05	73.84	1.84013e-06	2	2167.08	-5.8862	49.6789	1
High	NTGVILANDANAER	1	1	1	545546584		0	1.33086e+06	0	7.04103e-05	73.79	1.3475e-06	2	1457.73	-4.98922	26.4509	0
High	LRKDDPLTNLNTAFDVAEK	3	4	1	73963339		0	1.72939e+07	0	8.26565e-05	73.79	1.76951e-06	3	2160.12	-3.82352	46.6927	2
High	SPSDSSmASTPVAEQIER	1	1	1	345799307	M7(Oxidation)	0	1.4239e+06	0	1.06211e-05	73.75	6.55738e-07	2	1907.85	-6.61458	26.5348	0
High	DPQGSVLFDVTGQVR	3	1	1	560879431		0	7.76493e+06	0	8.06758e-05	73.74	1.86397e-06	2	1617.81	-8.84271	52.2847	0
High	DGRDQLPHPTGVFQVAEK	4	1	1	545537380		0	1.34605e+07	0	0.000525681	73.64	1.98091e-06	2	1994	-4.54549	37.5262	1
High	VGWEQLLTTIAR	5	9	2	73963339;73947718		0	1.30053e+08	0	0.000595776	73.63	1.99849e-06	2	1386.77	-5.24246	63.0667	0
High	VTAQGPGLEPSGNIANK	1	1	1	74008809		0	2.07229e+06	0	0.000199436	73.61	1.91625e-06	2	1652.85	-6.15062	25.7669	0
High	SSRPVILDPTDPTNNVSK	2	2	1	114326371		0	7.09643e+06	0	0.000269385	73.29	1.8354e-06	2	1940	-4.8878	30.5742	0
High	NDGAAILAAVSSIAQK	1	2	1	345797448		0	250825	0	4.23557e-05	73.25	1.84766e-06	2	1528.82	-5.25405	60.1032	0
High	REELIANWEQIR	2	8	3	545513111;545513107;545513105		0	4.47513e+07	0	0.000150481	73.24	2.25265e-06	2	1556.81	-5.64591	44.1299	1
High	LAANAFLAQR	2	1	1	545494172		0	7.34821e+06	0	0.00168762	73.22	2.18682e-06	2	1074.6	-8.28784	36.3438	0
High	LQALDTGWNELHK	2	3	2	545515600;73969626		0	1.15002e+08	0	6.49144e-05	73.21	2.02711e-06	2	1524.77	-5.93487	40.3326	0
High	SSATWLALSR	1	2	1	545528359		0	2.9561e+06	0	0.00277218	73.1	2.2089e-06	2	1091.58	-7.29925	44.0123	0
High	IASLEVENQSLR	1	3	1	545521110		0	2.835e+06	0	0.000125708	73.03	2.22986e-06	2	1358.72	-4.86377	33.8536	0
High	SQIFSTASDNQPTVTIK	2	1	1	345806081		0	7.67876e+06	0	2.72546e-05	72.96	2.41531e-06	2	1836.93	-2.57307	38.6323	0
High	FSSQEAASSFGDDR	1	3	1	545537897		0	1.6146e+06	0	0.000522402	72.92	2.29727e-07	2	1503.63	-4.72206	28.4392	0
High	IVQAEGEAEAAR	2	1	1	345791621		0	1.76973e+07	0	0.000123633	72.91	1.28688e-06	2	1243.62	-6.61526	15.7311	0
High	DTDIVDEAIYYFK	1	1	1	359322935		0	1.14483e+06	0	0.000657897	72.89	1.39306e-06	2	1591.75	-2.95832	63.2418	0
High	EADLVFISVNTPTK	1	1	1	545494172		0	1.06507e+06	0	7.66648e-05	72.76	2.42321e-06	2	1533.81	-5.01768	51.4615	0
High	VVSIIAELLSTK	1	1	1	345805768		0	3.70258e+06	0	0.000190906	72.74	4.4165e-07	2	1272.77	-2.78132	64.1972	0
High	LYSPSQIGAFVLMK	1	1	1	73970888		0	3.41385e+06	0	0.000317159	72.74	1.96348e-06	2	1553.83	-7.5638	60.5401	0
High	DAGTIAGLNVLR	3	3	1	545497049		0	7.70812e+07	0	0.00089625	72.58	2.3905e-06	2	1199.66	-8.52005	48.1919	0
High	IFDEILVNAADNK	1	4	2	545510807;345788922		0	1.82976e+06	0	0.00415441	72.57	2.57031e-06	2	1461.75	-4.50326	50.3123	0
High	ETLLNSATTSLNSK	1	2	1	359320591		0	2.77932e+06	0	0.00012394	72.56	2.17691e-06	2	1478.76	-7.03722	37.4636	0
High	IIVDELKQEVISTSSK	1	1	1	545516103		0	3.08448e+06	0	3.76097e-05	72.52	1.79402e-06	2	1788.99	-4.15803	45.1225	1
High	ELEAENYHDIKR	2	3	2	545515600;73969626		0	1.78216e+07	0	0.00015148	72.51	1.50641e-06	2	1516.73	-4.69437	18.0213	1
High	SSLLAENQVLmER	1	2	1	73979133	M11(Oxidation)	0	4.83875e+06	0	0.00025556	72.45	2.48304e-06	2	1505.76	-4.64174	39.4644	0
High	GADFLVTEVENGGSLGSK	1	7	1	545550325		0	4.44782e+06	0	2.13319e-05	72.43	2.22877e-06	2	1779.87	-5.90224	52.619	0
High	SWVNQmESQTGEASK	2	1	1	73951551	M6(Oxidation)	0	1.68874e+06	0	4.06429e-05	72.42	5.26972e-07	2	1697.74	-4.91196	20.7921	0
High	TLTAVHDAILEDLVFPSEIVGK	1	1	1	545526854		0	1.46517e+06	0	2.13085e-05	72.42	1.82436e-06	2	2367.27	-5.94447	62.6339	0
High	KVEDLFLTFAK	5	8	3	545513111;545513107;545513105		0	6.8539e+07	0	0.000658646	72.39	1.45922e-06	2	1310.73	-2.98789	54.3794	1
High	IVAQTLLGTAK	1	1	1	57095680		0	4.77442e+06	0	0.00153711	72.34	1.60739e-06	2	1114.67	-8.92459	36.2255	0
High	SNLVDNTNQVEVLQR	1	8	1	345800891		0	1.13092e+06	0	0.00312162	72.3	2.43192e-06	2	1728.88	-6.60838	36.291	0
High	WDVDDWDNENSSAR	1	1	1	73969626		0	8.80004e+06	0	3.23714e-05	72.28	5.9016e-08	2	1708.67	-8.61052	43.9152	0
High	YKDLDEDELLGNLSETELK	2	1	1	57108515		0	1.72564e+06	0	1.22067e-05	72.26	2.06814e-06	2	2224.07	-5.31121	53.5029	1
High	HEVSASTQSTPASSR	1	2	2	545515600;73969626		0	1.0119e+06	0	3.22518e-05	72.17	1.45313e-06	2	1544.72	-6.06106	9.09593	0
High	ISIEmHGTLEDQLSHLR	5	4	1	73963339	M5(Oxidation)	0	4.76661e+07	0	0.00118811	72.09	2.59258e-06	2	1994.99	-3.53827	43.3145	0
High	RLEAELAAHEPAIQGVLDTGKK	7	8	3	545513111;545513107;545513105		0	3.14813e+07	0	0.000560301	72.09	1.76444e-06	4	2346.26	-5.61072	40.1863	2
High	SDIGEVILVGGMTR	1	1	1	73970888		0	3.24866e+06	0	0.000239552	72.08	3.27065e-06	2	1446.76	-4.33682	53.8094	0
High	LIQEQHPEEETIK	2	8	3	545513111;545513107;545513105		0	5.73069e+07	0	5.69234e-05	72	2.94657e-06	2	1593.8	-4.98093	19.2687	0
High	GAVASVTFDDFHK	3	1	1	560879431		0	1.48825e+07	0	0.000963288	71.92	2.01161e-06	1	1393.66	-9.39984	36.2136	0
High	RVIISAPSADAPMFVMGVNHEK	3	5	2	50978862;345807932		0	4.68604e+06	0	1.70157e-06	71.9	2.51805e-06	3	2369.2	-5.9366	46.7981	1
High	DTASQADVNLVNAK	1	3	1	359321669		0	2.18478e+06	0	0.00025424	71.88	2.09833e-06	2	1445.71	-6.62837	27.295	0
High	LIALLEVLSQK	1	9	3	74008809;545522107;73985178		0	2.8416e+06	0	0.00093175	71.87	7.05391e-07	2	1226.76	-6.57808	62.974	0
High	TLTEDEIATILQSTLK	2	2	1	73992062		0	1.284e+06	0	2.84316e-05	71.7	2.30206e-06	2	1775.96	-3.96894	64.0116	0
High	NIEDVIAQGIGK	1	1	1	73983454		0	8.90325e+06	0	0.000756983	71.7	2.39333e-06	2	1256.68	-7.3374	52.0192	0
High	SGFSSVSVSR	2	4	1	345791910		0	2.2227e+06	0	0.00108877	71.67	1.64065e-06	2	1012.5	-8.91713	23.9027	0
High	KKAEAQLQELQVK	2	1	1	160425231		0	5.59184e+06	0	0.00116358	71.67	1.72915e-06	2	1512.87	-6.08734	20.4531	2
High	IGGIGTVPVGR	3	4	1	545518203		0	5.18571e+07	0	0.000431432	71.66	9.21157e-07	2	1025.61	-4.87428	31.232	0
High	GAAQNIIPASTGAAK	4	3	2	50978862;345807932		0	2.06666e+08	0	0.000959882	71.62	2.68574e-06	2	1369.73	-6.79171	26.1084	0
High	ALDLIEVLVTK	1	1	1	545497651		0	1.87682e+06	0	0.000472951	71.57	1.19471e-06	2	1213.74	-3.92183	62.6386	0
High	IAQLEEQLDNETK	1	1	1	160425231		0	7.03481e+06	0	7.78627e-05	71.49	2.62899e-06	2	1530.76	-4.84176	33.8021	0
High	VIQYLAHVASSPK	2	3	1	359318584		0	4.39318e+06	0	6.44906e-05	71.48	2.62793e-06	2	1412.78	-4.28542	31.212	0
High	KHQILEQAVEDYAETVHQLSK	1	3	2	545515600;73969626		0	4.49816e+06	0	1.59344e-05	71.44	2.864e-06	4	2466.25	-6.55846	54.794	1
High	AGTQIENIEEDFR	1	10	1	73963339		0	2.65989e+06	0	0.00117289	71.43	1.572e-06	2	1521.71	-6.56886	47.4157	0
High	MLTAQDMSYDEAR	1	3	2	545515600;73969626		0	2.02746e+07	0	0.000300257	71.38	1.53925e-06	2	1530.65	-3.40421	33.3895	0
High	GPNGLLVYQGK	1	1	1	114326313		0	2.56938e+06	0	0.0023673	71.28	3.96942e-06	2	1145.63	-5.42204	33.8162	0
High	VTADVINAAEK	1	3	1	359321669		0	3.58252e+06	0	0.000969188	71.26	2.85427e-06	2	1130.6	-5.1552	24.7253	0
High	IILDLISESPIK	1	1	1	375065844		0	1.10139e+06	0	9.68285e-05	71.25	1.11359e-06	2	1340.8	-2.2573	59.5106	0
High	DYGVYLEDSGHTLR	1	4	1	359324137		0	1495553	0	4.91203e-05	71.25	1.78475e-06	2	1624.76	-3.10616	38.773	0
High	YTEHSTVGLAQQWDQLDQLGMR	3	8	3	545513111;545513107;545513105		0	1.44496e+07	0	1.22769e-05	71.2	2.41986e-06	2	2576.21	-3.18055	55.6407	0
High	EAIVTSEELGQDLEHVEVLQK	2	8	3	545513111;545513107;545513105		0	1.06019e+07	0	2.28557e-05	71.19	3.23139e-06	2	2366.2	-5.21286	56.9543	0
High	NFINNPLAQADWAAK	2	1	1	160425231		0	14782269	0	0.000232673	71.16	3.00879e-06	2	1672.84	-4.65552	55.207	0
High	IGVITVSGLAGLVSAR	1	3	1	545558632		0	529967	0	3.45326e-05	71.09	8.05268e-07	2	1512.91	-3.43977	61.3195	0
High	VIHLSNLPHSGYSDSAVLK	2	2	1	327532722		0	8.93571e+06	0	4.06894e-06	71.08	3.17391e-06	2	2037.06	-9.15263	36.7186	0
High	EYGGLDVLVNNAGIAFK	1	1	1	74001424		0	2.04666e+06	0	2.50822e-06	71.02	3.57387e-06	2	1779.92	-3.42988	60.4617	0
High	IYGADDIELLPEAQHK	2	2	1	545507634		0	9.87057e+06	0	1.04102e-05	70.95	3.16188e-06	2	1811.91	-6.44183	45.8327	0
High	MLLADQGQSWKEEVVTK	2	1	1	545530557		0	1.51189e+07	0	5.55748e-05	70.91	3.89667e-06	2	1961.99	-5.17509	40.6979	1
High	GAVEALAAALAHISGATSVDQR	1	1	1	345798963		0	1.23515e+06	0	1.49398e-05	70.89	3.28326e-06	3	2108.1	-6.09908	62.9108	0
High	FAIQDISVEETSAK	3	15	2	73963339;73947718		0	1.0228e+08	0	7.14238e-05	70.86	3.69158e-06	2	1537.77	-3.43918	44.7061	0
High	ILQLVAAGAVR	1	3	1	545533782		0	1.64783e+06	0	0.000438234	70.8	2.828e-07	2	1110.69	-5.74464	42.3234	0
High	AALAHSEEIAASQAAAAK	2	19	1	545521189		0	1.26197e+06	0	1.17543e-05	70.76	3.19834e-06	2	1709.87	-5.009	24.5203	0
High	SPDFTNENPLETR	1	2	1	545528359		0	1.92263e+06	0	0.000881157	70.66	1.32288e-06	2	1519.69	-6.07259	38.3458	0
High	VTAEVVLAHPGGGSTAR	2	1	1	73984484		0	2.17084e+06	0	0.000100299	70.63	3.76261e-06	2	1621.86	-5.99725	25.1354	0
High	VGEVIVTKDDAMLLK	2	1	1	545555747		0	2.02754e+06	0	8.50346e-05	70.61	3.58012e-06	2	1630.9	-6.07894	42.0281	1
High	EVVAGSHELGQDYEHVTMLQER	2	3	2	545515600;73969626		0	2.96837e+07	0	5.02644e-06	70.61	1.90302e-06	3	2527.18	-3.31458	38.6295	0
High	AEDNADTLALVFEAPNQEK	2	1	1	345789675		0	2.79194e+06	0	0.000143999	70.58	2.85245e-06	2	2074.99	-2.30199	56.4793	0
High	DVTGAEALLER	1	8	3	545513111;545513107;545513105		0	5.86008e+07	0	0.000233444	70.49	4.27e-06	2	1173.6	-5.24478	42.6155	0
High	LLATEQEDAAVAK	1	2	1	50978924		0	1.62301e+06	0	0.000203668	70.48	4.12315e-06	2	1358.71	-6.12932	24.2495	0
High	LADFGVAGQLTDTMAK	1	4	1	73992062		0	1.97522e+06	0	8.30716e-05	70.48	3.90827e-06	2	1637.82	-3.24837	51.0274	0
High	STTSTIESFAAQEK	1	1	1	359320420		0	1.94214e+06	0	0.000256957	70.42	2.70984e-06	2	1499.72	-4.55255	37.7443	0
High	ELISNASDALDKIR	2	3	2	50979166;545519272		0	5205116	0	0.000159875	70.42	4.2259e-06	2	1544.82	-4.19632	42.1653	1
High	FGYVDFESAEDLEK	1	1	1	345790650		0	1.81685e+06	0	7.93967e-05	70.41	8.3712e-07	2	1648.72	-9.51513	53.157	0
High	LGAQALLGAAK	1	2	1	545505181		0	3.49153e+06	0	0.000209696	70.4	1.49114e-06	2	1012.61	-4.44403	36.8013	0
High	IVSSNDVGHDEYSTQSLVK	5	3	2	545515600;73969626		0	1.19119e+08	0	1.65005e-05	70.35	2.97991e-06	2	2077.99	-4.82261	29.5384	0
High	FDAGELITQR	1	1	1	158819069		0	3.15347e+07	0	0.00113774	70.3	4.79693e-06	2	1149.58	-4.48588	41.35	0
High	HQAFMAELASNKEWLDK	2	3	2	545515600;73969626		0	6.2236e+06	0	4.53624e-05	70.25	3.15788e-06	2	2017.97	-4.64356	45.5513	1
High	SLMPYFLLTQAVR	1	1	1	73966003		0	1.06565e+06	0	0.000450368	70.18	2.94536e-06	2	1538.83	-5.39283	63.0685	0
High	GLALALFGGEPK	1	1	1	359322058		0	3.71057e+06	0	0.000426016	70.17	4.32245e-06	2	1172.66	-4.00283	56.8677	0
High	IEGEGSVLQAK	3	1	1	560879431		0	3.73959e+07	0	0.00307508	70.16	3.81676e-06	2	1130.6	-7.09867	23.0166	0
High	AVLENNLGAAVLR	1	2	1	345799407		0	623084	0	0.00164785	70.06	1.98242e-06	2	1339.76	-3.80182	44.5447	0
High	TVYSHLFDHVVNR	2	5	2	545519691;545519689		0	1.16352e+07	0	0.000433542	70.02	4.43951e-06	2	1586.8	-3.62866	39.2635	0
High	SFFSEIISSISDVK	1	14	1	545542421		0	441110	0	4.74633e-05	70.02	4.20559e-06	2	1558.79	-7.60062	68.8162	0
High	KHQLLEADISAHEDR	2	8	3	545513111;545513107;545513105		0	1.28195e+07	0	7.63949e-05	70.01	4.67422e-06	2	1761.87	-7.57828	20.2389	1
High	VLGFTPEEITSMLR	1	3	1	359318584		0	1.50018e+06	0	0.000165205	70	4.08e-06	2	1592.82	-6.87639	62.9822	0
High	TAGYPNVNIHNFTTSWR	4	3	2	545515600;73969626		0	9.20776e+07	0	2.11213e-05	69.94	3.27493e-06	2	1977.95	-4.90119	48.5992	0
High	QAASSLQQASLK	1	1	1	73970888		0	1.75431e+07	0	0.00190346	69.93	4.46133e-06	2	1231.65	-7.45864	20.1709	0
High	AYLASPEHVNRPVHGAQK	2	1	1	545530557		0	2.01332e+07	0	6.30903e-06	69.93	4.10564e-06	2	1974.02	-6.82665	14.4427	0
High	SINPDEAVAYGAAVQAAILSGDK	2	3	1	545497049		0	4.83954e+06	0	7.23935e-06	69.86	4.72488e-06	2	2260.13	-4.91662	62.3878	0
High	ISPTFADAYSNmGNTLK	1	3	1	74007686	M12(Oxidation)	0	1.02479e+06	0	1.29514e-06	69.77	2.50417e-06	2	1845.86	-4.09708	39.5906	0
High	HSQAVEELAEQLEQTKR	3	1	1	160425231		0	1.02597e+07	0	1.68259e-05	69.76	4.70284e-06	2	1995.99	-7.48342	41.3232	1
High	IALTDNTLIAR	1	1	1	356582337		0	1.03511e+07	0	0.000545077	69.71	4.50607e-06	2	1200.69	-4.14465	41.2808	0
High	KASGPPVSELITK	5	4	3	545554636;545554601;345796941		0	7.29094e+06	0	0.00103881	69.66	3.03342e-06	2	1326.75	-6.40001	29.2145	1
High	LNDGNEYLFQAK	3	2	2	545515600;73969626		0	5.31473e+07	0	0.0001641	69.57	3.14662e-06	2	1411.68	-4.35407	37.662	0
High	mSQSIIVSGESGAGK	2	5	2	545519691;545519689	M1(Oxidation)	0	2.30373e+06	0	0.00011809	69.51	3.20719e-06	2	1466.71	-5.7376	21.9215	0
High	IGASTLLSDIER	1	1	1	545546219		0	906283	0	0.000509109	69.4	7.12429e-06	2	1274.69	-5.07973	53.0732	0
High	SLLVIPNTLAVNAAQDSTDLVAK	2	2	1	57032236		0	2.36138e+06	0	9.43427e-06	69.24	2.53735e-06	2	2353.29	-5.09216	60.6778	0
High	VVDGAVGAQWLAEFR	1	1	1	73954761		0	592173	0	6.46377e-05	69.23	6.03561e-06	2	1617.83	-5.07687	60.062	0
High	IRIDSLSAQLSQLQK	1	1	1	560891942		0	1.57124e+06	0	0.00130135	69.11	2.44874e-06	2	1699.96	-4.40434	48.4635	1
High	SVTDYDFAPFLNNSPQQNPASQLPAR	1	3	1	545519689		0	2.55342e+06	0	1.04288e-05	69.08	3.80054e-06	3	2877.37	-3.19507	58.6288	0
High	QLAQIDGTLSTIEFQR	1	2	1	57104538		0	613592	0	7.81775e-05	69.07	5.87809e-06	2	1819.94	-5.59443	53.9303	0
High	AATFGLILDDVSLTHLTFGK	2	1	1	158819069		0	3.94228e+06	0	5.79893e-05	69.03	4.69472e-06	2	2119.14	-3.85997	63.3947	0
High	VLDNAIETEK	2	3	2	545515600;73969626		0	5.97588e+07	0	0.00587189	69.01	4.71011e-06	2	1131.58	-5.25966	22.4983	0
High	TALINSTGEEVAMR	1	1	1	560891942		0	3.46253e+06	0	0.000216898	69.01	4.64103e-06	2	1491.74	-3.28082	34.7107	0
High	LLSEDPANYADAPTEGIR	1	1	1	545521844		0	2.05233e+06	0	6.00786e-06	68.99	4.2839e-06	2	1931.93	-4.9199	42.0372	0
High	LLEVQSQVEELQK	1	2	1	73979133		0	3.97296e+06	0	0.000262087	68.97	5.00089e-06	2	1542.83	-5.52639	41.4339	0
High	mLDAEDIVNTARPDEK	2	3	1	73947718	M1(Oxidation)	0	4.79249e+07	0	0.000132172	68.94	3.14004e-06	2	1832.86	-7.00505	36.9972	0
High	IGIGELITR	1	2	1	73967262		0	898213	0	0.00204885	68.92	4.23169e-06	2	971.582	-6.31785	46.8458	0
High	DDPLTNLNTAFDVAEK	3	4	1	73963339		0	2.27388e+07	0	0.00362311	68.9	4.06443e-06	2	1762.84	-3.42623	58.3092	0
High	KQQMLENQMEVR	1	3	2	545515600;73969626		0	4.46384e+06	0	0.00174906	68.89	4.37723e-06	2	1533.74	-5.34751	23.1785	1
High	TFLRPSPEDEAIYGPNTK	2	10	1	545486239		0	2.31897e+06	0	0.000756093	68.8	5.73442e-06	2	2035	-7.05377	37.1542	0
High	NVTAVDSGTNLNSR	1	3	1	545502307		0	3.07454e+06	0	9.05383e-05	68.73	4.11281e-06	2	1447.7	-7.30175	20.3093	0
High	IHFPLATYAPVISAEK	10	8	2	359323129;545556306		0	1.96811e+07	0	0.000340298	68.7	4.8765e-06	2	1756.96	-3.889	54.0741	0
High	VLVATNVAAR	1	3	1	545495093		0	1.72172e+06	0	0.000918045	68.69	3.46131e-06	2	1013.6	-6.72861	24.1166	0
High	HQALQAEIAGHEPR	2	8	3	545513111;545513107;545513105		0	1.48111e+07	0	0.0019261	68.67	4.69297e-06	2	1556.78	-8.22493	21.3686	0
High	FQIQDISVETEDNK	1	7	2	545515600;73969626		0	6.26246e+06	0	0.00243098	68.6	4.16876e-06	2	1665.79	-5.13737	43.7097	0
High	DALSDLALHFLNK	2	2	1	359320591		0	2.81813e+06	0	0.000192474	68.59	5.84557e-06	2	1456.77	-4.73011	62.2931	0
High	DDPVTNLNNAFEVAEK	2	5	1	73947718		0	1.37772e+07	0	6.85218e-05	68.59	3.72179e-06	2	1775.83	-8.3565	52.3611	0
High	GYGFVHFETQEAAER	2	2	1	545520482		0	2.18215e+06	0	0.000106219	68.58	2.90525e-06	2	1740.79	-4.57887	38.5764	0
High	MLDAEDIVGTARPDEK	1	4	1	73963339		0	1.11934e+07	0	9.41739e-05	68.56	4.27003e-06	2	1759.84	-5.82904	40.3424	0
High	KGDILTLLNSTNK	2	8	3	545513111;545513107;545513105		0	1.83372e+07	0	0.000721014	68.52	5.04771e-06	2	1416.8	-4.75262	45.7572	1
High	RQFASQANIVGPWIQTK	4	5	1	73947718		0	3.67532e+07	0	4.23914e-06	68.52	5.02662e-06	2	1944.03	-5.27442	45.0039	1
High	SLGLYGKDQQEAALLDVVNDGVEDLR	1	3	1	356461051		0	5.90001e+06	0	4.28335e-05	68.48	5.00927e-06	3	2817.42	-3.06252	60.9005	1
High	QGTEIDGR	1	1	1	345790650		0	3.70292e+06	0	0.0103792	68.45	3.52222e-06	2	875.416	-6.11351	10.6222	0
High	NLDLDSIIAEVK	3	4	1	345791910		0	1.31216e+07	0	0.000297861	68.45	6.8444e-06	2	1329.72	-3.64911	60.8986	0
High	ASIHEAWTDGK	4	9	2	73963339;73947718		0	1.49725e+08	0	0.0014867	68.4	3.1077e-06	1	1214.57	-7.74148	21.3097	0
High	FSASGELGNGNIK	1	1	1	345789675		0	2.29483e+06	0	6.09329e-05	68.26	5.77711e-06	2	1293.63	-7.50344	28.2643	0
High	LTTLELLEVR	3	3	2	545515600;73969626		0	1.01825e+08	0	0.00100681	68.25	4.06228e-06	2	1186.7	-3.96967	56.038	0
High	TLTLVDTGIGmTK	1	2	1	545519272	M11(Oxidation)	0	1.41361e+07	0	0.000683966	68.25	6.04479e-06	2	1365.72	-4.77279	41.0154	0
High	VFSGLVSTGLK	1	1	1	359322142		0	4.7539e+06	0	0.00061453	68.22	3.08854e-06	2	1107.64	-5.26702	42.0092	0
High	KSSTVATLHGAPGPR	1	1	1	359322286		0	585976	0	0.00161276	68.19	5.21107e-06	2	1478.8	-7.38094	13.0851	1
High	VSGVDGYETEGIR	1	1	1	345784242		0	1.93868e+06	0	0.00011163	68.15	3.68992e-06	2	1381.65	-8.29769	29.0468	0
High	HQILEQAVEDYAETVHQLSK	3	3	2	545515600;73969626		0	3.42079e+07	0	3.81096e-05	68.1	5.90874e-06	2	2338.16	-4.13952	58.547	0
High	HSQFIGYPITLYLEK	1	2	1	545519272		0	5.68129e+06	0	2.76189e-05	67.98	6.82261e-06	2	1808.95	-2.90933	58.167	0
High	AFLDALQNQAEASSK	1	1	1	545502393		0	2.74869e+06	0	0.00177302	67.95	5.58731e-06	2	1592.78	-4.98145	45.1475	0
High	aALmLEDGSVLR	2	4	1	345782111	N-Term(Acetyl); M4(Oxidation)	0	4.74627e+06	0	0.000531801	67.91	7.01438e-06	2	1332.68	-3.17018	55.3558	0
High	SLNNQFASFIDK	5	1	1	50979272		0	1.14744e+08	0	0.00262278	67.9	5.17357e-06	2	1383.68	-5.03301	50.6012	0
High	FGYQFTQQGPR	1	1	1	57108515		0	7.95924e+06	0	0.000609929	67.89	3.84442e-06	2	1328.63	-4.05771	35.7477	0
High	KQQmLENQMEVR	4	3	2	545515600;73969626	M4(Oxidation)	0	2.51885e+06	0	0.00210002	67.87	4.71135e-06	2	1549.74	-5.39816	18.3338	1
High	FLNLLETIFK	1	1	1	545546623		0	173338	0	0.00404788	67.82	2.94875e-06	2	1237.71	-3.82821	67.2198	0
High	TPLFDQIIDmLR	1	4	1	345792599	M10(Oxidation)	0	419964	0	0.00176496	67.81	6.33332e-06	2	1477.77	-3.12953	64.2176	0
High	YGGDEIPFSPYR	1	1	1	74008809		0	2.21569e+06	0	0.00180833	67.78	2.82598e-06	2	1400.64	-6.29818	45.8389	0
High	EQVPGFIPGLAILQVGDR	2	2	1	545507634		0	487423	0	0.000574507	67.73	4.72235e-06	2	1909.04	-5.19746	63.5528	0
High	EVLAELEALEGR	1	1	1	73962498		0	602389	0	0.000641251	67.65	7.97109e-06	2	1328.7	-3.74058	57.0375	0
High	APVPASELLASGVLSR	2	19	1	545521189		0	1.70441e+06	0	5.20798e-05	67.63	3.87451e-06	2	1566.88	-4.29376	54.5599	0
High	IAEFTTNLmEEEEKSK	2	1	1	160425231	M9(Oxidation)	0	6.83066e+06	0	6.32745e-05	67.58	3.84954e-06	2	1914.89	-4.9735	33.104	1
High	DLSAAGIGLLAAATQSLSmPASLGR	2	2	1	327532722	M19(Oxidation)	0	521292	0	2.4539e-07	67.58	6.22386e-06	3	2387.25	-2.83057	67.3125	0
High	MSLLQLVEILK	1	3	2	545512109;359320307		0	303289	0	0.000579499	67.5	2.5874e-06	2	1286.77	-4.15478	68.2569	0
High	NLPIYSEEIVEMYK	1	1	1	160425231		0	4.32128e+06	0	0.000194932	67.44	6.12125e-06	2	1727.85	-4.58326	58.7057	0
High	aEGQVLVLDGR	1	1	1	345786084	N-Term(Acetyl)	0	5.42555e+06	0	0.000512968	67.37	5.27707e-06	2	1198.64	-3.82699	47.7211	0
High	TFSDHSTQGSVPSDILGR	2	2	1	545491914		0	1.31843e+07	0	9.45817e-06	67.34	5.07379e-06	2	1903.9	-5.9864	35.8241	0
High	VNQNSQLANEK	1	2	1	545506270		0	3.86558e+06	0	0.00138753	67.33	6.13957e-06	2	1244.62	-5.51562	10.7641	0
High	LVSIGAEEIVDGNVK	3	7	1	73963339		0	1.98496e+07	0	0.00030986	67.25	7.68529e-06	2	1542.83	-3.4822	69.4148	0
High	FASYLTFSPSEVK	1	4	1	345792599		0	5.73835e+06	0	0.000209298	67.23	7.1436e-06	2	1475.74	-3.62231	51.2935	0
High	GVDEVTIVNILTNR	2	1	1	50950177		0	5.61774e+06	0	5.67922e-05	67.2	8.33639e-06	2	1542.84	-3.87099	60.8362	0
High	TTEELNEALSAK	1	2	1	73979133		0	2.52016e+06	0	0.00139559	67.17	9.02734e-06	2	1305.65	-4.81834	29.9519	0
High	ASFNHFDKDHGGALGPEEFK	5	3	1	73947718		0	7.22131e+07	0	3.46523e-05	67.15	2.92984e-06	2	2203.01	-5.47566	30.9404	1
High	KDLYANTVLSGGTTmYPGIADR	2	5	1	307938303	M15(Oxidation)	0	8.8613e+06	0	5.01518e-06	67.14	5.72829e-06	2	2359.15	-5.37139	42.7061	1
High	VGAAEIISR	1	3	1	545555737		0	2.17167e+06	0	0.00278799	67.09	9.86941e-06	2	915.519	-7.19551	25.4405	0
High	VVSQYHELVVQAR	1	5	1	545527945		0	1.15951e+06	0	0.000843922	67.06	7.88138e-06	2	1527.82	-6.58107	27.8861	0
High	NLSLQLEQESNKR	1	2	1	545506270		0	4.83138e+06	0	0.000382005	67.06	9.60329e-06	2	1558.81	-4.55116	29.3688	1
High	sSVAVLTQESFAEHR	1	1	1	545543204	N-Term(Acetyl)	0	1.82548e+06	0	0.000637845	67.01	6.53936e-06	2	1702.83	-4.46287	49.1468	0
High	IADGYEQAAR	1	1	1	359323746		0	4.79139e+06	0	0.000596575	67	6.19529e-06	2	1093.52	-9.86195	16.3337	0
High	GSSGVGLTAAVLR	1	2	1	545500907		0	2.60244e+06	0	0.000890534	66.97	8.37792e-06	2	1187.67	-6.65327	40.1069	0
High	SSEEIESAFR	2	8	3	545513111;545513107;545513105		0	4.96048e+07	0	0.00168372	66.96	3.58443e-06	2	1154.53	-3.75697	31.6029	0
High	IIDVVYNASNNELVR	1	1	1	345780888		0	2.72467e+06	0	3.53907e-05	66.95	1.04551e-05	2	1718.9	-3.17662	46.093	0
High	SLTNDWEDHLAVK	1	3	2	545519272;545508859		0	5.4636e+06	0	0.000661927	66.91	5.31668e-06	2	1527.73	-7.53659	41.1909	0
High	VIHDHFGIVEGLMTTVHAITATQK	3	3	2	50978862;345807932		0	1.19811e+07	0	3.45475e-06	66.9	6.5744e-06	3	2618.37	-3.94732	60.8471	0
High	EAATQAQQTLGSTIDK	1	3	1	545533782		0	1.28989e+06	0	0.00496781	66.85	8.27185e-06	2	1661.82	-7.8521	29.0768	0
High	KVVGDVAYNEAK	1	2	1	545507634		0	4333193	0	0.000393691	66.84	8.43583e-06	2	1292.67	-10.3361	15.9494	1
High	LATHPAGTVLQDGISLIR	1	1	1	359319512		0	4.75161e+06	0	3.30278e-06	66.82	3.82664e-06	2	1862.04	-4.20921	51.6921	0
High	ASFNHFDRDHSGTLGPEEFK	4	3	1	73963339		0	3.98999e+07	0	7.79457e-05	66.8	4.10547e-06	2	2291.04	-4.274	31.1838	1
High	YLQSLLAEVER	1	1	1	359320420		0	2.0495e+06	0	0.00158706	66.73	9.53337e-06	2	1320.71	-3.39968	55.4858	0
High	HTHVQDGEAGGITQQIGATNVPLEAINEQTK	2	3	1	545515309		0	1.35778e+06	0	9.70114e-05	66.7	8.85116e-06	3	3256.6	-5.639	43.5872	0
High	KHEAFETDFTVHK	5	8	3	545513111;545513107;545513105		0	3.41373e+07	0	0.000197838	66.69	7.10368e-06	2	1588.77	-4.87391	23.0989	1
High	SGPNIYELR	1	2	1	545500462		0	1.15835e+07	0	0.00373814	66.65	1.02297e-05	2	1048.53	-7.50757	34.8274	0
High	IGEGTYGVVYK	1	7	1	545494933		0	2.98122e+06	0	0.00259372	66.65	7.28836e-06	2	1185.61	-5.67416	31.4043	0
High	LLNDEDPVVVTK	1	1	1	558611341		0	2.54771e+06	0	0.00300253	66.6	7.73374e-06	2	1341.72	-5.16314	33.7063	0
High	LLEFELAQLTK	1	2	1	545506270		0	5.33839e+06	0	0.000475351	66.5	6.59303e-06	2	1304.74	-5.57519	59.1511	0
High	ELNAGYSNIAAEWSQSR	1	1	1	545507415		0	1.15884e+06	0	2.79275e-05	66.5	4.9028e-06	2	1895.88	-4.86602	48.8668	0
High	SLNNQFASFIDKVR	3	1	1	50979272		0	1.28915e+07	0	0.0015782	66.48	9.53599e-06	2	1638.85	-3.19702	54.7003	1
High	TASWLAAELSK	1	10	1	345800891		0	765175	0	0.00106219	66.44	1.19508e-05	2	1176.62	-4.83116	49.0141	0
High	QLVAEQVTYQR	1	1	1	359322058		0	1.204e+06	0	0.0251923	66.44	1.04868e-05	2	1334.7	-6.11643	28.0703	0
High	TSSIADEGTYTLDSILR	1	1	1	545550660		0	1.16347e+06	0	2.83138e-05	66.38	9.47043e-06	2	1841.91	-4.18285	59.7162	0
High	IIGLDQVAGmSETALPGAFK	2	1	1	160425231	M10(Oxidation)	0	1.22314e+07	0	3.85123e-06	66.36	9.15578e-06	2	2034.05	-3.69106	57.1714	0
High	SSLLAENQVLMER	1	2	1	73979133		0	1.7132e+06	0	0.000711925	66.32	1.03372e-05	2	1489.76	-5.40087	44.848	0
High	ISSLLEEQFQQGK	1	1	1	345780888		0	1.07576e+07	0	0.000710154	66.29	9.61e-06	2	1506.77	-6.0472	42.3841	0
High	NLPIYSEEIVEmYK	2	1	1	160425231	M12(Oxidation)	0	4.63523e+06	0	3.13247e-05	66.22	7.33058e-06	2	1743.84	-5.8253	53.241	0
High	LVSDGNINSDR	3	3	2	545515600;73969626		0	8.28718e+07	0	0.00215954	66.2	6.74072e-06	2	1189.57	-6.63072	16.7814	0
High	LVSIGAEEIVDGNAK	8	5	1	73947718		0	4.72949e+07	0	2.94861e-05	66.2	1.0291e-05	2	1514.8	-3.75539	42.2268	0
High	TQETPSAQMEGFLNR	2	2	2	545515600;73969626		0	2.97788e+07	0	0.000405002	66.1	7.09411e-06	2	1708.79	-3.52689	45.2114	0
High	ELSDPAGAVIYTSR	1	1	1	545498077		0	1.47487e+06	0	0.00901422	66.09	9.28789e-06	2	1478.74	-2.9911	38.6738	0
High	DLDDFQSWLSR	4	3	2	545515600;73969626		0	5.43084e+07	0	0.0037387	66.05	4.70554e-06	2	1381.63	-4.84348	60.3694	0
High	LLSGDTYEAVVTAVDPVADIATLR	2	2	1	548923719		0	2.50817e+06	0	0.00119487	66.05	8.40541e-06	2	2489.3	-6.94619	64.3323	0
High	LTSLVPFVDAFQLER	2	2	1	545548105		0	1.35752e+06	0	0.000102591	66.01	9.19742e-06	2	1734.93	-4.51966	64.1004	0
High	LLDTIGISQPQWR	2	5	1	345782111		0	1.22988e+07	0	0.000289337	65.95	9.77004e-06	2	1526.83	-2.19413	50.9177	0
High	LTEMETLQSQLmAEK	2	1	1	160425231	M12(Oxidation)	0	4.49214e+06	0	0.000115437	65.9	7.23566e-06	2	1767.84	-5.18835	46.2218	0
High	ASNGDAWVEAHGK	2	1	1	73970888		0	1.62714e+06	0	0.000373077	65.88	5.81009e-06	2	1341.61	-4.41187	18.1386	0
High	AmETSPmAQTAEGR	1	2	1	545498314	M2(Oxidation); M7(Oxidation)	0	404817	0	0.00086828	65.84	1.78522e-06	2	1511.64	-5.51065	10.737	0
High	DLASVQALLR	2	8	3	545513111;545513107;545513105		0	8.26677e+07	0	0.00339179	65.79	1.0809e-05	2	1085.62	-8.31712	54.9683	0
High	QVEELYHSLLELGEK	2	5	2	545513107;545513105		0	2.02474e+07	0	0.000131463	65.79	1.0664e-05	2	1786.92	-3.30958	57.0426	0
High	VLENQLLQTTK	1	1	1	73970067		0	1.26884e+06	0	0.00172546	65.74	1.24542e-05	2	1286.72	-5.40628	34	0
High	TAVVVGTITDDVR	1	1	1	354459064		0	8.79479e+06	0	0.00123259	65.71	1.28359e-05	2	1345.73	-3.64025	38.463	0
High	LATATETYIKPISK	1	1	1	545550660		0	921893	0	0.000292104	65.68	7.855e-06	2	1535.85	-9.15573	29.2683	0
High	ESVLTATSILNNPIVK	1	1	1	345801702		0	1.33208e+06	0	0.000140039	65.66	5.48721e-06	2	1698.96	-2.74835	58.1539	0
High	LLEVLSGER	2	3	2	545515600;73969626		0	8.40003e+07	0	0.00219736	65.64	1.23077e-05	2	1015.57	-5.10512	38.7147	0
High	EVLDSFLDLVR	1	2	1	545488038		0	0	0	0.00272722	65.59	1.18291e-05	2	1305.7	-6.69889	62.976	0
High	LADFGVAGQLTDTmAK	1	4	1	73992062	M14(Oxidation)	0	3.18047e+06	0	3.47142e-05	65.58	9.55978e-06	2	1653.81	-3.61138	43.5004	0
High	ELEDATETADAMNR	1	1	1	160425231		0	2.13614e+06	0	0.000367952	65.57	1.63626e-06	2	1565.66	-6.56777	26.988	0
High	GFGFVDFNSEEDAK	1	1	1	345790650		0	9.46337e+06	0	0.000316542	65.5	1.70512e-06	2	1561.67	-5.72005	51.5789	0
High	EVDPSTGELQSLQmPESEGPGSLGSSQEGPTGLK	2	1	1	545516321	M14(Oxidation)	0	4.37279e+07	0	9.79724e-05	65.49	4.44919e-06	3	3444.58	-4.85908	45.3094	0
High	VTmFLTDSNNIK	1	2	1	73956988	M3(Oxidation)	0	1.62648e+06	0	0.00138434	65.45	9.13751e-06	2	1398.69	-4.79964	33.5118	0
High	QFQDAGHFDAENIKK	2	8	3	545513111;545513107;545513105		0	2.56012e+07	0	8.32417e-05	65.4	8.55115e-06	2	1747.83	-5.52314	24.2811	1
High	KHLEINPDHPIVETLR	3	2	1	545519272		0	7.40728e+06	0	0.000406862	65.39	9.29354e-06	2	1911.03	-5.82636	30.9664	1
High	mGPAmGPALGAGIER	1	8	1	545534926	M1(Oxidation); M5(Oxidation)	0	2.91012e+06	0	0.0121403	65.37	8.1603e-06	2	1459.69	-7.78875	28.7431	0
High	AIGVLTSGGDAQGmNAAVR	2	1	1	359323581	M14(Oxidation)	0	1.60061e+06	0	3.98871e-06	65.37	1.24002e-05	2	1803.89	-5.20133	30.6224	0
High	DNNELLLFILK	1	1	1	359322058		0	237839	0	0.00175568	65.36	1.07842e-05	2	1331.75	-1.73082	64.9815	0
High	FTQAGSEVSALLGR	1	1	1	73968432		0	1.09843e+06	0	0.000281725	65.3	1.45199e-05	2	1435.75	-3.97193	49.1753	0
High	FADLSEAANR	2	1	1	559098393		0	2.04817e+07	0	0.00206893	65.28	9.76912e-06	2	1093.52	-5.18257	26.278	0
High	SEGALELADVSSELPGLK	1	3	1	545553395		0	895670	0	4.27477e-06	65.27	1.11437e-05	2	1814.93	-4.11452	58.7192	0
High	AGLLTEQAPGDTLTAVESK	1	1	1	73951227		0	1.98949e+06	0	0.00106627	65.19	1.14417e-05	2	1900.97	-6.32336	45.8595	0
High	EVGDGTTSVVIIAAELLK	2	2	1	57032236		0	186587	0	0.00012168	65.15	9.16476e-06	2	1815	-3.8542	66.7274	0
High	GFFDPNTEENLTYLQLK	1	1	1	345796694		0	605796	0	5.81702e-05	65.15	9.60773e-06	2	2028.99	-2.88325	59.5345	0
High	WLNENSYVPR	1	3	1	50978812		0	1.86644e+06	0	0.0032704	65.12	1.25197e-05	2	1277.62	-4.57392	38.5567	0
High	QNVAAILmVAQLTQR	1	5	1	345782111	M8(Oxidation)	0	1.23067e+06	0	6.9862e-05	65.12	1.21198e-05	2	1671.91	-3.98345	56.8176	0
High	LLEGEDAHLSSSQFSSGSQSSR	3	1	1	359279911		0	3.99197e+06	0	2.10054e-06	65.11	5.68848e-06	3	2309.05	-4.67441	30.4037	0
High	QNVAAILMVAQLTQR	2	5	1	345782111		0	985205	0	2.41796e-05	65.06	1.16646e-05	2	1655.92	-5.83954	61.0047	0
High	VQAVVAVAR	1	3	2	545515600;73969626		0	1.08218e+08	0	0.00441575	64.95	3.34285e-06	2	912.556	-7.46103	21.2234	0
High	SVQTTLQTDEVK	1	3	1	545526238		0	550284	0	0.00371363	64.92	1.54933e-05	2	1348.69	-4.90174	25.0338	0
High	VIDPATATSVDLR	2	2	1	359320591		0	8.74648e+06	0	0.00030734	64.87	1.41087e-05	2	1357.73	-3.78789	37.8153	0
High	LFIGGLNTETNEK	1	1	1	545559521		0	8.82247e+06	0	0.000399843	64.83	1.52587e-05	2	1435.74	-4.47546	41.6838	0
High	GANAVGYTNYPDNVVFK	1	3	1	545530619		0	1.15723e+06	0	0.000820816	64.8	1.12088e-05	2	1828.88	-4.99452	44.1637	0
High	DLFEDELVPLFEK	1	7	1	345778173		0	439799	0	0.000104378	64.64	1.54773e-05	2	1593.8	-4.06948	64.6882	0
High	TAAENDFVTLK	1	4	1	545545104		0	6.32186e+06	0	0.0071814	64.63	1.34296e-05	2	1208.61	-5.98473	34.9843	0
High	mLDAEDIVGTARPDEK	4	4	1	73963339	M1(Oxidation)	0	4.0448e+07	0	0.000141301	64.63	9.46962e-06	2	1775.84	-5.45646	35.335	0
High	mVSDINNGWQHLEQAEK	2	5	1	73947718	M1(Oxidation)	0	4.02365e+07	0	0.000112911	64.63	6.97309e-06	2	2014.92	-5.96087	37.4197	0
High	AAYEAELGDAR	1	1	1	560891942		0	2.94329e+06	0	0.00278294	64.62	8.87019e-06	2	1165.54	-5.39615	25.2059	0
High	QSLLSQSHAYQQFLR	3	3	2	545515600;73969626		0	9.74589e+07	0	8.06238e-05	64.59	1.75332e-05	2	1805.92	-4.11352	45.1382	0
High	ILEVVNQVQDEER	1	1	1	545535937		0	1.80875e+06	0	7.12591e-05	64.57	1.39831e-05	2	1570.8	-5.45564	38.2376	0
High	AAPRPAPAAQPPAAAPPSAVGSPAAPR	1	1	1	73957591		0	3.63431e+06	0	9.70952e-05	64.57	1.318e-05	3	2444.31	-3.80828	25.6235	0
High	TNAENEFVTIK	3	1	1	50979272		0	6.74275e+07	0	0.00370779	64.55	1.48719e-05	2	1265.63	-7.04615	34.0932	0
High	VISGVLQLGNIVFK	2	1	1	160425231		0	910734	0	8.39769e-05	64.55	3.9635e-06	2	1486.89	-4.62018	61.7496	0
High	VGINYQPPTVVPGGDLAK	6	10	2	359323129;545556306		0	5.53707e+07	0	0.000190715	64.54	1.23573e-05	2	1824.98	-4.74366	45.7552	0
High	TNDQDSLISGILR	1	2	1	345776521		0	1.05453e+06	0	0.000781246	64.47	1.65596e-05	2	1431.74	-4.6315	53.7449	0
High	ELEDATETADAmNR	1	1	1	160425231	M12(Oxidation)	0	1.60981e+06	0	0.00824025	64.46	1.79048e-06	2	1581.66	-5.06147	18.4134	0
High	QDEVNAAWQR	3	8	3	545513111;545513107;545513105		0	4.3488e+07	0	0.000811989	64.42	6.66801e-06	2	1216.56	-7.20565	24.86	0
High	AGLQFPVGR	3	21	1	545554766		0	2.35279e+07	0	0.0169413	64.41	2.45963e-05	2	944.527	-4.50613	38.677	0
High	MIAGQVLDINLAAEPK	1	3	1	345780967		0	1.57623e+06	0	1.47052e-05	64.41	1.34754e-05	2	1682.91	-0.841216	55.0164	0
High	LNSLAIGLR	1	4	1	345792599		0	4.56016e+06	0	0.00311748	64.39	9.06148e-06	2	956.584	-5.16675	39.6508	0
High	GFAFVTFESPADAK	1	1	1	545559521		0	7.1547e+06	0	0.00214153	64.38	9.73893e-06	2	1486.72	-3.0314	55.6155	0
High	VHLENmGSHDIVDGNHR	2	9	2	545515600;73969626	M6(Oxidation)	0	1.745e+07	0	1.62043e-05	64.35	5.21541e-06	2	1945.88	-7.24415	14.6364	0
High	DHALLEEQSK	3	5	1	73947718		0	1.75233e+07	0	0.000713432	64.32	9.59704e-06	1	1169.57	-6.07868	15.6609	0
High	LDKSQIHDIVLVGGSTR	1	3	1	545497049		0	4.32672e+06	0	3.8668e-05	64.15	1.09609e-05	2	1838	-5.12055	35.6846	1
High	mSVDAVEIETLRK	1	7	1	545500574	M1(Oxidation)	0	1.72902e+06	0	0.0014064	64.11	1.62635e-05	2	1506.78	-5.2218	32.5092	1
High	HQVEYLGLLENVR	2	1	1	345805768		0	1.6966e+06	0	0.000198011	64.11	1.8049e-05	2	1569.83	-7.69496	50.0144	0
High	mGHAGAIIAGGK	1	1	1	545528017	M1(Oxidation)	0	1.14683e+06	0	0.000222809	64.08	1.29955e-05	2	1098.56	-6.96305	12.1367	0
High	GDILTLLNSTNK	1	8	3	545513111;545513107;545513105		0	2.03156e+06	0	0.00101946	64.06	1.79439e-05	2	1288.7	-7.49894	55.0034	0
High	HEEVQFGQHLDAAR	1	2	1	545507975		0	858447	0	3.0451e-05	64.06	1.19364e-05	2	1636.77	-5.3385	22.7504	0
High	LIQNNHYAmEDVATR	2	8	3	545513111;545513107;545513105	M9(Oxidation)	0	4.58117e+07	0	0.000218502	64	9.57448e-06	2	1790.84	-6.76479	19.9773	0
High	ALmLQGVDLLADAVAVTmGPK	2	1	1	545555747	M3(Oxidation); M18(Oxidation)	0	1.32137e+06	0	0.00187711	63.99	1.42053e-05	3	2145.12	-2.52325	64.1357	0
High	SGEVLVNVK	1	1	1	545491433		0	2.23582e+06	0	0.00343198	63.97	2.01836e-05	2	944.536	-5.28396	25.5202	0
High	LTQDPFPLYPGEVLEK	3	1	1	560879431		0	4.49795e+07	0	0.000667383	63.95	1.63503e-05	2	1845.95	-7.31038	58.7634	0
High	KHEAFESDLAAHQDR	3	12	2	73963339;73947718		0	90115568	0	0.000188659	63.94	9.88931e-06	2	1753.81	-9.29619	15.8297	1
High	TPYTDVNIVTIR	1	2	1	545493691		0	782688	0	0.000552925	63.91	1.78225e-05	2	1391.75	-3.57744	44.4785	0
High	ALLQAILQTEDmLK	1	1	1	345796694	M12(Oxidation)	0	380730	0	0.000425368	63.91	1.67251e-05	2	1602.87	-6.22085	61.3589	0
High	GVLLmLFGGVPK	1	1	1	345784242	M5(Oxidation)	0	1.2723e+06	0	0.000897781	63.89	1.09021e-05	2	1246.72	-4.74025	60.7457	0
High	QLmTLTSELSQAR	1	1	1	558757359	M3(Oxidation)	0	5.27581e+06	0	0.000581931	63.84	1.59023e-05	2	1493.75	-5.48954	40.2057	0
High	NYTQEASLGALQNLTAGSGPmPTSVAQTVVQK	1	1	1	73996826	M21(Oxidation)	0	1.899e+06	0	3.5379e-06	63.81	1.05017e-05	3	3277.63	-3.49425	55.3774	0
High	LAEISDVWEEmK	1	3	2	545515600;73969626	M11(Oxidation)	0	1.56732e+07	0	0.000957409	63.76	9.69775e-06	2	1465.68	-5.14354	45.048	0
High	LSPGLLATGQFETK	1	1	1	545528063		0	2.7796e+06	0	0.000112783	63.74	1.64418e-05	2	1461.79	-3.41963	45.2745	0
High	VTGEEWLVR	1	1	1	560879431		0	6.4732e+07	0	0.00364329	63.71	2.03223e-05	2	1088.57	-4.71659	40.4807	0
High	LDLDTTEAVVTGIAR	1	2	1	345795391		0	1.94346e+06	0	0.00114274	63.7	1.90894e-05	2	1573.84	-2.83929	55.4286	0
High	LALETEVSELR	1	3	1	359318584		0	4.31984e+06	0	0.00117561	63.63	2.11987e-05	2	1259.68	-5.79023	46.1377	0
High	DVSSVELLmNNHQGIK	3	3	2	545515600;73969626	M9(Oxidation)	0	3.39231e+07	0	0.000690144	63.59	1.71071e-05	2	1799.89	-4.08527	34.608	0
High	GVLLMLFGGVPK	1	1	1	345784242		0	1.22022e+06	0	0.0034718	63.44	1.04846e-05	2	1230.72	-5.66045	63.3394	0
High	VTDALNATR	1	1	1	545555747		0	5.45828e+06	0	0.00841119	63.42	2.71173e-05	2	960.501	-10.3781	16.0128	0
High	SEIGIAmGSGTAVAK	1	1	1	50978982	M7(Oxidation)	0	1.26292e+06	0	4.55916e-05	63.4	1.84892e-05	2	1407.71	-6.59392	24.9917	0
High	FQSSHHPSDITSLDQYVER	2	1	1	50979166		0	3.70456e+06	0	7.2828e-06	63.4	9.41602e-06	3	2246.03	-8.24993	37.0682	0
High	SANLVAATLGAILNR	1	3	1	345798984		0	219851	0	0.000586955	63.36	1.01029e-05	3	1483.85	-4.2888	66.1338	0
High	DYETATLSDIK	2	5	1	73947718		0	9.02601e+07	0	0.00585055	63.27	1.30932e-05	2	1255.6	-4.57662	37.666	0
High	LSQPAGGLLDSITNIFGR	1	1	1	73993994		0	469198	0	3.27561e-05	63.27	1.96633e-05	2	1859	-3.01328	65.3085	0
High	VFEVMLATDR	1	2	1	73945680		0	711859	0	0.000801782	63.21	1.93638e-05	2	1180.6	-4.19209	46.3675	0
High	VAVLQALASTVSR	1	3	1	545527955		0	2.21899e+06	0	0.000553638	63.18	1.10833e-05	2	1314.77	-3.67263	57.2846	0
High	AEQEEEFISNTLFK	1	1	1	345799227		0	704015	0	0.000330134	63.18	1.49541e-05	2	1684.8	-5.34091	56.0052	0
High	IAEFTTNLMEEEEKSK	2	1	1	160425231		0	3.06183e+06	0	0.000320804	63.15	1.22496e-05	2	1898.9	-4.73615	41.0598	1
High	mPLATSTDHGHNLQTVQLLIK	3	3	2	545515600;73969626	M1(Oxidation)	0	7.07592e+07	0	0.00392653	63.1	1.80728e-05	2	2333.22	-4.90388	40.5596	0
High	DVDEVSTLLHTSIMSK	1	2	1	545550952		0	773567	0	9.73862e-05	63.06	2.23676e-05	2	1774.88	-5.44099	56.1485	0
High	VIHDHFGIVEGLmTTVHAITATQK	3	3	2	50978862;345807932	M13(Oxidation)	0	3.50447e+07	0	0.00238555	62.98	1.8126e-05	2	2634.36	-3.63298	56.8891	0
High	AFLADPSAFVAAAPVAAATTAAPAAAAAPAK	3	1	1	356460949		0	1.8617e+07	0	0.000180856	62.96	1.51494e-05	2	2752.46	-2.90261	59.4744	0
High	LKEYEAAVEQLK	1	1	1	73956580		0	6.27892e+06	0	0.00330841	62.94	2.28672e-05	2	1420.76	-7.85048	31.9346	1
High	LTGLHNmWEVLESTTQTK	4	3	2	545515600;73969626	M7(Oxidation)	0	6.53778e+07	0	2.32204e-05	62.92	1.88887e-05	2	2104.03	-4.46964	44.4882	0
High	mVSAVLQFGNIVLK	1	3	1	359318584	M1(Oxidation)	0	1.02325e+06	0	0.00013135	62.88	1.42976e-05	2	1534.86	-4.60488	59.8967	0
High	FGVDLDAQSWR	1	2	1	345795391		0	5.29109e+06	0	0.0208935	62.83	1.69388e-05	2	1293.62	-5.13531	50.0402	0
High	GVIDTGNSLIER	4	8	3	545513111;545513107;545513105		0	1.05412e+08	0	0.00263147	62.82	2.54146e-05	2	1273.66	-9.96057	36.547	0
High	LLTWVIGTGSPR	1	1	1	73994683		0	1.32999e+06	0	0.00130937	62.79	1.94889e-05	2	1299.74	-4.05418	53.5833	0
High	TFGKPGGTSLASSSGGTQVK	2	1	1	359320313		0	5.2161e+06	0	6.57523e-05	62.77	2.16398e-05	2	1866.95	-4.99995	20.7819	0
High	DHAVVVGVYRPPPK	1	1	1	345785044		0	1.49136e+06	0	8.88808e-05	62.74	1.78256e-05	2	1533.85	-4.77898	22.7923	0
High	YHTSQSGDEmTSLSEYVSR	2	2	1	545519272	M10(Oxidation)	0	6.0595e+06	0	3.68233e-06	62.68	2.6436e-06	2	2192.93	-4.29318	30.5807	0
High	VTDEMFLEALNSK	1	1	1	345805768		0	1.01452e+06	0	0.000280369	62.63	1.71368e-05	2	1496.72	-3.86742	56.3862	0
High	TLTLVDTGIGMTK	2	2	1	545519272		0	5.53584e+06	0	0.000387398	62.58	1.83566e-05	2	1349.73	-4.25562	46.2454	0
High	IPPYHYIHVLDQNSNVSHVEVGPK	4	1	1	560879431		0	2.54588e+07	0	7.39027e-07	62.58	2.00404e-05	3	2742.39	-5.01707	39.0718	0
High	SSSLSVSSVSSK	1	1	1	545537380		0	1.62487e+07	0	0.000819427	62.57	1.56321e-05	2	1154.58	-8.51875	20.203	0
High	SSEDQSmGNWQIK	1	1	1	560891942	M7(Oxidation)	0	2.01686e+06	0	0.00164649	62.55	3.89133e-06	2	1525.65	-6.69167	25.9771	0
High	LSDDNTIGKEEIQQR	2	8	3	545513111;545513107;545513105		0	38992745	0	0.000343503	62.53	2.07751e-05	2	1745.85	-7.48639	21.4433	1
High	LIQNNHYAMEDVATR	2	8	3	545513111;545513107;545513105		0	39141048	0	3.94276e-05	62.46	1.66858e-05	3	1774.84	-6.22508	27.8108	0
High	LLSKPQDALEGVVLSPSLEAR	2	2	1	73956580		0	1.29929e+07	0	8.38516e-06	62.46	9.47799e-06	2	2222.22	-7.74894	53.0731	0
High	VVIFQQEQENK	1	3	1	545542421		0	1.9256e+06	0	0.00279563	62.44	2.87933e-05	2	1361.69	-9.34601	29.019	0
High	KGDILTLLNSTNKDWWK	3	8	3	545513111;545513107;545513105		0	4.53317e+06	0	3.51461e-05	62.43	2.38878e-05	2	2032.08	-3.15426	58.7257	2
High	SNAHYNLQNAFNLAEQHLGLTK	2	3	2	545515600;73969626		0	1.06036e+07	0	6.79001e-05	62.43	2.10876e-05	2	2483.23	-5.68134	57.8465	0
High	QVSDLISVLR	1	2	1	558611352		0	8.15987e+06	0	0.00127474	62.39	2.04752e-05	2	1129.65	-6.88127	52.6075	0
High	WELLQQVDTSTR	6	1	1	50979272		0	1.03262e+08	0	0.000401063	62.37	2.34089e-05	2	1475.74	-3.96526	49.2911	0
High	QFASQANIVGPWIQTK	3	5	1	73947718		0	1.23571e+08	0	9.73031e-05	62.37	2.71462e-05	2	1787.93	-7.68929	52.0711	0
High	VAPEEHPVLLTEAPLNPK	6	4	1	307938303		0	2.09389e+08	0	5.37269e-05	62.35	1.68519e-05	2	1954.05	-5.18533	40.4863	0
High	STNGDTFLGGEDFDQALLR	1	1	1	73970888		0	1.46395e+06	0	2.23848e-05	62.35	1.31264e-05	2	2055.95	-5.78444	58.8517	0
High	AKFEELNMDLFR	2	1	1	345806081		0	2.03868e+06	0	0.00409022	62.31	1.78009e-05	2	1512.74	-8.05414	52.8586	1
High	NQVAMNPTNTVFDAK	2	3	1	545497049		0	2.67793e+07	0	0.000517756	62.27	1.87661e-05	2	1649.79	-4.76436	38.0485	0
High	LEGPTPAPSTSYSPQADSLR	2	1	1	55741803		0	2.60099e+06	0	0.000140944	62.27	2.14343e-05	2	2074	-4.70119	33.7226	0
High	LQSNIQYITR	1	2	1	545500516		0	986064	0	0.00125781	62.24	2.4359e-05	2	1235.67	-5.37455	31.0481	0
High	HQLLEADISAHEDRLK	3	8	3	545513111;545513107;545513105		0	5.63519e+06	0	8.55796e-05	62.24	2.59412e-05	2	1874.96	-5.40902	27.7046	1
High	VLLLSQDYGK	2	3	2	545515600;73969626		0	9.02783e+07	0	0.0151016	62.23	2.21412e-05	2	1135.63	-3.76352	38.9288	0
High	GPVGLEGLLTTK	1	4	1	345792599		0	4.29649e+06	0	0.000594903	62.18	1.7343e-05	2	1184.68	-7.98237	52.1059	0
High	AALLELWELR	2	8	3	545513111;545513107;545513105		0	2.90503e+07	0	0.00135422	62.12	2.44891e-05	2	1213.69	-5.41801	62.0158	0
High	VVDLmVHmASKE	3	1	1	345807932	M5(Oxidation); M8(Oxidation)	0	8.43709e+06	0	0.00185499	62.11	1.54717e-05	2	1390.66	-7.98892	20.1293	1
High	LVTLEEFLASTQR	1	1	1	73947136		0	840113	0	0.000156326	62.11	2.32229e-05	2	1506.81	-4.6785	61.6549	0
High	FEAHPNDLYVEGLPENIPFR	2	6	1	545500574		0	1.23203e+07	0	0.000430877	62.11	2.02701e-05	2	2357.15	-4.71086	56.6153	0
High	DDEVQVVR	1	1	1	356991204		0	1.18183e+06	0	0.00587789	62.03	1.49447e-05	2	959.471	-8.84815	19.1045	0
High	LSYTQLLR	1	19	1	545521189		0	1.35587e+06	0	0.00452064	62.01	1.152e-05	2	993.568	-4.34121	44.5569	0
High	DGmDNQGGYGSVGR	1	2	1	545495061	M3(Oxidation)	0	460516	0	0.000425938	62.01	1.38491e-06	2	1428.57	-5.5879	15.2247	0
High	YTEHSTVGLAQQWDQLDQLGmR	2	8	3	545513111;545513107;545513105	M21(Oxidation)	0	3.90277e+07	0	1.64482e-05	61.96	1.35637e-05	2	2592.2	-6.94444	51.7246	0
High	SQLLGSAHEVQR	3	8	3	545513111;545513107;545513105		0	8.03373e+07	0	0.00144027	61.9	2.87316e-05	2	1324.69	-5.35705	18.6268	0
High	VFIGNLNTLVVK	1	4	1	345780967		0	3.41042e+06	0	0.000503571	61.87	8.93928e-06	2	1316.79	-5.25562	54.3728	0
High	RDQALTEEHAR	1	4	1	73963339		0	1.03872e+07	0	0.00222216	61.85	2.08349e-05	2	1325.65	-6.27983	8.49574	1
High	NLATTVTEEILEK	2	4	1	545491908		0	3.42102e+06	0	0.000432575	61.84	3.53831e-05	2	1460.78	-5.33582	59.7755	0
High	ANVTILDTQIR	1	2	1	545547434		0	1.25205e+06	0	0.0015082	61.83	2.6902e-05	2	1243.69	-8.57478	41.2819	0
High	TLSFGSDLNYATR	1	2	1	545548105		0	1.27504e+06	0	0.000700073	61.83	1.84705e-05	2	1444.7	-5.50511	44.678	0
High	AFLSSPEHVNRPINGNGK	1	2	1	356461051		0	1.94183e+06	0	0.00152947	61.8	2.74518e-05	2	1936.99	-4.49739	23.3628	0
High	FNVWDVGGQDK	1	1	1	57090551		0	960916	0	0.00114518	61.75	1.78448e-05	2	1264.59	-3.95026	46.0205	0
High	TIAIIAEGIPEALTR	1	2	1	545510631		0	1.29311e+06	0	7.33246e-05	61.73	1.67521e-05	2	1567.9	-3.98864	59.3408	0
High	TVTGSGHQEHINIHK	1	3	1	545530469		0	1.08259e+06	0	0.0003194	61.73	2.51786e-05	2	1657.83	-5.61996	10.626	0
High	VVILmELNILK	1	1	1	359320313	M5(Oxidation)	0	906327	0	0.00123572	61.72	7.36909e-06	2	1300.78	-4.60229	60.35	0
High	SNIDNmFESYINNLR	1	1	1	359323093	M6(Oxidation)	0	664637	0	0.000116396	61.69	1.15199e-05	2	1845.84	-3.56075	58.4278	0
High	mLLADQGQSWKEEVVTmETWMK	4	2	1	356461051	M1(Oxidation); M17(Oxidation)	0	7.32547e+06	0	5.15732e-06	61.68	1.28709e-05	3	2672.23	-4.03775	53.5847	1
High	RLLSKPQDALEGVVLSPSLEAR	1	2	1	73956580		0	2.41468e+06	0	0.00025717	61.62	7.54074e-06	3	2378.33	-3.95469	48.455	1
High	FEEFQTDMAAHEER	1	8	3	545513111;545513107;545513105		0	709240	0	0.000242082	61.53	4.21843e-06	2	1739.72	-6.44468	31.3432	0
High	LFGAAEVQR	4	8	3	545513111;545513107;545513105		0	1.39681e+08	0	0.00838699	61.49	3.92397e-05	2	990.529	-8.04231	29.2017	0
High	NVNIQNFHISWK	3	4	1	73963339		0	2.62844e+07	0	0.00157285	61.49	2.89153e-05	2	1499.76	-7.1513	49.4055	0
High	KVIQYLAHVASSHK	3	8	2	160425231;545498124		0	4.44597e+06	0	0.000452577	61.47	2.1243e-05	2	1580.88	-5.31949	25.1451	1
High	TSYAQHQQVR	2	3	1	545524789		0	0	0	0.00150666	61.46	2.26853e-05	2	1217.6	-3.77754	8.94825	0
High	ILAAILHLGNLK	1	1	1	345805768		0	3.27867e+06	0	0.0005804	61.42	2.09121e-06	2	1275.81	-4.8126	54.0835	0
High	TINEVENQILTR	5	9	2	73963339;73947718		0	2.58578e+08	0	0.00168829	61.37	3.44304e-05	2	1429.76	-6.24475	41.0939	0
High	MLDAEDIVNTARPDEK	2	3	1	73947718		0	2.69523e+07	0	0.000147374	61.34	2.21089e-05	2	1816.86	-5.56549	41.7731	0
High	KYDAFLASESLIK	1	2	1	545518272		0	7.97938e+06	0	0.000669902	61.33	2.83808e-05	2	1484.79	-3.59932	46.5602	1
High	GNDVAFHFNPR	2	2	1	545506706		0	2.6141e+06	0	0.00155073	61.32	2.17313e-05	2	1273.6	-3.60597	31.9	0
High	SLNDQFASFIDK	1	1	1	73996461		0	2.1738e+06	0	0.000389058	61.27	2.50807e-05	2	1384.67	-3.53883	48.9188	0
High	VEGPAFTDAIR	1	2	1	545513275		0	2.67724e+06	0	0.00264318	61.26	3.17598e-05	2	1175.6	-6.90848	37.4722	0
High	SDDLLIATYPK	1	1	1	57092831		0	769444	0	0.00195703	61.26	3.97652e-05	2	1235.65	-3.80285	43.8419	0
High	LFVEALGQIGPAPPLK	1	5	1	345782111		0	1.61471e+06	0	4.97357e-05	61.25	1.12484e-05	2	1649.96	-4.08687	58.613	0
High	SGAQASSTPLSPTR	1	1	1	560891942		0	1.05009e+07	0	0.00309378	61.22	3.06945e-05	2	1359.68	-6.65423	17.1203	0
High	GISQEQmQEFR	2	5	1	73947718	M7(Oxidation)	0	6.57922e+07	0	0.0122362	61.13	1.36835e-05	2	1368.61	-6.00724	21.1518	0
High	LmLLLEVISGER	1	15	2	73963339;73947718	M2(Oxidation)	0	2.44239e+06	0	0.000338982	61.13	3.14529e-05	2	1388.78	-4.70209	61.4936	0
High	EALENANTNTEVLK	1	1	1	57104538		0	1.52463e+06	0	0.000356678	61.13	3.16841e-05	2	1545.76	-8.92437	26.9553	0
High	VNNSSLIGVGYTQTLRPGVK	2	1	1	73953093		0	4.37995e+06	0	0.000242753	61.1	2.17349e-05	2	2103.14	-5.4331	40.641	0
High	AGFAGDDAPR	2	10	2	57108093;307938303		0	4.75776e+07	0	0.00380562	61.05	1.09148e-05	2	976.442	-6.50129	17.5577	0
High	IANPVEGSSGR	2	3	1	545557810		0	4.13134e+06	0	0.000412848	61.04	2.33359e-05	2	1086.55	-6.73226	17.62	0
High	KEENLADWYSQVITK	1	2	1	74006036		0	989371	0	0.000305126	61.04	2.78614e-05	2	1823.91	-4.51997	53.688	1
High	LGADEISPK	1	3	2	545512109;359320307		0	8.79897e+06	0	0.00494773	61.03	2.01159e-05	2	929.487	-6.90374	20.229	0
High	LmmDPLSGQNR	2	4	1	545491908	M2(Oxidation); M3(Oxidation)	0	3.94435e+06	0	0.00406488	61.03	1.09257e-05	2	1293.59	-5.06664	20.8506	0
High	WALSQSNPSALR	1	1	1	73971210		0	2.1606e+06	0	0.000488453	61.03	3.16333e-05	2	1329.69	-3.81339	37.8381	0
High	NDLAVVDVR	1	1	1	345790650		0	1.22838e+07	0	0.00328425	61	2.79604e-05	2	1000.53	-8.31475	32.2254	0
High	LIDVNHYAKDEVAAR	1	8	3	545513111;545513107;545513105		0	8.06651e+06	0	0.000137356	60.99	3.31998e-05	2	1713.88	-4.72298	28.4288	1
High	SVTNEDVTQEELGGAR	1	1	1	545539043		0	556136	0	0.000539146	60.98	2.22242e-05	2	1704.79	-5.26635	27.6145	0
High	LVSDGNINSDRIQEK	1	3	2	545515600;73969626		0	2.99981e+06	0	0.000519581	60.96	3.75987e-05	2	1687.85	-4.71389	20.5027	1
High	AVVGVVAGGGR	2	1	1	73974792		0	1.30594e+07	0	0.00187014	60.95	1.77178e-05	2	941.546	-7.62733	20.1405	0
High	GYTFLEYASPAHALDAVK	1	1	1	545501183		0	1.52789e+06	0	1.28633e-05	60.91	2.95595e-05	2	1952.97	-3.65293	56.3243	0
High	VYGVGSLALYEK	1	2	1	545490041		0	5.59324e+06	0	0.000711618	60.88	2.59673e-05	2	1298.69	-3.83609	46.712	0
High	PPYTITYFPVR	3	1	1	356461051		0	2.48448e+08	0	0.00185301	60.87	3.51121e-05	2	1353.71	-4.17825	51.4885	0
High	LLYNNVSNFGR	1	2	1	73966629		0	1.22121e+06	0	0.000650601	60.83	3.53957e-05	2	1296.66	-3.91388	39.7963	0
High	IRLENEIQTYR	2	1	1	61740600		0	3.66751e+07	0	0.00281004	60.74	3.19202e-05	2	1434.76	-7.44122	31.9289	1
High	QGGGGGGGSVPGIER	1	7	1	545534926		0	2.04912e+06	0	0.001449	60.7	2.0172e-05	2	1284.62	-7.4067	19.526	0
High	LAPDYDALDVANK	1	2	1	345800307		0	1.02952e+07	0	0.000701828	60.66	3.68946e-05	2	1404.7	-3.6443	38.9389	0
High	LGESQTLQQFSR	4	8	3	545513111;545513107;545513105		0	1.11986e+08	0	0.00362971	60.64	3.63745e-05	2	1393.7	-4.02359	33.2641	0
High	FAEALGSTEAK	1	6	1	545500574		0	6.25597e+06	0	0.00203082	60.63	3.31283e-05	2	1123.56	-5.87173	23.2387	0
High	ALTLIAGSPLK	1	2	1	73968655		0	7.15376e+06	0	0.00184068	60.6	9.44995e-06	2	1083.67	-6.85993	45.9966	0
High	ITPSYVAFTPEGER	2	1	1	345806081		0	8.38021e+06	0	0.000333368	60.58	2.96182e-05	2	1566.77	-4.25738	41.8514	0
High	IGNLQTDLSDGLR	1	5	1	73985178		0	1.00691e+06	0	0.00054948	60.56	3.8633e-05	2	1401.73	-4.25103	43.6378	0
High	LLYAFAEATVPK	1	1	1	545539043		0	908917	0	0.000336121	60.54	2.74638e-05	2	1322.73	-3.32237	51.1226	0
High	QEYDESGPSIVHR	5	5	1	307938303		0	3.06133e+07	0	0.000481272	60.54	1.47916e-05	2	1516.69	-5.49073	21.5104	0
High	VTVLFAGQHISK	2	5	1	73985178		0	2.69986e+06	0	0.000977682	60.53	3.35016e-05	2	1299.74	-3.01337	33.4017	0
High	ALLQEFDSTVLNK	1	1	1	545550292		0	536717	0	0.000517728	60.52	3.91236e-05	2	1477.78	-3.65543	55.7534	0
High	HLLGVEDLLQK	5	3	2	545515600;73969626		0	9.62251e+07	0	0.00211336	60.48	2.18917e-05	2	1264.71	-9.47601	47.957	0
High	ANGTTVHVGIHPSK	1	1	1	356991204		0	1.07411e+06	0	0.000504106	60.43	4.16184e-05	2	1417.75	-6.03066	14.1833	0
High	aQQAADKYLYVDK	1	1	1	160425231	N-Term(Acetyl)	0	5.86588e+06	0	0.000420355	60.43	3.50066e-05	2	1554.77	-5.06572	39.8567	1
High	LSEIDVAQEGVK	1	1	1	545542881		0	3.59681e+06	0	0.000341037	60.34	3.92534e-05	2	1287.67	-6.74361	31.6015	0
High	MFGVPVVVAVNAFK	1	2	1	545507634		0	2.90848e+06	0	0.000171215	60.33	3.23464e-05	2	1477.82	-4.21628	61.9274	0
High	NPDDITQEEYGEFYK	1	2	1	545519272		0	8.26024e+06	0	9.33984e-05	60.29	3.78839e-06	2	1847.79	-4.63882	42.1728	0
High	TALINSTGEEVAmR	1	1	1	560891942	M13(Oxidation)	0	1.98544e+06	0	0.0121247	60.28	3.12677e-05	2	1507.73	-6.02658	28.202	0
High	LNFSHGTHEYHAETIK	3	6	1	545550325		0	21637681	0	5.77412e-05	60.26	2.54781e-05	2	1883.89	-7.86237	20.1087	0
High	SAAPSTLDSSSTAPAQLGK	1	1	1	545539003		0	1.87192e+06	0	0.00015427	60.25	4.0217e-05	2	1788.88	-9.33343	27.1819	0
High	AEALRIEGEGSVLQAK	2	1	1	560879431		0	3.57366e+06	0	0.00347148	60.24	3.54839e-05	2	1670.9	-4.16251	34.6104	1
High	QLETIDQLHLEYAK	2	5	1	73947718		0	8.93324e+07	0	0.000512567	60.23	3.43327e-05	2	1700.87	-7.68385	43.8517	0
High	LAILGIHNEVSK	4	4	1	73963339		0	1.13261e+08	0	0.0010021	60.22	1.80615e-05	2	1293.74	-7.42325	35.963	0
High	mLLADQGQSWK	2	3	2	356461051;545530557	M1(Oxidation)	0	2.70801e+07	0	0.00164226	60.21	3.40625e-05	2	1292.62	-4.3422	31.7015	0
High	AKDEQSAVSMLKK	2	3	2	545515600;73969626		0	5.73989e+06	0	0.000924051	60.2	3.81997e-05	2	1434.76	-4.45121	18.2174	2
High	NFGIGQDIQPK	1	1	1	558611350		0	1.43009e+07	0	0.012571	60.17	5.44273e-05	2	1216.63	-4.20883	35.2933	0
High	DVNFEFPEFQL	1	1	1	545526854		0	3.83296e+06	0	0.00198439	60.13	1.96043e-05	2	1384.64	-3.97151	67.2478	0
High	SLEEIYLFSLPIK	1	2	1	545502625		0	1.64624e+06	0	0.00124515	60.09	2.94337e-05	2	1551.86	-4.52387	63.5639	0
High	QLFHPEQLITGKEDAANNYAR	6	9	2	359323129;545556306		0	1.25762e+07	0	0.000164133	60.07	3.61132e-05	3	2415.19	-5.08242	40.9525	1
High	FFEDYGLFMR	1	1	1	545502393		0	595877	0	0.000588103	60.04	1.48129e-05	2	1324.6	-4.92685	59.8692	0
High	LAEISDVWEEMK	3	3	2	545515600;73969626		0	4.19546e+07	0	0.00272117	60.03	2.93962e-05	2	1449.69	-3.57145	56.5609	0
High	ELEEIVQPIISK	1	1	1	345806081		0	3.86246e+06	0	0.0106658	60	2.02e-05	2	1397.78	-9.48155	48.0041	0
High	YEELQQTAGR	2	3	1	545545380		0	4.7334e+06	0	0.00102889	59.97	2.87479e-05	2	1194.57	-6.5254	17.4923	0
High	mADLHAVPR	1	3	1	545490589	M1(Oxidation)	0	460231	0	0.00145589	59.92	3.38172e-05	2	1025.51	-5.7481	15.0781	0
High	SLETENAGLR	1	1	1	560891942		0	6.01111e+06	0	0.0030472	59.86	4.89529e-05	2	1089.55	-6.40167	20.9977	0
High	VPATNLILGEGR	1	2	1	359322603		0	1.3744e+06	0	0.000167043	59.86	2.02938e-05	2	1239.7	-4.44499	40.7668	0
High	INAWNSPTLPIYEPGLK	1	1	1	545494172		0	4.8742e+06	0	7.80203e-05	59.86	3.99679e-05	2	1913.01	-4.22722	57.4399	0
High	VIISAPSADAPMFVMGVNHEK	1	5	2	50978862;345807932		0	6.7701e+06	0	1.04098e-05	59.85	4.20268e-05	2	2213.09	-7.84544	52.2692	0
High	YANEVNSDAGAFR	1	2	1	545508925		0	852242	0	0.000141431	59.83	1.3519e-05	2	1413.63	-5.65639	26.2044	0
High	VADWTGATYQDKR	1	1	1	73969188		0	1.0035e+06	0	0.000389247	59.82	2.81426e-05	2	1510.72	-6.77293	23.8427	1
High	QALQDTLALYK	2	3	2	545515600;73969626		0	7.44381e+07	0	0.00361982	59.81	4.39827e-05	2	1263.68	-7.62161	44.0213	0
High	RPVVLFGPIADIALEK	1	10	1	545486239		0	1.85252e+06	0	6.59543e-05	59.77	1.06493e-05	3	1738.02	-3.05065	59.517	0
High	AAITVVmASK	1	2	1	345795391	M7(Oxidation)	0	6.99729e+06	0	0.00150702	59.76	4.54432e-05	2	1006.55	-5.3143	20.9958	0
High	ASSAAGLTAAVVR	1	1	1	345784242		0	760039	0	0.000747978	59.72	5.16766e-05	2	1173.65	-6.29538	31.4843	0
High	LPGGELNPGEDEVEGLKR	1	2	1	73950369		0	1.20911e+06	0	9.0025e-05	59.72	4.49037e-05	3	1908.96	-3.28253	35.9826	1
High	LQEEMLQREEAESTLQSFR	1	1	1	559098393		0	2.53894e+06	0	2.0132e-05	59.69	3.15216e-05	3	2324.11	-4.62325	45.0117	1
High	VLQVSIGPGLPK	1	2	1	545550048		0	2.39366e+06	0	0.0150846	59.68	7.21232e-06	2	1207.73	-5.30467	44.6702	0
High	SALSGHLETVILGLLK	2	1	1	50950177		0	926767	0	0.000136008	59.65	9.64695e-06	2	1650.97	-4.52955	63.5662	0
High	RELLELEALSTAVESTGTAK	1	1	1	560879431		0	2.45319e+06	0	0.000355587	59.61	3.80697e-05	3	2118.12	-4.36104	57.1323	1
High	sGFLEELLGEK	1	2	1	545512065	N-Term(Acetyl)	0	85355.8	0	0.00365797	59.57	5.60872e-05	2	1263.64	-4.15403	70.0815	0
High	SFYPEEVSSmVLTK	4	3	1	545497049	M10(Oxidation)	0	1.75718e+07	0	4.30878e-05	59.57	3.41712e-05	2	1632.77	-4.77006	46.3372	0
High	IALPLPNFSSLNLR	3	1	1	559098393		0	1.18177e+07	0	0.00011218	59.56	2.28518e-05	2	1554.89	-4.6288	62.195	0
High	HSLTHGSSGYINSSGSTR	2	1	1	345792774		0	2.14379e+06	0	2.88964e-05	59.54	2.39578e-05	2	1847.85	-6.22951	12.6524	0
High	VLITTLITASR	1	5	1	345782702		0	2.10501e+06	0	0.000697029	59.53	1.12544e-05	2	1187.72	-9.42502	53.1496	0
High	TALPAQSAATLPAR	5	2	2	545515600;73969626		0	1.95393e+08	0	0.000536438	59.52	3.26124e-05	2	1367.76	-5.7145	29.2886	0
High	EAAWAISNLTISGR	1	3	1	545537328		0	972601	0	0.000141831	59.52	4.65174e-05	2	1488.77	-7.06904	52.6401	0
High	GQDHVVSDFSEHGSLK	2	4	1	345792599		0	2.22454e+06	0	0.00011253	59.52	2.33424e-05	2	1741.8	-6.4814	23.772	0
High	SQDKLNQVSSEIR	2	1	1	73982080		0	851894	0	0.00284911	59.4	4.48354e-05	2	1503.77	-6.44662	24.1673	1
High	ITENAIVENLK	1	2	1	545550048		0	1.02133e+06	0	0.00361605	59.38	4.85027e-05	2	1243.68	-4.4528	39.2694	0
High	TKQDEVNAAWQR	1	8	3	545513111;545513107;545513105		0	1.56348e+07	0	0.00378199	59.31	3.2294e-05	2	1445.7	-6.02884	20.0145	1
High	MGYAEEAPYDAIHVGAAAPVVPQALIDQLKPGGR	2	2	1	73945680		0	3.15516e+06	0	6.38343e-06	59.31	3.2587e-05	3	3504.78	-3.42829	59.483	0
High	PAYHSSLmDPDTK	1	1	1	359322935	M8(Oxidation)	0	1.62229e+06	0	0.0014146	59.29	1.10106e-05	2	1477.65	-6.56618	16.4097	0
High	NSNILEDLETLR	1	1	1	73954685		0	1.41583e+06	0	0.000492321	59.27	5.05159e-05	2	1416.72	-6.46479	60.6124	0
High	EVDDLEQWIAER	2	3	2	545515600;73969626		0	2.89796e+07	0	0.00127474	59.24	2.33483e-05	2	1502.7	-5.70999	57.6644	0
High	GYSFTTTAER	4	5	1	307938303		0	1.04098e+08	0	0.00237897	59.23	2.23276e-05	2	1132.52	-5.00959	26.4291	0
High	NVNVQNFHISWK	4	5	1	73947718		0	8.33135e+07	0	0.0006204	59.21	4.83398e-05	2	1485.75	-5.23006	45.3845	0
High	AVFVDLEPTVIDEVR	4	4	1	359323129		0	3.09163e+07	0	0.00035536	59.2	5.19378e-05	2	1701.89	-6.99386	59.137	0
High	AASFLLALEPELEAR	1	1	1	73984484		0	1.19607e+06	0	0.0160645	59.17	4.455e-05	2	1629.88	-4.2998	62.1993	0
High	ALSSEGKPYVTKEELYQNLTR	4	8	3	545513111;545513107;545513105		0	3.81043e+07	0	0.000199602	59.15	4.88907e-05	2	2426.24	-5.98229	37.4754	1
High	TVLIMELINNVAK	1	1	1	73968432		0	559930	0	0.000173383	59.11	3.0686e-05	2	1457.84	-2.8772	64.7613	0
High	AIFLADGNVFTTGFSR	2	2	1	545544157		0	2.81974e+06	0	0.000427565	59.08	5.35165e-05	2	1715.87	-5.79843	59.8859	0
High	AVNTQALSGAGILR	1	1	1	345777938		0	1.60538e+06	0	0.000558079	59.03	4.64471e-05	2	1370.77	-4.39223	40.8079	0
High	VSEEIFFGR	1	1	1	73962221		0	754245	0	0.00226564	59.02	3.18924e-05	2	1083.54	-5.02038	45.0811	0
High	IIAHAQLLEQHR	3	5	1	345782111		0	7.08552e+06	0	0.00136356	58.89	5.11968e-05	2	1428.8	-5.81443	21.5655	0
High	KDSGATPETLQSTTAGTSV	1	2	1	73956988		0	2.22669e+06	0	9.86348e-05	58.82	4.04814e-05	2	1850.89	-6.19766	28.1668	1
High	KGVNLPGAAVDLPAVSEK	1	7	1	545550325		0	5.77046e+06	0	1.935e-05	58.81	3.91937e-05	2	1764.98	-5.95369	42.4056	1
High	ALVADSHPESER	2	3	2	545515600;73969626		0	4.71587e+07	0	0.00105755	58.75	4.08058e-05	2	1310.63	-5.30036	12.8302	0
High	ISVYYNEATGGK	1	1	1	545518414		0	1.89454e+06	0	0.000389525	58.73	3.40278e-05	2	1301.63	-6.74212	28.031	0
High	ATENDIANFFSPLNPIR	2	2	1	545495061		0	1.61514e+06	0	0.000389424	58.69	5.6111e-05	2	1918.95	-7.42886	62.0132	0
High	DQLIYLLEQLPGK	1	1	1	73951227		0	321628	0	0.00146575	58.57	5.22622e-05	2	1529.85	-5.64031	62.6018	0
High	MPPYTITYFPVR	2	1	1	356461051		0	2.51012e+06	0	0.000173915	58.54	5.38141e-05	2	1484.76	-2.47562	56.5351	0
High	YFPTQALNFAFK	1	4	2	74008194;73979580		0	1.05418e+07	0	0.00205083	58.46	6.736e-05	2	1446.73	-4.66597	59.9226	0
High	TVQDALESLVAR	1	1	1	545500400		0	1.63839e+06	0	0.00165119	58.44	6.94611e-05	2	1301.7	-5.752	56.1812	0
High	SPILVATAVAAR	2	5	1	74006742		0	5.16928e+06	0	0.0180681	58.43	1.69388e-05	2	1168.7	-3.46371	39.7833	0
High	VLATVTKPVGGDK	1	1	1	545543878		0	4620000	0	0.00243539	58.43	4.88784e-05	2	1284.74	-5.80094	17.3453	0
High	mGAGmGFGLER	1	8	1	545534926	M1(Oxidation); M5(Oxidation)	0	2.81488e+06	0	0.000224292	58.42	1.13665e-05	2	1157.5	-6.34593	27.3284	0
High	MKETAENYLGHTAK	1	1	1	73970888		0	2.32384e+06	0	0.000383244	58.42	4.57538e-05	2	1592.77	-4.70775	18.3454	1
High	AEGQVLVLDGR	1	1	1	345786084		0	1.52947e+06	0	0.00112964	58.41	6.10015e-05	2	1156.63	-4.11919	34.1475	0
High	ASSHSSQTQGTGSITK	1	1	1	560891942		0	2356484	0	0.0044245	58.41	4.07398e-05	2	1576.75	-6.14794	8.18168	0
High	QIAASSQDSVGR	1	4	1	345792599		0	3.20086e+06	0	0.0021816	58.38	5.55433e-05	2	1218.6	-5.42072	12.8416	0
High	IVGSKPLYVALAQR	2	7	1	545523510		0	2.29583e+06	0	0.000361346	58.34	2.27893e-05	2	1514.9	-6.0093	39.0415	0
High	QLLPILLQDTSIFTAPK	2	5	1	345782702		0	227932	0	3.87157e-05	58.26	1.70925e-05	2	1898.09	-3.48985	64.9014	0
High	KLLVSSEDYGR	2	8	3	545513111;545513107;545513105		0	3.23186e+07	0	0.00420903	58.25	5.15453e-05	2	1266.66	-5.31659	23.3208	1
High	mELEPELLLQEAR	1	1	1	345805794	N-Term(Acetyl)	0	106379	0	0.00044548	58.24	6.59111e-05	2	1612.82	-3.44032	65.4991	0
High	VLLTLATQNR	1	1	1	545560324		0	934714	0	0.0014788	58.23	4.23134e-05	2	1128.67	-7.30996	36.6114	0
High	QDLPNAmAISEmTDK	1	1	1	73985218	M7(Oxidation); M12(Oxidation)	0	702845	0	0.000230076	58.23	1.676e-05	2	1695.75	-5.39541	30.828	0
High	KHEAFETDFTVHKDR	4	8	3	545513111;545513107;545513105		0	1.21806e+07	0	0.000112765	58.21	5.28528e-05	2	1859.89	-6.47038	19.5737	2
High	ITPENLPQILLQLK	2	2	1	327532722		0	4.36991e+06	0	0.00081061	58.2	1.36977e-05	2	1619.96	-7.42865	63.1653	0
High	NLLHVTDTGVGmTR	1	1	1	50979166	M12(Oxidation)	0	1.28765e+06	0	0.000197158	58.19	5.85581e-05	2	1529.77	-4.40898	29.4838	0
High	LFTAESLIGLK	1	1	1	73954685		0	3.18865e+06	0	0.00259378	58.18	3.08671e-05	2	1191.69	-4.30178	58.0728	0
High	DQAVMISGESGAGK	1	3	2	545512109;359320307		0	1.23145e+06	0	2.00739e-05	58.17	3.99302e-05	2	1349.63	-6.60045	21.7924	0
High	IQDKEGIPPDQQR	10	7	1	73995130		0	8.55715e+06	0	0.00213462	58.17	5.68472e-05	2	1523.77	-5.06252	15.5754	1
High	QLLQANPILEAFGNAK	1	8	2	160425231;359318584		0	2.6993e+07	0	0.000103273	58.1	4.7084e-05	2	1726.94	-5.76917	60.9241	0
High	AQTLPTSVVTITSESSPGK	1	2	2	545515600;73969626		0	1.75189e+07	0	0.00023382	58.1	6.93095e-05	2	1902.99	-6.0627	42.4861	0
High	MLLADQGQSWKEEVVTmETWMK	4	2	1	356461051	M17(Oxidation)	0	1.14879e+07	0	2.402e-05	58.08	3.01857e-05	3	2656.24	-3.67861	56.6057	1
High	VLDELTLTK	4	1	1	61740600		0	6.19815e+07	0	0.00727957	58.02	5.19823e-05	2	1031.59	-4.76924	38.3675	0
High	ALSSEGKPYVTK	3	8	3	545513111;545513107;545513105		0	3.35562e+07	0	0.000989789	58	7.26674e-05	2	1279.68	-9.66167	14.7073	0
High	LLDPEDISVDHPDEK	1	3	2	545515600;73969626		0	1.31422e+07	0	0.000102078	57.99	6.29065e-05	2	1721.81	-7.08833	37.0099	0
High	DGTGVVEFVR	1	1	1	545511431		0	2.63139e+06	0	0.00827916	57.95	8.44109e-05	2	1078.55	-4.5544	38.5211	0
High	KVQSGNINAAK	1	2	1	345802573		0	899075	0	0.00859172	57.95	7.33485e-05	2	1129.63	-6.22993	8.03372	1
High	AFGPGLQGGSAGSPAR	1	1	1	74008809		0	2.86213e+06	0	8.12465e-05	57.94	5.47163e-05	2	1429.7	-9.49971	26.7575	0
High	ALQLEEDIVSVTHK	1	2	1	545522837		0	2.94659e+06	0	0.000672918	57.94	6.37956e-05	2	1581.84	-5.10402	48.5946	0
High	HVDYIADQIVTK	1	3	1	545510807		0	1.86785e+06	0	0.0019802	57.93	7.70694e-05	2	1401.73	-4.3179	31.799	0
High	QKIVQAEGEAEAAR	1	1	1	345791621		0	708240	0	0.000268933	57.92	6.8691e-05	3	1499.77	-6.40041	15.7284	1
High	IVAFENAFER	1	2	1	74001642		0	1.89314e+06	0	0.00160028	57.9	5.50605e-05	2	1195.6	-5.63051	46.3082	0
High	VDTVNHmADELINSGHSDAATIAEWK	3	3	2	545515600;73969626	M7(Oxidation)	0	2.81467e+07	0	6.40644e-07	57.89	2.82845e-05	3	2840.3	-4.50857	47.5194	0
High	SVGmIAGGTGITPmLQVIR	1	1	1	114326313	M4(Oxidation); M14(Oxidation)	0	1.1018e+06	0	0.00102305	57.88	7.68213e-05	2	1933.02	-4.77122	48.6975	0
High	YVLVAGITPTPLGEGK	1	1	1	73946132		0	1.66327e+06	0	0.000977836	57.85	6.21784e-05	2	1614.9	-3.48174	51.2252	0
High	NQILNLTTDNANILLQIDNAR	1	1	1	61740600		0	2.20886e+06	0	9.9718e-05	57.8	5.46834e-05	3	2367.25	-4.26766	61.0555	0
High	SQEQLAAELAEYTAK	1	1	1	558757359		0	3.52061e+06	0	0.000195679	57.78	5.74367e-05	3	1651.81	-5.50825	50.0675	0
High	KDLYANTVLSGGTTMYPGIADR	1	5	1	307938303		0	991235	0	0.00130391	57.78	6.24384e-05	2	2343.15	-5.18177	47.5878	1
High	IFTSIGEDYDER	1	1	1	158819069		0	1.68033e+07	0	0.000738323	57.75	2.2496e-05	2	1444.65	-4.23603	38.3839	0
High	ASSEGSVASGSGLDSLHK	1	1	1	57087613		0	8.41519e+06	0	0.00107772	57.74	4.95548e-05	2	1688.8	-2.54169	23.1758	0
High	IFVGGLNPEATEEK	1	1	1	545516330		0	1.51233e+07	0	8.87128e-05	57.71	6.82818e-05	2	1503.76	-4.26295	40.1564	0
High	YQAVTATLEEK	1	3	1	345786084		0	6.49821e+06	0	0.00536958	57.68	7.50676e-05	2	1252.63	-7.6874	28.0989	0
High	AVANQTSATFLR	1	1	1	354459384		0	3.6756e+06	0	0.00822572	57.66	7.67853e-05	2	1278.67	-6.70611	30.8691	0
High	VEVGQGQEFAIDTK	1	5	1	73985178		0	686059	0	0.000323013	57.65	6.85445e-05	2	1520.75	-6.0929	35.2914	0
High	EVVAGSHELGQDYEHVTmLQER	1	3	2	545515600;73969626	M18(Oxidation)	0	8.12347e+06	0	6.36106e-05	57.64	3.504e-05	2	2543.17	-3.76094	35.7699	0
High	AGTQIENIEEDFRDGLK	3	4	1	73963339		0	2.43543e+07	0	0.000323932	57.58	6.17148e-05	2	1934.94	-5.31441	54.3131	1
High	EVATNSELVQSGK	2	2	1	359279911		0	4.86736e+06	0	0.000985417	57.57	7.59433e-05	2	1361.68	-6.48385	18.7676	0
High	VLDELTLAR	2	3	2	359279916;545510666		0	1.42554e+07	0	0.0046219	57.56	7.85738e-05	2	1029.59	-5.59344	40.4407	0
High	NQVAmNPTNTVFDAK	3	3	1	545497049	M5(Oxidation)	0	4.82579e+07	0	0.000892049	57.53	4.99789e-05	2	1665.78	-6.28271	30.86	0
High	AEAVVAMLLTK	1	1	1	545509598		0	1.56843e+06	0	0.000858938	57.48	7.2978e-05	2	1145.66	-3.38482	55.633	0
High	KTTEENQELVTR	1	3	1	73993994		0	1.39404e+06	0	0.00171241	57.46	8.0763e-05	2	1447.73	-5.78631	12.9202	1
High	QRDYETATLSDIK	2	5	1	73947718		0	2.16696e+07	0	0.0011878	57.45	6.93465e-05	2	1539.75	-8.8267	28.8915	1
High	SLESNPEQLQAmK	1	5	1	345782702	M12(Oxidation)	0	1.32781e+06	0	0.000894355	57.32	5.25476e-05	2	1490.71	-5.47474	23.2861	0
High	LDLQQGQNLLQGLSK	1	5	1	345782702		0	1.8587e+06	0	6.1088e-05	57.3	6.29385e-05	2	1654.9	-5.26873	55.9921	0
High	ASTEGVAIQGQQGTR	1	1	1	545525484		0	677199	0	0.000527526	57.27	6.74061e-05	2	1502.75	-6.20447	16.8516	0
High	LAEISDVWEEmKTTLK	1	3	2	545515600;73969626	M11(Oxidation)	0	3.33292e+06	0	0.000273023	57.24	7.67468e-05	2	1908.95	-5.28468	44.6829	1
High	GISQEQMQEFR	3	5	1	73947718		0	5.4611e+07	0	0.0107567	57.2	3.92525e-05	2	1352.62	-7.31074	31.3062	0
High	LNMILVQILK	1	1	1	545515705		0	365328	0	0.00411136	57.14	2.1638e-05	2	1184.74	-4.75098	61.5867	0
High	TGSDADLVVFPDSLK	1	2	1	114326371		0	5.29274e+06	0	0.000392632	57.14	8.55862e-05	2	1563.78	-7.30741	52.4428	0
High	SQYNFIADVVEK	1	2	1	548923719		0	3.77262e+06	0	0.00220466	57.14	5.69931e-05	2	1412.69	-8.59511	52.3375	0
High	HRPDLIDFDK	5	5	2	545515600;73969626		0	5.13031e+07	0	0.023459	57.05	6.509e-05	2	1255.64	-4.59262	29.4432	0
High	LmDLLADSR	1	2	1	74001642	M2(Oxidation)	0	1.17872e+06	0	0.00434632	57.03	8.75835e-05	2	1049.52	-5.74464	33.1738	0
High	DAGVIAGLNVLR	1	4	1	50978734		0	3.78043e+06	0	0.000925485	57.02	4.53823e-05	2	1197.69	-6.17993	53.4327	0
High	FLDGIYVSEK	1	1	1	57048082		0	1.38242e+07	0	0.00468254	57.01	6.27062e-05	2	1170.6	-4.89069	43.9213	0
High	QTALVELLK	4	2	1	545520919		0	2.93787e+08	0	0.0201034	56.98	6.96554e-05	2	1014.62	-4.01954	49.2141	0
High	VFASEmNAGIIK	1	2	1	545490543	M6(Oxidation)	0	1.62314e+06	0	0.00313063	56.98	8.3386e-05	2	1295.66	-5.3122	31.1084	0
High	TEMEDLMSSKDDVGK	1	1	1	160425231		0	976064	0	0.00378037	56.97	2.07941e-05	2	1684.73	-6.08946	32.9437	1
High	GEELLSPLNLEQAAYVR	2	3	2	545512109;359320307		0	4.19576e+06	0	0.00220431	56.96	8.21599e-05	2	1901.99	-4.58288	59.2666	0
High	VQQTVQDLFGR	1	1	1	73970888		0	2.21802e+07	0	0.00206586	56.95	0.00010435	2	1290.67	-5.13049	42.0771	0
High	NQGSGLSSSGAGEGQGPK	1	2	1	74006036		0	900061	0	0.000640512	56.89	3.38687e-05	2	1617.73	-7.17824	12.1227	0
High	TTPSVVAFTSDGER	2	1	1	73970888		0	8.54262e+06	0	0.00122403	56.88	5.51763e-05	2	1466.7	-7.75757	36.0996	0
High	DELILEGNDIELVSNSAALIQQATTVK	1	1	1	57048082		0	1.66913e+06	0	0.000153723	56.88	6.65602e-05	3	2884.5	-4.04201	65.6018	0
High	LAAAYNLVQR	1	1	1	359323581		0	1.73203e+06	0	0.00108518	56.87	8.07965e-05	2	1118.63	-3.55628	33.3594	0
High	LMLLLEVISGER	2	15	2	73963339;73947718		0	2.37558e+06	0	0.000641451	56.85	6.59889e-05	2	1372.78	-2.85895	65.5337	0
High	SPTWFGIPR	2	6	1	545500574		0	2.22049e+07	0	0.00433355	56.78	0.00013937	2	1060.55	-5.13105	51.4942	0
High	ADVVESWIGEKENSLK	1	8	3	545513111;545513107;545513105		0	8.84128e+06	0	1.83267e-05	56.75	0.00010187	2	1803.9	-6.16363	46.607	1
High	YLQTLTTIAAEK	1	1	1	217416483		0	1.54255e+06	0	0.000635774	56.72	7.99116e-05	2	1351.74	-4.6423	41.3931	0
High	SVFPEQANNNEWAR	1	1	1	73966003		0	2.1574e+06	0	0.00128398	56.71	3.60485e-05	2	1661.76	-5.26499	38.4839	0
High	FADGDVDTVLSR	1	1	1	359322052		0	2.3094e+06	0	0.00139303	56.68	6.8301e-05	2	1294.62	-4.67767	38.9331	0
High	FLFLLLGPAGK	1	3	1	545538702		0	437320	0	0.00060837	56.63	2.60724e-05	2	1175.71	-4.5375	63.6794	0
High	VPANQLAEIWLK	1	2	1	545547434		0	2.77724e+06	0	0.00523548	56.63	5.34484e-05	2	1381.78	-3.37166	58.5303	0
High	FHLLDIDDLQSIR	2	2	1	74001424		0	2.56115e+06	0	0.000139935	56.61	8.99285e-05	2	1584.83	-3.72303	58.4263	0
High	mALLATVLGR	1	3	1	345782111	M1(Oxidation)	0	6.98831e+06	0	0.00235736	56.6	7.41651e-05	2	1060.61	-5.00804	50.8663	0
High	HQAFmAELASNK	2	3	2	545515600;73969626	M5(Oxidation)	0	1.27898e+07	0	0.0275744	56.57	5.56239e-05	2	1362.64	-7.06536	19.9667	0
High	DLSSVQTLLTK	1	8	3	545513111;545513107;545513105		0	1.26463e+08	0	0.016395	56.54	7.41987e-05	2	1204.67	-4.76169	50.8275	0
High	LVDTGDKFR	1	3	2	545515600;73969626		0	5.01978e+07	0	0.0262164	56.52	9.88311e-05	2	1050.55	-6.49022	17.4051	1
High	LTEQLAGPLR	1	1	1	73949523		0	3.96004e+06	0	0.00308488	56.49	4.08387e-05	2	1097.63	-5.77948	32.921	0
High	LAASGDGGLQELSGHFENQK	1	1	1	345799307		0	732486	0	3.29339e-05	56.42	7.09186e-05	2	2057.98	-5.5534	39.8645	0
High	NLDPFLLFDEFK	1	1	1	545557510		0	0	0	0.00122513	56.36	9.1789e-05	2	1497.76	-2.92241	67.2991	0
High	LVNTTITPEPEPK	1	2	1	545491914		0	1.3628e+07	0	0.00428072	56.31	9.00452e-05	2	1438.77	-6.52955	27.4262	0
High	SSGPTSLFAVTVAPPGAR	1	1	1	545505093		0	1.39409e+07	0	0.00028153	56.29	0.000104089	2	1714.9	-8.01454	52.8305	0
High	LWEYLLELLK	1	3	2	545515600;73969626		0	524402	0	0.000714599	56.28	5.35774e-05	2	1319.76	-3.39758	68.996	0
High	RFDDAVVQSDmK	2	3	1	545497049	M11(Oxidation)	0	6.89857e+06	0	0.000299678	56.26	4.48342e-05	2	1426.66	-5.08526	19.3083	1
High	YNVSQLEEWLR	1	1	1	545550660		0	874971	0	0.00241523	56.24	9.18649e-05	2	1436.71	-5.3074	59.9537	0
High	LAVATFAGIENK	1	2	1	345780137		0	614422	0	0.000900877	56.23	9.80324e-05	2	1233.68	-5.29928	43.5839	0
High	EQADFAIEALAK	4	8	2	160425231;359318584		0	8.96263e+06	0	0.00133607	56.23	0.00011185	2	1305.66	-8.47312	48.1238	0
High	GFALVGVGSEASSK	1	1	1	545514197		0	2.29276e+06	0	0.000289609	56.2	0.000108667	2	1308.67	-5.02963	40.2164	0
High	SDFQVNLNNASR	1	6	1	545530010		0	1.3568e+06	0	0.00380449	56.19	7.20107e-05	2	1364.65	-5.13559	32.7271	0
High	QVAQQEAQR	1	1	1	345791621		0	0	0	0.0117433	56.15	6.49118e-05	2	1057.53	-6.38791	7.86388	0
High	LIDIFYPGDQQSVTFGTK	1	4	1	345792599		0	0	0	7.48399e-06	56.13	9.94627e-05	2	2029.02	-4.87499	59.8624	0
High	INVYYNEATGGK	2	1	1	545512496		0	2.63076e+06	0	0.000669406	56.12	5.49772e-05	2	1328.64	-7.6426	28.1008	0
High	FLLVLADGLR	1	1	1	345795107		0	0	0	0.00178889	56.11	4.10218e-05	2	1116.67	-4.11944	60.2127	0
High	SIATLAITTLLK	1	5	1	73984948		0	3.34674e+06	0	0.00039646	56.11	1.4327e-05	2	1244.77	-7.21915	63.0546	0
High	AGYSQYVPEILEK	1	1	1	73970116		0	1.97273e+06	0	0.0115614	56.08	9.42027e-05	2	1496.76	-3.47359	51.2083	0
High	IAQLEEQLDNETKER	1	1	1	160425231		0	1.00348e+06	0	0.000693645	56.07	0.000105913	2	1815.9	-4.30696	32.4887	1
High	EAIQQQQNQLVWVSEGK	1	1	1	55741803		0	1.70506e+06	0	2.22615e-05	56.07	0.000101341	2	1985	-4.38977	42.1037	0
High	VGGSSVDLHR	1	6	1	545530010		0	1.00753e+06	0	0.008892	56.05	6.74171e-05	2	1026.52	-9.36405	13.3232	0
High	KALAAAGYDVEK	2	6	3	545554601;545554636;345796941		0	1.19639e+06	0	0.00129316	56.04	0.000127554	2	1235.65	-7.57265	19.3909	1
High	VVDLmVHmASK	1	1	1	345807932	M5(Oxidation); M8(Oxidation)	0	3.06311e+06	0	0.00466624	56.02	9.4388e-05	2	1261.62	-8.22752	18.8833	0
High	ALEEANADLEVK	1	1	1	545510666		0	2.84897e+06	0	0.00315081	55.96	8.3279e-05	2	1301.65	-8.28234	29.1206	0
High	FLSAIISSVDK	1	1	1	73951551		0	2.18589e+06	0	0.00136204	55.94	6.39254e-05	2	1179.65	-6.19725	50.6198	0
High	GAAMVTAVAYR	1	4	2	545528063;345798984		0	2.58005e+06	0	0.00176784	55.92	9.17253e-05	2	1109.57	-6.65076	30.8761	0
High	LALAEVEDNYK	1	2	1	545522837		0	5.57974e+06	0	0.00123525	55.9	0.000110398	2	1264.64	-5.49877	38.4791	0
High	LNIDPSTITWQR	1	1	1	73946132		0	1.73113e+06	0	0.00155306	55.9	0.000108085	2	1443.75	-5.17872	48.7772	0
High	RFDEILEASDGIMVAR	1	7	1	545550325		0	1.93395e+06	0	0.000154859	55.88	0.000108584	3	1821.9	-7.56803	53.0446	1
High	IIGNLLYYR	1	1	1	73951551		0	8.01441e+06	0	0.0080972	55.87	7.05288e-05	2	1124.64	-4.77002	49.1426	0
High	LEGWLSLPLR	1	1	1	545528313		0	2.33067e+06	0	0.000722137	55.87	5.91407e-05	2	1183.68	-4.25705	60.225	0
High	MNEVISLWK	2	8	3	545513111;545513107;545513105		0	5.69663e+07	0	0.00969956	55.85	0.000133258	2	1119.58	-4.50049	51.4259	0
High	QLEEANDLLR	1	2	1	545506270		0	5.6383e+06	0	0.00391784	55.85	9.24357e-05	2	1200.61	-6.97836	35.5251	0
High	ALLQAILQTEDMLK	1	1	1	345796694		0	274701	0	0.000191019	55.83	8.56789e-05	2	1586.88	-3.41088	64.3078	0
High	IQEQVQQTLAR	1	1	1	73996826		0	3.24562e+06	0	0.00133865	55.8	8.96921e-05	2	1313.71	-5.041	23.1117	0
High	ISNIPSLIFLDATTGK	1	2	1	545512065		0	337695	0	8.08974e-05	55.79	8.68671e-05	2	1689.93	-7.03925	62.1258	0
High	DLQMVNISLR	1	1	1	345791621		0	7.60185e+06	0	0.00360541	55.77	0.000134809	2	1188.63	-7.52286	50.1443	0
High	YYGLQILENVIK	1	1	1	545515705		0	0	0	0.000669227	55.71	7.6398e-05	2	1452.8	-5.87571	62.9005	0
High	GNTAAYLLYAFTR	1	1	1	73953488		0	820363	0	0.00148444	55.67	0.000121146	2	1460.75	-4.21934	61.7461	0
High	EFALNNENYSLGNR	1	2	1	545491914		0	7.83696e+06	0	0.000203673	55.67	5.6101e-05	2	1640.76	-5.19345	40.6335	0
High	GAFGEVQLVR	1	3	2	545528313;545506270		0	7.40402e+06	0	0.00903727	55.58	0.000137102	2	1075.59	-3.41049	40.8826	0
High	VTAYTVDVTGR	1	1	1	545531227		0	1.42462e+06	0	0.000993241	55.57	8.73596e-05	2	1181.61	-8.87173	29.1378	0
High	QVLVLQSQLADTK	1	7	1	545498124		0	1.35734e+06	0	0.00415842	55.53	0.000104822	2	1442.81	-5.3611	40.6705	0
High	DGmAFNALIHK	2	3	2	545515600;73969626	M3(Oxidation)	0	48243013	0	0.00917333	55.52	9.97332e-05	2	1232.6	-5.33632	33.6359	0
High	NTTGVTEEALKEFSmMFK	1	8	3	545513111;545513107;545513105	M15(Oxidation)	0	331931	0	0.000954256	55.52	6.32625e-05	2	2078.97	-5.32	62.6158	1
High	AFITNIPFDVK	1	6	1	545534926		0	3.68982e+06	0	0.00715777	55.48	9.28697e-05	2	1264.69	-4.93068	56.9649	0
High	LAEFSSQAAEEEEKVK	1	3	1	359318584		0	1.10576e+06	0	0.000443578	55.48	0.000110141	2	1794.87	-4.50729	29.4688	1
High	DLMLWMEDVIR	1	3	2	545515600;73969626		0	358364	0	0.000406464	55.47	0.000104152	2	1420.69	-4.3487	67.306	0
High	VAGQDGSVVQFK	1	5	1	345781678		0	8.51236e+06	0	0.0195551	55.42	0.000156027	2	1234.63	-7.17187	27.9817	0
High	NPDTQWITKPVHK	1	1	1	545538758		0	1.37462e+06	0	0.00242007	55.37	0.000132278	2	1563.82	-5.34313	24.6878	0
High	DAIILIFANK	2	3	1	57090551		0	1.86862e+06	0	0.00571427	55.36	6.43268e-05	2	1117.66	-4.00768	59.4028	0
High	SGAPAAAAGGR	1	2	1	359320591		0	2.69927e+06	0	0.00122353	55.34	6.65245e-05	2	885.447	-7.36251	8.36047	0
High	TKFETEQALR	1	2	1	359279916		0	1.54881e+06	0	0.00386321	55.31	0.000132941	3	1222.63	-8.96738	19.2654	1
High	ISmQDVDLSFGSPK	1	1	1	545531227	M3(Oxidation)	0	860966	0	0.000356344	55.26	9.844e-05	2	1539.73	-4.28555	39.836	0
High	QAVTNPNNTFYATK	1	1	1	73970888		0	1.63603e+07	0	0.000842407	55.24	9.42563e-05	2	1568.76	-5.80919	26.039	0
High	TLAVSGLGVVGR	1	3	1	545510807		0	4.85466e+06	0	0.000331903	55.23	0.000113518	2	1128.66	-7.65215	41.4859	0
High	TFAPEEISAmVLTK	2	1	1	345806081	M10(Oxidation)	0	2.21305e+06	0	0.00096325	55.23	0.000128514	2	1552.78	-5.36769	50.8441	0
High	HRPELIEYDKLR	4	5	1	73947718		0	4.31349e+07	0	0.00010507	55.22	0.000112277	3	1568.84	-7.0073	26.059	1
High	TTGIVmDSGDGVTHTVPIYEGYALPHAILR	7	7	1	307938303	M6(Oxidation)	0	3.72274e+07	0	0.000202336	55.2	9.34675e-05	3	3199.59	-5.34381	53.5457	0
High	TILSNQTVDIPENVDITLK	2	1	1	57048082		0	2.87722e+06	0	0.00092221	55.17	9.85247e-05	2	2113.13	-3.03317	56.0391	0
High	ENLLEEQGSIAVR	5	8	3	545513111;545513107;545513105		0	2.89115e+07	0	0.0160824	55.16	0.000128774	2	1457.75	-3.65172	40.8944	0
High	GLLPEELTPLILATQK	1	1	1	74000809		0	3.20301e+06	0	0.000315321	55.15	2.87163e-05	2	1736.02	-1.65642	63.0439	0
High	IYQTTTERPFIQK	1	1	1	545520052		0	2.91745e+06	0	0.000524442	55.13	0.000138413	2	1624.86	-5.37769	26.1951	0
High	AHSPASTLPNSPGSTFER	2	1	1	345792774		0	4.20007e+06	0	0.000383995	55.13	0.000109411	2	1855.88	-5.47717	27.6382	0
High	VDGQVVGSTDALSNQLTR	1	7	1	545537749		0	873722	0	1.6955e-05	55.13	0.00012138	2	1859.93	-6.88213	38.9643	0
High	VLEALLPLGSLEER	1	1	1	545509598		0	1.95811e+06	0	0.000284369	55.09	5.62182e-05	2	1538.87	-4.81765	60.6605	0
High	DLMSWINGIR	2	8	3	545513111;545513107;545513105		0	4.61336e+06	0	0.00334742	55.08	0.000134583	2	1204.61	-5.32418	63.2478	0
High	EANELQQWINEK	2	8	3	545513111;545513107;545513105		0	5.67121e+07	0	0.00537687	55.07	0.000100353	2	1501.72	-5.13059	48.8138	0
High	LAQAEEQLEQESR	1	3	1	359318584		0	2.05833e+06	0	0.000207288	55.05	7.56511e-05	2	1530.73	-5.55726	24.8166	0
High	QIATLHAQVTDMK	1	1	1	160425231		0	6.03e+06	0	0.00138737	55.03	0.000113058	2	1455.75	-6.70317	27.424	0
High	VTmQNLNDR	2	7	2	61740600;359279911	M3(Oxidation)	0	4.31274e+07	0	0.00485327	54.96	5.93626e-05	2	1106.52	-9.38602	10.9984	0
High	DQSAVVVQGLPEGVAFK	2	7	1	545500574		0	1.18662e+07	0	1.67219e-05	54.89	0.000136547	2	1743.92	-3.71641	51.1599	0
High	GRELPTAFDYVEFTR	3	8	3	545513111;545513107;545513105		0	8.59977e+06	0	0.000438809	54.88	0.000116056	3	1800.88	-6.75926	51.9566	1
High	LENEIQTYR	3	1	1	61740600		0	3.17416e+07	0	0.00220471	54.87	0.000152492	2	1165.58	-5.27671	24.5609	0
High	ALELDSNLYR	1	1	1	160425231		0	1.49304e+07	0	0.00371669	54.87	0.000142554	2	1193.61	-3.25992	40.8715	0
High	TPGPGAQSALR	1	3	1	545496083		0	1.88266e+07	0	0.00373014	54.86	9.79763e-05	2	1054.56	-8.13023	16.765	0
High	QQVAPmDDETGKELVLALYDYQEK	3	8	3	545513111;545513107;545513105	M6(Oxidation)	0	2.89004e+07	0	0.00363845	54.85	8.46176e-05	2	2799.33	-3.23879	57.4293	1
High	ALAAAGYDVEK	4	6	3	545554601;545554636;345796941		0	1.13042e+07	0	0.00148228	54.83	0.000141242	1	1107.56	-5.40602	25.1389	0
High	VLLLDSSIVEAK	1	1	1	545520894		0	984747	0	0.00872525	54.8	0.000101492	2	1286.75	-4.95011	50.7098	0
High	mFGVPVVVAVNAFK	1	2	1	545507634	M1(Oxidation)	0	1.02859e+07	0	0.0114775	54.78	0.000128407	2	1493.81	-5.58842	59.9402	0
High	LVLDSIIWAFK	1	1	1	545515705		0	156001	0	0.0010773	54.76	6.24945e-05	2	1304.76	-4.26624	65.198	0
High	FNVWDTAGQEK	2	1	1	303228324		0	2.50993e+07	0	0.00415874	54.74	7.35265e-05	2	1294.6	-4.56659	39.6046	0
High	VLAVNQENEHLmEDYER	4	5	1	73947718	M12(Oxidation)	0	5.7424e+07	0	0.000106851	54.74	4.96892e-05	2	2104.95	-4.40715	29.4509	0
High	ALAAGGVGSIVR	1	2	1	345803175		0	2.7038e+06	0	0.000248984	54.73	0.000122995	2	1070.63	-4.54187	33.2975	0
High	EQLWLANEGLITR	1	1	1	73951551		0	4.03121e+06	0	0.000427881	54.73	0.000134773	2	1542.82	-5.44581	55.1321	0
High	SLYYYIQQDTK	1	1	1	50950177		0	5.47361e+06	0	0.0103375	54.72	0.000129181	2	1421.69	-4.02258	43.0782	0
High	LLTQHENIKNEIDNYEEDYQK	3	3	2	545515600;73969626		0	4.33526e+07	0	0.00583347	54.72	7.65642e-05	2	2636.24	-4.51325	38.9451	1
High	TATDEAYKDPSNLQGK	2	8	3	545513111;545513107;545513105		0	4.40428e+07	0	0.000314192	54.71	0.000115449	2	1737.82	-4.43926	18.3393	1
High	ETLEPLIQAAQLLQVK	2	1	1	545550660		0	1.33969e+06	0	0.000389995	54.69	5.04344e-05	2	1794.03	-2.95611	64.2245	0
High	VLDFEHFLPmLQTVAK	2	2	1	345776590	M10(Oxidation)	0	6.91926e+06	0	0.000109474	54.68	0.000167481	2	1903.99	-3.40926	60.9311	0
High	SGVGNVFIK	1	9	1	545523510		0	1.3211e+06	0	0.00785972	54.67	0.000102528	2	920.516	-4.01657	33.8098	0
High	IDSLSAQLSQLQK	1	1	1	560891942		0	7.21221e+06	0	0.00618456	54.62	0.000152208	2	1430.78	-5.56772	44.8409	0
High	ELAQYHQSQGGGGLR	2	1	1	545506551		0	1.94044e+06	0	0.000291395	54.61	9.85927e-05	2	1600.77	-5.60483	17.177	0
High	DQAVmISGESGAGK	1	3	2	545512109;359320307	M5(Oxidation)	0	2.1522e+06	0	0.000493633	54.59	6.46417e-05	2	1365.63	-4.31916	17.2783	0
High	LGDSHDLQR	2	8	3	545513111;545513107;545513105		0	4.75335e+07	0	0.0250792	54.58	9.9102e-05	2	1040.5	-7.72458	11.4804	0
High	LANLINAEER	1	1	1	73970143		0	777318	0	0.00181476	54.57	0.000125516	2	1142.61	-3.2844	31.8281	0
High	mKQVEELYHSLLELGEK	3	5	2	545513107;545513105	M1(Oxidation)	0	4.1096e+06	0	0.00830693	54.56	0.000163599	2	2062.05	-2.87474	54.6486	1
High	QDVDNASLAR	1	1	1	559098393		0	1.01028e+07	0	0.00987204	54.55	8.69865e-05	2	1088.53	-6.05814	15.4576	0
High	QITVNDLPVGR	1	3	1	356461044		0	9.64302e+06	0	0.000609522	54.5	0.000101122	2	1211.67	-4.39756	38.1488	0
High	VYEELLAIPVVK	1	2	1	74006036		0	2.5158e+06	0	0.000442823	54.5	6.7592e-05	2	1372.8	-2.97076	58.1466	0
High	SSLSSAQADFSQLAELDR	1	8	3	545513111;545513107;545513105		0	2.14715e+07	0	0.000225713	54.49	0.000104378	3	1924.92	-4.272	57.0089	0
High	YSGSYNDYLR	1	1	1	345783055		0	1.21266e+06	0	0.00325837	54.39	3.8757e-05	2	1237.54	-8.39557	32.1959	0
High	mAEDTSSILR	1	2	1	545537897	M1(Oxidation)	0	1159710	0	0.00535027	54.38	7.87869e-05	2	1138.53	-8.77878	23.9666	0
High	QAFEEIILQYNK	1	4	1	73993994		0	2.99497e+06	0	0.00456265	54.36	0.00014456	2	1495.77	-3.47507	54.4253	0
High	FAQPGSFEYEYAmR	1	1	1	545558431	M13(Oxidation)	0	1.61837e+06	0	0.000122454	54.36	2.58338e-05	2	1711.73	-5.43929	40.4527	0
High	VDTVNHMADELINSGHSDAATIAEWK	2	3	2	545515600;73969626		0	4.52699e+06	0	1.5747e-06	54.34	7.17851e-05	3	2824.31	-2.68234	57.3624	0
High	AIEKETELDSLKDK	2	2	1	545522837		0	911620	0	0.00213858	54.33	0.000184858	2	1618.84	-6.28967	21.8372	2
High	EAFLNTEDKGDSLDSVEALIK	2	8	3	545513111;545513107;545513105		0	3.85855e+07	0	5.02217e-05	54.3	0.000145456	2	2294.13	-4.04008	57.1735	1
High	LESQLQEVQGR	1	3	1	359318584		0	1.15459e+06	0	0.00233543	54.27	0.000174148	2	1286.66	-4.4527	23.5667	0
High	TITLEVEPSDTIENVK	3	7	1	73995130		0	4.65768e+07	0	0.000495188	54.23	0.000191429	2	1787.91	-7.28618	45.9089	0
High	SNIDALLGR	1	4	1	545540403		0	2.48932e+06	0	0.00575246	54.17	0.000172654	2	958.527	-5.03822	40.6117	0
High	SGGASHSELIHNLR	1	2	1	73945680		0	4.61649e+06	0	0.000787603	54.17	0.000145091	3	1477.74	-6.52336	18.555	0
High	SSEELLSALQK	1	5	2	545519691;545519689		0	1.87138e+07	0	0.0073558	54.16	0.000168831	2	1204.64	-5.26598	42.6192	0
High	VITNQYNNPAGLYSSENISNFNNALESK	1	1	1	545548354		0	9.44305e+06	0	0.000659075	54.09	0.000104699	3	3101.47	-3.80717	54.4889	0
High	VFDWASTSR	1	2	1	73956580		0	8.25507e+06	0	0.00406937	54.07	8.85337e-05	2	1068.5	-9.04351	36.6417	0
High	FESLEPEMNNQASR	1	3	2	545515600;73969626		0	2.15672e+07	0	6.4397e-05	54.06	4.00498e-05	2	1651.73	-4.54244	32.6968	0
High	GATAAATAPAPAAHK	1	1	1	545532478		0	912826	0	0.00459248	54.05	0.000205236	2	1305.68	-5.39467	10.1069	0
High	KDQGELER	1	1	1	160425231		0	328881	0	0.0278344	53.95	0.000133501	2	974.484	-6.49371	8.14328	1
High	DFSALESQLQDTQELLQEENR	2	1	1	160425231		0	724847	0	0.000143818	53.94	8.8802e-05	3	2493.16	-6.5958	62.101	0
High	VEIIANDQGNR	3	9	3	545497049;345806081;50978734		0	4.96203e+07	0	0.00127533	53.93	0.000132094	2	1228.62	-7.65197	20.3305	0
High	SNQELLQSQLAEK	1	2	1	74001642		0	432515	0	0.00167776	53.87	0.000159569	2	1487.76	-3.44888	31.6769	0
High	VPPAINQFTQALDR	2	1	1	558611350		0	3.32604e+06	0	0.000322582	53.87	0.00019054	2	1569.83	-4.13071	54.5991	0
High	SVQALIADFR	1	2	1	50978986		0	395760	0	0.00160248	53.86	0.000177411	2	1119.61	-3.46307	55.8208	0
High	EKEQLmASDDFGR	1	8	3	545513111;545513107;545513105	M6(Oxidation)	0	5.16255e+06	0	0.00716492	53.85	4.73912e-05	2	1541.68	-6.82585	21.4508	1
High	HEALmSDLSAYGSSIQALR	2	8	3	545513111;545513107;545513105	M5(Oxidation)	0	6.95926e+06	0	4.42669e-05	53.85	0.000126514	2	2064.99	-5.77653	46.5623	0
High	VLQSALAAIR	1	1	1	57089135		0	1.17298e+06	0	0.0029402	53.83	7.82459e-05	2	1041.64	-4.13452	39.0154	0
High	LSEVVGSGKDGR	1	1	1	57088195		0	1.11791e+06	0	0.00179739	53.81	0.000225632	2	1203.62	-7.30316	12.4322	1
High	QLETIDQLHLEYAKR	2	5	1	73947718		0	5.42992e+06	0	0.000585417	53.79	0.000153553	2	1856.98	-2.3953	38.6439	1
High	LASIVEQVSVLQNQGR	1	4	1	345792599		0	1.58988e+06	0	0.000470049	53.77	0.000149434	2	1740.95	-7.13848	50.8771	0
High	MVNHFIAEFK	2	3	1	545497049		0	1.73788e+07	0	0.00369461	53.76	0.000181964	2	1235.62	-3.168	38.8705	0
High	ISNRPAFmPSEGK	10	8	1	73947718	M8(Oxidation)	0	4.1944e+07	0	0.00389	53.72	0.000150103	2	1449.71	-4.83725	17.2727	0
High	LmVHTVATFNSIK	3	8	3	545513111;545513107;545513105	M2(Oxidation)	0	2.59082e+07	0	0.000931522	53.68	0.000220917	2	1476.78	-7.08494	34.0196	0
High	SQIHDIVLVGGSTR	3	3	1	545497049		0	4.00022e+07	0	0.000308513	53.68	0.000146564	2	1481.8	-6.14798	32.5301	0
High	GGPIPANLEAAAGLPSSK	1	1	1	345801374		0	1.99737e+06	0	4.57249e-05	53.65	0.000226979	2	1649.87	-7.63377	46.7771	0
High	IDGITIQAR	1	8	3	545513111;545513107;545513105		0	4.75249e+07	0	0.0086858	53.64	0.00024091	2	986.556	-6.98737	31.3813	0
High	THNDIIHNENmR	1	1	1	558757359	M11(Oxidation)	0	1.2532e+06	0	0.00569844	53.63	6.19921e-05	2	1509.68	-5.59871	10.0892	0
High	VYIGSFWAQPLQNTDNR	1	1	1	74000237		0	943670	0	2.56496e-05	53.63	0.000125068	2	2008.97	-6.57473	58.0036	0
High	DSYESYGNSR	1	1	1	545559521		0	3.08574e+06	0	0.00174856	53.62	4.33481e-06	2	1177.47	-6.84894	16.1399	0
High	MPLATSTDHGHNLQTVQLLIK	2	3	2	545515600;73969626		0	5.91824e+07	0	3.3772e-05	53.57	0.000166147	2	2317.22	-4.18211	44.4547	0
High	LSSPATLNSR	11	3	1	57097397		0	3264271960	0	0.00506638	53.53	0.000287902	2	1045.55	-9.14974	19.801	0
High	LSNIFVIGK	1	2	1	354725914		0	4.96205e+06	0	0.00167606	53.52	6.84732e-05	2	990.595	-3.79699	47.8214	0
High	GPIKFNVWDTAGQEK	2	1	1	303228324		0	6.18659e+06	0	0.000172699	53.52	0.000190302	2	1689.85	-3.34459	43.7411	1
High	AQLLQPTLEINPR	1	1	1	545502393		0	4.45922e+06	0	0.00310765	53.51	0.000123892	2	1492.84	-5.6952	46.0765	0
High	ALESGDMNTVWK	1	1	1	73951551		0	2.40408e+06	0	0.00303086	53.49	0.000105884	2	1350.63	-5.14386	38.413	0
High	ESTLHLVLR	4	7	1	73995130		0	6.5861e+07	0	0.00394036	53.45	8.90156e-05	2	1067.61	-7.23726	34.016	0
High	AFLTLAEDILR	1	1	1	311771751		0	533469	0	0.00151983	53.44	0.000151494	2	1261.71	-2.02842	63.0627	0
High	FGQGGAGPVGGQGPR	1	1	1	545525020		0	5.60825e+06	0	0.027668	53.43	0.000149347	2	1341.66	-6.98358	19.9728	0
High	AGPNIYELR	1	2	1	345791028		0	5.41262e+06	0	0.0260029	53.41	0.000287303	2	1032.54	-5.46005	35.5743	0
High	QAEmEGAVQSIQGELSK	1	1	1	359320368	M4(Oxidation)	0	571993	0	0.000116047	53.41	0.000136355	2	1820.86	-4.63227	38.1173	0
High	ELVDDSINNVR	1	2	1	73945680		0	6.08517e+06	0	0.00500252	53.37	0.000165692	2	1273.63	-7.55447	30.4118	0
High	TLFATEDALEVR	1	3	2	545512109;359320307		0	2.36244e+06	0	0.0022203	53.37	0.000219312	2	1364.7	-6.67584	47.8382	0
High	FQIQDISVETEDNKEKK	2	7	2	545515600;73969626		0	3.62851e+06	0	0.00025928	53.36	0.000211283	2	2051.02	-3.7539	33.9038	2
High	AVAVVVDPIQSVK	1	1	1	345797261		0	3.93471e+06	0	0.00793845	53.35	7.23626e-05	2	1324.78	-6.12411	42.7723	0
High	IFQILYANEGESK	1	1	1	545528313		0	1.48886e+06	0	0.000333151	53.34	0.000177268	2	1511.76	-8.96019	48.0086	0
High	LIQSHPESAEDLQEK	3	8	3	545513111;545513107;545513105		0	5.60321e+07	0	0.000647794	53.34	0.00014923	2	1723.84	-7.79656	19.4937	0
High	AAGDEMGTVR	1	2	1	73992062		0	1.8702e+06	0	0.00237805	53.27	6.94692e-05	2	1006.45	-8.69637	14.7458	0
High	GFVDDIIQPSSTR	1	1	1	545539043		0	1.86647e+06	0	0.00110424	53.26	0.000173483	2	1434.71	-6.68088	45.9518	0
High	NLAMGVNLTSMSK	1	1	1	345789675		0	776909	0	0.000309074	53.23	0.000187282	2	1365.68	-5.62408	45.2184	0
High	TDLEKDIISDTSGDFRK	2	1	1	50950177		0	6.41146e+06	0	9.05895e-05	53.2	0.000155794	3	1939.95	-4.42159	41.9931	2
High	VGNIIDTMITDAFLK	1	2	1	545540605		0	0	0	0.00250929	53.17	0.000190128	2	1650.87	-4.93385	67.7142	0
High	VTDAIVLLDR	1	1	1	345796106		0	1.00536e+06	0	0.00203654	53.16	0.00015482	2	1114.64	-5.41762	46.6266	0
High	LFEGNALLR	1	1	1	545487328		0	1.18432e+07	0	0.00629305	53.15	0.000220541	2	1032.58	-5.12751	42.9026	0
High	LNEIVGNEDTVSR	1	4	1	545500589		0	416492	0	0.000732621	53.15	0.000152272	2	1445.71	-7.89492	26.1596	0
High	ILKEDILNYLEK	3	1	1	57088195		0	6.06198e+06	0	0.00292585	53.13	0.000132546	2	1490.84	-7.72907	52.3929	1
High	VSISEGDDKIEYR	1	1	1	345785044		0	1.80222e+06	0	0.0101933	53.13	0.000139842	2	1510.72	-10.5788	27.1132	1
High	ALVAVLLSR	1	1	1	73994683		0	1.03023e+06	0	0.00311904	53.11	7.28092e-05	2	941.612	-2.89129	50.9358	0
High	DQNTVETLQR	3	3	2	545515600;73969626		0	6.30325e+07	0	0.0122935	53.11	0.000159301	2	1203.59	-8.18873	19.4884	0
High	QDIAFAYQR	1	1	1	50950177		0	1.04798e+07	0	0.0127691	53.09	0.000145554	2	1111.55	-7.11414	32.9686	0
High	AGISFIIK	1	7	1	545500574		0	4.35323e+06	0	0.021692	53.07	6.43592e-05	2	848.519	-6.36165	47.1927	0
High	GVPTGFVLPIR	1	2	1	545507634		0	1.44261e+07	0	0.00464336	53.06	0.000138654	2	1155.68	-6.12385	54.7733	0
High	LQEEATLLQQK	1	19	1	545521189		0	1.03121e+06	0	0.00435516	53.05	0.000237321	2	1300.7	-7.14821	30.83	0
High	LASTGSGQSFLAR	1	2	1	73979133		0	1.27339e+07	0	0.000638281	53.04	0.000213783	2	1294.67	-4.01948	29.7696	0
High	FQELIFEDFAR	1	2	1	545513275		0	1.29453e+06	0	0.00109331	53.03	0.000150814	2	1414.69	-5.32748	60.1259	0
High	DTLQSELVGQLYK	1	7	1	73996848		0	793472	0	0.00119771	53.02	0.000195812	2	1493.78	-3.63434	55.8993	0
High	LLELEQDASSAK	1	2	1	545495512		0	809276	0	0.000708013	52.99	0.000238362	2	1303.67	-5.75285	32.5686	0
High	RWSQLLANSATR	1	8	3	545513111;545513107;545513105		0	2.44859e+06	0	0.00275204	52.97	0.000259396	2	1402.75	-6.85967	31.4816	1
High	ELPTAFDYVEFTR	2	8	3	545513111;545513107;545513105		0	73620285	0	0.00223403	52.94	0.000161087	2	1587.76	-6.71571	59.0762	0
High	RLAAVAAINAAIQK	2	1	1	73951551		0	1.6014e+06	0	5.15101e-05	52.89	3.23848e-05	3	1409.85	-5.31958	41.067	1
High	ITGNPVVTSR	1	5	1	345782702		0	6.19301e+06	0	0.00210315	52.88	0.000240612	2	1043.58	-6.69919	17.829	0
High	SGVSLAALKK	3	3	1	545554601		0	5.95503e+06	0	0.00605245	52.83	8.83425e-05	2	973.599	-5.70354	24.9237	1
High	ESGVDIAAGNMLVQK	1	2	1	345795391		0	2.67818e+06	0	0.000174708	52.82	0.000235078	2	1531.77	-4.58902	42.0716	0
High	ELAEDGYSGVEVR	1	1	1	57102362		0	894013	0	0.00179906	52.75	0.000120245	2	1423.66	-4.5021	31.0061	0
High	GNLEVLLFTIQSK	1	7	2	545515600;73969626		0	5.44655e+06	0	0.000584376	52.75	0.000167229	3	1461.82	-5.35146	61.4871	0
High	AQQLAEVEVK	3	1	1	560879431		0	1.8235e+07	0	0.015732	52.74	0.000173999	2	1114.6	-5.73465	24.563	0
High	TVIIEQSWGSPK	1	1	1	545555747		0	8.70105e+06	0	0.0132104	52.74	0.000256742	2	1344.71	-4.52656	38.4713	0
High	NVEATNAYTQR	1	2	1	545491914		0	4.36842e+06	0	0.00549664	52.71	0.000123233	2	1266.6	-9.4401	16.324	0
High	NALESYAFNmK	1	4	1	50978734	M10(Oxidation)	0	2.46249e+06	0	0.00294638	52.71	7.3672e-05	2	1303.58	-11.3029	36.6541	0
High	HQGVmVGMGQK	7	8	2	57108093;307938303	M5(Oxidation)	0	1.24045e+07	0	0.00753537	52.63	0.000119248	2	1187.56	-5.5159	12.9197	0
High	DVEDEETWIR	1	8	3	545513111;545513107;545513105		0	2.79075e+07	0	0.00271427	52.63	7.04028e-05	2	1291.57	-5.21801	40.4844	0
High	MLLADQGQSWK	2	3	2	356461051;545530557		0	2.83892e+07	0	0.00460529	52.61	0.000246176	2	1276.63	-3.50317	38.1395	0
High	mNYSDAIVWLK	1	1	1	545485232	M1(Oxidation)	0	5.17906e+06	0	0.00356683	52.56	0.000175262	2	1355.66	-6.14288	53.3034	0
High	TERPVNSAALSPNYDHVVLGGGQEAMDVTTTSTR	1	1	1	545491433		0	983764	0	3.29784e-05	52.56	0.000137824	3	3573.71	-5.22593	42.9683	0
High	ILLAELEQLK	1	1	1	559098393		0	1.77793e+07	0	0.00319981	52.54	0.000104472	2	1169.71	-3.77784	57.0897	0
High	VGQAVDVVGQAGKPK	1	1	1	345796375		0	2.55363e+06	0	0.000157929	52.52	0.000136301	2	1452.8	-8.35221	19.4103	0
High	GLAQALQTK	1	3	1	545509598		0	2.47715e+06	0	0.0184376	52.41	0.000233091	2	929.536	-5.85557	26.2818	0
High	EDAANNYAR	2	11	2	359323129;545556306		0	4.53086e+06	0	0.0188063	52.41	5.48281e-05	2	1023.44	-5.63431	10.6809	0
High	LLADQAEAR	1	1	1	545510947		0	4.05219e+06	0	0.00723142	52.4	0.000203706	2	986.52	-6.61332	16.957	0
High	AVTEQGAELSNEER	1	1	1	57098115		0	363570	0	0.000383733	52.37	0.000112119	2	1532.71	-7.47586	19.4268	0
High	ASVLLGSR	1	2	1	545491105		0	2.04473e+06	0	0.0220728	52.36	0.000432089	2	802.474	-4.91177	23.414	0
High	APDFVFYAPR	1	6	1	558757359		0	9.52242e+06	0	0.00087877	52.36	0.000221562	2	1182.58	-8.55521	49.8917	0
High	NQLTSNPENTVFDAK	1	1	1	345806081		0	7.0053e+06	0	0.000424124	52.35	0.000195587	2	1677.8	-3.71794	35.8054	0
High	SSVLESLVGR	1	7	1	73996848		0	1.07971e+06	0	0.0141374	52.34	0.000310976	2	1046.58	-7.53106	48.0392	0
High	FFEDYGLFmR	1	1	1	545502393	M9(Oxidation)	0	2.08844e+06	0	0.00249583	52.34	7.43893e-05	2	1340.59	-3.5335	55.4338	0
High	VAQPAITDNKDGTVTVR	1	1	1	74008809		0	580095	0	0.000262534	52.34	0.000256132	2	1784.94	-4.34798	24.5239	1
High	ALQGASQIIAEIR	1	7	1	73996848		0	1.53591e+06	0	0.000464428	52.31	0.000186822	2	1369.77	-5.0114	51.6237	0
High	ATFYGEQVDYYK	1	1	1	73951551		0	3.31259e+06	0	0.000543844	52.3	9.00931e-05	2	1483.67	-4.36973	39.2353	0
High	LVQFADSLLNR	1	1	1	545497651		0	3.77838e+06	0	0.00216713	52.29	0.000266181	2	1275.7	-3.5462	50.9964	0
High	EALFNEFVAAAR	1	4	1	73949494		0	848538	0	0.00191647	52.27	0.000251697	2	1337.68	-3.86206	57.4559	0
High	GYISPYFINTSK	1	1	1	545555747		0	6.89148e+06	0	0.00116431	52.2	0.000278383	2	1389.7	-5.56247	46.0579	0
High	QLLLESQSQLDAAK	1	2	1	50978924		0	1.18083e+06	0	0.00111374	52.2	0.000280793	2	1543.83	-4.66001	38.7493	0
High	DLQNVNITLR	1	1	1	158819069		0	1.64606e+07	0	0.00652946	52.19	0.000291707	2	1185.65	-6.31776	40.2946	0
High	mALNHPYFNDLDNQIK	1	1	1	545494933	M1(Oxidation)	0	1.21714e+06	0	0.000402749	52.17	0.00014865	2	1948.91	-3.73629	39.8525	0
High	DTDAAVGDNIGYITFVLFPR	2	1	1	545556450		0	645811	0	8.65372e-05	52.17	0.000237841	2	2184.09	-3.2626	67.7376	0
High	LLGVGVTDFSR	1	3	1	359318584		0	5.56639e+06	0	0.00206504	52.13	0.000198708	2	1163.64	-5.51346	46.6713	0
High	DSSTWLTAFVLK	1	1	1	545520262		0	4.61539e+06	0	0.00284021	52.12	0.00024305	2	1367.71	-4.35331	63.7234	0
High	FDASFFGVHPK	2	6	2	545509598;478517409		0	3.03716e+06	0	0.00178499	52.07	0.000218856	2	1251.61	-4.56081	45.1552	0
High	NDQWAWETLR	1	2	1	545506270		0	4.03349e+06	0	0.0085072	52.07	0.000131003	2	1318.61	-4.94595	50.7608	0
High	AIIKPVIIDKDVK	1	2	1	545491914		0	2.61778e+06	0	0.00774169	52.07	3.16643e-05	2	1451.91	-4.91635	29.7798	1
High	NPQNSSQSADGLR	1	2	1	545551359		0	583424	0	0.000764542	52.06	0.000101435	2	1373.63	-5.52637	12.2667	0
High	LLEAQIATGGIIDPVHSHR	1	19	1	545521189		0	1.59203e+06	0	3.68047e-05	52.06	0.000205359	3	2027.09	-4.80503	42.4934	0
High	mKEIAEAYLGK	2	3	1	545497049	M1(Oxidation)	0	9.04171e+06	0	0.00505753	52.04	0.000233815	2	1268.65	-6.35146	25.7029	1
High	DGIIDFTPGSELLITK	1	3	2	545512109;359320307		0	7.8559e+06	0	0.00972609	52.04	0.000312274	2	1718.91	-5.67612	60.9913	0
High	GISQEQMNEFR	2	4	1	73963339		0	4.91124e+07	0	0.0192096	52	9.24353e-05	2	1338.6	-6.36548	30.8522	0
High	SIFQHIQSAQSQR	1	1	1	545523615		0	598133	0	0.00170436	51.98	0.00024816	2	1529.77	-5.06204	28.3019	0
High	WLHGLESQIQSDDYGK	1	3	2	545515600;73969626		0	2.34167e+06	0	2.13049e-05	51.96	0.000178621	2	1875.88	-4.86809	39.6239	0
High	FKQmTEALGPSTIR	3	1	1	560879431	M4(Oxidation)	0	1.04792e+07	0	0.000946607	51.95	0.00026839	2	1594.82	-6.49543	25.485	1
High	LLASQLEEIK	1	2	1	545491914		0	1.35335e+07	0	0.0121912	51.93	0.000285659	2	1143.66	-5.00474	40.5725	0
High	ASIHEAWTDGKEAmLK	1	5	1	73947718	M14(Oxidation)	0	1.56537e+06	0	0.00244127	51.93	0.000197172	2	1802.86	-8.56642	26.6248	1
High	YHTSQSGDEMTSLSEYVSR	1	2	1	545519272		0	1.65782e+06	0	4.09638e-05	51.93	5.00143e-05	2	2176.93	-4.97834	40.419	0
High	VLNSYWVGEDSTYK	1	1	1	545538758		0	1.86551e+06	0	0.000368389	51.92	0.000145569	2	1660.78	-4.14343	43.0898	0
High	FLEQQNQVLETK	2	6	1	345791879		0	2.51689e+06	0	0.000547409	51.91	0.000353971	2	1476.76	-5.04677	31.7832	0
High	LSVAAQEAAR	1	19	1	545521189		0	1.12833e+06	0	0.00513921	51.89	0.000314188	2	1015.55	-6.48411	17.1722	0
High	sETAPAAPAAPAPAEK	2	1	0		N-Term(Acetyl)	0	4.41753e+06	0	0.009559	51.89	0.000261446	2	1520.75	-6.66465	23.8275	0
High	FATEAAITILR	1	2	1	57032236		0	1.83046e+06	0	0.000251165	51.85	0.000228596	2	1205.68	-3.96594	49.2352	0
High	LYLNETFSELR	1	5	1	345782111		0	3.43101e+06	0	0.0017274	51.85	0.000267457	2	1384.7	-8.4705	51.8757	0
High	DLAVAGPEmQVK	3	1	1	560879431	M9(Oxidation)	0	4.03679e+07	0	0.00416637	51.83	0.000273941	2	1273.64	-4.84622	26.4273	0
High	mALLATVLGRF	1	3	1	345782111	M1(Oxidation)	0	0	0	0.0017842	51.8	0.000191601	2	1207.68	-3.8419	62.6564	1
High	LVQAFQYTDR	1	4	1	359324137		0	5.44374e+06	0	0.00102776	51.79	0.000205949	2	1240.63	-5.29202	33.8502	0
High	SADESGQALLAAGHYASDEVREK	1	8	3	545513111;545513107;545513105		0	4.29976e+06	0	0.000139121	51.79	0.000157276	3	2404.13	-4.27507	39.4569	1
High	ESPVSAGNDAYVDLDR	1	2	1	73979133		0	1.95657e+06	0	0.00912604	51.77	0.000149354	2	1707.77	-7.19553	36.9677	0
High	VFTTQELVQAFTHAPAmLEADR	1	1	1	73963740	M17(Oxidation)	0	0	0	1.29462e-05	51.76	0.000227048	3	2491.22	-4.22785	61.8079	0
High	ATATQLLQHPFVK	2	2	1	73992062		0	9.49631e+06	0	0.00178871	51.72	0.000189106	2	1453.81	-4.38107	39.5397	0
High	EKEPIVGSTDYGKDEDSAEALLK	3	8	3	545513111;545513107;545513105		0	1.85951e+07	0	0.000548383	51.72	0.000237224	2	2494.21	-4.35147	40.2877	2
High	MQHNLEQQIQAR	2	8	3	545513111;545513107;545513105		0	3.67834e+07	0	0.0051335	51.7	0.000255897	2	1495.73	-5.72991	21.5576	0
High	DQLPHPTGVFQVAEK	1	1	1	545537380		0	4.69389e+06	0	0.000107048	51.69	0.000289692	2	1665.85	-2.9471	39.9413	0
High	VVEEAPSIFLDSK	1	3	1	545537897		0	2.10677e+06	0	0.00163307	51.66	0.000320699	2	1433.74	-5.23993	47.2099	0
High	AKDEQSAVSMLK	2	3	2	545515600;73969626		0	2.11738e+07	0	0.00461944	51.61	0.000290591	2	1306.66	-5.63549	23.1859	1
High	IWDSEEILAGYK	1	1	1	545485232		0	3.97652e+06	0	0.000642084	51.59	0.000225017	2	1423.7	-7.67073	52.3965	0
High	VSPESNEDISTTVVYR	1	1	1	545555653		0	615144	0	0.000148581	51.58	0.000218585	2	1795.86	-7.41693	33.5889	0
High	KDDEVQVVR	1	1	1	356991204		0	2.6733e+06	0	0.0296296	51.57	0.000355628	2	1087.56	-8.53493	13.208	1
High	ALEEANGDLEVK	1	1	1	359279916		0	1.44761e+06	0	0.00164357	51.54	0.000213944	2	1287.63	-10.4387	27.0635	0
High	LNEILQAR	1	1	1	73958588		0	1.39432e+06	0	0.0223351	51.49	0.000247288	2	956.544	-8.98181	27.382	0
High	DKVAGHSLGYGFVNYVTAK	1	1	1	73986922		0	1.27537e+06	0	2.15351e-06	51.49	0.000293056	3	2026.03	-4.81046	43.9595	1
High	AYTNFDAERDALNIETAIK	2	1	1	50950177		0	4.24151e+06	0	0.0033113	51.48	0.000291242	2	2155.05	-8.60213	52.7363	1
High	SDIGEVILVGGmTR	2	1	1	73970888	M12(Oxidation)	0	5.32628e+06	0	0.000568569	51.46	0.000289014	2	1462.75	-5.73678	46.0991	0
High	SPFTVGVAAPLDLSK	1	5	1	73985178		0	3.33269e+06	0	0.00402438	51.46	0.000329026	2	1501.82	-4.75022	53.995	0
High	TFSYAGFEMQPK	1	1	1	359324375		0	390686	0	0.00163872	51.45	0.000108496	2	1405.64	-7.15234	46.096	0
High	PPYTIVYFPVR	3	1	1	545530557		0	4.1661e+07	0	0.00211595	51.45	0.000255663	2	1351.74	-3.54338	56.3804	0
High	mAEIGEHVAPSEAASSLEQAQAAAER	1	5	1	345782111	M1(Oxidation)	0	3.74896e+06	0	0.000101884	51.4	0.000153943	3	2669.23	-5.85701	40.4045	0
High	VLGLVLLR	1	3	1	73991485		0	793595	0	0.0260998	51.4	7.24436e-06	2	882.608	-5.85344	56.9537	0
High	mQHNLEQQIQAR	3	8	3	545513111;545513107;545513105	M1(Oxidation)	0	2.68779e+07	0	0.000823738	51.37	0.000206072	2	1511.73	-8.11951	19.4081	0
High	SIEALLEAGQAR	1	2	1	50978924		0	1.56007e+06	0	0.0225267	51.35	0.000288733	2	1257.67	-9.66962	47.9965	0
High	NLLLLANSTEEQQK	1	1	1	545528313		0	1.63343e+06	0	0.000174071	51.31	0.000332453	2	1600.85	-4.17378	44.4121	0
High	mPPYTITYFPVR	1	1	1	356461051	M1(Oxidation)	0	4.07865e+06	0	0.00103038	51.29	0.000293121	2	1500.75	-3.9413	51.9472	0
High	GVTHNIALLR	2	3	1	545537897		0	1.76719e+06	0	0.0050241	51.28	0.000139637	2	1093.64	-9.66385	29.1762	0
High	NFSGAELEGLVR	1	2	1	73965153		0	1.42674e+06	0	0.00212074	51.28	0.000330289	2	1291.65	-7.6947	49.4742	0
High	TLINAEDPPMIVVR	1	1	1	73951551		0	2.72792e+06	0	0.000527953	51.27	0.000310149	2	1567.84	-6.05088	50.7007	0
High	LYSPSQIGAFVLmK	4	1	1	73970888	M13(Oxidation)	0	5.30729e+06	0	0.00974813	51.27	0.000331796	2	1569.82	-7.8245	58.7909	0
High	KHYASEEIKEK	1	3	2	545515600;73969626		0	4.94634e+06	0	0.0282879	51.22	0.000384342	2	1361.7	-6.64927	7.28395	2
High	APVPGAQDSVSSGSSR	1	1	1	73971240		0	2.00522e+06	0	0.00012398	51.21	0.000217589	2	1501.72	-6.11826	16.0574	0
High	YEELQVTAGR	2	1	1	545545383		0	4.1222e+06	0	0.000986414	51.2	0.000329223	2	1165.58	-8.113	26.4905	0
High	AGVNFSEFTGVWK	1	3	1	545553452		0	430485	0	0.000797692	51.17	0.000226477	2	1441.71	-3.38969	58.9934	0
High	IVEPYIAWGYPNLK	1	1	1	356582337		0	1.50462e+06	0	0.000348922	51.17	0.000297514	3	1662.88	-4.03091	58.6423	0
High	FWESPETVSQLDSVR	1	1	1	73985910		0	1.01949e+06	0	0.000134835	51.14	0.000250737	2	1779.85	-4.03262	49.3259	0
High	GIIASSIGTILK	1	2	1	545523404		0	669645	0	0.0010904	51.13	7.70903e-05	2	1172.72	-4.52726	56.0881	0
High	MAEIGEHVAPSEAASSLEQAQAAAER	1	5	1	345782111		0	4.83483e+06	0	6.56856e-05	51.1	0.000160683	3	2653.24	-6.54363	43.0002	0
High	NELQmQLASK	1	2	1	545506270	M5(Oxidation)	0	1.50902e+06	0	0.016441	51.08	0.000287757	2	1177.58	-5.09976	23.4637	0
High	LGYPVLVR	1	5	1	345782111		0	1.15709e+07	0	0.00457487	51.05	0.000203376	2	916.557	-5.38444	40.5364	0
High	NSLESYAFNmK	4	2	1	545497049	M10(Oxidation)	0	3.39964e+07	0	0.00203889	51.05	8.8339e-05	2	1319.59	-5.64348	35.6039	0
High	TLINAEDPPmIVVR	1	1	1	73951551	M10(Oxidation)	0	4.25124e+06	0	0.00853875	51.03	0.000308839	2	1583.84	-3.78115	44.4667	0
High	LLQAAAGASAR	1	4	1	545547562		0	510751	0	0.00169163	50.98	0.000292066	2	1028.58	-6.42508	17.205	0
High	QQVPSGESAILDR	1	1	1	545506132		0	0	0	0.00878278	50.97	0.000261546	2	1399.71	-6.76842	30.7266	0
High	ITQSNAILR	1	4	1	73959319		0	1.8955e+06	0	0.00359774	50.96	0.000384004	2	1015.59	-4.43367	22.296	0
High	EEVVTMETWmK	1	2	1	356461051	M10(Oxidation)	0	3.43513e+06	0	0.00395383	50.96	0.000137488	2	1398.62	-4.23874	39.2858	0
High	GAGIGGLGITVEGPSESK	1	5	1	73985178		0	1.25367e+06	0	8.82764e-05	50.96	0.000326684	2	1628.84	-5.94794	44.6425	0
High	VAEEHAPSIVFIDEIDAIGTK	1	1	1	354459384		0	1.10313e+06	0	0.000238437	50.96	0.000319068	3	2254.15	-2.98725	59.5205	0
High	ELISNASDALDK	1	3	2	50979166;545519272		0	1.33871e+07	0	0.00302664	50.95	0.000299313	2	1275.63	-7.56257	32.229	0
High	HRPELIEYDK	5	5	1	73947718		0	6.09978e+07	0	0.01676	50.95	0.000271592	2	1299.66	-6.93831	19.388	0
High	HLNDDVVK	1	2	1	50979110		0	8.46831e+06	0	0.0152821	50.91	0.000229502	2	939.483	-6.72757	12.3532	0
High	mLQEDELRDAVLLLFANK	1	1	1	73985218	M1(Oxidation)	0	4.60607e+06	0	0.000222618	50.9	0.000310095	3	2134.11	-6.12705	64.336	1
High	SSTVATLHGAPGPR	1	1	1	359322286		0	654111	0	0.00545189	50.87	0.000395728	2	1350.7	-5.91242	17.9198	0
High	VPEIEVTVEGPNNNNPQTSAVR	2	6	1	545500574		0	7.46877e+06	0	0.000132785	50.85	0.000330542	2	2364.17	-4.27566	39.5707	0
High	TKGVDEVTIVNILTNR	1	1	1	50950177		0	2.0395e+06	0	0.000679778	50.79	0.000274698	3	1771.98	-3.96968	56.563	1
High	DAGQISGLNVLR	1	1	1	73970888		0	2.30816e+07	0	0.00364993	50.78	0.000372679	2	1242.67	-5.33671	44.0634	0
High	NAPAIIFIDELDAIAPK	2	1	1	73971210		0	523156	0	0.000195018	50.77	0.000244559	2	1810.99	-3.90321	67.128	0
High	SGVYQHVTGEmMGGHAVR	1	1	1	345790427	M11(Oxidation)	0	902722	0	0.00152321	50.73	0.000159335	3	1931.88	-5.21313	19.9274	0
High	TGIDLGTTGR	1	4	1	73991836		0	2.00619e+06	0	0.00233934	50.7	0.000472382	2	990.516	-5.76127	25.5158	0
High	TLEEAVGNIVK	1	1	1	73984948		0	3.58664e+06	0	0.00829925	50.69	0.000419299	2	1172.65	-4.51382	43.3123	0
High	HQEHKGEIDAHEDSFK	2	8	3	545513111;545513107;545513105		0	6.36874e+06	0	3.99232e-05	50.69	0.000104078	3	1906.85	-8.00641	11.2553	1
High	QIATLHAQVTDmK	2	1	1	160425231	M12(Oxidation)	0	5.07032e+06	0	0.0257168	50.67	0.000310676	2	1471.75	-7.5712	20.2975	0
High	mRDmGEmVTQGQTDAQYmFLR	2	3	2	545515600;73969626	M1(Oxidation); M4(Oxidation); M7(Oxidation); M18(Oxidation)	0	5.5089e+06	0	5.65535e-05	50.67	2.91393e-05	3	2572.08	-3.90346	34.9604	1
High	LTPVSPGGSSTEDR	1	1	1	545516321		0	3.83632e+07	0	0.00309728	50.66	0.000209599	2	1402.67	-7.11875	17.7856	0
High	VPQDGDYEFLK	2	2	1	73992062		0	4.64886e+06	0	0.00294192	50.65	0.000230316	2	1310.62	-4.63479	39.4799	0
High	IAILGFAFK	1	1	1	545494172		0	1.94724e+06	0	0.00239891	50.63	0.000120231	2	979.594	-3.7277	61.1603	0
High	TTPSYVAFTDTER	3	8	2	545497049;50978734		0	5.09017e+07	0	0.00278378	50.63	0.000147045	2	1487.69	-6.95422	37.2075	0
High	LFVTNDAATILR	1	2	1	545550952		0	5.77707e+06	0	0.000763186	50.62	0.000320776	2	1333.74	-4.12399	50.2904	0
High	RLVSDGNINSDR	1	3	2	545515600;73969626		0	6.86185e+06	0	0.0159393	50.62	0.000367158	2	1345.67	-9.25198	14.526	1
High	ALLTLADGR	1	1	1	545551744		0	1.63497e+06	0	0.00288425	50.61	0.000352798	2	929.535	-6.85126	37.2613	0
High	VTQVDGNSPVR	1	1	1	73954685		0	1.84756e+06	0	0.0260925	50.6	0.00026216	2	1171.6	-9.18278	14.7997	0
High	AGNSGDAPELASR	1	2	1	545491914		0	2.23774e+06	0	0.016341	50.6	0.000134564	2	1244.58	-9.15846	16.1675	0
High	LGDLYEEEmR	1	1	1	559098393	M9(Oxidation)	0	2.45793e+06	0	0.00860352	50.6	6.27094e-05	2	1270.55	-6.72298	28.0014	0
High	LNVWDIGGQR	1	1	1	359323234		0	608624	0	0.00295159	50.59	0.00030554	2	1157.6	-3.47343	47.0714	0
High	mIQALELDPNLYR	1	3	1	359318584	M1(Oxidation)	0	866053	0	0.000430649	50.53	0.000397859	2	1591.8	-8.54954	52.0995	0
High	VKVGVNGFGR	2	2	1	50978862		0	1.02388e+07	0	0.0278473	50.52	0.000347765	3	1032.59	-8.57805	23.9796	1
High	LLGQFTLIGIPPAPR	3	1	1	73970888		0	8.32423e+06	0	0.00130112	50.52	4.87936e-05	2	1592.95	-4.39513	60.8435	0
High	VFQFLNAK	1	1	1	545552684		0	6.17382e+06	0	0.017876	50.51	0.000227635	2	966.538	-3.36057	44.4165	0
High	TNQELQEINR	1	1	1	50950177		0	8.96951e+06	0	0.00181308	50.48	0.000297261	2	1244.62	-5.41754	21.1612	0
High	EATAGNPGGWTVR	1	5	1	345782111		0	1.51699e+07	0	0.00561045	50.46	0.000249161	2	1315.63	-7.45902	28.7245	0
High	ISGSILNELIGLVR	1	2	1	73968655		0	107996	0	0.000409797	50.4	0.000126314	2	1483.88	-3.78844	67.2264	0
High	GDLPFVVPR	1	1	1	160425231		0	3.3234e+06	0	0.013725	50.36	0.000323078	2	999.557	-5.50448	47.691	0
High	FAQPGSFEYEYAMR	1	1	1	545558431		0	2.33891e+06	0	0.000384171	50.36	8.69825e-05	2	1695.74	-5.39387	46.4476	0
High	YEILTPNSIPK	1	1	1	160425231		0	7.27204e+06	0	0.0289556	50.35	0.000509259	2	1274.69	-6.87703	42.476	0
High	LQGEIAHVK	3	3	1	545545104		0	1.61256e+07	0	0.0122379	50.33	0.000267854	2	994.561	-6.82255	14.3082	0
High	ELVLALYDYQEK	1	8	3	545513111;545513107;545513105		0	6.06882e+06	0	0.000721987	50.32	0.000385521	2	1483.76	-3.16769	54.3875	0
High	LASYLDKVR	3	11	4	61740600;359279911;359279916;545510666		0	1.71089e+07	0	0.0173681	50.3	0.00023378	2	1064.6	-5.5042	26.3591	1
High	NDHAVLQTDGLR	2	1	1	545537380		0	8.77098e+06	0	0.000691762	50.28	0.000375962	2	1338.67	-6.04702	22.9864	0
High	HYFQNTQGLIFVVDSNDR	1	5	2	354548804;73985218		0	1.89616e+06	0	9.45892e-05	50.27	0.000312928	3	2153.03	-4.11075	50.7009	0
High	TGAAPIIDVVR	1	3	1	545535830		0	1.37033e+07	0	0.00134749	50.25	0.00018126	2	1111.64	-4.96942	40.5185	0
High	IGELVGVLVNHFK	2	1	1	345805768		0	2.85861e+06	0	9.93669e-05	50.24	0.000175527	3	1424.82	-3.96057	58.2902	0
High	ATEILNLLLK	1	1	1	345784292		0	441310	0	0.0068358	50.2	0.000130834	2	1127.7	-4.93725	60.7674	0
High	ELVVTQLGYDTR	1	4	1	545490121		0	1.50878e+06	0	0.00042799	50.19	0.000388142	2	1393.73	-4.98949	42.7867	0
High	FESLEPEmNNQASR	2	3	2	545515600;73969626	M8(Oxidation)	0	3.56135e+07	0	0.000390353	50.19	8.47117e-05	2	1667.72	-5.18279	25.3564	0
High	VQELQQQSAR	1	3	1	359318584		0	5.028e+06	0	0.00481463	50.18	0.000350181	2	1186.61	-6.00209	11.9553	0
High	MGPAmGPALGAGIER	1	8	1	545534926	M5(Oxidation)	0	1.04445e+06	0	0.000360989	50.17	0.000291369	2	1443.7	-3.87193	33.362	0
High	LAQLEEER	2	3	1	359318584		0	4.28832e+06	0	0.0185531	50.14	0.000381986	2	987.504	-6.60795	19.1209	0
High	YALYDATYETK	1	5	1	57099669		0	1.10291e+07	0	0.0016857	50.14	0.000242069	2	1337.62	-5.451	34.9683	0
High	DAFENGLWGK	1	1	1	359322052		0	1.08155e+06	0	0.0171683	50.1	0.000263854	2	1136.53	-6.01855	45.883	0
High	GTQGVVTNFEIFR	1	1	1	545501183		0	1.73084e+06	0	0.0018719	50.09	0.000410406	2	1467.75	-3.60382	54.2446	0
High	VTILELFR	1	1	1	226693371		0	0	0	0.00462715	50.06	0.000151887	2	990.593	-5.64544	61.4153	0
High	SIYYITGESK	2	2	1	545519272		0	1.25183e+07	0	0.00330797	50.06	0.000388101	2	1160.58	-2.0861	31.8377	0
High	SSEIEQAVQSLDR	1	1	1	345806093		0	1.19539e+06	0	0.00143742	50.06	0.00033139	2	1461.71	-7.49976	48.5094	0
High	QGFVPAAYVK	1	8	3	545513111;545513107;545513105		0	1.00504e+08	0	0.0117123	50.04	0.000381966	2	1079.58	-4.20662	37.6583	0
High	LQEKEDLQELNDR	1	1	1	560891942		0	1.07059e+06	0	0.00311118	50.03	0.000380363	2	1629.8	-4.35786	24.5019	1
High	GFYDGIMLVDGFK	1	2	1	545490543		0	0	0	0.00146108	50	0.0002975	2	1461.7	-4.87229	61.2798	0
High	VATWFNQPAR	1	1	1	57086947		0	5.626e+06	0	0.00327586	49.96	0.000408747	2	1189.61	-4.26404	38.1415	0
High	SGGLPLVLSMLTR	1	1	1	545560046		0	241889	0	0.000850846	49.96	0.000288646	2	1343.77	-3.60187	64.5697	0
High	LTLDTIFVPNTGK	1	2	1	354459407		0	554776	0	0.00100623	49.93	0.000355179	2	1418.78	-4.32539	55.7423	0
High	MGLLAVLR	1	2	1	545519762		0	491715	0	0.00827965	49.92	0.000350395	2	872.534	-5.5244	54.0526	0
High	LAQHITYVHQHSR	2	2	1	545500907		0	1.22069e+06	0	0.00267117	49.91	0.000433389	2	1589.82	-8.01428	11.1269	0
High	SVSQLESLNR	1	2	1	545506270		0	1.01631e+07	0	0.00561802	49.9	0.000493227	2	1132.59	-7.41084	27.8839	0
High	LLVPTQYVGAIIGK	1	2	1	545511114		0	1.00127e+07	0	0.000904141	49.89	0.000108206	2	1471.88	-5.13384	60.121	0
High	AQAELENVSGALSEAESR	1	3	1	359318584		0	1.75589e+06	0	0.000124476	49.89	0.000268721	2	1860.88	-5.57104	44.6252	0
High	KSAEFLLHMLK	2	3	1	57089821		0	3.36843e+06	0	0.0102373	49.88	0.00040401	2	1316.73	-4.92999	43.3987	1
High	EKLTGLHNMWEVLESTTQTK	1	3	2	545515600;73969626		0	1.41071e+06	0	6.31797e-05	49.88	0.000379338	3	2345.17	-3.86638	57.2075	1
High	THEAQIQEmR	1	1	1	160425231	M9(Oxidation)	0	0	0	0.0121468	49.86	0.000169373	2	1258.58	-6.88321	9.15881	0
High	HEVPPHVYAVTEGAYR	1	3	1	359318584		0	2.53936e+06	0	5.88473e-05	49.86	0.000370761	3	1824.89	-6.2912	26.1334	0
High	QEFAQHANAFHQWIQETR	2	8	3	545513111;545513107;545513105		0	3.67432e+07	0	0.000485129	49.85	0.000238083	2	2241.05	-4.73088	40.2779	0
High	LSLQEQDASVVK	1	1	1	345801374		0	1.20116e+06	0	0.00315818	49.84	0.000610067	2	1316.7	-4.9647	30.19	0
High	TQLNLLLDK	1	5	2	545519691;545519689		0	9543457	0	0.0213805	49.82	0.000347092	2	1057.62	-5.36759	44.6039	0
High	MLQHAASNK	1	1	1	73951551		0	0	0	0.00554879	49.81	0.000231928	2	999.497	-6.89582	7.14181	0
High	VLSGDLGQLPAGVR	1	1	1	73962498		0	2.64102e+06	0	0.000741839	49.8	0.000292149	2	1381.77	-4.44506	42.2313	0
High	YSFIQALVR	1	1	1	545525484		0	781232	0	0.00423779	49.76	0.000286926	2	1096.61	-2.62915	58.1617	0
High	ETDNPGGQLVLAGDPR	1	5	1	345782702		0	1.94513e+06	0	0.000603343	49.76	0.000389966	2	1638.8	-4.17506	34.6873	0
High	MLAEDELRDAVLLVFANK	1	2	1	354548804		0	1.19498e+06	0	4.83436e-05	49.76	0.000422727	3	2047.08	-3.89202	66.3401	1
High	AALSTASDFITR	3	1	1	545518174		0	3.89059e+07	0	0.00561078	49.71	0.000439916	2	1252.65	-6.53351	40.0993	0
High	GAAPNVVYTYTGK	1	1	1	545514197		0	1.10636e+06	0	0.00121612	49.71	0.000452745	2	1340.68	-4.94321	32.8918	0
High	TVTNAVVTVPAYFNDSQR	5	3	1	545497049		0	5.24553e+07	0	6.42717e-05	49.7	0.000395926	3	1981.98	-7.39807	48.2702	0
High	FMELLEPLSER	3	3	2	545515600;73969626		0	5.40724e+07	0	0.00722274	49.68	0.000557071	2	1363.69	-3.86142	58.0649	0
High	aTYLEFIQQNEER	1	1	1	545539773	N-Term(Acetyl)	0	478407	0	0.00151813	49.68	0.000299796	2	1682.79	-5.90355	62.0623	0
High	DSDELKSWVNEK	2	8	3	545513111;545513107;545513105		0	6.63782e+06	0	0.00603038	49.67	0.000274052	2	1449.68	-5.70164	34.4087	1
High	LVEQLKEER	1	1	1	359320420		0	1.83549e+06	0	0.00781806	49.65	0.000493187	2	1143.63	-9.37812	16.5677	1
High	DTEQVDNWMSK	1	8	3	545513111;545513107;545513105		0	1.81894e+07	0	0.00240419	49.62	6.93065e-05	2	1352.57	-3.87215	34.9578	0
High	IPFIRPADQYKDPQNK	1	5	2	545519691;545519689		0	1.40068e+06	0	0.0050772	49.61	0.000435942	2	1930.01	-5.29486	30.3395	1
High	FmELLEPLSER	2	3	2	545515600;73969626	M2(Oxidation)	0	4.32181e+07	0	0.00930132	49.58	0.000381683	2	1379.68	-6.41292	47.821	0
High	LSDQSANSNSVLKK	1	2	1	545522837		0	632900	0	0.000588871	49.55	0.000547378	2	1490.77	-9.36158	14.394	1
High	DLAALEDKVK	1	8	3	545513111;545513107;545513105		0	3.08802e+07	0	0.0269547	49.54	0.000495276	2	1101.61	-6.13406	34.3889	1
High	AQYEEIAQR	1	6	1	345791910		0	2.59527e+07	0	0.0075511	49.54	0.000387994	2	1107.53	-7.65653	19.7228	0
High	IQVLVESDHFK	2	2	1	545506706		0	2.62368e+06	0	0.00175597	49.51	0.000516061	2	1314.7	-4.76086	33.906	0
High	APAmFNIR	2	3	1	545524789	M4(Oxidation)	0	5914168	0	0.0250347	49.5	0.000457784	2	935.469	-8.62641	27.4138	0
High	ILPEYLSNWTTEK	1	3	1	74008411		0	1.4542e+06	0	0.000448705	49.5	0.000535203	2	1593.81	-3.97374	54.0346	0
High	VYFLPITPHYVTQVIR	1	5	1	345782111		0	2.48308e+06	0	7.3616e-05	49.49	0.000213113	2	1946.08	-4.38567	58.6158	0
High	GGPVTVTDANLVLGR	1	1	1	545521844		0	2.72844e+06	0	0.0016148	49.48	0.000334214	2	1468.81	-4.46339	45.4023	0
High	AATMEVQAGPLR	1	1	1	73974852		0	1.82339e+06	0	0.0166651	49.44	0.000403289	2	1243.64	-4.0255	30.6037	0
High	QGEFVVAmGSPFALQNTITSGIVSSAQRPAR	1	1	1	548923719	M8(Oxidation)	0	2.25256e+06	0	0.000329933	49.42	0.000337721	3	3235.64	-3.14958	59.0817	0
High	TFDEIASGFR	1	1	1	226693371		0	2.88415e+06	0	0.00396614	49.41	0.000246858	2	1142.54	-3.26323	43.3895	0
High	LAAAILGGVDQIHIKPGAK	2	1	1	345785044		0	6.31963e+06	0	0.00122425	49.41	7.73221e-05	3	1872.1	-4.55834	43.1602	0
High	mLLADQGQSWKEEVVTmETWmK	1	2	1	356461051	M1(Oxidation); M17(Oxidation); M21(Oxidation)	0	5.9608e+06	0	9.3401e-05	49.41	0.000188437	3	2688.22	-3.98392	46.6492	1
High	TLQGTVSQAQER	1	1	1	345802034		0	3.85583e+06	0	0.00131365	49.4	0.000537336	2	1317.67	-5.79272	19.0036	0
High	SSEDQSMGNWQIK	1	1	1	560891942		0	1.13134e+06	0	0.00786778	49.4	9.52968e-05	2	1509.66	-5.27929	35.5791	0
High	TTEENQELVTR	2	3	1	73993994		0	3.85447e+06	0	0.00331646	49.39	0.000371709	2	1319.64	-6.25601	17.1825	0
High	MLLADQGQSWKEEVVTMETWMK	2	2	1	356461051		0	1.51021e+07	0	8.23377e-05	49.38	0.000236458	3	2640.24	-5.11829	61.9408	1
High	FLSDVYPDGFK	1	3	1	545537897		0	2.3252e+06	0	0.0164259	49.37	0.000319665	2	1287.62	-5.66749	47.3209	0
High	mKFNPFVTSDR	2	1	1	356991204	M1(Oxidation)	0	4.91401e+06	0	0.0165407	49.36	0.000324458	2	1357.65	-4.80836	31.7145	1
High	VSDATGQmNLTK	1	2	1	545528004	M8(Oxidation)	0	249308	0	0.00195898	49.35	0.000382697	2	1280.61	-5.62119	12.723	0
High	GTIEILSDVQLIK	1	1	1	356460949		0	2.20894e+06	0	0.00454	49.34	0.000292196	2	1428.83	-2.50079	59.4675	0
High	LNVLANVIR	1	4	1	545560285		0	732858	0	0.00621676	49.3	0.000105153	2	1011.63	-5.75473	48.6147	0
High	DIPGLTDTTVPR	1	1	1	356460872		0	6.38091e+06	0	0.00335058	49.3	0.000397115	2	1284.67	-3.88054	41.287	0
High	SVVTVIDVFYK	1	1	1	545528981		0	910451	0	0.00457182	49.26	0.000402568	2	1269.7	-4.94366	60.043	0
High	RLESQLQEVQGR	2	3	1	359318584		0	2.98177e+06	0	0.000231653	49.25	0.000510462	2	1442.76	-6.28711	21.2401	1
High	DAQILYNAGENR	1	1	1	545551744		0	1.54265e+06	0	0.0021416	49.24	0.000308532	2	1363.65	-8.98073	28.5392	0
High	QQmLENQmEVR	2	3	2	545515600;73969626	M3(Oxidation); M8(Oxidation)	0	6.93411e+06	0	0.0116269	49.23	0.000166561	2	1437.63	-8.22626	14.2437	0
High	FTEVNAINR	1	3	1	545502307		0	2.0313e+06	0	0.012618	49.21	0.000672319	2	1063.55	-6.29684	24.4181	0
High	SDSAFFWEER	1	3	2	545528313;545506270		0	3.06958e+06	0	0.0045068	49.18	9.66251e-05	2	1273.54	-5.2261	50.7035	0
High	VLQDLVmDILR	1	1	1	545536882	M7(Oxidation)	0	1.58962e+06	0	0.0160672	49.17	0.000567165	2	1330.73	-4.81553	61.4231	0
High	ADVVESWIGEK	2	8	3	545513111;545513107;545513105		0	4.63436e+07	0	0.00180428	49.13	0.000500327	2	1232.61	-5.57921	45.517	0
High	APSYLEISSmR	1	6	1	545500574	M10(Oxidation)	0	5.97406e+06	0	0.00346351	49.11	0.000322817	2	1269.61	-5.47163	33.6399	0
High	VVEIAPAAHLDPQLR	2	3	1	545530619		0	1.65382e+06	0	0.000854559	49.1	0.000346936	2	1628.9	-4.96967	40.0774	0
High	TLADFAAEYAK	1	1	1	545506132		0	3.57885e+06	0	0.00184563	49.08	0.000374492	2	1199.59	-4.82059	46.4358	0
High	NSNVGLIQLNRPK	1	1	1	545548490		0	1.31632e+06	0	0.00119768	49.08	0.00027129	2	1452.82	-8.33806	30.014	0
High	AVFPSIVGRPR	3	10	2	57108093;307938303		0	8.79133e+07	0	0.0194948	49.07	0.000383408	2	1198.7	-3.32494	35.7228	0
High	YYVTIIDAPGHR	4	2	1	545518203		0	4.79234e+06	0	0.000896411	49.06	0.000641934	2	1404.72	-5.36141	37.0795	0
High	mGTTVATNALLER	1	1	1	545521844	M1(Oxidation)	0	2.25871e+06	0	0.00221453	49.05	0.000577455	2	1392.71	-5.05405	33.6465	0
High	DAVIYPILVEFTR	2	3	1	545497162		0	1.15945e+06	0	0.00204374	49.05	0.000363398	2	1535.84	-3.19353	65.2598	0
High	VAEDLESEGLmAEEVQAVQQQEVYGMmPR	1	8	3	545513111;545513107;545513105	M11(Oxidation); M27(Oxidation)	0	0	0	0.000888271	49.05	0.000148097	3	3298.48	-4.17376	54.4316	0
High	AFSVTQGLLR	1	1	1	545498077		0	2.47327e+06	0	0.00623157	49.04	0.000397915	2	1091.61	-6.86365	46.0276	0
High	YESLTDPSKLDSGK	3	2	1	545519272		0	6.43352e+06	0	0.000382233	49.03	0.000472598	2	1539.75	-5.02162	26.3643	1
High	ALGYFAVVTGK	1	5	1	359322633		0	1.00036e+06	0	0.00267352	49.02	0.000416669	2	1125.62	-5.11892	48.4854	0
High	DQVANSAFVER	1	1	1	545508859		0	3.46448e+06	0	0.0247812	49	0.000348722	2	1235.59	-6.67047	25.4478	0
High	QVEELFER	1	6	1	545500574		0	3.62764e+06	0	0.0218433	48.99	0.000578548	2	1049.52	-7.05549	35.0505	0
High	ASVDELFAEIVR	1	1	1	545539404		0	696136	0	0.003652	48.94	0.000699488	2	1348.7	-5.64149	62.0757	0
High	LTEMETLQSQLMAEK	1	1	1	160425231		0	2.98228e+06	0	0.000330641	48.93	0.000436269	2	1751.85	-5.76922	52.4535	0
High	VGTFFSEVKPAGPTVEQQGDmAR	1	4	1	345792599	M21(Oxidation)	0	4.46562e+06	0	4.70173e-05	48.91	0.000383015	3	2467.18	-4.7419	39.71	0
High	AFEDEMSGR	3	3	2	545515600;73969626		0	2.03652e+07	0	0.00454542	48.9	7.2142e-05	2	1041.42	-6.85772	23.0185	0
High	LTEmETLQSQLmAEK	1	1	1	160425231	M4(Oxidation); M12(Oxidation)	0	2.56572e+06	0	0.000513514	48.89	0.000329907	2	1783.83	-8.10792	35.0985	0
High	SNTLHYVK	1	2	1	545514723		0	2.51832e+06	0	0.0136431	48.83	0.000722014	2	961.503	-7.03769	12.9867	0
High	TLEGELHDLR	1	1	1	560891942		0	4.23581e+06	0	0.001109	48.83	0.000498144	2	1182.61	-5.16579	33.8944	0
High	NWRDPDQTDGPGLGYLSSHIAHVER	1	1	1	545518174		0	4.42277e+06	0	7.05237e-05	48.79	0.000373927	3	2820.34	-2.98558	44.292	1
High	DMLEAGILDTYLGK	1	2	1	545550952		0	0	0	0.000395804	48.76	0.000583404	2	1538.77	-5.31776	61.4339	0
High	SVDEVFDEVVK	1	2	1	359321356		0	1.63223e+06	0	0.00305067	48.74	0.00053397	2	1265.62	-5.2219	48.8373	0
High	ELVSNASDALEK	1	1	1	545502393		0	2.3452e+06	0	0.00107854	48.71	0.000525558	2	1275.64	-5.93576	28.218	0
High	SEEEFIHINNK	1	2	1	73956988		0	2.49993e+06	0	0.00183104	48.71	0.00034454	2	1359.65	-6.18977	28.7537	0
High	KFDQLLAEEK	1	15	3	160425231;545498124;359318584		0	1.60398e+07	0	0.0291269	48.7	0.000632664	2	1220.65	-5.23637	29.6075	1
High	AQQLAEVEVKK	2	1	1	560879431		0	6.56128e+06	0	0.0107705	48.69	0.000465113	2	1242.7	-6.71466	17.7896	1
High	AGQVAYLEK	1	3	2	545550660;545506551		0	1.81215e+06	0	0.00970348	48.68	0.000498032	2	978.52	-5.7508	22.3879	0
High	VGDPQELNSIDR	1	1	1	545509598		0	3.4279e+06	0	0.000741516	48.66	0.000362144	2	1342.65	-6.51899	28.014	0
High	STGEAFVQFASK	1	2	1	545495061		0	1.06973e+06	0	0.00600067	48.64	0.000367919	2	1271.62	-3.70036	39.5321	0
High	LSSFHNSILR	2	1	1	545509598		0	3.51929e+06	0	0.00385219	48.63	0.000695722	2	1173.63	-7.612	29.2193	0
High	KEESEESDDDmGFGLFD	1	2	1	73983454	M11(Oxidation)	0	2.63378e+06	0	8.5376e-05	48.62	1.37079e-05	2	1965.74	-6.46654	50.0617	1
High	HQEGEIFDTEK	1	1	1	545543878		0	1.53263e+06	0	0.00305678	48.61	0.000218288	2	1332.6	-5.91988	21.5314	0
High	SVSSFPVPQDNVDTHPGSSK	1	4	1	73993994		0	3.38611e+06	0	0.00215757	48.61	0.000316758	2	2084.98	-6.0162	30.9034	0
High	ITALDLNPER	1	4	1	73993994		0	12658576	0	0.00102132	48.6	0.000398931	2	1141.61	-6.69956	37.4241	0
High	NMSVIAHVDHGK	1	1	1	359322142		0	900092	0	0.0053962	48.59	0.000543742	2	1307.64	-6.55592	17.9678	0
High	LQEELAASDR	1	3	1	359318584		0	3.65663e+06	0	0.00495059	48.58	0.00041672	2	1131.55	-8.60092	19.4379	0
High	LDIDSPPITAR	1	6	1	545550325		0	1.72829e+07	0	0.0210666	48.57	0.000541387	2	1197.63	-10.5442	36.7099	0
High	SYLENPAFmLLDLK	2	1	1	57088195	M9(Oxidation)	0	4.23593e+06	0	0.000355578	48.57	0.000615054	2	1669.84	-3.51658	62.0663	0
High	GDVVLQSDHVIETLTK	2	3	2	545512109;359320307		0	3.95487e+06	0	0.000256714	48.55	0.000532715	2	1753.92	-4.78988	47.5322	0
High	HTNYTmEHIR	8	12	2	73963339;73947718	M6(Oxidation)	0	9.0107e+07	0	0.0135584	48.54	0.000166551	2	1317.59	-6.08798	12.4697	0
High	YSQFINFPIYVWSSK	1	1	1	50979166		0	0	0	0.00116467	48.51	0.000586264	2	1878.93	-5.38639	63.1043	0
High	KFEEFQTDmAAHEERVNEVNQFAAK	1	8	3	545513111;545513107;545513105	M9(Oxidation)	0	1.59677e+06	0	0.00508477	48.49	0.000244932	3	2984.36	-7.82015	32.2628	2
High	LVGILDILDEENRLPQPSDQHFTSAVHQK	1	5	2	545519691;545519689		0	892035	0	1.24766e-05	48.47	0.000424565	3	3299.66	-11.364	58.2424	1
High	DITPLQVVLPNTALHLK	4	1	1	560879431		0	4.19241e+07	0	4.502e-05	48.46	0.000131156	2	1872.08	-6.00254	59.1657	0
High	LLQTAATAAQQGGQASHPTAAVVTEK	1	3	1	545510571		0	1.0255e+06	0	0.00102952	48.43	0.000557688	3	2549.32	-6.4317	27.8981	0
High	WDQSTFVGR	1	3	1	545495739		0	2.49594e+06	0	0.00271416	48.42	0.000336679	2	1095.52	-4.84174	33.8138	0
High	QIFILLFQR	1	1	1	545540998		0	388494	0	0.00354715	48.38	0.000164815	2	1177.7	-4.73839	62.3515	0
High	NQLTAMSSVLAK	1	2	1	545548105		0	1.46352e+06	0	0.00430616	48.38	0.000576488	2	1262.67	-3.82391	44.4191	0
High	MKEIAEAYLGK	3	3	1	545497049		0	2.16376e+07	0	0.0281914	48.37	0.000665145	2	1252.65	-6.49652	30.8541	1
High	FFDEESYSLLR	1	2	1	325301273		0	4.04406e+06	0	0.00219616	48.34	0.000320222	2	1405.66	-5.01661	53.0188	0
High	KLLEAQSHFR	2	8	3	545513111;545513107;545513105		0	6.60206e+06	0	0.00288419	48.31	0.000686941	2	1228.67	-5.06382	17.3412	1
High	LGSLVENNER	1	1	1	73958588		0	2.27953e+06	0	0.00766742	48.24	0.000497146	2	1130.57	-6.22309	20.9297	0
High	MQTQQVNTLK	1	1	1	545528313		0	1.42152e+06	0	0.020336	48.23	0.000825225	2	1190.61	-6.48671	17.1799	0
High	IIEQVLER	1	1	1	73951227		0	1.96415e+06	0	0.0218291	48.22	0.000439929	2	999.577	-6.05575	31.5416	0
High	LGGGmPGLGQGPPTDAPAVDTAEQVYISSLALLK	1	1	1	345797261	M5(Oxidation)	0	2.44606e+06	0	0.000115851	48.22	0.000552171	3	3339.7	-4.2213	67.1162	0
High	RAALSTASDFITR	2	1	1	545518174		0	6.48721e+06	0	0.0193573	48.13	0.000681403	2	1408.75	-4.88887	33.6995	1
High	YAAVTQFEATDAR	1	1	1	545511022		0	1.43592e+06	0	0.000274943	48.12	0.000430134	2	1442.68	-5.50241	33.0372	0
High	VLQALGSEPIQYAVPVVK	2	3	2	545512109;359320307		0	3.28135e+06	0	7.16811e-05	48.12	0.000214296	2	1911.09	-2.32199	54.7049	0
High	AVEALLAHSR	1	1	1	545502166		0	1.21866e+06	0	0.00704475	48.1	0.000460773	2	1066.59	-7.12574	24.204	0
High	AYAALAALEK	1	4	1	545534723		0	3.39262e+06	0	0.00175728	48.09	0.000698574	2	1020.57	-6.43444	41.1222	0
High	IEELQEALR	1	2	1	73979133		0	3.59576e+06	0	0.0178167	48.09	0.000675288	2	1100.59	-6.67228	35.2426	0
High	NDQWNWDNIR	1	1	1	545528313		0	1.08744e+06	0	0.00519363	48.09	0.000138939	2	1360.6	-4.83628	46.6124	0
High	SLYASSPGGAYATR	2	1	1	559098393		0	2.76303e+07	0	0.000600502	48.09	0.000473478	2	1400.67	-5.43463	26.198	0
High	GGKPEPPAmPQPVPTA	1	1	1	57102362	M9(Oxidation)	0	4.0278e+06	0	0.0113854	48.09	0.000638031	2	1589.79	-5.18501	22.7637	0
High	DYQELMNTK	3	1	1	50979272		0	3.39778e+07	0	0.0277465	48.06	0.000261046	1	1141.51	-4.30562	31.1974	0
High	KQTALVELLK	6	2	1	545520919		0	2.68361e+08	0	0.00388307	48.05	0.000166076	3	1142.71	-5.42286	39.3661	1
High	FLAVGLVDNTVR	1	1	1	73957045		0	2.21563e+06	0	0.000824295	48.05	0.000633751	2	1303.73	-5.10772	50.0908	0
High	HKLDVTSVEDYK	2	1	1	359323746		0	5.02832e+07	0	0.00254497	48.04	0.000614797	2	1433.72	-7.34522	25.4718	1
High	VTVVDVNESR	1	1	1	545494172		0	4.1943e+06	0	0.00143308	48	0.000762334	2	1117.58	-5.30278	22.3368	0
High	SLGTADVHFER	1	1	1	545509050		0	1.27052e+06	0	0.00408498	47.99	0.000494038	2	1231.6	-9.42923	27.5518	0
High	VLIALVAR	1	1	1	73986206		0	702619	0	0.0124077	47.97	4.54826e-05	2	854.576	-7.70106	43.8175	0
High	LIDKEVINHDTR	3	1	1	114326313		0	2.56078e+06	0	0.00381036	47.95	0.000594804	2	1452.77	-5.72485	17.3261	1
High	SAINEVVTR	1	3	1	356582270		0	7.47022e+06	0	0.00636617	47.9	0.00099417	2	988.538	-4.63922	23.3339	0
High	STLNEIYFGK	1	5	1	545492087		0	5.45542e+06	0	0.028577	47.89	0.000510422	2	1171.59	-6.45005	42.3162	0
High	DHSGTLGPEEFK	1	3	1	73963339		0	1.59379e+07	0	0.0125032	47.89	0.000240581	2	1316.6	-6.14916	26.1111	0
High	FANYIDKVR	1	1	1	559098393		0	1.39902e+06	0	0.0152089	47.88	0.000594693	2	1125.6	-8.03518	28.1359	1
High	FLEQQNQVLQTKWELLQQVDTSTR	1	1	1	50979272		0	1.74895e+06	0	0.000126874	47.87	0.000564219	3	2932.49	-7.60703	57.0262	1
High	LGNFFSPK	2	1	1	73951551		0	7.80914e+06	0	0.023889	47.86	0.00054997	2	909.478	-5.1945	38.7126	0
High	TPQPSVVR	1	1	1	560879431		0	6.52404e+07	0	0.0194962	47.84	0.000420137	2	883.491	-10.2368	14.3117	0
High	AQFLEDmVGFK	1	1	1	545548416	M7(Oxidation)	0	1.00033e+06	0	0.0044143	47.84	0.000415204	2	1300.62	-3.81819	43.2788	0
High	ALGTEVIQLFPEK	1	3	1	74008411		0	1.45613e+06	0	0.00109954	47.82	0.000612052	2	1444.8	-4.60969	57.7672	0
High	TGTAYTFFTPNNIK	1	2	1	558611352		0	5.58833e+06	0	0.000437418	47.81	0.000501698	2	1574.78	-4.8197	48.5898	0
High	GSYGDLGGPIITTQVTIPK	1	1	1	375065844		0	2.3144e+06	0	5.80317e-05	47.79	0.000627107	2	1917.02	-8.38807	53.0838	0
High	SLVNLGGSK	4	1	1	50979272		0	5.42189e+07	0	0.0305113	47.76	0.00104265	2	874.49	-10.1742	27.0318	0
High	LSILAEER	2	9	3	545513111;545513107;545513105		0	5.83016e+07	0	0.0178601	47.73	0.000882911	2	930.52	-5.66464	32.7618	0
High	EAASELLmR	3	3	2	545515600;73969626	M8(Oxidation)	0	4.62878e+07	0	0.00761238	47.73	0.000656069	2	1035.51	-6.74133	27.5116	0
High	GFVLQDTVEQLR	1	1	1	73968519		0	1.35173e+06	0	0.00379164	47.73	0.000777501	2	1404.74	-7.7374	52.1954	0
High	AGSLKDPLLDDHGDFIR	2	5	2	545519691;545519689		0	5.27406e+06	0	0.000282541	47.72	0.000651665	2	1868.94	-5.72548	42.3982	1
High	LILEVHQFSR	3	3	2	545515600;73969626		0	5.68791e+07	0	0.00205156	47.7	0.000487396	2	1241.69	-4.23573	37.7283	0
High	ALQPLEEGEEGEKVAHQAGDHWLIR	2	1	1	560879431		0	1.02136e+07	0	7.33419e-05	47.66	0.000635878	3	2812.39	-5.12883	46.3737	1
High	TYINPFVSFIDQR	1	2	1	345795838		0	272167	0	0.000219417	47.62	0.000598516	2	1599.81	-4.60655	62.2315	0
High	AQAQGPQQQQR	1	1	1	345785726		0	1.24187e+06	0	0.00239433	47.55	0.000565172	2	1239.61	-4.3145	7.00257	0
High	GHFGPINSVAFHPDGK	2	1	1	545491433		0	1.94845e+06	0	4.63604e-05	47.54	0.000695981	3	1679.81	-8.49553	34.5	0
High	VVDLMVHmASK	1	1	1	345807932	M8(Oxidation)	0	3.62027e+06	0	0.00651624	47.52	0.000742561	2	1245.63	-5.75149	24.9338	0
High	LVIITAGAR	1	2	1	545536994		0	720793	0	0.0194561	47.51	0.000270564	2	913.578	-5.19678	32.1255	0
High	HQGVMVGMGQK	3	8	2	57108093;307938303		0	8.7684e+06	0	0.00421984	47.51	0.000443547	1	1171.56	-6.0128	16.9986	0
High	VAHQAGDHWLIR	3	1	1	560879431		0	1.42597e+07	0	0.00373463	47.49	0.000870692	2	1402.73	-5.11085	25.2006	0
High	IYTELINLYK	1	2	1	114326371		0	8.34817e+06	0	0.00354094	47.41	0.000582781	2	1269.7	-6.85074	53.2063	0
High	TGFFEFQAAK	1	2	1	545490543		0	2.19519e+06	0	0.0142539	47.37	0.000496557	2	1145.55	-9.77878	48.1373	0
High	IFVGGIKEDTEEYNLR	1	4	1	545555336		0	782294	0	0.000180194	47.37	0.0007485	2	1882.95	-4.32438	40.9772	1
High	NITYLPAGQSVLLQLPQ	2	1	1	158819069		0	2.71142e+07	0	0.00119482	47.37	0.000594586	2	1855.02	-7.3287	61.9987	0
High	SPASDTYIVFGEAK	1	1	1	356582418		0	510698	0	0.000590419	47.36	0.000561062	2	1484.72	-2.68426	44.3859	0
High	GLLLFVDEADAFLR	1	2	1	73956580		0	58077.1	0	0.000167781	47.35	0.000705016	2	1578.85	-3.2489	67.9045	0
High	EDVLTLLLPVMGDSK	1	1	1	345796375		0	195523	0	0.00183633	47.35	0.000730786	2	1629.87	-2.99745	66.2585	0
High	SDALETLGFLNHYQMK	2	3	1	545488600		0	2.54078e+06	0	0.00515159	47.34	0.000530442	2	1866.9	-3.90506	56.8312	0
High	LSDGVAVLK	2	1	1	545555747		0	4.3271e+06	0	0.0183965	47.32	0.000860039	2	901.525	-11.007	28.9645	0
High	SIITSIFGVR	1	1	1	545486951		0	1.35453e+06	0	0.00534156	47.31	0.000344623	2	1092.63	-5.75307	61.0744	0
High	YLQEEVNINR	1	1	1	545509639		0	1.49404e+06	0	0.0141154	47.31	0.000902893	2	1277.63	-12.3222	29.0129	0
High	FAAATGATPIAGR	1	2	1	356582349		0	1.9088e+06	0	0.00132048	47.29	0.00093319	2	1203.64	-4.36295	25.6415	0
High	ALIEILATR	1	2	1	545496029		0	937867	0	0.00342129	47.24	0.000579613	2	999.616	-3.74834	51.0244	0
High	LNIPVSQVNPR	1	3	1	545528359		0	5.86355e+06	0	0.0023882	47.24	0.000471998	2	1236.7	-6.88609	34.5361	0
High	LAALALASSENSSTPEEYEETQSERPK	1	1	1	545540164		0	1.40201e+06	0	6.87023e-06	47.23	0.000481601	3	2937.38	-4.32539	39.5174	0
High	FEELTNLIR	1	1	1	73958588		0	2.38179e+06	0	0.0179647	47.2	0.000848883	2	1134.61	-4.3011	50.45	0
High	LAVNMVPFPR	2	9	2	545512496;545518414		0	3.17898e+06	0	0.00680903	47.19	0.000889037	2	1143.63	-5.59974	50.3483	0
High	DAHNALLDIQSSGR	1	1	1	73958588		0	1.54247e+06	0	0.000596464	47.15	0.000668851	2	1496.74	-6.42598	33.5714	0
High	YKEVAELTR	2	3	2	545515600;73969626		0	6.58022e+07	0	0.0245343	47.11	0.000681849	2	1108.59	-8.88512	19.4063	1
High	AFVDFFSR	1	1	1	73982080		0	1.2216e+06	0	0.025039	47.11	0.000574854	2	988.484	-4.30727	55.7999	0
High	TNSTFNQVVLKR	1	1	1	354459064		0	1.90086e+06	0	0.0109799	47.07	0.000738223	2	1406.76	-9.3853	27.7529	1
High	LTQVLNTHYVAPR	2	12	1	545534680		0	922386	0	0.00135147	47.07	0.00071859	2	1511.83	-3.55137	30.0562	0
High	NAAQFLLSTNDK	1	3	1	545542421		0	1.1822e+06	0	0.00549719	47.05	0.000908301	2	1321.67	-4.23428	41.4055	0
High	LQVESAEPR	1	3	1	545553395		0	1.00223e+06	0	0.0145076	46.99	0.000531963	2	1028.53	-5.33527	18.1257	0
High	YQNLLNEFSR	1	1	1	545550660		0	3.38901e+06	0	0.00227488	46.97	0.000637887	2	1283.63	-5.55175	48.5437	0
High	TPHVLVLGSGVYR	1	5	1	345782111		0	3.4923e+06	0	0.000672211	46.97	0.000431955	3	1397.78	-3.64545	37.9473	0
High	KITIGQAPTEK	2	2	1	545507634		0	6.41734e+06	0	0.00691176	46.95	0.000846705	2	1185.67	-8.07926	17.7052	1
High	mFHELTQTDK	1	2	1	545507634	M1(Oxidation)	0	1.47332e+06	0	0.0213703	46.93	0.000316319	2	1265.57	-10.0794	16.0357	0
High	VLDFEHFLPMLQTVAK	1	2	1	345776590		0	378723	0	0.00025565	46.92	0.000877978	2	1888	-3.80386	63.6196	0
High	AGNILLNTEGHAK	2	4	1	73992062		0	4.90093e+06	0	0.00160304	46.86	0.0007851	2	1337.71	-6.32684	24.1212	0
High	TNAENEFVTIKK	4	1	1	50979272		0	4.91653e+07	0	0.00532618	46.82	0.00075493	2	1393.72	-7.53666	25.5986	1
High	TNSTFNQVVLK	1	1	1	354459064		0	5.58136e+06	0	0.00424317	46.77	0.000864653	2	1250.67	-6.03028	33.6997	0
High	TSILAAANPVESQWNPK	1	1	1	345793011		0	2.47293e+06	0	0.000171792	46.77	0.000883587	2	1825.93	-6.07698	49.088	0
High	ATFYLNVLEQK	1	1	1	73984948		0	1.32816e+06	0	0.0080361	46.72	0.000870409	2	1325.7	-4.61361	53.4938	0
High	aAATLSVPGR	1	3	1	359318584	N-Term(Acetyl)	0	4.89115e+06	0	0.00170943	46.61	0.000571875	2	984.541	-6.42341	35.7135	0
High	IVEVLLmKDR	1	1	1	545559521	M7(Oxidation)	0	484248	0	0.0122893	46.59	0.000665516	2	1231.7	-4.56944	30.9628	1
High	FVPYYDIFmPSLK	2	3	1	545537844	M9(Oxidation)	0	1.0705e+06	0	0.000576242	46.59	0.000827784	2	1635.8	-5.44423	60.9617	0
High	VISAAGDTPSVPAPAVQHEESIK	1	3	1	545527945		0	2.96047e+06	0	0.000462785	46.59	0.00080147	3	2303.18	-5.15931	32.7842	0
High	VLGTAFDPFLGGK	1	1	1	545542136		0	2.10474e+06	0	0.00381821	46.58	0.00085277	2	1321.71	-2.86749	58.0949	0
High	LLQAETASNSAR	1	1	1	545536505		0	913082	0	0.00111132	46.57	0.00111027	2	1260.64	-8.30121	16.662	0
High	RAEVLDGTK	1	1	1	57036706		0	996880	0	0.0121201	46.55	0.00135663	2	988.537	-5.20503	11.1966	1
High	QLEEAEEEAQR	1	1	1	160425231		0	1.83554e+06	0	0.00246593	46.55	0.000251186	2	1331.6	-8.68019	16.2067	0
High	AGDIENAENILTVmK	1	1	1	73970116	M14(Oxidation)	0	0	0	0.0117413	46.54	0.000851787	2	1633.8	-8.53476	43.9806	0
High	YVATLGVEVHPLVFHTNR	1	1	1	303228324		0	3.43345e+06	0	0.000692407	46.54	0.000738659	3	2052.09	-4.94613	45.8748	0
High	MIDLIIPR	1	4	1	345792599		0	1.80393e+06	0	0.0280228	46.53	0.000698119	2	970.568	-8.14865	52.3707	0
High	DVLNSEVLEQR	1	3	1	545548072		0	689314	0	0.00716831	46.49	0.000985064	2	1301.66	-4.80433	38.1782	0
High	TWNDPSVQQDIK	1	1	1	345806081		0	7.36697e+06	0	0.00644463	46.49	0.000628287	2	1430.68	-6.74309	31.3847	0
High	SYSSGGEDGYVR	1	1	1	545491433		0	1.66417e+06	0	0.015644	46.48	6.85962e-05	2	1276.53	-7.90277	18.2614	0
High	TLSDYNIQKESTLHLVLR	1	5	1	73995130		0	721213	0	0.00641478	46.42	0.000804961	2	2130.14	-5.19993	44.4156	1
High	LVEVNLNNIK	1	1	1	57108515		0	6.1421e+06	0	0.015954	46.41	0.000805674	2	1155.67	-4.84669	40.7748	0
High	GPLQSVQVFGR	1	2	1	545488544		0	1.05314e+06	0	0.00224478	46.41	0.0010548	2	1187.65	-4.88767	44.003	0
High	QNLEPLFEQYINNLR	3	7	2	345791910;545545380		0	1.41417e+06	0	0.0009638	46.4	0.000973619	2	1890.96	-6.5351	62.7125	0
High	QGTIFLAGPPLVK	1	1	1	73950143		0	1.93208e+06	0	0.0076897	46.39	0.000578629	2	1340.78	-7.44512	53.2741	0
High	LKVPPAINQFTQALDR	3	1	1	558611350		0	8.40573e+06	0	0.00760653	46.36	0.000517903	3	1811.01	-4.78081	56.7924	1
High	KQEDFmTTmDANEEK	1	3	2	545515600;73969626	M6(Oxidation); M9(Oxidation)	0	995721	0	0.000637052	46.35	6.25697e-05	2	1848.75	-5.46867	12.9976	1
High	FQPGETLTEILETPATSEQEAEHQR	1	1	1	73951551		0	2.68514e+06	0	0.000419632	46.34	0.000535391	3	2841.34	-3.71142	58.4451	0
High	QHGSSINAVAWSPSGSHVVSVDK	2	4	1	73993994		0	5.62573e+06	0	0.0171898	46.32	0.000819044	2	2349.15	-5.00579	33.188	0
High	WVNSHLAR	2	8	2	545515600;73969626		0	4.15425e+07	0	0.0250501	46.28	0.000758326	2	982.515	-6.6319	16.7797	0
High	EAIQLVNTR	1	4	1	345792599		0	4.06483e+06	0	0.00473918	46.27	0.000992581	2	1043.58	-4.82761	28.4204	0
High	YEALKEPMIAR	1	8	3	545513111;545513107;545513105		0	1.1049e+07	0	0.0142175	46.26	0.00117705	2	1320.69	-5.12574	29.9435	1
High	LKDLEALLNSK	2	1	1	560891942		0	5.31718e+06	0	0.00511636	46.25	0.000755283	2	1243.72	-3.87427	44.5126	1
High	GTYLATFHQR	1	1	1	545501183		0	1.08623e+06	0	0.00346998	46.24	0.000941229	2	1193.6	-8.4571	25.4817	0
High	SFYQFQHYR	1	1	1	73949523		0	1.67074e+06	0	0.0153378	46.24	0.00036128	2	1275.58	-7.78257	31.9634	0
High	TNEKVELQELNDR	1	2	1	559098393		0	2.48011e+06	0	0.00601565	46.24	0.00102085	2	1587.79	-5.50419	26.3232	1
High	TQILAASYELHK	4	3	2	545515600;73969626		0	1.41408e+08	0	0.00223974	46.22	0.00119152	1	1373.74	-4.76179	32.4748	0
High	DVNAAIATIK	2	6	1	359323129		0	2.41651e+07	0	0.00628526	46.21	0.00107939	2	1015.57	-5.16522	33.949	0
High	TGVAVNKPAEFTVDAK	2	1	1	74008809		0	1.1549e+06	0	0.000816696	46.18	0.00113748	2	1646.87	-4.13616	29.4749	0
High	LQQSHPLSAAQIQVK	4	8	3	545513111;545513107;545513105		0	1.31568e+08	0	0.000110976	46.18	0.000727791	3	1647.9	-9.47116	26.7318	0
High	ImGIPEEEQMGLLR	1	1	1	160425231	M2(Oxidation)	0	3.43298e+06	0	0.000290743	46.17	0.00103986	2	1631.81	-4.46775	48.4821	0
High	LHQLAmQQSHFPmTHGNTGFSGIESSSPEVK	2	6	1	545545293	M6(Oxidation); M13(Oxidation)	0	3.66558e+06	0	0.000638905	46.17	0.000432367	3	3414.57	-3.49399	31.7302	0
High	LmELHGEGSSSGK	1	3	1	545524789	M2(Oxidation)	0	2.83503e+06	0	0.000635742	46.16	0.000324418	2	1347.61	-5.31248	11.1989	0
High	AEELIQEIQR	1	1	1	345802034		0	1.87593e+06	0	0.00209849	46.15	0.00105194	2	1228.65	-3.48181	37.841	0
High	IMGGSGTEATTEK	1	2	1	545491914		0	1.1345e+06	0	0.000659734	46.09	0.000525288	2	1281.59	-6.86777	12.9129	0
High	GKDLIGVQNLLK	3	8	3	545513111;545513107;545513105		0	6.70774e+07	0	0.00840114	46.09	0.000405961	1	1297.78	-3.72063	44.4613	1
High	QNLLSVGDYR	1	1	1	57096815		0	1.32602e+06	0	0.00274081	46.08	0.00114054	2	1164.6	-3.49822	39.7939	0
High	FDQFWAINR	1	1	1	545520052		0	2.5089e+06	0	0.00315708	46.07	0.000819377	2	1196.58	-3.3723	50.9988	0
High	mLTAQDmSYDEAR	1	3	2	545515600;73969626	M1(Oxidation); M7(Oxidation)	0	1.6221e+07	0	0.000626439	46.07	0.000105048	2	1562.63	-7.5285	19.7823	0
High	GNVGFVFTK	1	1	1	356460949		0	5.7699e+06	0	0.0119512	46.04	0.00076159	2	968.516	-4.1326	39.6798	0
High	TSSISGPLSPAYTGQVPYNYNQLEGR	2	2	1	545515600		0	7.02202e+07	0	0.00131305	46.02	0.000688845	2	2799.35	-3.85356	51.1689	0
High	VISGVLQLGNIVFKK	1	1	1	160425231		0	1.9024e+06	0	0.0153118	46	9.79636e-05	2	1614.99	-5.16033	58.7168	1
High	NNIAmALELTYR	1	1	1	73959885	M5(Oxidation)	0	996581	0	0.00253699	45.99	0.0010889	2	1424.71	-6.35712	51.8292	0
High	LLQAQGVEVPSK	1	3	1	545515309		0	1.67781e+06	0	0.0014101	45.98	0.000587971	2	1268.71	-5.82695	29.5592	0
High	YNILGTNTImDK	2	1	1	545505093	M10(Oxidation)	0	7.08531e+06	0	0.00107404	45.96	0.000813776	2	1398.69	-4.53066	38.5675	0
High	LKGDDLQTIKK	2	4	1	345780967		0	4.00136e+06	0	0.0110071	45.95	0.000796595	3	1258.73	-7.16445	14.4451	2
High	APENTMHAmQQK	2	4	1	73963339	M9(Oxidation)	0	1.22001e+07	0	0.00618817	45.95	0.000229958	2	1401.61	-7.38054	7.97229	0
High	TSFLLNLR	1	3	2	545512109;359320307		0	6.81844e+06	0	0.017246	45.94	0.000557756	2	963.558	-4.10578	51.1342	0
High	LNLQGLLSK	1	1	1	345782187		0	568424	0	0.0086244	45.9	0.000476808	2	985.599	-4.8189	50.1719	0
High	QVGVGYVDSIQR	1	1	1	73969550		0	1.71309e+06	0	0.00376611	45.89	0.00134098	2	1320.68	-4.59867	33.4829	0
High	VILHLKEDQTEYLEER	1	3	2	545519272;545508859		0	4.41314e+06	0	0.000242375	45.86	0.00102211	3	2015.03	-6.24149	35.3915	1
High	LSEVVGSGK	2	1	1	57088195		0	2.10726e+06	0	0.00930646	45.83	0.00129171	2	875.478	-6.5503	14.3453	0
High	YLGLMENLR	1	3	2	545512109;359320307		0	3.17528e+06	0	0.00640542	45.82	0.000896728	2	1108.58	-5.20652	48.512	0
High	DNSTmGYmmAK	1	2	1	545519272	M5(Oxidation); M8(Oxidation); M9(Oxidation)	0	1.0489e+06	0	0.00543018	45.8	2.62404e-05	2	1296.48	-5.76674	10.6345	0
High	IMSIVDPNR	2	4	1	73963339		0	5.6048e+07	0	0.0280432	45.76	0.00110299	1	1044.54	-8.10399	32.0854	0
High	LmMDPLSGQNR	2	4	1	545491908	M2(Oxidation)	0	2.67945e+06	0	0.00655533	45.74	0.000498703	2	1277.59	-6.33935	32.8137	0
High	VPHNAAVQVYDYR	2	1	1	560879431		0	5.55785e+07	0	0.00313782	45.72	0.000945746	2	1531.75	-8.3253	27.0428	0
High	AGVLAHLEEERDLK	1	8	2	160425231;545498124		0	1.24478e+06	0	0.0104517	45.7	0.00105912	2	1579.84	-5.57064	32.572	1
High	IGVLDEGK	1	1	1	545487328		0	3.77036e+06	0	0.0275789	45.68	0.0015345	2	830.456	-6.49378	23.9771	0
High	LLGVEGSTLR	1	3	2	545512109;359320307		0	1.48889e+07	0	0.0036261	45.68	0.00119109	2	1044.6	-6.94959	35.0069	0
High	IQAEVEEQLAR	1	5	2	545519691;545519689		0	1.09122e+07	0	0.00286351	45.66	0.00108522	2	1285.67	-4.74041	29.4532	0
High	QVTITGSAASISLAQYLINAR	1	3	1	545557810		0	0	0	4.6337e-05	45.66	0.000649229	3	2177.18	-4.48648	61.793	0
High	EQVANSAFVER	1	2	1	545519272		0	1.11223e+07	0	0.00528753	45.65	0.0011517	2	1249.61	-6.02953	24.3442	0
High	GFAFVQYVNER	1	4	1	345780967		0	2.4194e+06	0	0.00395506	45.65	0.000891685	2	1329.65	-4.9909	50.7262	0
High	ASITALEAK	2	1	1	160425231		0	1.03714e+07	0	0.012387	45.64	0.00149275	2	903.51	-5.32155	25.1962	0
High	QAHLTNQYmQR	1	2	1	545520482	M9(Oxidation)	0	1.22908e+06	0	0.0123641	45.64	0.000596282	2	1405.66	-5.32313	11.9969	0
High	GLGATTHPTASVK	1	1	1	545528063		0	2.84447e+06	0	0.00631271	45.59	0.00103246	2	1239.66	-9.05469	14.2021	0
High	SGGASHSELIHNLRK	2	2	1	73945680		0	1.16441e+06	0	0.0122883	45.59	0.00127401	2	1605.84	-5.93718	14.5375	1
High	TPAQYDASELK	1	1	1	50950177		0	1.40642e+07	0	0.012625	45.57	0.000958182	2	1222.59	-5.31882	23.0563	0
High	SNQQLENDLNLmDIK	1	1	1	73951551	M12(Oxidation)	0	1.4999e+06	0	0.00065489	45.56	0.000788049	2	1790.85	-5.75475	44.631	0
High	EYTINIHKR	1	4	1	356582270		0	1.44282e+06	0	0.0177879	45.54	0.00169926	2	1173.63	-5.83528	17.4064	1
High	AIIIFVPVPQLK	1	1	1	545526854		0	4.69619e+06	0	0.00869802	45.53	8.11705e-05	2	1337.85	-4.43572	61.7861	0
High	VPLPSLSPTmQAGTIAR	2	1	1	73954761	M10(Oxidation)	0	8.08737e+06	0	0.000110392	45.51	0.00103197	2	1754.94	-3.87088	42.8872	0
High	HTNYTMEHIR	4	12	2	73963339;73947718		0	1.12677e+08	0	0.00715289	45.5	0.000508718	2	1301.6	-7.44356	14.565	0
High	AQNLNPmVDVK	1	2	1	545488032	M7(Oxidation)	0	2.12896e+06	0	0.0118985	45.42	0.000980372	2	1244.62	-5.68661	23.581	0
High	TEHALLEGFNIR	1	1	1	73951227		0	1.68349e+06	0	0.00370863	45.4	0.000986339	2	1399.72	-7.37255	44.9587	0
High	HLQLQTQLEQLQEETFR	1	2	1	73979133		0	3.14976e+06	0	0.000417962	45.39	0.00105221	3	2141.09	-3.11906	56.4428	0
High	KKELEEIVQPIISK	2	1	1	345806081		0	3.21572e+06	0	0.0120109	45.37	0.000300566	2	1653.97	-8.08587	37.0384	2
High	NSLESYAFNMK	1	2	1	545497049		0	591287	0	0.00475349	45.36	0.000419143	1	1303.59	-4.68699	44.73	0
High	mLGGEEFLVPLR	1	1	1	359319512	M1(Oxidation)	0	6.11684e+06	0	0.000836978	45.35	0.00149518	2	1376.71	-7.92452	54.9807	0
High	ALDHSQPPSGLVIDKESEVYK	2	1	1	545548354		0	4.9292e+06	0	1.3907e-05	45.35	0.00113196	3	2312.16	-5.32632	33.2528	1
High	mHTTFEHDIQALGTQVR	3	3	2	545515600;73969626	M1(Oxidation)	0	5.01674e+07	0	1.81239e-05	45.34	0.00096497	3	1999.96	-4.62228	38.7036	0
High	GDYPLEAVR	2	7	1	545550325		0	1.54944e+07	0	0.0192795	45.25	0.00108668	2	1019.51	-5.09724	32.4541	0
High	FGVQVDR	2	3	1	545530469		0	2.1349e+06	0	0.0238205	45.24	0.00163826	2	820.426	-6.05198	24.022	0
High	IGGVQQDTILAEGLHFR	2	1	1	345791621		0	1.84876e+07	0	5.6373e-05	45.22	0.00113479	3	1853.97	-8.55938	52.3172	0
High	EQIVPKPEEEVAQK	1	3	1	57089821		0	2.96764e+06	0	0.0101101	45.19	0.00139087	2	1623.85	-5.47348	22.8532	0
High	IITLTGPTNAIFK	1	3	1	545557810		0	6.89431e+06	0	0.00898398	45.17	0.000708526	2	1388.81	-5.60687	54.2242	0
High	ASGNYATVISHNPETK	1	1	1	73974792		0	8.41519e+06	0	0.000990571	45.16	0.00109724	2	1688.82	-4.69307	23.4876	0
High	VDAQFGGVDQR	1	2	1	545491359		0	841037	0	0.0096078	45.12	0.00083516	2	1191.57	-7.15129	23.9091	0
High	ILVPTQFVGAIIGK	2	4	1	345796405		0	810603	0	0.000310082	45.12	0.000184566	2	1455.89	-2.23711	62.7657	0
High	SGVAAPVTQVTmQTTQR	1	19	1	545521189	M12(Oxidation)	0	1.03569e+06	0	0.000100112	45.11	0.00141364	2	1790.9	-6.10243	28.2464	0
High	LPEELGRDQNTVETLQR	2	3	2	545515600;73969626		0	1.46924e+07	0	0.000266856	45.09	0.00133809	2	1998.02	-4.98844	32.8667	1
High	DYETATLSEIK	1	4	1	73963339		0	1.15755e+07	0	0.0232923	45.08	0.000828917	2	1269.61	-5.60341	39.6113	0
High	QGEFVVAMGSPFALQNTITSGIVSSAQRPAR	1	1	1	548923719		0	1.57751e+06	0	0.0026862	45.07	0.000855722	3	3219.64	-6.26118	61.1531	0
High	QAEFVQTPITGIFGGHIR	1	1	1	545500400		0	2.46071e+06	0	0.000101868	45.05	0.00120823	3	1971.04	-4.32935	56.6123	0
High	ISDIQSQLEK	1	1	1	359322003		0	1.63465e+06	0	0.0190703	45.04	0.00155254	2	1160.61	-5.48738	27.7876	0
High	TGTGTLSVFGMQAR	1	1	1	356460888		0	1.06036e+06	0	0.00432529	45.03	0.00109918	2	1425.71	-3.88772	46.4379	0
High	YENEVALR	1	1	1	61740600		0	10287849	0	0.0130314	45.01	0.00141344	2	993.494	-6.42419	22.1853	0
High	ILDQSEAEK	2	1	1	560879431		0	2.71586e+07	0	0.0123272	44.98	0.00134223	2	1032.51	-9.84356	13.8312	0
High	YmDVQFDFK	1	3	2	545512109;359320307	M2(Oxidation)	0	4.28291e+06	0	0.0231538	44.97	0.000316828	2	1208.52	-4.2952	42.151	0
High	VIASELGNLPELK	1	2	1	545490543		0	1.32668e+06	0	0.00088532	44.97	0.000756247	2	1382.78	-3.47416	50.2816	0
High	mDPNTIIEALR	1	1	1	73988461	N-Term(Acetyl)	0	385644	0	0.0116904	44.95	0.000961268	2	1314.67	-3.61934	64.8948	0
High	LYTLVTYVPVTTFK	1	4	1	356582270		0	4.2216e+06	0	0.00386726	44.9	0.00125878	2	1644.92	-2.98732	59.6226	0
High	NQLTAmSSVLAK	1	2	1	545548105	M6(Oxidation)	0	2.14858e+06	0	0.0198983	44.87	0.00144671	2	1278.66	-8.67774	27.0629	0
High	DAEAWFNEK	2	5	1	61740600		0	2.78562e+07	0	0.0225081	44.86	0.000391905	2	1109.49	-3.9208	40.1465	0
High	LAAEATEWQR	1	1	1	545518865		0	1.19833e+06	0	0.00127747	44.85	0.0011146	2	1174.58	-6.27026	27.5216	0
High	SLQQQLADTDR	1	3	1	50978814		0	522808	0	0.00495136	44.84	0.00123856	2	1274.62	-8.41109	27.3962	0
High	HKDVAEEIANYRPTIDTLHEQASALPQEHAESQDVR	2	3	2	545515600;73969626		0	1.24833e+07	0	4.94873e-05	44.84	0.000703764	3	4097.97	-4.94363	42.5692	1
High	ImSIVDPNR	2	4	1	73963339	M2(Oxidation)	0	3.71694e+07	0	0.0255669	44.83	0.00186952	2	1060.54	-5.21398	23.319	0
High	AIQLEYSEAR	1	1	1	73966003		0	2.12932e+06	0	0.00191785	44.83	0.00157849	2	1179.59	-6.48551	30.8714	0
High	WANVWFPEK	1	4	1	345782702		0	953210	0	0.00405499	44.8	0.0013626	2	1176.58	-4.49996	53.604	0
High	LQLDSPEDAEFIVAK	1	1	1	73966003		0	1.80929e+06	0	0.000424326	44.78	0.00141879	2	1674.85	-4.30805	51.3378	0
High	TITGFQTHTTPVLLAHGER	1	1	1	345796375		0	918153	0	0.00675835	44.77	0.00124035	2	2079.09	-6.01242	35.4916	0
High	LEMNLGLQK	1	3	2	545515600;73969626		0	4.25922e+07	0	0.0298861	44.74	0.00213529	2	1045.57	-3.62766	38.8552	0
High	GLSSLLYGSIPK	1	1	1	345791555		0	858224	0	0.0105343	44.74	0.00108443	2	1234.7	-3.11518	56.0962	0
High	YFQFQEEGKEGENR	1	1	1	545556450		0	1.23898e+06	0	0.00494606	44.73	0.000341559	2	1760.78	-6.51572	27.9743	1
High	KmQDQDEDATLTQLATAWVNLAVGGEK	1	2	1	345787563	M2(Oxidation)	0	216742	0	0.000858701	44.72	0.00107763	3	2948.43	-1.9415	67.4795	1
High	IPWFQYPIIYDIR	2	1	1	345791621		0	2.95218e+06	0	0.000497163	44.7	0.00130455	2	1723.91	-4.87975	64.4688	0
High	ITDSAGHILYSK	1	1	1	73963665		0	677609	0	0.001016	44.68	0.00176502	2	1304.68	-5.26674	23.6006	0
High	VAASIGNAQK	1	1	1	545548354		0	3.44047e+06	0	0.018437	44.62	0.0015497	2	958.525	-6.88484	12.088	0
High	GLVSSDELAK	2	8	3	545513111;545513107;545513105		0	4.41649e+07	0	0.0089205	44.58	0.00186535	2	1018.53	-6.67105	25.9587	0
High	FNNSSLKIEELQEALR	1	2	1	73979133		0	976295	0	0.000216055	44.57	0.00160779	3	1890.98	-4.46096	49.161	1
High	WSNFDPTGLER	1	2	1	73956580		0	2.12315e+06	0	0.000649596	44.56	0.000680643	2	1321.61	-7.27126	44.0373	0
High	QQQLLNEENLR	1	1	1	73956580		0	5.83363e+06	0	0.00588094	44.56	0.00156425	2	1384.71	-6.72021	31.2368	0
High	GSVLSLSLLR	1	1	1	545550725		0	419764	0	0.0130958	44.55	0.00061557	2	1044.64	-3.91403	55.726	0
High	LQQELDDLLVDLDHQR	2	1	1	160425231		0	4.3334e+06	0	0.000705845	44.53	0.00156453	2	1949.98	-6.28978	59.2518	0
High	IQDIVGVLR	1	1	1	545546584		0	2.02746e+06	0	0.0071597	44.5	0.00058012	2	1012.61	-5.39856	43.3422	0
High	LEQEIATYR	2	11	3	359279911;545510666;359279916		0	6.20768e+06	0	0.0174097	44.5	0.00163214	2	1122.57	-4.97913	25.2228	0
High	LVAIVDVIDQNR	1	1	1	356991221		0	4.32175e+06	0	0.0019523	44.5	0.000991703	2	1354.76	-5.31086	53.553	0
High	VETGVLKPGMVVTFAPVNVTTEVK	3	2	1	545518203		0	7.27657e+06	0	0.000999562	44.46	0.000612345	2	2515.37	-4.98204	55.9603	0
High	YIDQEELNK	1	3	2	545519272;545508859		0	1.64093e+07	0	0.0179363	44.45	0.00124725	2	1151.55	-7.12178	21.2288	0
High	LLPEYPGVLSDVQEEK	1	2	1	545493067		0	2.00851e+06	0	0.000335006	44.44	0.00147137	2	1815.93	-5.44702	51.6498	0
High	DGLAFNALIHR	4	6	1	73947718		0	5.84489e+07	0	0.005972	44.38	0.00123287	2	1226.66	-5.55749	47.3569	0
High	TGYTLDVTTGQR	2	10	2	545491908;345778173		0	1.39304e+07	0	0.00956925	44.37	0.00117722	2	1311.65	-6.68786	30.713	0
High	AAVENLPTFLVELSR	1	2	1	73966186		0	247247	0	0.00226911	44.35	0.00168766	2	1658.9	-5.80045	63.4837	0
High	mNDTVTIR	1	5	1	356640165	N-Term(Acetyl)	0	643729	0	0.0112506	44.25	0.00124026	2	991.48	-8.164	36.4489	0
High	ILMVGLDAAGK	1	5	2	354548804;73985218		0	2.67549e+06	0	0.00303779	44.22	0.0019925	2	1087.61	-4.24818	43.4707	0
High	VNVGAGSHPNK	1	1	1	74008809		0	605430	0	0.00341015	44.21	0.00158174	2	1079.55	-7.03807	8.21192	0
High	LLTTVEETTK	1	1	1	345792510		0	1.1005e+06	0	0.013592	44.18	0.00151441	2	1134.62	-6.88519	24.1551	0
High	NSWFGISGSQR	1	2	1	548923719		0	2.64833e+06	0	0.000409583	44.18	0.00117639	2	1238.58	-6.07425	42.7937	0
High	QQmLENQMEVR	2	3	2	545515600;73969626	M3(Oxidation)	0	7.1733e+06	0	0.0162265	44.18	0.000578646	2	1421.64	-4.59706	23.4965	0
High	IGQQNEVR	1	12	1	545534680		0	565972	0	0.0121533	44.17	0.000962804	2	943.488	-7.58926	10.1956	0
High	TNTPVKEDWNVR	1	6	1	545500574		0	6.08686e+06	0	0.0128398	44.14	0.00140507	2	1458.72	-6.65427	24.9532	1
High	HQAFmAELASNKEWLDKIEK	2	3	2	545515600;73969626	M5(Oxidation)	0	1.59004e+07	0	6.93772e-05	44.12	0.00138445	3	2404.18	-5.45276	42.9899	2
High	IVTDRETGSSK	1	1	1	345790650		0	2.38918e+06	0	0.00453869	44.11	0.00179131	2	1192.61	-6.13498	8.02378	1
High	SFSTALYGESDL	4	5	1	73947718		0	3.03044e+07	0	0.00452114	44.08	0.000566719	2	1289.58	-4.90992	53.99	0
High	LFEAEAQDLFR	1	1	1	74000237		0	2.01933e+06	0	0.0016237	44.08	0.00157509	2	1338.66	-2.94824	54.435	0
High	IEYAKPTR	1	3	1	545488600		0	2.88147e+06	0	0.0256792	44.07	0.00192345	2	977.534	-7.9929	11.4875	0
High	NLELLGVAR	1	3	1	545485776		0	533470	0	0.0150834	44.06	0.00109941	2	984.58	-3.39377	44.4515	0
High	EAQFYEIKPLVK	1	2	1	545536221		0	906192	0	0.00455432	44.04	0.00119915	2	1464.8	-4.09117	41.4437	0
High	EGLLLWCQR	1	15	2	73963339;73947718		0	3.99932e+06	0	0.00982358	44	0.0019149	2	1117.58	-3.28426	61.1509	0
High	QVSSPSFTNR	1	2	1	545491914		0	1.29993e+07	0	0.0241687	44	0.00114058	2	1122.54	-8.99968	20.2995	0
High	EITALAPSTMK	3	9	2	57108093;307938303		0	8.61866e+07	0	0.00789694	43.95	0.00192499	1	1161.61	-6.4474	32.1987	0
High	IQEGAEELQK	1	1	1	73985218		0	1.19269e+07	0	0.019444	43.93	0.00154548	2	1144.57	-8.40889	16.8226	0
High	GAGTGGLGLAVEGPSEAK	1	1	1	74008809		0	1.55557e+06	0	0.000556261	43.92	0.00162001	2	1570.8	-7.57299	35.1999	0
High	IKFPLPHR	1	1	1	57101324		0	0	0	0.0245697	43.91	0.000491796	3	1007.61	-7.85278	28.1281	1
High	NFYQEHPDLAR	1	2	1	558611352		0	3.44676e+06	0	0.0076872	43.9	0.000898274	2	1389.65	-4.86206	26.3733	0
High	TYQLVYFLDK	1	1	1	73960289		0	1.24222e+06	0	0.00200791	43.88	0.00200128	2	1289.67	-3.2984	58.0317	0
High	KFEEFQTDMAAHEERVNEVNQFAAK	1	8	3	545513111;545513107;545513105		0	1.36221e+06	0	6.62917e-05	43.86	0.000824355	3	2968.38	-4.49656	37.7824	2
High	VAVNDAHLLQYNHR	2	2	1	545506706		0	3.65684e+06	0	0.00277413	43.85	0.00214703	2	1649.84	-9.3698	26.8669	0
High	KLLEGEESR	1	8	2	559098393;359323093		0	3.83805e+06	0	0.0194662	43.81	0.00257033	2	1060.55	-8.71861	12.24	1
High	GYLISGSSYAR	1	2	1	73968655		0	1.17763e+06	0	0.0125872	43.81	0.00152223	2	1173.58	-7.90512	32.2521	0
High	IYVDDGLISLQVK	1	7	1	545550325		0	6.94079e+06	0	0.000787196	43.77	0.00133483	2	1462.81	-3.08636	55.4315	0
High	VLAINILGR	1	2	1	73957067		0	651488	0	0.0147713	43.76	0.00033027	2	968.621	-4.29685	51.2712	0
High	LNLVEAFVEDAELR	1	1	1	73969550		0	0	0	0.000496845	43.76	0.00210363	2	1617.84	-3.34284	66.3724	0
High	ILGSEADPAFR	1	3	1	545490238		0	2.13265e+06	0	0.00600269	43.75	0.00184492	2	1175.6	-4.52022	34.0967	0
High	EVAGHTEQLQISK	1	1	1	359279916		0	2.42829e+06	0	0.017404	43.75	0.00170787	2	1439.74	-6.94716	19.3793	0
High	IEGDPQGVQQAK	1	2	1	545543204		0	886927	0	0.00266315	43.74	0.00150047	2	1269.64	-4.76089	13.5535	0
High	LEAELAAHEPAIQGVLDTGKK	2	8	3	545513111;545513107;545513105		0	1.19825e+07	0	9.70125e-06	43.74	0.00131661	2	2190.16	-7.59378	41.5514	1
High	LLEVEHPAAK	1	2	1	57032236		0	3.84946e+06	0	0.020528	43.66	0.00141859	2	1106.61	-5.25899	18.5564	0
High	LGSWLAIR	1	1	1	55741803		0	1.622e+06	0	0.0111441	43.62	0.00248323	2	915.536	-5.31913	48.8642	0
High	IIDFLSALEGFK	1	1	1	73970143		0	76889.3	0	0.00141095	43.62	0.0015751	2	1352.74	-3.94092	66.6886	0
High	EQIVVDLSHPGVSQDDQVSR	2	1	1	545494172		0	3.26122e+06	0	0.00201238	43.62	0.00150558	2	2208.07	-7.874	37.3769	0
High	TGQEYKPGNPPAVVPNVSSTSSASIVESK	1	2	1	74006036		0	3.63433e+06	0	6.09632e-06	43.62	0.00145561	3	2930.46	-5.44084	37.5053	0
High	YLDKTEQWSTLPPETK	2	1	1	545520262		0	2.24685e+06	0	0.00699779	43.61	0.00193803	2	1935.96	-4.73168	34.898	1
High	DGFIDLMELK	1	2	2	545492476;545542881		0	1.88442e+06	0	0.00506602	43.59	0.00169759	2	1180.59	-4.19252	61.4568	0
High	IVSSNDVGHDEYSTQSLVKK	1	3	2	545515600;73969626		0	1.7514e+06	0	0.000102655	43.58	0.0017607	3	2206.09	-5.2677	24.8242	1
High	IADMGHLK	1	1	1	345789675		0	1.617e+06	0	0.0184792	43.51	0.00123224	2	884.46	-6.52454	17.0394	0
High	DLAQALINR	1	1	1	545546584		0	1.86474e+06	0	0.0298392	43.51	0.0010161	2	1013.57	-4.54812	42.778	0
High	FDDPLLGPR	1	2	1	545490543		0	2.60978e+06	0	0.0197145	43.48	0.00126322	2	1029.53	-8.54354	43.9336	0
High	EITALAPSTmK	6	9	2	57108093;307938303	M10(Oxidation)	0	7.14031e+07	0	0.00249432	43.45	0.00207402	1	1177.61	-4.94421	24.6139	0
High	EQLAIAEFAR	1	2	1	57032236		0	4.84494e+06	0	0.00379074	43.44	0.00237545	2	1147.6	-6.2915	45.8923	0
High	HPPSLHGSTELLTLSR	2	1	1	345802034		0	2.86297e+06	0	0.000129646	43.4	0.00182378	2	1744.93	-3.77292	34.6983	0
High	LLEAQLQAQGR	1	1	1	545506551		0	3.95256e+06	0	0.000767167	43.37	0.00135776	2	1226.68	-7.35829	27.9206	0
High	STAGDTHLGGEDFDNR	1	4	1	545497049		0	1.24235e+07	0	0.000315991	43.36	0.000302163	2	1691.72	-5.78903	22.1993	0
High	SISIIDSPGILSGEK	1	1	1	74000237		0	2.51261e+06	0	0.00723473	43.35	0.00191426	2	1515.82	-3.11142	51.1816	0
High	AEGGYFGQIR	1	2	1	545559252		0	2.0056e+06	0	0.00453303	43.34	0.00128375	2	1097.53	-2.85362	33.3966	0
High	ETENDDLTNVIQK	1	1	1	73988461		0	710519	0	0.00742992	43.34	0.00116789	2	1518.72	-5.59494	32.6466	0
High	NLQEAEEWYK	1	2	1	559098393		0	1.17963e+07	0	0.0139276	43.32	0.000833399	2	1309.6	-2.94205	38.8893	0
High	LPLQDVYK	5	2	1	545518203		0	2.61936e+07	0	0.023068	43.31	0.00213497	2	975.546	-4.92147	34.8917	0
High	SLVALLVETQmK	1	7	1	73985910	M11(Oxidation)	0	1.15115e+06	0	0.00446216	43.31	0.00156098	2	1347.75	-3.97757	56.219	0
High	QADLYISEGLHPR	1	5	2	545511757;545500762		0	1.79313e+06	0	0.00269439	43.29	0.00147442	2	1498.76	-5.52585	34.4171	0
High	ImNTFSVVPSPK	1	4	2	545512496;545518414	M2(Oxidation)	0	4.00543e+06	0	0.00322029	43.23	0.00225547	2	1335.69	-7.10217	37.1764	0
High	EASDPQPEDVDGGLK	1	1	1	73981496		0	447318	0	0.00106267	43.23	0.000762913	2	1556.7	-4.93647	24.5853	0
High	SSQSSSQQFSGIGR	1	1	1	545515948		0	1.44661e+06	0	0.00149166	43.22	0.00122443	2	1455.68	-4.62094	22.3077	0
High	VIAAEGEmNASR	1	1	1	217416483	M8(Oxidation)	0	834338	0	0.00352387	43.2	0.00137367	2	1263.59	-6.0507	12.8644	0
High	AIIEDLEPR	1	2	1	73979133		0	4.47436e+06	0	0.00234012	43.18	0.00153869	2	1055.57	-3.85754	38.8867	0
High	ALQAAIQQLAEAQPEATAK	1	1	1	73994683		0	2.3515e+06	0	0.00220323	43.17	0.00180008	3	1952.03	-5.40791	48.5222	0
High	NLDIERPTYTNLNR	5	9	2	359323129;545556306		0	2.94258e+07	0	0.00938775	43.16	0.00207957	2	1718.87	-5.65443	33.5678	0
High	AGFITPVPGGVGPmTVAmLmQSTVESAK	1	2	1	545507634	M14(Oxidation); M18(Oxidation); M20(Oxidation)	0	4.22231e+06	0	8.32096e-05	43.12	0.00170391	3	2824.38	-3.72605	58.3176	0
High	FAQHGTFEYEYSQR	2	1	1	545525020		0	1914914	0	0.000909501	43.1	0.000281623	2	1762.77	-8.71479	28.8715	0
High	VPTWGPLR	1	4	1	545534723		0	1.46497e+06	0	0.00806056	43.09	0.00137945	2	925.52	-5.63042	40.6904	0
High	SSEELPVDIILASVG	1	1	1	73984948		0	1.1321e+06	0	0.00126243	43.09	0.00209863	2	1528.81	-3.09233	69.2883	0
High	GNFGGSFAGSFGGAGGHAPGVAR	1	8	1	545534926		0	6.13229e+06	0	0.000204812	43.05	0.00103549	3	2034.94	-4.13135	39.3409	0
High	YFVETGAMAVR	1	2	1	57032236		0	1.96645e+06	0	0.00367329	43.03	0.00129412	2	1243.61	-4.78565	38.0639	0
High	LAGGNDVGIFVAGVLEDSPAAK	1	1	1	55741803		0	806110	0	0.00336103	43	0.00190702	3	2100.09	-4.22756	62.6533	0
High	ELFHETLESLK	1	3	1	359318584		0	3.37813e+06	0	0.00473044	42.98	0.00227834	2	1345.69	-4.34272	42.0638	0
High	TASADLPTVPLGSAVEAIR	1	5	1	545527945		0	1.37727e+06	0	6.43309e-05	42.98	0.00148281	2	1868	-4.36361	56.1371	0
High	VLQGDLVmNIYR	1	1	1	478517409	M8(Oxidation)	0	2.22509e+06	0	0.00371537	42.97	0.00211958	2	1436.75	-5.29338	44.2264	0
High	YLMEEDEDAYKK	1	1	1	545503787		0	785236	0	0.000719461	42.97	0.000310367	2	1533.67	-4.31717	25.5419	1
High	DVAEEIANYRPTIDTLHEQASALPQEHAESQDVR	2	3	2	545515600;73969626		0	1.1909e+07	0	0.000252645	42.96	0.00103188	3	3832.82	-4.05674	50.3666	0
High	NIVEAAAVR	1	1	1	57092393		0	2864801	0	0.0131244	42.93	0.00128606	2	942.532	-5.4083	24.5466	0
High	ITITNDKGR	1	7	2	545497049;50978734		0	8.32283e+06	0	0.0236595	42.92	0.00304261	2	1017.56	-6.72593	11.2829	1
High	VTYQQLQER	1	1	1	73974852		0	836258	0	0.0162318	42.89	0.00203818	2	1164.59	-5.69082	22.604	0
High	VDKLYAGLK	1	3	2	545515600;73969626		0	9.40039e+06	0	0.0297857	42.85	0.00089493	2	1006.59	-5.04672	23.6419	1
High	mEEVVIAGMSGK	1	5	2	545509598;478517409	N-Term(Acetyl)	0	1.47685e+06	0	0.000511119	42.84	0.00185379	2	1292.62	-5.26533	61.4106	0
High	HQTLQGVAFPISR	1	2	1	73996743		0	832223	0	0.00108872	42.84	0.00166139	2	1453.78	-6.39396	38.2615	0
High	IEGWLSIPNR	1	2	1	545506270		0	8.69802e+06	0	0.00781821	42.82	0.00172652	2	1184.64	-5.38515	49.091	0
High	KFGYVDFESAEDLEK	2	1	1	345790650		0	2.84339e+06	0	0.000110527	42.82	0.000940313	2	1776.82	-7.17991	46.537	1
High	ETNLDSLPLVDTHSK	1	1	1	559098393		0	6.32468e+06	0	0.000376004	42.8	0.00211235	2	1668.84	-4.6392	40.1908	0
High	aAQGEPQVQFK	2	1	1	303228324	N-Term(Acetyl)	0	2.25308e+07	0	0.0161812	42.79	0.00166484	2	1244.62	-4.63826	33.5505	0
High	ESTGAQVQVAGDmLPNSTER	1	18	2	545545293;545557810	M13(Oxidation)	0	4.29924e+06	0	0.000229732	42.79	0.00103099	3	2105.96	-9.12675	29.0599	0
High	mALDIEIATYR	1	2	1	559098393	M1(Oxidation)	0	1.43574e+06	0	0.00242608	42.76	0.00206304	2	1311.65	-5.7333	46.4198	0
High	ILFRPVASQLPR	2	1	1	158819069		0	2.2828e+07	0	0.00118483	42.75	0.000565392	3	1396.84	-3.29215	39.9288	0
High	EELYQNLTR	2	8	3	545513111;545513107;545513105		0	4.62512e+07	0	0.0191669	42.73	0.00230134	2	1165.58	-8.31389	32.2069	0
High	ALGmDTVHIHR	1	1	1	545521844	M4(Oxidation)	0	1.16771e+06	0	0.0186467	42.73	0.00225867	2	1265.63	-7.20288	16.7554	0
High	VTHAVVTVPAYFNDAQR	2	1	1	345806081		0	9.50422e+06	0	0.00739897	42.73	0.00246667	2	1887.96	-5.23845	40.424	0
High	HPGSFDVVHVK	1	2	1	354725914		0	2.36229e+06	0	0.000391528	42.72	0.00218637	3	1221.63	-5.83323	22.419	0
High	SAAEVIAQAR	1	2	1	73993705		0	510828	0	0.00646814	42.71	0.00242984	2	1015.55	-5.22198	22.6069	0
High	APWELLELR	1	2	1	545491359		0	399423	0	0.00441964	42.71	0.00170919	2	1126.62	-4.80776	59.7055	0
High	WVTTASLLDYDTVAGADK	1	1	1	73957045		0	0	0	2.51573e-05	42.71	0.00208425	2	1925.95	2.26252	57.304	0
High	QGQETAVAPSLVAPALNKPK	1	2	1	354623047		0	2.81826e+06	0	0.00328638	42.7	0.00145536	3	2019.1	-9.9929	36.2582	0
High	VVASGPGLQHGK	1	5	1	73985178		0	1.44692e+06	0	0.0191775	42.68	0.00195842	2	1149.63	-6.40793	11.3011	0
High	LKAAEEIGIR	1	2	1	545507634		0	748518	0	0.00481064	42.67	0.00173312	2	1099.64	-7.68789	24.8802	1
High	FGEPVLAGFTR	1	1	1	545498077		0	2.53397e+06	0	0.00075847	42.65	0.00243376	2	1193.62	-7.57295	49.8429	0
High	EANNFLWPFK	1	1	1	356582337		0	6.35504e+06	0	0.012679	42.64	0.00229508	2	1265.63	-4.53005	60.5207	0
High	LALGQINIAK	1	1	1	345793480		0	670930	0	0.00937843	42.6	0.000447876	2	1040.64	-5.41849	42.6687	0
High	TLISILTER	1	1	1	545551744		0	3.26626e+06	0	0.00443294	42.57	0.00147191	2	1045.62	-3.9115	54.9818	0
High	VVNVSSVVSVR	1	1	1	74001424		0	1.55196e+06	0	0.00400004	42.54	0.00178857	2	1144.66	-6.28904	36.5581	0
High	HRPDLIDFDKLK	2	5	2	545515600;73969626		0	9.66654e+06	0	0.002409	42.52	0.00159531	3	1496.82	-4.57077	34.9319	1
High	LTFDTTFSPNTGK	1	1	1	73953093		0	1.87044e+06	0	0.00172085	42.51	0.00152886	2	1428.69	-6.39568	42.8048	0
High	NQVALNPQNTVFDAK	1	2	1	50978734		0	4.37692e+06	0	0.000328171	42.51	0.00222175	2	1658.84	-4.09213	39.4669	0
High	VTmESALTAR	1	2	1	359320307	M3(Oxidation)	0	1.02626e+06	0	0.00353816	42.5	0.00214533	2	1094.54	-5.82065	17.0427	0
High	SGGTGGGNTNWK	1	1	1	359320313		0	2.08058e+06	0	0.0186209	42.49	0.000935639	2	1135.51	-6.33245	11.9866	0
High	VSYLQAALAR	1	1	1	545512059		0	843253	0	0.00153945	42.48	0.0018304	2	1091.62	-5.1771	43.5709	0
High	HEAFETDFTVHKDR	1	8	3	545513111;545513107;545513105		0	2.10269e+06	0	0.000290019	42.48	0.00106491	3	1731.8	-5.19494	23.6594	1
High	ARFEELNADLFR	2	4	1	545497049		0	1.74174e+07	0	0.00263145	42.47	0.00233007	2	1480.75	-5.48229	46.8623	1
High	APGTPHSHTKPYVR	2	1	1	354459064		0	3563258	0	0.0119708	42.43	0.00288025	2	1547.8	-6.46351	7.96084	0
High	NLMFLVLR	1	1	1	545485232		0	2.95413e+06	0	0.0156127	42.42	0.00162388	2	1005.59	-5.91146	60.9155	0
High	QVQVALETAQR	1	19	1	545521189		0	1.06303e+06	0	0.00152677	42.39	0.00257238	2	1242.67	-5.81982	25.5129	0
High	KLQLELNQER	2	2	1	545506270		0	3.8448e+06	0	0.0209324	42.37	0.00211781	2	1270.7	-5.82686	27.5774	1
High	AATmEVQAGPLR	2	1	1	73974852	M4(Oxidation)	0	4.13523e+06	0	0.00956301	42.35	0.00195587	2	1259.63	-6.33353	21.7987	0
High	EGEDmIAEEHFGSEK	2	3	2	545515600;73969626	M5(Oxidation)	0	1.02335e+06	0	0.00220561	42.33	0.000195905	2	1723.7	-6.69807	24.9846	0
High	NEDEDSPNKLYTLVTYVPVTTFK	1	3	1	356582270		0	0	0	6.90743e-05	42.32	0.00210717	3	2673.32	-3.05541	60.0584	1
High	YSDEENLPEK	1	2	1	545512949		0	1.39652e+06	0	0.00858024	42.3	0.000609453	2	1223.54	-5.91181	18.4052	0
High	ASIHEAWTDGKEAMLK	1	5	1	73947718		0	1.65296e+06	0	0.0111216	42.29	0.00221621	2	1786.87	-5.81868	33.603	1
High	GYFEYIEENK	1	1	1	545505093		0	2.02649e+06	0	0.00952884	42.28	0.000848891	2	1291.58	-3.20355	43.3863	0
High	GYEEWLLNEIRR	1	12	2	73963339;73947718		0	1.96256e+06	0	0.0179571	42.25	0.00280259	3	1577.8	-2.64904	57.3597	1
High	LKYENEVALR	3	1	1	61740600		0	2.84545e+07	0	0.0169658	42.21	0.00270829	3	1234.67	-5.7186	25.8227	1
High	LLNLLQER	1	2	1	545498314		0	3.28383e+06	0	0.0280416	42.19	0.00104483	2	998.594	-5.19479	45.3894	0
High	IPEVPAAPTADVAPK	1	1	1	545509639		0	2.81564e+06	0	0.00795576	42.18	0.00255151	2	1475.8	-5.07194	35.7998	0
High	GLQSYYAVAHAVTER	2	9	1	545534680		0	1.11312e+06	0	0.0012419	42.18	0.00296314	2	1664.83	-2.849	43.4413	0
High	VEEALVAR	1	1	1	545548763		0	295113	0	0.0237896	42.17	0.00223582	2	886.494	-6.26098	19.7538	0
High	LTTLSEQVSQR	1	9	1	73967054		0	893366	0	0.00435062	42.15	0.00260272	2	1261.67	-4.91149	24.6652	0
High	mNEVISLWK	3	8	3	545513111;545513107;545513105	M1(Oxidation)	0	3.61637e+07	0	0.0218495	42.13	0.00273414	2	1135.57	-5.979	47.238	0
High	FNEVVSALK	1	5	2	545519691;545519689		0	7.53733e+06	0	0.00894803	42.12	0.00255632	2	1006.55	-8.01516	34.1777	0
High	LLEAQSHFR	2	8	3	545513111;545513107;545513105		0	6.73657e+07	0	0.00664866	42.12	0.00247346	2	1100.58	-6.43024	21.0808	0
High	LMVHTVATFNSIK	1	8	3	545513111;545513107;545513105		0	1.69174e+07	0	0.00109624	42.12	0.00320077	2	1460.78	-7.55163	37.2832	0
High	QQLGTAVELEMAK	1	1	1	57108515		0	851518	0	0.00135706	42.11	0.00234075	2	1417.73	-4.46182	40.8975	0
High	EAGNINQSLLTLGR	1	1	1	345792510		0	1.03071e+06	0	0.0225265	42.11	0.00295285	2	1485.79	-5.17715	46.6235	0
High	TDPTTLTDDEINR	1	2	1	545507634		0	4.07737e+06	0	0.00326035	42.11	0.00125804	2	1490.69	-4.43827	29.3752	0
High	APAMFNIR	1	3	1	545524789		0	2.8343e+06	0	0.014251	42.09	0.00362158	2	919.479	-3.61953	38.8864	0
High	IETIEVMEDR	1	4	1	545555336		0	986435	0	0.00139683	42.06	0.00163976	2	1234.59	-7.13119	37.2905	0
High	DLIGVQNLLK	1	8	3	545513111;545513107;545513105		0	1.43697e+07	0	0.00666399	42.05	0.00132232	2	1112.66	-4.63955	56.9572	0
High	AGKFPSLLTHNENmVAK	3	3	1	545518272	M14(Oxidation)	0	6.4833e+06	0	0.00146382	42.03	0.00268191	2	1872.95	-9.09445	28.9995	1
High	ILTATVDNANVLLQIDNAR	1	1	1	359279911		0	1.81457e+06	0	0.000572718	42.02	0.00173658	3	2054.11	-5.68634	57.1758	0
High	VDPEIQNVK	1	3	1	545545104		0	1.97946e+07	0	0.00528837	41.98	0.00174314	2	1041.55	-6.21987	20.1692	0
High	GLFIIDPNGVIK	1	2	1	545547187		0	2.64857e+06	0	0.0145522	41.98	0.00179068	2	1285.75	-3.70959	59.1147	0
High	SKPGAAMVEMADGYAVDR	2	3	1	545488600		0	2.72552e+06	0	0.000298552	41.97	0.00125478	2	1867.86	-3.83754	40.0013	0
High	LAVNmVPFPR	3	9	2	545512496;545518414	M5(Oxidation)	0	2.70446e+06	0	0.0014003	41.96	0.00398316	2	1159.62	-7.87457	42.4458	0
High	QQMLENQMEVR	1	3	2	545515600;73969626		0	1.05904e+07	0	0.0103383	41.96	0.00130861	2	1405.65	-6.09585	29.6781	0
High	GPLTFTTR	1	3	1	359318584		0	2.72056e+06	0	0.0269837	41.91	0.00266364	2	892.483	-6.74264	31.3892	0
High	SEDLLDYGPFR	1	1	1	73984484		0	2.42987e+06	0	0.00922794	41.88	0.00175131	2	1311.62	-3.05729	55.4441	0
High	MEDALDNYVIR	1	3	1	545537897		0	839246	0	0.00180206	41.88	0.00161834	2	1338.63	-3.35869	45.2309	0
High	DISTNYYASQK	1	1	1	50979166		0	3.50271e+06	0	0.007652	41.86	0.00117945	2	1289.59	-5.93525	24.284	0
High	SAVGHEYQSK	2	3	1	545530469		0	1.1924e+06	0	0.0112302	41.85	0.0015969	2	1105.52	-7.74925	8.35776	0
High	ELLIIGGVAAR	1	2	1	545527018		0	1.30566e+06	0	0.00194162	41.83	0.000570846	2	1111.68	-7.06734	48.4112	0
High	TLTGKTITLEVEPSDTIENVK	1	7	1	73995130		0	3.71719e+06	0	7.95932e-05	41.83	0.00244414	3	2288.21	-5.44651	44.0827	1
High	EAALYPHLPPEADPR	10	1	1	545516321		0	4.32944e+07	0	0.00294352	41.78	0.00293706	2	1675.84	-4.08009	37.6639	0
High	TPASPVVHIR	2	2	1	545488600		0	3.6163e+06	0	0.00454352	41.77	0.00209228	2	1076.61	-5.7918	20.5004	0
High	mNDTVTIR	1	5	1	356640165	N-Term(Acetyl); M1(Oxidation)	0	1.97139e+06	0	0.00903708	41.76	0.0018904	2	1007.48	-5.89506	25.1124	0
High	LIAHAGSLTNLAK	1	3	1	545540164		0	1.31738e+06	0	0.0115662	41.76	0.00120692	2	1308.76	-4.75379	29.4872	0
High	ALTGDVITSPPR	1	1	1	545491163		0	2.71925e+06	0	0.00249599	41.75	0.0020986	2	1226.67	-6.46311	31.5017	0
High	ADIDVSGPK	1	1	1	545531227		0	1.43067e+06	0	0.0220198	41.73	0.00155771	2	901.458	-5.64109	18.4987	0
High	VDTILEFSQNmNTK	1	1	1	545515705	M11(Oxidation)	0	1.25156e+06	0	0.000376197	41.69	0.00178559	2	1655.79	-5.00295	42.0909	0
High	IFYPETTDIYDRK	1	1	1	73951551		0	2.07597e+06	0	0.00449829	41.68	0.00243495	2	1660.81	-5.2537	38.0036	1
High	NQLQHmSVASIK	2	1	1	359319064	M6(Oxidation)	0	2.15998e+06	0	0.00491274	41.66	0.00245642	2	1371.69	-7.98208	16.7906	0
High	AmTGVEQWPYR	1	3	1	345802573	M2(Oxidation)	0	5.42146e+06	0	0.00616458	41.65	0.00128575	2	1353.62	-7.39362	34.4763	0
High	IQTQPGYANTLR	3	2	1	73977664		0	1.10558e+07	0	0.0101672	41.61	0.00335802	2	1361.71	-4.49738	25.5178	0
High	ALGQNPTNAEVLR	1	4	1	545509737		0	1.05653e+06	0	0.00443859	41.6	0.00242141	2	1382.73	-7.8761	28.288	0
High	DTGNIGQER	2	3	2	545515600;73969626		0	1.81132e+07	0	0.0147234	41.59	0.00132098	2	989.458	-7.28198	10.9118	0
High	EASLGEASK	1	3	2	545515600;73969626		0	3.912e+06	0	0.0271792	41.58	0.00285307	1	891.437	-5.08661	10.8476	0
High	LNRLPAAGVGDmVmATVK	1	1	1	50978792	M12(Oxidation); M14(Oxidation)	0	1.63322e+06	0	0.000261222	41.57	0.00299549	3	1874.97	-6.55912	32.3504	1
High	NELESYAYSLK	1	1	1	345806081		0	8.18881e+06	0	0.00310051	41.56	0.00188174	2	1316.63	-4.0892	43.1378	0
High	QSSSTNAINDLR	1	4	1	73996688		0	2.56839e+06	0	0.00822578	41.55	0.00281336	2	1305.63	-5.92962	24.3559	0
High	EVDPSTGELQSLQMPESEGPGSLGSSQEGPTGLK	1	1	1	545516321		0	8.33047e+06	0	0.000979429	41.55	0.00124572	3	3428.59	-2.12802	50.9577	0
High	VGVLTASMEAK	1	4	1	73996688		0	2.13343e+06	0	0.00526754	41.51	0.0035775	2	1105.59	-5.98996	31.4237	0
High	VFSATLGLVDIVK	1	1	1	545506132		0	658001	0	0.0164652	41.5	0.00100528	2	1361.8	-4.26495	59.624	0
High	IIGHFYASQMAQR	1	3	1	545511114		0	756488	0	0.00113653	41.5	0.00326009	2	1521.75	-5.72311	30.9629	0
High	VFTTQELVQAFTHAPAMLEADR	1	1	1	73963740		0	1.46719e+06	0	2.05632e-05	41.5	0.00249905	3	2475.22	-4.28754	63.9617	0
High	NAGEPVPFTEPPETFK	1	1	1	73970116		0	2.0967e+06	0	0.00130222	41.48	0.00213008	2	1759.85	-4.8691	45.0659	0
High	VLSRPNAMELPSMYQR	2	1	1	345791621		0	5.95539e+06	0	4.73567e-05	41.41	0.00292722	2	1891.94	-4.43159	40.8905	0
High	ILVVGGIDR	1	2	1	73956988		0	6.90874e+06	0	0.0203789	41.4	0.00139092	2	941.571	-7.62024	35.8978	0
High	HQGVmVGmGQK	2	8	2	57108093;307938303	M5(Oxidation); M8(Oxidation)	0	2.05287e+07	0	0.0250825	41.4	0.0013547	3	1203.55	-6.42681	8.33935	0
High	FNQVLDQFGEK	1	1	1	73966003		0	2.66494e+06	0	0.00371514	41.39	0.00236711	2	1324.65	-5.25685	40.5791	0
High	IDDMTAAPmDVR	1	1	1	359319064	M9(Oxidation)	0	876742	0	0.00544581	41.38	0.000906086	2	1350.6	-4.75579	25.396	0
High	TRLEQEIATYR	1	8	2	359279911;545510666		0	4.36735e+06	0	0.00624066	41.38	0.00351518	2	1379.72	-6.61423	31.464	1
High	aAVVENVVK	1	2	1	73983120	N-Term(Acetyl)	0	673886	0	0.00870353	41.34	0.00164164	2	970.551	-5.73922	50.4009	0
High	IVLQIDNAR	1	2	1	359279916		0	7.97338e+06	0	0.0186847	41.32	0.00134668	2	1041.6	-4.47372	33.3022	0
High	ALPLLLNLLK	1	1	1	345799836		0	290891	0	0.010359	41.3	7.39554e-05	2	1107.74	-5.07241	65.2289	0
High	QLSDAISIIGR	1	1	1	545540998		0	1.22271e+06	0	0.00278215	41.29	0.00344389	2	1172.66	-5.34616	46.8986	0
High	AVHGFFTSNNATR	2	1	1	73966003		0	2.0259e+06	0	0.00185363	41.27	0.00248941	2	1421.68	-7.40331	25.6031	0
High	IHALEEYR	1	1	1	545485232		0	2.56077e+06	0	0.0173777	41.26	0.00249889	2	1030.53	-6.14749	20.2351	0
High	AGVLAHLEEER	2	8	2	160425231;545498124		0	6.31199e+06	0	0.000968467	41.22	0.00327332	2	1223.63	-7.34492	30.7768	0
High	ALQPLEEGEEGEK	1	1	1	560879431		0	5.43278e+06	0	0.00581421	41.22	0.00170651	2	1428.68	-5.30513	25.835	0
High	QSHPLPFPPPAALPFYPASVYPR	1	2	1	545486919		0	1.43816e+06	0	0.000240323	41.21	0.00283812	3	2549.32	-4.47386	60.1951	0
High	LLVSSEDYGR	2	8	3	545513111;545513107;545513105		0	6.25136e+07	0	0.00859718	41.17	0.00230296	1	1138.57	-5.42108	28.2756	0
High	DYSDHPSGGSYR	1	1	1	545559521		0	464857	0	0.00168445	41.17	0.000290258	2	1340.54	-5.91356	12.9428	0
High	SNVSDAVAQSTR	1	1	1	308082020		0	0	0	0.000989684	41.16	0.00249967	2	1234.6	-5.77592	18.4174	0
High	mGPPVGGHR	2	3	1	545488600	M1(Oxidation)	0	3.44204e+06	0	0.0139254	41.11	0.00246279	2	923.445	-6.75207	8.18401	0
High	VHIGQVIMSIR	2	4	1	545559897		0	3.29037e+06	0	0.00303001	41.11	0.00171156	2	1252.71	-4.36208	43.2627	0
High	AGVLAQLEEER	1	3	1	359318584		0	1.65703e+06	0	0.00330122	41.06	0.0030162	2	1214.63	-4.61514	42.186	0
High	VTLMQLPTR	1	1	1	545501183		0	1.50424e+06	0	0.00728041	41	0.00387632	2	1058.59	-7.86264	41.5392	0
High	YDGIILPGK	1	3	1	359806960		0	335672	0	0.0147829	40.98	0.00360295	2	975.544	-6.99639	36.7086	0
High	AQLELEVSK	1	1	1	560879431		0	1.74623e+07	0	0.0298518	40.94	0.00370474	2	1016.56	-4.08066	30.0231	0
High	IQELQNEKETLATQLDLAETK	1	2	1	545506270		0	1.91595e+06	0	0.000240557	40.93	0.00298273	3	2415.25	-3.10149	45.6914	1
High	ATLPDADKER	2	4	1	73963339		0	3.12263e+07	0	0.00864515	40.91	0.0023599	2	1115.56	-5.95547	12.6343	1
High	APSHGSIIYHPSLLPR	1	1	1	359322056		0	1.16583e+06	0	0.000296477	40.9	0.00291806	2	1744.94	-4.67729	33.7595	0
High	SFYPEEVSSMVLTK	3	3	1	545497049		0	1.45092e+07	0	0.000451186	40.87	0.00280324	2	1616.78	-2.52623	55.3517	0
High	QDAQSLHGDIPQK	1	1	1	345798963		0	1.12724e+06	0	0.0225174	40.84	0.00318941	2	1436.71	-5.15023	17.0279	0
High	AAEQYTPQATYHGNVTLLR	2	2	2	545509598;478517409		0	4.26211e+06	0	0.00250764	40.84	0.00283504	2	2133.05	-8.62548	36.729	0
High	TPQTSNAPDLNDAIVK	1	2	1	545524583		0	567889	0	0.013027	40.82	0.00300957	2	1683.85	-4.77	33.2966	0
High	AWEGNYLASKPDTPQTSGTFVPVANELK	1	1	1	345805768		0	4.52171e+06	0	0.000191679	40.81	0.00286713	3	3020.48	-6.19202	50.6123	0
High	AASQSTQVPTVTEGAAAALLLSK	1	1	1	73994683		0	789455	0	0.00224343	40.8	0.00251193	3	2214.19	-3.79693	58.3318	0
High	IADFGLAR	2	76	3	545548667;545494933;73976283		0	4.80205e+06	0	0.00718601	40.79	0.00433931	2	862.474	-4.58167	36.7411	0
High	YGPQYGHPPPPPPPPEYGPHADSPVLmVYGLDQSK	2	3	1	545488600	M27(Oxidation)	0	9.13723e+06	0	3.19718e-05	40.76	0.00153621	4	3800.78	-5.82785	46.5519	0
High	EGEDMIAEEHFGSEK	1	3	2	545515600;73969626		0	2.139e+06	0	0.00137534	40.75	0.00031973	2	1707.71	-6.30734	31.2548	0
High	LSNRPAFMPSEGK	4	8	1	73947718		0	5.02832e+07	0	0.0115154	40.71	0.0033118	3	1433.71	-6.5742	25.7723	0
High	DLLDLLVEAK	1	5	1	74006742		0	259120	0	0.0107736	40.69	0.00345932	2	1128.65	-4.29139	64.0269	0
High	LLPLTDQAAR	1	19	1	545521189		0	2.10957e+06	0	0.013185	40.68	0.00155622	2	1097.62	-6.33555	32.3345	0
High	LLALDPmMEQEIEEIR	1	2	1	73992062	M7(Oxidation)	0	0	0	0.000803222	40.68	0.00356563	2	1945.95	-4.79896	60.3354	0
High	ENQIHSFGQSVPGPLR	1	2	1	73992062		0	1.76453e+06	0	0.000174024	40.67	0.00389952	2	1765.89	-3.64243	35.7859	0
High	YIYDSAFHPDTGEK	1	3	1	545495739		0	1.07716e+06	0	0.00139115	40.66	0.00109524	2	1642.73	-4.51484	33.4865	0
High	WmIQYNNLNLK	1	2	1	545507634	M2(Oxidation)	0	4.09572e+06	0	0.00737103	40.62	0.00322943	2	1452.72	-5.5817	48.5048	0
High	LSDQFHDILIR	1	3	1	545553452		0	1.0073e+06	0	0.00416944	40.6	0.0033445	3	1356.72	-4.92343	43.1215	0
High	DVDETISWIK	2	8	3	545513111;545513107;545513105		0	4.94926e+07	0	0.01359	40.59	0.00334348	2	1205.6	-8.19761	49.8626	0
High	NLANTVTEEILEK	1	7	1	345778173		0	945697	0	0.00149864	40.59	0.00374505	2	1473.77	-5.37889	56.1845	0
High	SPEVLSGGEDGAVR	1	4	1	345802391		0	1.06415e+06	0	0.000385963	40.57	0.00294234	2	1372.67	-3.67934	24.8561	0
High	INEILSNALK	1	2	1	545534926		0	2.44466e+06	0	0.0103657	40.56	0.00281727	2	1114.64	-5.0801	41.0359	0
High	LWIANYSLPR	1	1	1	73971978		0	671133	0	0.00252498	40.56	0.00376661	2	1232.67	-5.86286	53.3356	0
High	SSVLENFVGR	1	14	1	545534710		0	1.75287e+06	0	0.00280425	40.53	0.00389893	2	1107.57	-5.14214	45.4154	0
High	EFDELSPSAQR	1	1	1	50978982		0	2.35017e+06	0	0.013307	40.53	0.00216853	2	1278.59	-5.3577	28.6325	0
High	ALSSQHQAR	1	1	1	345806081		0	790475	0	0.0212771	40.47	0.00299293	2	997.511	-6.75039	6.77974	0
High	LSDQDYAQFIR	1	1	1	73969329		0	613850	0	0.00239015	40.47	0.00283587	2	1355.65	-3.472	44.3563	0
High	AVQQLIQR	1	2	1	545514723		0	3.57075e+06	0	0.0230212	40.43	0.00143106	2	955.564	-5.08301	23.488	0
High	IGPYQPNVPVGIDYVIPK	1	2	1	327532722		0	8.13274e+06	0	0.00522984	40.43	0.00234585	2	1969.07	-3.47572	58.2879	0
High	VIQAEGSNSSmLAEIEVLR	2	2	1	545491914	M11(Oxidation)	0	1.72049e+06	0	0.000255772	40.38	0.00388019	3	2062.04	-4.34537	48.7802	0
High	IDDFKAEDFQIEGYNPHPTIK	2	1	1	356460888		0	2.18068e+06	0	2.85759e-05	40.37	0.0030856	3	2477.19	-2.55108	44.4646	1
High	VEQATKPSFESGR	1	1	1	545559521		0	2.9139e+06	0	0.00220234	40.35	0.00339968	2	1435.71	-5.66343	15.1313	0
High	IGAVEEELSR	1	1	1	345792510		0	1.04023e+06	0	0.00436082	40.34	0.00377277	2	1102.57	-5.79449	28.5841	0
High	LAHEVGWK	1	2	1	345786084		0	4.32105e+06	0	0.0188646	40.32	0.0025175	2	939.499	-5.94916	18.4	0
High	LDPHLVLDQLR	2	8	2	160425231;545498124		0	1.1461e+07	0	0.00862351	40.32	0.00351149	2	1318.74	-7.38326	49.6041	0
High	TGTMALEVR	1	1	1	545509598		0	1.62399e+06	0	0.0062504	40.3	0.00471293	2	977.501	-7.39948	27.4538	0
High	GHLENNPALEK	1	1	1	356460949		0	1.15404e+07	0	0.0128629	40.3	0.00340171	2	1221.61	-7.02861	13.7631	0
High	QLQLAQEAAQK	1	19	1	545521189		0	879368	0	0.00787293	40.29	0.00341891	2	1227.66	-5.663	24.2133	0
High	DASLLTTAQALLR	1	2	1	73952909		0	443777	0	0.00235216	40.27	0.00392804	2	1372.77	-5.01954	62.3411	0
High	YITDWQNVFR	1	2	1	545553452		0	1.16467e+06	0	0.0117747	40.26	0.00284451	2	1341.65	-4.48388	57.2491	0
High	FVEIHFNEK	1	5	2	545519691;545519689		0	5.29337e+06	0	0.0123994	40.25	0.00422467	2	1162.58	-6.9492	34.3275	0
High	HQEGEIFDTEKEKYEITEQR	2	1	1	545543878		0	1.40445e+06	0	8.89886e-05	40.24	0.00201075	3	2509.17	-5.15409	30.5795	2
High	SVEGLQEGSVLR	1	2	1	73967262		0	1.04456e+06	0	0.00136268	40.23	0.00468045	2	1273.67	-5.83934	33.205	0
High	LKDVLLQVDDERR	2	1	1	160425231		0	5.81514e+06	0	0.00977673	40.23	0.00351389	2	1598.88	-4.5654	31.1749	2
High	ITDLYTDLR	1	3	2	545515600;73969626		0	5.53367e+07	0	0.0076083	40.22	0.00383094	2	1109.58	-1.83732	40.2636	0
High	VNLAmNVGK	1	7	1	545550325	M5(Oxidation)	0	4.84852e+06	0	0.00304449	40.19	0.00580538	2	961.51	-3.22585	19.2161	0
High	DLIEVSQSLK	1	2	1	545522837		0	4.53161e+06	0	0.0234651	40.19	0.00424994	2	1131.62	-5.58581	42.6321	0
High	VYNYNHLmPTR	2	1	1	354622964	M8(Oxidation)	0	2.63748e+06	0	0.00829435	40.19	0.00238341	2	1423.67	-4.43601	21.8765	0
High	AAVDAGFVPNDMQVGQTGK	1	1	1	74000809		0	1.05621e+06	0	0.000490039	40.12	0.00284529	2	1904.91	-4.37828	41.7106	0
High	LRHEILLSQSVR	1	4	1	345792599		0	1.52253e+06	0	0.0016372	40.1	0.00135347	2	1450.84	-8.50258	23.9834	1
High	GPLEYVPSAK	4	1	1	560879431		0	7.21217e+07	0	0.030503	40.08	0.00590031	2	1060.56	-7.66539	34.1009	0
High	VKPLLQVSR	3	1	1	160425231		0	1.9597e+07	0	0.0108137	40.04	0.000535049	3	1039.65	-7.83278	23.8849	0
High	WKPGSLASHVK	2	2	1	545494933		0	2.9375e+06	0	0.000952508	40.01	0.00318266	3	1209.66	-8.04611	20.291	0
High	KVEHEISEGNVATAAAAALASAATK	1	1	1	73985910		0	1.23201e+06	0	0.0155678	40	0.0035	3	2410.25	-3.19608	51.047	1
High	ALTSEIASLQSR	1	1	1	73984484		0	2.59314e+06	0	0.00514623	39.99	0.00551769	2	1275.68	-6.03325	39.0272	0
High	VETGVLKPGmVVTFAPVNVTTEVK	9	2	1	545518203	M10(Oxidation)	0	2.73763e+07	0	0.00363336	39.99	0.00210985	2	2531.37	-3.52043	51.592	0
High	LLQDFFNGR	1	2	1	50978734		0	1.86526e+06	0	0.0177615	39.98	0.00336044	2	1109.56	-8.0052	49.8403	0
High	ESDIEQLR	1	2	1	545506270		0	2530353	0	0.0188003	39.97	0.0026734	2	989.484	-5.92829	22.7067	0
High	LQTLKEELDFQK	2	1	1	560891942		0	4.07428e+06	0	0.00758042	39.97	0.00444057	2	1491.8	-4.53796	37.7161	1
High	GAVDGGLSIPHSTK	1	1	1	545503787		0	2.0112e+06	0	0.00348254	39.96	0.00436502	2	1338.69	-5.87463	25.8942	0
High	MLQEDELRDAVLLLFANK	1	1	1	73985218		0	2.16455e+06	0	0.00361	39.93	0.00359244	3	2118.12	-3.44481	65.6777	1
High	IFNVFGVIK	1	3	1	50978812		0	1.15779e+06	0	0.00522246	39.9	0.00178053	2	1036.61	-6.32536	59.794	0
High	KQQmLENQmEVR	2	3	2	545515600;73969626	M4(Oxidation); M9(Oxidation)	0	2.04451e+06	0	0.00437405	39.9	0.00295732	2	1565.73	-5.05795	10.8771	1
High	KAGTQIENIEEDFRDGLK	2	4	1	73963339		0	9.74291e+06	0	0.000489366	39.86	0.0042808	3	2063.02	-8.51128	48.042	2
High	RPSTFGIPR	1	6	1	545500574		0	1.13918e+07	0	0.018618	39.84	0.00447175	2	1030.57	-6.06037	24.8008	0
High	SVETLKEmIK	1	6	1	545550325	M8(Oxidation)	0	3.95866e+06	0	0.0284395	39.83	0.00349413	2	1193.64	-4.6753	22.2623	1
High	VALLLLEK	1	2	1	73962221		0	721651	0	0.0130618	39.81	0.0011962	2	898.593	-4.36458	50.3946	0
High	SSREEIFAQNR	1	3	1	359318584		0	1.7762e+06	0	0.0139679	39.81	0.0039177	2	1336.65	-5.2155	19.0956	1
High	AQImNVSWSADHR	1	1	1	57088195	M4(Oxidation)	0	518883	0	0.0235072	39.78	0.00208288	2	1530.7	-4.87553	25.06	0
High	IDQLEGDHQLIQEALIFDNK	2	4	1	73963339		0	1.08992e+06	0	0.000318091	39.78	0.00379232	3	2339.18	-3.90146	58.1194	0
High	LGHFAPVDAVADQR	2	2	1	545507975		0	2.66366e+06	0	0.000625991	39.71	0.00425484	3	1495.76	-5.62338	33.0038	0
High	FPQLSDTSFANSR	1	1	1	545509598		0	3.45752e+06	0	0.00109915	39.69	0.00286755	2	1469.69	-5.01031	42.9528	0
High	LVPTGLDFGQEGFTR	1	1	1	545546584		0	2.06762e+06	0	0.00301498	39.65	0.0041406	2	1636.83	-4.75823	52.5605	0
High	SLVPLQAAGQNR	1	1	1	73996826		0	5.25704e+06	0	0.00254934	39.64	0.00281384	2	1253.69	-6.93616	32.0171	0
High	VVDLmVHMASKE	1	1	1	345807932	M5(Oxidation)	0	6.23152e+06	0	0.0216448	39.64	0.00345483	2	1374.66	-8.76177	28.7313	1
High	LGLDYEER	1	1	1	345791621		0	1.45842e+07	0	0.0279331	39.62	0.00309969	2	994.477	-7.1656	29.4877	0
High	LGVIEDHSNR	1	1	1	50979166		0	2.15629e+06	0	0.00205032	39.62	0.0031106	2	1139.57	-6.67776	15.6488	0
High	TNRPPLSLSR	1	1	1	354459064		0	6.49836e+06	0	0.00418401	39.61	0.0033311	3	1140.64	-8.41914	21.3714	0
High	LDYILGLK	1	1	1	545487328		0	2.14802e+06	0	0.0108086	39.61	0.00184332	2	934.556	-4.75975	49.5097	0
High	LGIHEDSTNR	2	2	1	545519272		0	7.79008e+06	0	0.0270138	39.57	0.00236825	3	1141.55	-6.02009	12.6174	0
High	MFHELTQTDK	2	2	1	545507634		0	4.05094e+06	0	0.00904944	39.57	0.0030859	2	1249.58	-5.7788	20.9012	0
High	SPTPPLFSLPEAR	1	1	1	73961844		0	1.67956e+06	0	0.00891435	39.57	0.00346129	2	1411.75	-7.6652	53.2478	0
High	ADLEmQIESLTEELAYLK	1	1	1	61740600	M5(Oxidation)	0	541124	0	0.000559677	39.56	0.00382892	3	2112.03	-3.92744	69.1691	0
High	EQGVTFPSGEVQEQLIR	1	2	1	545509598		0	1.4092e+06	0	0.000261803	39.54	0.00450251	2	1916.96	-7.175	48.3234	0
High	ALGLNEIDYK	1	5	2	545519691;545519689		0	7.3331e+06	0	0.0218794	39.51	0.00469044	2	1135.59	-5.58838	40.0259	0
High	AYALAFAER	1	109	1	585195306		0	859689	0	0.00717554	39.48	0.00384938	2	1011.52	-4.99421	39.5795	0
High	SLQQLAEER	1	8	3	545513111;545513107;545513105		0	2.01509e+06	0	0.0183441	39.44	0.00515345	1	1073.55	-7.63471	29.2611	0
High	GIVDSITGQR	1	1	1	345796694		0	0	0	0.00672798	39.43	0.00659635	2	1045.56	-5.30648	33.6657	0
High	IQTYLQSTKPIIDLYEEMGK	1	2	1	359321356		0	921119	0	8.36664e-05	39.43	0.00507981	3	2370.22	-3.75155	59.6783	0
High	ADLTALFLPR	1	3	1	545498420		0	1.07536e+06	0	0.00476263	39.4	0.00501743	2	1116.63	-5.63837	59.8562	0
High	SLQSVAEER	1	1	1	545538758		0	3.42628e+06	0	0.0138952	39.37	0.00503487	2	1018.51	-5.21972	20.7603	0
High	VSGHVITDIVEGK	1	4	1	345792599		0	3.15306e+06	0	0.00135501	39.37	0.00541061	2	1353.73	-6.64994	35.543	0
High	ILEPGLNILIPVLDR	2	1	1	73971240		0	1.04834e+06	0	0.000493408	39.36	0.00049248	2	1675.01	-1.85471	64.9558	0
High	GDVTITNDGATILK	1	2	1	359320591		0	1.71908e+06	0	0.00271031	39.35	0.00501746	2	1417.75	-4.49689	37.5929	0
High	ITmQNLNDR	2	5	1	359279916	M3(Oxidation)	0	3.21691e+06	0	0.0125861	39.3	0.00428838	2	1120.53	-6.56742	14.1195	0
High	IPTLLSTQPLLQLDYTATDRHPQALEAAQTK	2	1	1	545509598		0	2.02003e+06	0	0.000511876	39.3	0.00192683	3	3433.82	-3.57724	58.4039	1
High	mELITILEK	1	2	1	73966186	N-Term(Acetyl); M1(Oxidation)	0	447993	0	0.0147931	39.28	0.00537636	2	1147.62	-4.76392	64.156	0
High	NAEQAVTQLK	1	7	1	545507448		0	829784	0	0.0114495	39.27	0.00493328	2	1101.58	-6.22367	22.9088	0
High	TDITYPAGFMDVISIDK	1	2	1	354725914		0	845347	0	0.00058463	39.27	0.00438317	2	1885.92	-3.91694	61.4774	0
High	NLQYYDISAK	2	3	1	303228324		0	20735713	0	0.0237428	39.25	0.00326838	1	1214.6	-7.1165	34.4896	0
High	DVEDEILWVGER	1	3	2	545515600;73969626		0	3.52025e+06	0	0.00139609	39.25	0.00352391	3	1459.7	-2.76432	58.1487	0
High	HILGFDTGDAVLNEAAQILR	1	2	1	345804364		0	558758	0	0.000633799	39.25	0.00500359	3	2153.13	-4.11378	63.3292	0
High	FGQAATmEGIGAIGGTPPAFNR	1	1	1	545558431	M7(Oxidation)	0	2481623	0	8.52528e-05	39.24	0.00451481	3	2179.05	-5.22937	46.4449	0
High	aLQVELIPTGEIIR	1	1	1	359320307	N-Term(Acetyl)	0	548490	0	0.0156125	39.22	0.00217807	2	1593.91	-5.77414	63.4447	0
High	QAITQVVISR	1	3	1	545495739		0	2.41875e+06	0	0.0181019	39.19	0.00389227	2	1114.65	-5.07963	30.9863	0
High	LVGEImQETGTR	1	2	1	545543204	M6(Oxidation)	0	546021	0	0.00112906	39.19	0.00565162	2	1349.67	-5.33259	24.2358	0
High	RPSTYGIPR	2	6	1	545500574		0	8.92791e+06	0	0.0119177	39.18	0.00655239	3	1046.57	-5.1024	18.5722	0
High	mLAEDELRDAVLLVFANK	1	2	1	354548804	M1(Oxidation)	0	2.19875e+06	0	0.00014362	39.18	0.00481918	3	2063.08	-4.44429	64.2033	1
High	LEAAKDDYR	1	3	1	73979133		0	0	0	0.0112887	39.17	0.00427341	2	1080.53	-6.46842	11.3855	1
High	AYTNFDAER	1	1	1	50950177		0	2.86711e+06	0	0.0240029	39.09	0.00121461	2	1086.48	-5.4559	23.2653	0
High	DLEAHIDSANK	1	1	1	160425231		0	5.10336e+06	0	0.00383322	39.08	0.00359661	2	1212.58	-3.77796	19.1954	0
High	mEGPLSVFGDR	1	1	1	57032236	N-Term(Acetyl)	0	2.42601e+06	0	0.00316493	39.07	0.00335714	2	1249.58	-4.72423	62.8347	0
High	YAFSGVAFTSAK	1	1	1	545543251		0	675326	0	0.0242291	39.03	0.00541362	2	1248.62	-3.46916	44.0787	0
High	LFDDTFVNFQAAIQR	1	1	1	545537380		0	1.45616e+06	0	0.000214949	39.02	0.00558274	3	1784.89	-3.8925	60.4827	0
High	ISSELEmLR	1	2	1	545491914	M7(Oxidation)	0	5.14548e+06	0	0.0110197	39	0.00506088	2	1093.55	-3.47194	31.7115	0
High	NSmIALVDNLASK	1	1	1	345805768	M3(Oxidation)	0	978160	0	0.00205086	38.98	0.0054194	2	1391.71	-5.04995	42.1213	0
High	DDEGFIIR	1	5	2	545519691;545519689		0	1.04885e+06	0	0.0143142	38.97	0.00438608	2	964.469	-4.36035	38.4928	0
High	HRPELIDYGK	4	4	1	73963339		0	9.26432e+07	0	0.00699011	38.95	0.00397333	3	1227.64	-7.02351	20.034	0
High	VEPGLGADNSVVR	1	1	1	74008809		0	1.0907e+06	0	0.00822423	38.95	0.00515769	2	1312.68	-4.9567	27.7098	0
High	ISKPGAVSTPVK	2	1	1	55741803		0	2.58233e+06	0	0.0106674	38.94	0.00280817	2	1183.7	-6.84514	15.2066	0
High	LENDQIESLR	1	1	1	73968519		0	1.88379e+06	0	0.00561402	38.94	0.00471644	2	1216.61	-9.32509	28.9756	0
High	VNTLIRPDGEK	1	2	1	345800307		0	2.97174e+06	0	0.0116364	38.94	0.00405269	2	1241.68	-6.80701	18.5916	0
High	DLTQSTASTAR	1	2	1	545547434		0	1010420	0	0.00586885	38.93	0.00421556	2	1150.56	-8.61944	13.915	0
High	LKKEEEINNLK	1	2	1	545506270		0	1.19427e+06	0	0.0135167	38.92	0.00486003	2	1357.76	-6.3074	12.9451	2
High	DRDYSDHPSGGSYR	1	1	1	545559521		0	1.80634e+06	0	0.0130484	38.92	0.000365464	2	1611.67	-6.44489	11.3499	1
High	VLSRPNAmELPSmYQR	3	1	1	345791621	M8(Oxidation); M13(Oxidation)	0	1.58471e+07	0	0.00236483	38.92	0.0037957	3	1923.92	-11.0072	26.6807	0
High	AVEEEDKmTPEQLAIK	1	1	1	345797261	M8(Oxidation)	0	1.19285e+06	0	0.00311846	38.9	0.0050757	2	1846.9	-5.51314	25.8536	1
High	TALVANTSNMPVAAR	1	1	1	57109638		0	856987	0	0.00672045	38.88	0.00614743	2	1515.79	-4.12292	31.8115	0
High	AAITVVMASK	1	2	1	345795391		0	4.95103e+06	0	0.00515721	38.86	0.00483663	2	990.558	-7.57598	30.8805	0
High	LQGEIAHVKK	1	3	1	545545104		0	952316	0	0.0186068	38.84	0.00200497	2	1122.66	-6.3153	10.4793	1
High	EAILAIHK	2	5	1	73947718		0	1.00326e+08	0	0.00968296	38.82	0.00175179	2	894.536	-5.40507	23.406	0
High	DEQSAVSMLK	1	3	2	545515600;73969626		0	787049	0	0.0256148	38.8	0.00444253	2	1107.53	-3.99452	31.7769	0
High	NGHLAVVAPR	2	3	2	545512109;359320307		0	2.98181e+06	0	0.00837304	38.77	0.00489809	2	1033.59	-5.01436	17.2581	0
High	HVLTLTDQVTR	1	2	1	545509686		0	578753	0	0.00538925	38.75	0.00442062	2	1282.7	-6.05005	27.6216	0
High	aEYLASIFGTEK	1	9	1	545551359	N-Term(Acetyl)	0	1.04375e+06	0	0.00217139	38.72	0.00494809	2	1370.68	-2.93222	67.9793	0
High	AGKEPGLQVWR	2	1	1	545518174		0	1.22541e+07	0	0.00613463	38.7	0.00445158	3	1240.67	-5.28778	30.2598	1
High	GEIDAHEDSFK	1	8	3	545513111;545513107;545513105		0	7.81505e+06	0	0.00764493	38.68	0.00161945	2	1247.55	-5.81368	19.3204	0
High	SPYQEFTDHLVK	2	3	1	545502625		0	4.22428e+06	0	0.0125958	38.68	0.00487191	2	1463.71	-3.47604	42.086	0
High	TYSYLTPDLWK	1	3	1	545502625		0	3.63141e+06	0	0.00218193	38.68	0.00476349	2	1386.69	-2.81983	55.4767	0
High	ADGYVLEGK	1	1	1	345780888		0	2.88541e+06	0	0.0162418	38.67	0.00446206	2	951.472	-6.70744	22.8883	0
High	HFSGLEEAVYR	1	2	1	545550952		0	3.62174e+06	0	0.0022183	38.53	0.00465033	2	1307.63	-5.4575	32.8027	0
High	VIISAPSADAPmFVmGVNHEK	1	5	2	50978862;345807932	M12(Oxidation); M15(Oxidation)	0	2.86704e+06	0	0.00739903	38.53	0.00519041	2	2245.09	-5.0524	40.8088	0
High	aAATVVVPVEWIK	1	2	1	545559252	N-Term(Acetyl)	0	2.13311e+06	0	0.00782404	38.52	0.00331827	2	1424.8	-9.15979	63.1596	0
High	LASVPAGGAVAVSAAPGSAAPAAGAAPAAAEEK	2	1	1	73983454		0	1.03284e+07	0	7.77114e-05	38.51	0.00416445	3	2758.41	-8.70434	36.3899	0
High	AVDIPHMDIEALK	1	3	1	545518272		0	1.35717e+06	0	0.00772009	38.5	0.00681549	2	1451.75	-3.76043	48.6427	0
High	AVGHPFVIQLGR	1	1	1	545515705		0	1.00592e+06	0	0.00194956	38.49	0.00341206	3	1293.74	-5.40327	41.0439	0
High	HLLQAPLDDAQEILQAR	1	2	1	545539773		0	1.15399e+06	0	0.000790101	38.48	0.00503056	3	1931.03	-3.19819	55.4467	0
High	DAEAWFTSR	1	1	1	359279916		0	2.72423e+06	0	0.0190851	38.47	0.00221172	2	1082.49	-4.21068	43.5562	0
High	YLAEVAAGDDKK	1	2	1	545520485		0	541360	0	0.00370442	38.46	0.0059733	2	1279.65	-5.6608	17.9897	1
High	SEIVGFTHSGAmSR	1	1	1	73996826	M12(Oxidation)	0	834572	0	0.00403562	38.45	0.00362225	2	1494.69	-6.6267	22.8846	0
High	ILEDNSVPQVK	1	2	1	545533270		0	4.7741e+06	0	0.0196889	38.44	0.00460448	2	1241.67	-6.70108	27.9583	0
High	QGSPVAAGAPAK	1	2	1	545511114		0	5.0084e+06	0	0.0268709	38.43	0.00549792	2	1053.56	-9.99106	12.1545	0
High	LPAHTVQEVK	1	1	1	545510346		0	2.53805e+06	0	0.0114863	38.43	0.00389018	2	1121.62	-6.6264	13.6819	0
High	LLEQYKEESKK	1	1	1	545505093		0	3.04527e+06	0	0.00433772	38.43	0.00579938	2	1394.74	-6.13385	13.6478	2
High	YGIQMPAFSK	1	1	1	73951551		0	2.95178e+06	0	0.0060393	38.37	0.0042645	2	1141.57	-4.70395	46.462	0
High	YPIEHGIITNWDDMEK	2	4	1	57108093		0	5.16223e+07	0	0.00978175	38.37	0.00302735	2	1960.9	-3.52948	45.8796	0
High	RDHALLEEQSK	2	5	1	73947718		0	3.83302e+07	0	0.00375772	38.36	0.00612702	2	1325.67	-7.6636	11.545	1
High	mAQEVLTHLK	1	1	1	545515705	M1(Oxidation)	0	3.99289e+06	0	0.0114085	38.32	0.00583036	2	1185.62	-5.24249	22.5728	0
High	AEDKEWIPVTK	2	2	1	545502625		0	2.34756e+06	0	0.0119636	38.32	0.00688306	2	1315.68	-5.42289	29.2957	1
High	GGPNIITLADIVKDPVSR	1	1	1	545540258		0	1.21518e+06	0	0.00436599	38.32	0.00295935	3	1865.04	-3.57991	58.6338	1
High	ETAENYLGHTAK	1	1	1	73970888		0	1.01559e+06	0	0.00649025	38.31	0.00388111	2	1333.63	-8.5726	19.4493	0
High	LIEAVDNmLSSK	1	1	1	74000237	M8(Oxidation)	0	819031	0	0.0027701	38.31	0.00720883	2	1335.67	-6.46908	30.5663	0
High	VLGLLGALDPYK	1	2	1	545492442		0	0	0	0.0223065	38.29	0.00368406	2	1258.73	-4.62567	61.2697	0
High	NTTGVTEEALK	2	8	3	545513111;545513107;545513105		0	3.91691e+07	0	0.0158387	38.28	0.00721422	2	1162.58	-9.06691	20.3212	0
High	HWPFmVVNDAGRPK	3	3	1	545497049	M5(Oxidation)	0	2.74588e+07	0	0.00104851	38.28	0.00608491	2	1669.82	-3.95747	34.9497	0
High	EGFDALDPFIPILVSNYNPK	2	2	1	545505433		0	356447	0	0.000145569	38.27	0.00614361	2	2249.14	-4.11947	66.9242	0
High	YGGQPVPNFPSK	1	1	1	74008809		0	2.08492e+06	0	0.0197733	38.25	0.00638145	2	1290.64	-5.49239	31.1342	0
High	ELEAENYHDIK	1	3	2	545515600;73969626		0	8.66314e+06	0	0.013124	38.2	0.00259576	2	1360.63	-5.91703	21.5738	0
High	LLEQYKEESK	1	1	1	545505093		0	1.75185e+06	0	0.00910021	38.18	0.00490377	2	1266.65	-6.46559	17.1173	1
High	EIGQSVDEVEK	2	3	2	545515600;73969626		0	31911597	0	0.00815935	38.12	0.00430134	1	1232.59	-6.11208	21.3549	0
High	QASPNIVIALSGNK	1	1	1	50979150		0	665032	0	0.00694135	38.12	0.00452489	2	1411.79	-3.52271	44.6612	0
High	GISDLAQHYLmR	2	3	1	345802573	M11(Oxidation)	0	2.09071e+06	0	0.00200214	38.12	0.00608972	2	1419.7	-5.73457	44.8637	0
High	QAVDFLSNEGHIYSTVDDDHFK	1	1	1	359319064		0	3.63327e+06	0	2.76166e-05	38.12	0.00265172	4	2537.15	-3.33227	46.9891	0
High	KAVEALLAHSR	1	1	1	545502166		0	531719	0	0.00864284	38.07	0.00362596	3	1194.69	-4.04783	19.2251	1
High	TTYLVLDEADR	1	2	1	558611352		0	3.30931e+06	0	0.0100947	38.07	0.00534927	2	1295.64	-3.91582	40.7903	0
High	YEALKEPmIAR	2	8	3	545513111;545513107;545513105	M8(Oxidation)	0	1.77037e+07	0	0.0259765	38.06	0.00792516	2	1336.68	-8.38345	26.5831	1
High	VLQDmGLPTGAEGR	1	4	1	545534723	M5(Oxidation)	0	2.32493e+06	0	0.000729456	38.05	0.00504494	2	1459.71	-6.64172	27.3106	0
High	DQADFSVLHYAGK	2	3	1	359318584		0	2.31585e+06	0	0.00246207	38.03	0.00418679	2	1450.69	-5.43968	39.9613	0
High	LEAELAAHEPAIQGVLDTGK	2	8	3	545513111;545513107;545513105		0	8.05007e+06	0	0.000763047	38.01	0.00768487	3	2062.07	-5.61563	46.0794	0
High	QITLNDLPVGR	1	4	1	359324137		0	6.98423e+06	0	0.00211985	38	0.00397016	2	1225.68	-4.56686	45.1019	0
High	SNYNFEKPFLWLAR	2	3	1	303228324		0	1.63499e+07	0	0.00020311	37.98	0.0074993	3	1784.9	-5.14716	59.0457	0
High	VMLTTAGGTK	2	5	2	545519691;545519689		0	5.88968e+06	0	0.0137396	37.97	0.00665482	2	978.523	-5.84695	18.4064	0
High	KYEDELNKR	2	7	1	545545104		0	2.6806e+06	0	0.0175921	37.96	0.00647821	2	1194.6	-6.12738	10.8066	2
High	ALDDMISTLK	1	3	1	345802573		0	1.29973e+06	0	0.00890431	37.93	0.00694188	2	1106.57	-5.21352	47.467	0
High	AVPLALALISVSNPR	2	1	1	345796375		0	2.70207e+06	0	0.00181429	37.93	0.00112745	2	1520.91	-5.23682	61.9721	0
High	SLLTSTINSIK	1	1	1	545550660		0	1.33072e+06	0	0.00633745	37.92	0.00516595	2	1176.68	-3.17521	51.009	0
High	QSVEADINGLR	1	3	1	61740600		0	2.87954e+06	0	0.00791139	37.9	0.00632506	2	1201.61	-6.37198	35.0362	0
High	LKDAQEQLSR	1	1	1	545528313		0	0	0	0.0214297	37.88	0.00791838	2	1187.63	-6.73685	12.478	1
High	KWPQGTVPQLAPPAPAASEITTTPERPR	2	5	1	345782111		0	9.09329e+06	0	0.0184931	37.88	0.00395919	3	2996.58	-4.36222	43.6505	1
High	SELSSLQASR	1	3	1	359318584		0	5.38874e+06	0	0.0196079	37.87	0.00797746	2	1077.55	-6.69025	24.0342	0
High	SANVNEFPVLK	1	1	1	545540998		0	2.10833e+06	0	0.026549	37.86	0.0096654	2	1217.65	-5.82104	40.4218	0
High	GYFDEEMNR	1	20	2	545521189;73974852		0	1.68181e+06	0	0.018392	37.85	0.000557801	2	1160.46	-4.7787	32.8952	0
High	LHEANNELQK	1	2	1	73979133		0	3.84096e+06	0	0.00876535	37.84	0.00544287	2	1195.6	-5.62076	10.4725	0
High	ANESSPKPVGPPPER	1	3	1	545512949		0	2.54052e+06	0	0.00192754	37.84	0.00631439	3	1561.79	-7.51055	13.1572	0
High	IIGHFYASQmAQR	2	3	1	545511114	M10(Oxidation)	0	3.18862e+06	0	0.000812142	37.83	0.00665034	2	1537.75	-4.26197	23.6719	0
High	IAQSEAELITDEAQGDLALRR	1	2	2	545519691;545519689		0	1.34872e+06	0	0.00184268	37.83	0.00680691	3	2299.17	-6.24424	49.624	1
High	ELGSSIALYSR	1	1	1	545502393		0	2.72811e+06	0	0.00624032	37.76	0.00463122	2	1195.62	-5.72568	38.317	0
High	VGEVIVTK	1	1	1	545555747		0	2.37277e+06	0	0.0167037	37.75	0.00731959	2	844.508	-6.49121	19.5656	0
High	NVQGIIEVLK	1	1	1	73970116		0	2.95858e+06	0	0.0288662	37.73	0.00264789	2	1112.66	-5.73666	50.0487	0
High	SRTEAESWYQTK	2	3	1	545545380		0	1.40083e+06	0	0.00538268	37.71	0.00315994	2	1485.69	-5.63183	22.5237	1
High	LEQIAEEQK	1	4	1	545540403		0	757728	0	0.0130582	37.7	0.00723452	2	1087.56	-6.16914	16.3971	0
High	LNVVAFLNELPK	1	1	1	545531153		0	164220	0	0.00175075	37.69	0.00485115	2	1356.78	-4.68545	64.1702	0
High	EYPIDVQSNQLPFLR	1	1	1	545506551		0	1.1749e+06	0	0.00351351	37.69	0.00665544	2	1818.92	-8.26411	59.0175	0
High	AISPTSATSSGR	1	1	1	545550660		0	2.25689e+06	0	0.00486605	37.65	0.00616729	2	1134.57	-8.60079	13.3199	0
High	VTSSITIYPSDSSNPR	1	2	1	545491914		0	7.66623e+06	0	0.000218003	37.64	0.00573382	2	1723.84	-5.09404	32.3422	0
High	HYSDFFQDQR	1	1	1	545532675		0	702243	0	0.0081191	37.62	0.00128006	2	1342.57	-4.56029	30.4297	0
High	YIIEELNVR	1	1	1	545486951		0	1.78989e+06	0	0.016082	37.61	0.00682252	2	1148.63	-4.1554	45.1579	0
High	AILVVFANK	1	1	1	73977708		0	1.19676e+06	0	0.0114903	37.6	0.00241554	2	974.599	-4.25977	46.6762	0
High	NSTWSGESK	1	1	1	345790650		0	2.84678e+06	0	0.0193915	37.58	0.00313375	2	995.437	-5.86876	11.9295	0
High	ISGLIYEETR	1	7	1	545554766		0	1.24621e+06	0	0.00277582	37.57	0.0074631	2	1180.62	-4.63085	35.5525	0
High	HRPQLLEER	1	3	1	545533782		0	1.06585e+06	0	0.00969822	37.54	0.0077615	3	1177.63	-9.92597	14.4604	0
High	SAFPHLQDAQVK	1	1	1	545515705		0	2.28917e+06	0	0.00271028	37.5	0.00701531	2	1340.69	-4.41143	29.4999	0
High	DGMAFNALIHK	3	3	2	545515600;73969626		0	2.42102e+07	0	0.0104858	37.48	0.00698517	2	1216.61	-5.372	42.4669	0
High	YPIEHGIITNWDDmEK	4	4	1	57108093	M14(Oxidation)	0	3.80633e+07	0	0.0105742	37.47	0.00265905	2	1976.9	-3.58389	39.9872	0
High	AQQNNVEHKVETFSGVYK	1	1	1	545526854		0	1.28824e+06	0	0.00161699	37.47	0.00726986	3	2078.02	-6.85605	30.5071	1
High	HEAFETDFTVHK	2	8	3	545513111;545513107;545513105		0	5.73814e+06	0	0.000537592	37.39	0.0034654	2	1460.67	-6.38824	28.0765	0
High	DMDDEESWIKEK	1	8	3	545513111;545513107;545513105		0	2.45393e+06	0	0.00938079	37.39	0.00143176	2	1524.65	-4.29723	34.6275	1
High	IPISLVLR	1	2	1	545538445		0	935716	0	0.0286185	37.37	0.000311493	2	910.603	-5.51299	50.2255	0
High	LQLLEDDKESR	1	1	1	545506132		0	707296	0	0.0108923	37.37	0.00866685	2	1345.69	-5.17276	26.2078	1
High	VIGFKPEETQTVYK	1	1	1	345805768		0	1.47622e+06	0	0.00309815	37.37	0.00686202	2	1638.86	-8.25831	32.1781	0
High	LADALQELR	2	1	1	560891942		0	1.06802e+07	0	0.00365679	37.35	0.00654394	2	1028.57	-6.05985	38.2745	0
High	GFGFVYFQNHDAADK	1	1	1	545516905		0	1.19407e+06	0	0.000146583	37.35	0.00313852	2	1715.78	-3.1384	47.0011	0
High	LLLLGAGESGK	2	9	1	51339016		0	1.19279e+06	0	0.0058986	37.34	0.00589482	2	1057.62	-4.57855	40.7582	0
High	EVAALLQAGIR	1	1	1	545509598		0	1.70666e+06	0	0.00714497	37.33	0.00321773	2	1140.67	-5.32428	44.6806	0
High	GTIQVVTQGTPLK	1	2	1	359321669		0	4.9955e+06	0	0.00402087	37.29	0.0062617	2	1341.77	-4.61902	34.8355	0
High	VLSIGDGIAR	1	2	1	560891938		0	766708	0	0.00564094	37.22	0.00629706	2	1000.57	-4.66745	35.8357	0
High	VIDQQNGLYR	1	1	1	359320313		0	1.99568e+06	0	0.00501749	37.22	0.00942663	2	1205.62	-5.35333	22.5688	0
High	ATLWYVPLSLK	1	14	1	704169755		0	570779	0	0.0153734	37.22	0.00449519	2	1290.74	-4.37227	60.7199	0
High	ISSELEMLR	1	2	1	545491914		0	1.58034e+06	0	0.0140183	37.19	0.00927234	2	1077.56	-4.39082	40.5814	0
High	HEALMSDLSAYGSSIQALR	1	8	3	545513111;545513107;545513105		0	2.75627e+06	0	0.00439192	37.15	0.007633	3	2049.01	-0.773555	54.7427	0
High	IPDEFDNDPILVQQLR	1	1	1	345785726		0	1.53366e+06	0	0.000161652	37.15	0.00846183	2	1911.97	-3.33804	56.658	0
High	LLEVPAAPPR	2	2	1	545507975		0	5.87792e+06	0	0.0272316	37.14	0.00369006	2	1062.62	-5.40715	34.7804	0
High	GIGFAIAR	1	3	1	74001424		0	1.40973e+06	0	0.0260042	37.1	0.00839408	2	804.468	-5.45948	38.0467	0
High	DLmSWINGIR	1	8	3	545513111;545513107;545513105	M3(Oxidation)	0	3.90629e+06	0	0.0117144	37.1	0.00697069	2	1220.6	-7.68899	58.9243	0
High	GPTPFNQNQLHQLR	1	9	1	545534680		0	509305	0	0.00224596	37.1	0.0105194	2	1649.85	-3.16073	31.6598	0
High	DSQEEEKTEALSSAK	2	1	1	545518174		0	0	0	0.00413997	37.09	0.00319535	2	1651.75	-8.64468	15.8436	1
High	DVDGLTSISAGK	1	2	1	545507634		0	2.50332e+06	0	0.00145088	37.05	0.0100988	2	1162.59	-3.61554	32.4724	0
High	AVAGDASESALLK	1	2	1	545528359		0	2.37795e+06	0	0.0116689	37.03	0.0092141	2	1231.64	-8.36734	29.0604	0
High	FVPQEmGVHTVSVK	1	5	1	73985178	M6(Oxidation)	0	903231	0	0.00338145	37.03	0.0084314	2	1573.8	-5.50542	24.3212	0
High	VIGIDHIK	1	2	1	73945680		0	4.73069e+06	0	0.0267406	37.02	0.00265144	2	894.536	-5.33684	24.373	0
High	SSSGLLEWESK	1	3	1	545488600		0	8.85912e+06	0	0.00481635	37.02	0.00686196	2	1222.59	-5.327	41.5412	0
High	VRDIAIATR	1	2	1	73956580		0	3.93402e+06	0	0.0200795	37	0.00964709	2	1014.6	-7.03339	17.9445	1
High	YIFTmLSPLAR	1	3	1	545510807	M5(Oxidation)	0	1.4301e+06	0	0.00421266	37	0.00849982	2	1327.7	-3.12069	54.2073	0
High	IALLEEAR	1	1	1	558757359		0	4.95092e+06	0	0.0183349	36.99	0.00640956	2	914.527	-4.38851	35.3243	0
High	LDPAQSASR	1	8	3	545513111;545513107;545513105		0	7.01373e+06	0	0.013227	36.99	0.00452969	2	944.473	-6.55924	11.3537	0
High	mEGPLSVFGDR	2	1	1	57032236	N-Term(Acetyl); M1(Oxidation)	0	3.5078e+06	0	0.0163508	36.98	0.0034978	2	1265.58	-4.98703	57.8869	0
High	DTLYEAVR	3	3	1	545518272		0	8.79122e+06	0	0.0297925	36.97	0.00671037	2	966.48	-9.53491	28.751	0
High	QLQDIATLADQR	1	1	1	73988461		0	1.31132e+06	0	0.0019206	36.97	0.00839801	2	1371.71	-5.89342	40.2112	0
High	LDHKFDLMYAK	2	10	2	359323129;545556306		0	2.97849e+06	0	0.00493555	36.97	0.0074236	3	1380.69	-5.25914	32.8447	1
High	TDLEKDIISDTSGDFR	1	1	1	50950177		0	2.61643e+06	0	0.00029818	36.95	0.00564133	3	1811.86	-5.00407	47.6876	1
High	sAHLQWMVVR	1	1	1	345785949	N-Term(Acetyl)	0	959177	0	0.0258536	36.95	0.00731658	2	1268.65	-5.47539	50.4742	0
High	QmELHPDKPPILLVAGK	1	5	2	545519691;545519689	M2(Oxidation)	0	2.29366e+06	0	0.00149787	36.91	0.00590742	3	1902.04	-6.47326	37.5614	0
High	VVHIMDFQR	2	2	1	327532722		0	2.11831e+06	0	0.0176174	36.89	0.00867693	3	1144.59	-6.92918	34.334	0
High	MSVDAVEIETLRK	1	7	1	545500574		0	1.25762e+06	0	0.0300893	36.89	0.00992526	2	1490.78	-4.34896	39.4844	1
High	LPYDVTPEQALAHEEVK	1	1	1	73951551		0	2.57215e+06	0	0.000188525	36.86	0.00834555	2	1938.97	-4.37018	42.6417	0
High	LLESQLQSQK	1	1	1	545550660		0	3.82703e+06	0	0.00719445	36.84	0.0108165	2	1173.64	-6.06226	22.121	0
High	TALNLFFK	1	1	1	545556932		0	409102	0	0.0105143	36.83	0.00369335	2	953.542	-3.45911	55.7227	0
High	ASGPPVSELITK	2	4	3	545554636;545554601;345796941		0	1.95684e+07	0	0.0057822	36.83	0.00633886	2	1198.66	-5.76062	36.4661	0
High	QVVQGLLSETYLEAHR	1	2	1	545500907		0	1.90597e+06	0	0.000332036	36.83	0.00868351	3	1842.96	-5.22229	47.8032	0
High	VPFDAATLHTSTAMAAQHGmDDDGR	1	1	1	545518174	M20(Oxidation)	0	4.30083e+06	0	8.30331e-05	36.83	0.00153544	3	2631.14	-6.13209	34.1257	0
High	ATAFNEQVDK	1	1	1	359320313		0	1.12659e+06	0	0.0129772	36.81	0.00564897	2	1122.54	-5.20298	19.0554	0
High	YVSSLTEEISK	1	2	1	545485185		0	2.01166e+06	0	0.0120981	36.81	0.00709769	2	1255.64	-5.25944	33.7091	0
High	DMLLANKVPAAAR	1	1	1	356460949		0	1.34366e+06	0	0.00337221	36.8	0.00709316	2	1369.76	-4.71505	33.4798	1
High	LRENQEFVEFR	1	2	1	545500462		0	2.02525e+06	0	0.00676256	36.77	0.00824681	3	1466.73	-4.27159	34.1359	1
High	KNSWFGISGSQR	1	2	1	548923719		0	744330	0	0.0131748	36.74	0.00779557	2	1366.68	-4.9685	33.8627	1
High	VLPAYNALGLSEKPSSQIYR	1	2	1	114326371		0	2.01209e+06	0	3.77121e-05	36.72	0.00659723	2	2206.17	-6.5972	46.0217	0
High	VADWTGATYQDK	1	1	1	73969188		0	949116	0	0.002725	36.67	0.00320764	2	1354.62	-4.3656	28.4363	0
High	HVGNQQYNVTYVVK	1	5	1	73985178		0	947912	0	0.0122409	36.66	0.0106161	2	1648.84	-5.28523	27.7739	0
High	LSDQSANSNSVLK	1	2	1	545522837		0	4.16512e+06	0	0.00872075	36.63	0.00871253	2	1362.68	-6.03175	19.656	0
High	LATQLTGPVmPIR	1	2	1	57086947	M10(Oxidation)	0	3.70387e+06	0	0.0235147	36.6	0.0081166	2	1412.78	-6.26353	37.4498	0
High	mFVGGLSWDTSK	1	1	1	545516330	M1(Oxidation)	0	808771	0	0.00261509	36.59	0.00354138	2	1343.62	-5.11286	45.4111	0
High	EPPTDVTPTFLTTGVLSTLR	1	2	1	545539443		0	348969	0	0.00195004	36.57	0.00751198	2	2145.13	-6.04361	62.6227	0
High	ASLLWALASALER	1	2	1	545487778		0	0	0	0.00979931	36.55	0.00949418	2	1400.78	-4.08211	68.192	0
High	SSSLSVSSVSSKDYPFQNQE	1	1	1	545537380		0	1.09882e+06	0	0.000587057	36.54	0.00413694	2	2175.99	-4.33585	41.4502	1
High	ALITFAGmIPYR	1	2	1	545491105	M8(Oxidation)	0	1.75304e+06	0	0.00380591	36.46	0.00727538	2	1368.73	-4.32743	53.6951	0
High	ISNLIVLHLR	1	1	1	345784242		0	614826	0	0.0114285	36.45	0.00098512	3	1177.74	-5.38122	46.2617	0
High	ELPPGVEELLSK	1	1	1	560879431		0	5.65229e+07	0	0.0126436	36.44	0.00699118	2	1310.71	-4.76415	57.8249	0
High	ASVILAGLGFTPK	1	1	1	74003338		0	646007	0	0.00278612	36.43	0.00518722	2	1273.75	-2.40284	56.4902	0
High	AYVAGSTPAVVR	1	6	1	359324086		0	1.61161e+06	0	0.00211874	36.42	0.0117324	2	1190.65	-5.71757	24.8109	0
High	QTLMWSATWPK	1	3	2	558611352;545515948		0	1.84593e+06	0	0.0105818	36.42	0.00906436	2	1348.67	-4.676	53.8962	0
High	LVQDGTEPSALPFLDPNARPLVPEVSIK	2	5	1	345782111		0	9.47994e+06	0	0.00262495	36.38	0.00459138	3	3002.61	-4.46007	60.3	0
High	LQIASDENYKDPTNLQGK	3	8	3	545513111;545513107;545513105		0	9.48465e+07	0	0.000882017	36.37	0.00878871	3	2034	-4.59711	30.3935	1
High	RVIISAPSADAPmFVMGVNHEK	1	5	2	50978862;345807932	M13(Oxidation)	0	5.41307e+06	0	1.45455e-05	36.33	0.0086023	3	2385.2	-4.25108	41.5298	1
High	EANKQQNFNTGIK	1	8	3	545513111;545513107;545513105		0	1.629e+06	0	0.00344751	36.32	0.00876214	2	1491.75	-6.32697	15.1472	1
High	ILNEmRDQYEK	2	2	2	359279911;545510666	M5(Oxidation)	0	734652	0	0.0113298	36.3	0.00671622	2	1454.69	-5.67921	14.6896	1
High	LGLAPQIQDLYGK	1	1	1	73951551		0	5.27159e+06	0	0.00152955	36.27	0.010091	2	1415.78	-6.11963	51.5856	0
High	DQmSHLFNVAHTLR	1	3	1	345782111	M3(Oxidation)	0	3.36917e+06	0	7.69148e-05	36.27	0.00849772	3	1684.81	-5.78642	33.6594	0
High	VHLENMGSHDIVDGNHR	2	9	2	545515600;73969626		0	7.1005e+06	0	0.000168713	36.27	0.00352891	3	1929.88	-9.12376	21.3765	0
High	INAVVETGRR	2	3	2	545515600;73969626		0	2.17811e+07	0	0.00767594	36.26	0.00996052	2	1114.62	-7.05688	13.7589	1
High	NDVVGTTYLHLSK	1	2	1	545547434		0	815912	0	0.00069927	36.26	0.0122555	2	1446.74	-10.4949	36.7499	0
High	VLALSVETDYTFPLAEK	1	1	1	356460949		0	1.0559e+06	0	0.000230196	36.26	0.00952283	2	1895.99	-4.11085	59.8196	0
High	ALQSPALGLR	1	1	1	73951551		0	10857802	0	0.0125148	36.24	0.00320873	2	1025.61	-4.98356	34.7653	0
High	SVNELIYKR	1	1	1	356582337		0	2.67976e+06	0	0.00585054	36.24	0.00631051	2	1121.63	-5.52915	24.7462	1
[truncated: 1,868 more rows]
